# Supplementary material for: Steroid hormones regulate genome-wide epigenetic programming and gene transcription in human endometrial cells with marked aberrancies in endometriosis
Source: PLoS Genet. 2020 Jun 17;16(6):e1008601. doi: 10.1371/journal.pgen.1008601 (PMC7299312; doi:10.1371/journal.pgen.1008601)
Supplement: S1 Table — (XLSX) [file pgen.1008601.s004.xlsx]

## Sheet: NUP_E2_Gain
Supp Table 1. Differentially methylated CpG sites in response to E2, P4, E2+P4 (vs. vehicle) in Normal eSF, based on loss and gain of methylation.
Supp Table 1a. Gain of methylation in response to E2 (vs. vehicle) in Normal eSF (NUP).
Alt ID	Median delta beta	ann[, 1]	CHR	UCSC_RefGene_Name	UCSC_RefGene_Accession	UCSC_RefGene_Group	UCSC_CpG_Islands_Name	Relation_to_UCSC_CpG_Island	Enhancer	HMM_Island
cg08714433	0.296741	cg08714433	4				chr4:132896360-132896778	Island	NA	4:133115855-133117899
cg08513253	0.162041	cg08513253	6	SOBP	NM_018013	Body	chr6:107955163-107956693	Island	NA	6:108061809-108063386
cg19957032	0.160051	cg19957032	14	C14orf166	NM_016039	TSS1500	chr14:52456128-52456593	N_Shore	NA
cg05773958	0.155622	cg05773958	4	SPOCK3;SPOCK3	NM_001040159;NM_016950	Body;Body			NA
cg14588998	0.153433	cg14588998	9						NA	9:101108261-101108623
cg20338386	0.144537	cg20338386	13				chr13:112275562-112275794	Island	NA	13:111073595-111073795
cg26697334	0.143169	cg26697334	16	LUC7L;LUC7L	NM_018032;NM_201412	TSS1500;TSS1500	chr16:281088-281316	N_Shore	NA
cg23832225	0.143006	cg23832225	X	MAGT1	NM_032121	TSS200	chrX:77150837-77151247	Island	NA	X:77037317-77037870
cg21400640	0.140167	cg21400640	X	TMSL3;TMSB4X	NM_183049;NM_021109	TSS1500;TSS1500	chrX:12993107-12994599	N_Shore	NA
cg10279314	0.134976	cg10279314	6						NA	6:27293616-27293891
cg25288068	0.133688	cg25288068	6						NA	6:28901635-28901686
cg12526473	0.132798	cg12526473	4						TRUE
cg17606183	0.129277	cg17606183	6	HLA-DRA	NM_019111	Body			NA
cg01369220	0.128742	cg01369220	5	PCDHA7;PCDHA6;PCDHA11;PCDHA11;PCDHA10;PCDHA4;PCDHA11;PCDHA8;PCDHA6;PCDHA1;PCDHA2;PCDHA1;PCDHA9;PCDHA11;PCDHA5;PCDHA3;PCDHA10	NM_018910;NM_018909;NM_018902;NM_031861;NM_018901;NM_018907;NM_018902;NM_018911;NM_031849;NM_031411;NM_018905;NM_018900;NM_031857;NM_031861;NM_018908;NM_018906;NM_031860	Body;Body;1stExon;1stExon;Body;Body;5'UTR;Body;Body;Body;Body;Body;Body;5'UTR;Body;Body;Body	chr5:140248789-140249140	N_Shore	NA
cg00309873	0.126191	cg00309873	15						NA
cg17900076	0.125334	cg17900076	18	LOC642597	NM_001145194	Body	chr18:5196243-5197389	N_Shore	NA
cg24359926	0.124112	cg24359926	3	SETD2	NM_014159	Body			TRUE
cg25679475	0.122686	cg25679475	3	IGSF11;IGSF11	NM_001015887;NM_152538	Body;Body			TRUE
cg00759301	0.122559	cg00759301	1						NA
cg18731055	0.118511	cg18731055	13	RCBTB2	NM_001268	TSS1500	chr13:49106411-49107463	S_Shore	NA
cg26033681	0.117476	cg26033681	15	SNRPN;SNRPN;SNRPN	NM_022808;NM_022807;NM_022806	5'UTR;5'UTR;5'UTR			TRUE
cg13942782	0.116115	cg13942782	7	TSPAN12	NM_012338	Body			NA
cg23744372	0.115589	cg23744372	2						TRUE
cg12280439	0.113576	cg12280439	6				chr6:28602853-28603295	S_Shelf	NA	6:28714467-28714779
cg18816826	0.112375	cg18816826	1						NA
cg05468458	0.111162	cg05468458	5				chr5:171057071-171057340	S_Shelf	NA
cg17235499	0.110847	cg17235499	4						NA
cg16249010	0.110438	cg16249010	7	PTPRN2;PTPRN2;PTPRN2	NM_002847;NM_130842;NM_130843	Body;Body;Body			NA
cg06013895	0.108866	cg06013895	17						TRUE
cg24251135	0.10793	cg24251135	4	USP38	NM_032557	Body	chr4:144105684-144106832	S_Shelf	NA
cg25061289	0.10604	cg25061289	15	NDN	NM_002487	TSS1500	chr15:23931559-23932547	S_Shore	NA
cg15887283	0.102941	cg15887283	7	PON1	NM_000446	TSS1500	chr7:94953769-94953971	S_Shore	NA
cg23014871	0.102937	cg23014871	10	CSGALNACT2	NM_018590	Body			TRUE
cg24530943	0.10152	cg24530943	13	ATP11A;ATP11A	NM_015205;NM_032189	Body;Body	chr13:113410004-113410362	N_Shore	TRUE
cg10975798	0.0961648	cg10975798	8						TRUE
cg13691257	0.186058	cg13691257	1	DAB1;MIR548D2	NM_021080;NR_030385	5'UTR;Body			TRUE
cg04075986	0.162069	cg04075986	7				chr7:19184221-19184686	N_Shore	NA
cg01484799	0.161143	cg01484799	11				chr11:35639629-35641485	N_Shelf	NA
cg19864370	0.144767	cg19864370	10						TRUE
cg21298759	0.143107	cg21298759	1	NIPAL3	NM_020448	TSS1500	chr1:24742671-24743039	N_Shore	NA
cg06961237	0.141931	cg06961237	14						TRUE
cg10445708	0.139172	cg10445708	1						TRUE
cg13219007	0.137951	cg13219007	11	UCP2	NM_003355	5'UTR	chr11:73693702-73694802	N_Shelf	NA
cg14557864	0.13758	cg14557864	4	TRIM60	NM_152620	TSS200			NA	4:166172550-166172832
cg10060338	0.136522	cg10060338	16	ACSM3;ACSM3	NM_202000;NM_005622	TSS1500;TSS1500			TRUE
cg05044843	0.13645	cg05044843	18	GNAL;GNAL;GNAL	NM_001142339;NM_182978;NM_002071	Body;Body;Body	chr18:11821868-11822207	Island	NA	18:11811882-11812191
cg01822071	0.133064	cg01822071	16						NA	16:34884385-34884582
cg11173941	0.131755	cg11173941	5	IRX2;IRX2	NM_033267;NM_001134222	Body;Body	chr5:2748368-2757024	Island	NA	5:2803163-2803264
cg12403148	0.131752	cg12403148	X	TMLHE	NM_018196	TSS200	chrX:154842112-154842719	Island	NA
cg12986021	0.131525	cg12986021	1	DIRAS3	NM_004675	TSS200	chr1:68517254-68517474	N_Shore	NA
cg03036398	0.131513	cg03036398	10						NA
cg01245880	0.13102	cg01245880	22	SEC14L4;SEC14L4	NM_174977;NM_001161368	Body;Body	chr22:30901242-30901744	N_Shore	NA
cg24157982	0.130779	cg24157982	3	TMEM45A	NM_018004	5'UTR			TRUE
cg07799572	0.129356	cg07799572	5	NAIP;NAIP	NM_022892;NM_004536	Body;5'UTR			NA
cg12366895	0.128721	cg12366895	13				chr13:112610658-112611433	S_Shelf	NA
cg25147026	0.128701	cg25147026	1	PTGS2	NM_000963	TSS1500	chr1:186649310-186650081	S_Shore	NA
cg23018448	0.128489	cg23018448	19	QTRT1	NM_031209	TSS1500	chr19:10812017-10812455	N_Shore	NA
cg04359324	0.127694	cg04359324	2						NA
cg19953843	0.1255	cg19953843	22	CCDC117	NM_173510	TSS1500	chr22:29168628-29169048	N_Shore	NA
cg21126626	0.124813	cg21126626	5	OCLN	NM_002538	TSS1500	chr5:68788151-68789823	N_Shore	NA
cg00758915	0.123356	cg00758915	5	PCDHGA4;PCDHGA6;PCDHGA1;PCDHGA5;PCDHGB1;PCDHGB4;PCDHGA3;PCDHGA2;PCDHGA8;PCDHGA7;PCDHGB2;PCDHGA8;PCDHGB3	NM_018917;NM_018919;NM_018912;NM_018918;NM_018922;NM_003736;NM_018916;NM_018915;NM_014004;NM_018920;NM_018923;NM_032088;NM_018924	Body;Body;Body;Body;Body;Body;Body;Body;1stExon;Body;Body;1stExon;Body	chr5:140773855-140774441	N_Shore	NA
cg07158230	0.120988	cg07158230	7				chr7:63391462-63392174	Island	NA
cg16661662	0.118076	cg16661662	19				chr19:18942432-18943127	N_Shelf	NA
cg08412188	0.117257	cg08412188	7	GTF2I;GTF2I;GTF2I;GTF2I;GTF2I	NM_001163636;NM_032999;NM_033000;NM_033001;NM_001518	5'UTR;5'UTR;5'UTR;5'UTR;5'UTR	chr7:74071547-74073035	S_Shore	NA
cg23591609	0.116729	cg23591609	12	BEST3	NM_032735	5'UTR			NA
cg06738379	0.115112	cg06738379	6	RPS6KA2	NM_001006932	Body			NA	6:166982094-166982220
cg27090073	0.114578	cg27090073	14				chr14:104927441-104928653	N_Shelf	NA
cg05942964	0.114176	cg05942964	13						TRUE
cg20005705	0.114006	cg20005705	10						NA	10:6337698-6337918
cg01993952	0.113583	cg01993952	8	MTUS1;MTUS1;MTUS1;MTUS1;MTUS1;MTUS1	NM_001001931;NM_001001925;NM_001166393;NM_001001924;NM_020749;NM_020749	Body;Body;Body;Body;1stExon;5'UTR			NA
cg16553024	0.113464	cg16553024	7	CAV2;CAV2	NM_001233;NM_198212	TSS1500;TSS1500	chr7:116139774-116140352	N_Shore	NA
cg11264997	0.110013	cg11264997	5				chr5:177398162-177398434	N_Shelf	NA
cg14071524	0.109841	cg14071524	9				chr9:10612635-10613333	S_Shore	NA
cg22457503	0.109817	cg22457503	19	MIR517B;MIR520D	NR_030205;NR_030204	TSS1500;TSS200			NA
cg17622246	0.109762	cg17622246	13				chr13:112547458-112548130	S_Shelf	NA	13:111598318-111598456
cg22022580	0.107701	cg22022580	19				chr19:37266594-37267027	Island	NA	19:41958234-41958864
cg14406859	0.107263	cg14406859	17				chr17:16310306-16310914	S_Shelf	NA
cg03449867	0.106679	cg03449867	15	OCA2	NM_000275	Body			NA	15:25874213-25874268
ch.16.1684049R	0.106117	ch.16.1684049R	16	GLG1;GLG1;GLG1;GLG1;GLG1	NR_027264;NM_001145666;NM_001145667;NR_027265;NM_012201	Body;Body;Body;Body;Body			NA
cg27481559	0.104477	cg27481559	2				chr2:87036600-87037001	S_Shore	NA	2:86890112-86890636
cg15623687	0.102472	cg15623687	7						TRUE
cg21516044	0.10017	cg21516044	4	CPE	NM_001873	Body	chr4:166299975-166300668	S_Shelf	NA
cg00743629	0.0997826	cg00743629	13						TRUE
cg27283514	0.0987618	cg27283514	16						NA	16:85325618-85325686
cg17000199	0.0973118	cg17000199	6	FUT9	NM_006581	5'UTR	chr6:96463869-96464136	S_Shore	NA
cg20661257	0.0968314	cg20661257	6				chr6:106958232-106958718	N_Shore	NA	6:107064097-107064377
cg22202131	0.0957046	cg22202131	4	PGRMC2	NM_006320	TSS1500	chr4:129208297-129209780	S_Shore	NA
cg26870903	0.174949	cg26870903	1	TADA1	NM_053053	TSS1500	chr1:166844996-166845773	S_Shore	NA
cg19162496	0.170411	cg19162496	4	SHROOM3	NM_020859	TSS200			NA
cg08693325	0.166806	cg08693325	X	LUZP4	NM_016383	TSS1500			NA
cg11197061	0.163555	cg11197061	3	EPHA6	NM_001080448	Body			TRUE
cg24579604	0.160215	cg24579604	10						TRUE
cg00754989	0.157414	cg00754989	15						TRUE
cg18990365	0.15138	cg18990365	2	PDE1A;PDE1A	NM_005019;NM_001003683	Body;Body			TRUE
cg18152566	0.151019	cg18152566	X				chrX:133118960-133119990	S_Shelf	NA
cg12302402	0.150309	cg12302402	11	LOC494141;LOC494141;LOC494141	NR_026564;NR_026541;NR_026563	TSS200;TSS200;TSS1500	chr11:18230619-18230906	Island	NA
cg06788355	0.149479	cg06788355	4						TRUE
cg07126183	0.148412	cg07126183	14	PPP4R4;PPP4R4	NM_020958;NM_058237	Body;Body	chr14:94640366-94641648	S_Shore	NA
cg23550704	0.147558	cg23550704	12						TRUE
cg10762882	0.145472	cg10762882	15						NA
cg17811423	0.144871	cg17811423	15	CALML4;CALML4	NM_033429;NM_001031733	3'UTR;3'UTR			TRUE
cg17778883	0.143885	cg17778883	6						TRUE
cg07021810	0.143351	cg07021810	6				chr6:28831682-28832134	N_Shore	NA
ch.15.93744710R	0.142343	ch.15.93744710R	15						NA
cg27191457	0.141905	cg27191457	15	ANP32A	NM_006305	Body			NA
cg11566832	0.141132	cg11566832	10	BMPR1A	NM_004329	Body			TRUE
cg23429986	0.140534	cg23429986	19	NFIC;NFIC	NM_005597;NM_205843	Body;Body	chr19:3381525-3382275	Island	TRUE	19:3332526-3333239
cg10985452	0.14042	cg10985452	6	HIST1H2AD;HIST1H2BF;HIST1H3D	NM_021065;NM_003522;NM_003530	TSS200;TSS1500;TSS200	chr6:26199838-26200120	N_Shore	NA
cg16233450	0.140124	cg16233450	1	OR2T34	NM_001001821	TSS200			NA
cg16489468	0.140102	cg16489468	8						TRUE
cg21694843	0.13983	cg21694843	X	CNKSR2;CNKSR2;CNKSR2;CNKSR2	NM_001168647;NM_001168649;NM_014927;NM_001168648	TSS1500;TSS1500;TSS1500;TSS1500	chrX:21391835-21393408	N_Shore	NA
cg03672997	0.139683	cg03672997	10	TAF3	NM_031923	TSS1500	chr10:7860261-7861107	N_Shore	NA
cg13340705	0.13966	cg13340705	18	WBP11P1	NR_003558	TSS1500			NA
cg19787448	0.138279	cg19787448	17						TRUE
cg23530586	0.137043	cg23530586	5						TRUE
ch.8.123139379F	0.136492	ch.8.123139379F	8						NA
cg19563525	0.135664	cg19563525	12	FRS2;FRS2	NM_001042555;NM_006654	5'UTR;5'UTR			TRUE
cg00317020	0.135642	cg00317020	10				chr10:60935827-60937049	N_Shelf	NA
cg07895499	0.1356	cg07895499	3	TIPARP	NM_015508	Body			TRUE
cg23362669	0.135387	cg23362669	2	UXS1	NM_025076	Body			NA	2:106143207-106143471
cg00752874	0.135085	cg00752874	X	IRS4	NM_003604	1stExon	chrX:107978210-107980145	N_Shore	NA
cg19119072	0.13492	cg19119072	4				chr4:4119800-4120035	N_Shore	NA
cg21926094	0.134809	cg21926094	17	ZNF232	NM_014519	5'UTR	chr17:5019050-5019551	N_Shore	NA
cg12799003	0.134055	cg12799003	8	C8orf59;C8orf59;C8orf59;C8orf59	NM_001099673;NM_001099670;NM_001099672;NM_001099671	5'UTR;5'UTR;5'UTR;5'UTR	chr8:86132421-86133003	Island	NA	8:86319602-86319749
cg14055835	0.133502	cg14055835	19	FCAR;FCAR;FCAR;FCAR;FCAR;FCAR;FCAR;FCAR;FCAR	NM_133269;NM_133273;NM_133279;NM_002000;NM_133274;NM_133271;NM_133277;NM_133278;NM_133272	TSS1500;TSS1500;TSS1500;TSS1500;TSS1500;TSS1500;TSS1500;TSS1500;TSS1500			NA
cg21401457	0.133076	cg21401457	22				chr22:22471899-22472744	Island	NA
cg23539633	0.132828	cg23539633	11						NA	11:115733475-115733630
cg15617853	0.132629	cg15617853	13						TRUE
cg02872868	0.1325	cg02872868	4	SORBS2;SORBS2;SORBS2;SORBS2;SORBS2;SORBS2;SORBS2;SORBS2	NM_001145670;NM_001145673;NM_001145671;NM_001145675;NM_003603;NM_021069;NM_001145672;NM_001145674	Body;Body;Body;Body;Body;Body;Body;Body			TRUE
cg02924298	0.132427	cg02924298	X	DMD;DMD;DMD;DMD	NM_000109;NM_004010;NM_004006;NM_004009	Body;TSS200;Body;TSS200			NA
cg08144042	0.132019	cg08144042	22				chr22:50604415-50605122	N_Shelf	NA
cg03275067	0.131607	cg03275067	3	MIR548G;C3orf26	NR_031662;NM_032359	Body;TSS1500	chr3:99536613-99537023	N_Shore	NA
ch.4.2065340F	0.131267	ch.4.2065340F	4	CCDC109B	NM_017918	Body			NA
cg16918529	0.131127	cg16918529	7						NA	7:52703650-52704465
cg04840203	0.130908	cg04840203	5						TRUE
cg18811318	0.130845	cg18811318	17	SHISA6	NM_207386	Body	chr17:11461071-11461437	N_Shelf	NA
cg05019568	0.130395	cg05019568	5						TRUE
cg17164016	0.13037	cg17164016	8				chr8:110986113-110986983	S_Shelf	NA
cg00822361	0.130325	cg00822361	3	SSR3	NM_007107	Body	chr3:156272636-156273099	N_Shore	NA
cg09895189	0.130135	cg09895189	1	SDHB	NM_003000	Body			NA
cg04277125	0.129576	cg04277125	14						NA
cg00931375	0.129428	cg00931375	1	RYR2	NM_001035	Body			NA
cg07151197	0.12921	cg07151197	13						TRUE
cg01504212	0.128861	cg01504212	6	ZNRD1;ZNRD1;NCRNA00171	NM_014596;NM_170783;NR_026751	TSS1500;TSS1500;Body	chr6:30028936-30029195	N_Shore	NA
cg01624229	0.128762	cg01624229	2	FMNL2	NM_052905	Body			TRUE
cg22400102	0.128746	cg22400102	2						TRUE	2:100623696-100624058
cg07195539	0.128671	cg07195539	X				chrX:119124496-119125671	S_Shelf	NA
cg17897518	0.128643	cg17897518	7				chr7:63391462-63392174	N_Shore	NA
cg00320625	0.12807	cg00320625	6	MRPS18B;PPP1R10	NM_014046;NM_002714	TSS1500;5'UTR	chr6:30584885-30585677	N_Shore	NA
cg05585475	0.128025	cg05585475	5				chr5:140019034-140019502	N_Shelf	NA
cg13027458	0.127407	cg13027458	16	LOC644649	NR_028471	TSS200	chr16:59788792-59789072	S_Shore	NA
cg08314996	0.127369	cg08314996	20	HNF4A;HNF4A;HNF4A	NM_001030004;NM_175914;NM_001030003	TSS1500;TSS1500;TSS1500			NA
cg02021442	0.12707	cg02021442	12	FLJ12825;LOC100240735	NR_026655;NR_026658	Body;Body	chr12:54475512-54475816	N_Shore	NA
cg15026265	0.127008	cg15026265	12						TRUE
cg11150901	0.126507	cg11150901	1	KMO	NM_003679	TSS1500			NA
cg13907319	0.126094	cg13907319	6				chr6:84562820-84563758	N_Shelf	NA
cg26683636	0.12603	cg26683636	8	RUNX1T1;RUNX1T1;RUNX1T1	NM_004349;NM_175634;NM_175635	Body;Body;5'UTR			TRUE
cg10413688	0.125958	cg10413688	2				chr2:3063372-3063672	S_Shelf	NA
cg19880942	0.125784	cg19880942	8	C8orf34	NM_052958	Body			TRUE
cg22691776	0.125698	cg22691776	3	NR2C2	NM_003298	5'UTR			TRUE
cg25311637	0.125091	cg25311637	1				chr1:146556312-146556676	N_Shore	NA	1:145022171-145022670
cg06740372	0.124863	cg06740372	3						TRUE
cg02807882	0.124719	cg02807882	6	TPD52L1;TPD52L1;TPD52L1;TPD52L1	NM_001003395;NM_003287;NM_001003397;NM_001003396	5'UTR;Body;Body;Body			NA
cg25888881	0.124711	cg25888881	10	ZNF438;ZNF438;ZNF438;ZNF438;ZNF438;ZNF438;ZNF438;ZNF438;ZNF438	NM_001143769;NM_001143768;NM_182755;NM_001143769;NM_001143767;NM_001143770;NM_001143766;NM_001143771;NR_026560	5'UTR;5'UTR;5'UTR;1stExon;5'UTR;5'UTR;5'UTR;5'UTR;Body			NA
cg20842915	0.124317	cg20842915	7	RALA	NM_005402	5'UTR	chr7:39662543-39663792	S_Shore	NA
cg22510727	0.124128	cg22510727	12	SRGAP1	NM_020762	3'UTR			NA	12:62827384-62827502
cg16983588	0.124127	cg16983588	11	PRDM10;PRDM10;PRDM10;PRDM10	NM_199438;NM_199437;NM_020228;NM_199439	Body;Body;Body;Body			NA
cg04179670	0.124089	cg04179670	5						NA	5:108951919-108952194
ch.4.125556998F	0.124059	ch.4.125556998F	4						NA
cg21693033	0.12401	cg21693033	1	KLHDC7A	NM_152375	1stExon	chr1:18808873-18809667	S_Shore	NA
cg20411555	0.123975	cg20411555	7						TRUE
cg00248828	0.123856	cg00248828	17	C17orf50	NM_145272	TSS1500	chr17:34091136-34091919	N_Shelf	NA
ch.4.3427878R	0.123758	ch.4.3427878R	4	KIAA1430	NM_020827	Body			NA
cg25060339	0.123693	cg25060339	14				chr14:104583036-104584574	S_Shelf	NA
cg11179629	0.123661	cg11179629	X	MMGT1	NM_173470	TSS200	chrX:135055671-135056158	S_Shore	NA	X:134883392-134884371
cg19496772	0.123609	cg19496772	13						TRUE	13:75342799-75342873
cg03199006	0.122952	cg03199006	4	CXCL9	NM_002416	3'UTR			NA
cg02278924	0.122513	cg02278924	11						TRUE
ch.X.576904F	0.121971	ch.X.576904F	X						NA
cg11322432	0.121947	cg11322432	10	PLCE1;PLCE1	NM_016341;NM_001165979	Body;TSS1500			TRUE
cg00391739	0.121854	cg00391739	2	MCFD2;MCFD2	NM_001171508;NM_001171511	5'UTR;Body	chr2:47142466-47143261	S_Shelf	NA
cg15056128	0.121809	cg15056128	17	KRT222	NM_152349	TSS200			NA
ch.4.2045280F	0.1217	ch.4.2045280F	4	OSTC	NM_021227	Body			NA
cg07033475	0.121683	cg07033475	11						NA	11:13465345-13465635
cg20328917	0.121478	cg20328917	12	TMTC3;CEP290	NM_181783;NM_025114	5'UTR;TSS1500	chr12:88535735-88536148	S_Shore	NA	12:87060638-87060735
cg17425818	0.121251	cg17425818	10	NRP1;NRP1;NRP1	NM_001024628;NM_003873;NM_001024629	Body;Body;Body			TRUE
cg21613620	0.121124	cg21613620	13	MBNL2;MBNL2	NM_144778;NM_207304	5'UTR;5'UTR			TRUE
cg15719376	0.12095	cg15719376	11						NA	11:70654326-70654556
ch.7.2902493F	0.120802	ch.7.2902493F	7	UBN2	NM_173569	Body			NA
cg27470554	0.12012	cg27470554	1	FCGR2A;FCGR2A;FCGR2A;FCGR2A	NM_001136219;NM_021642;NM_001136219;NM_021642	5'UTR;5'UTR;1stExon;1stExon			NA
cg26303222	0.119998	cg26303222	5	CPLX2;CPLX2	NM_001008220;NM_006650	5'UTR;5'UTR	chr5:175298515-175300066	S_Shore	TRUE
cg10591607	0.119983	cg10591607	6	GRIK2;GRIK2;GRIK2;GRIK2;GRIK2;GRIK2	NM_175768;NM_021956;NM_175768;NM_001166247;NM_021956;NM_001166247	1stExon;1stExon;5'UTR;1stExon;5'UTR;5'UTR	chr6:101846766-101847135	Island	NA	6:101953488-101953918
cg10786870	0.119899	cg10786870	19	ZNF225	NM_013362	TSS1500	chr19:44617490-44617831	N_Shore	NA	19:49307956-49308305
cg07323919	0.119833	cg07323919	7	ETV1;ETV1;ETV1;ETV1	NM_001163148;NM_004956;NM_001163149;NM_001163147	5'UTR;5'UTR;5'UTR;5'UTR	chr7:14029378-14029593	N_Shore	NA	7:13995524-13995625
cg26500539	0.119749	cg26500539	X	MAGEA8;MAGEA8;MAGEA8	NM_001166401;NM_005364;NM_001166400	TSS1500;TSS1500;TSS1500			NA
cg06974672	0.119447	cg06974672	2						TRUE
cg10268509	0.119308	cg10268509	16				chr16:89118801-89119152	S_Shore	NA	16:87646786-87648030
cg24432464	0.11916	cg24432464	11						TRUE
cg12659981	0.119125	cg12659981	5	ODZ2	NM_001122679	TSS1500			NA
cg05160879	0.119027	cg05160879	1						TRUE
cg06369785	0.11894	cg06369785	4				chr4:13529254-13529865	N_Shore	TRUE
cg12415917	0.118739	cg12415917	11	OR56A1;OR56A1	NM_001001917;NM_001001917	3'UTR;1stExon			NA
ch.X.397055F	0.118663	ch.X.397055F	X	EIF2S3	NM_001415	Body			NA
cg05844977	0.118662	cg05844977	9	GNE	NM_001128227	TSS1500			TRUE
cg19702771	0.118495	cg19702771	4	PRKG2	NM_006259	Body			TRUE
cg02022384	0.118193	cg02022384	17	MMP28	NM_024302	Body	chr17:34097100-34097399	Island	NA
cg07609206	0.118171	cg07609206	2	SNTG2	NM_018968	Body	chr2:1266419-1266661	S_Shelf	NA
cg25338972	0.118019	cg25338972	6	ESR1	NM_001122742	TSS1500			NA
cg00865054	0.117862	cg00865054	1	OSBPL9;OSBPL9;OSBPL9;OSBPL9	NM_148908;NM_148906;NM_024586;NM_148909	Body;5'UTR;Body;Body			TRUE
cg18435674	0.117777	cg18435674	17	KRT222	NM_152349	Body			TRUE
cg25196611	0.117773	cg25196611	1	ROR1;ROR1	NM_005012;NM_001083592	Body;Body			TRUE
cg01793320	0.117758	cg01793320	8	SLC18A1;SLC18A1;SLC18A1;SLC18A1	NM_001142324;NM_003053;NM_001135691;NM_001142325	Body;Body;Body;Body			NA
cg22592108	0.117639	cg22592108	5	ARL15	NM_019087	Body			TRUE
cg03437887	0.117594	cg03437887	2						TRUE
cg01853638	0.117528	cg01853638	2	INO80D	NM_017759	TSS1500	chr2:206949712-206950613	S_Shore	NA
cg09868354	0.117406	cg09868354	10						TRUE
cg23295754	0.117404	cg23295754	20	SIRPG;SIRPG;SIRPG	NM_001039508;NM_018556;NM_080816	TSS1500;TSS1500;TSS1500			NA
cg22377814	0.117347	cg22377814	7	JAZF1	NM_175061	Body			TRUE
cg15007548	0.117127	cg15007548	2	TANC1;TANC1	NM_033394;NM_001145909	Body;Body			TRUE
cg25798600	0.116814	cg25798600	6	MAS1L	NM_052967	1stExon			NA
cg21298444	0.116662	cg21298444	18	CBLN2	NM_182511	3'UTR	chr18:70208974-70211790	N_Shelf	NA
cg23526504	0.116463	cg23526504	10						NA	10:29226544-29226806
cg06850159	0.11646	cg06850159	10	NRG3;NRG3;NRG3	NM_001165972;NM_001165973;NM_001010848	Body;Body;Body			TRUE
cg22816294	0.116455	cg22816294	14						NA
cg11264635	0.11645	cg11264635	19	SLC1A6	NM_005071	TSS200			NA
ch.13.85057763F	0.116267	ch.13.85057763F	13						NA
cg18356799	0.116253	cg18356799	18	DSC1;DSC1;DSC1;DSC1	NM_024421;NM_004948;NM_024421;NM_004948	1stExon;5'UTR;5'UTR;1stExon			NA
cg00793937	0.116242	cg00793937	6						TRUE
cg03706358	0.116193	cg03706358	15	C15orf32	NM_153040	3'UTR			NA
cg04261072	0.116029	cg04261072	13	RBM26	NM_022118	Body	chr13:79980004-79980723	N_Shelf	NA
cg01786460	0.115785	cg01786460	X				chrX:106515698-106516368	S_Shore	NA
cg21172944	0.115705	cg21172944	1	SLC45A1	NM_001080397	Body	chr1:8390202-8390800	S_Shore	NA	1:8314857-8314996
cg18193094	0.115698	cg18193094	6	GRIK2;GRIK2;GRIK2;GRIK2;GRIK2;GRIK2	NM_175768;NM_021956;NM_175768;NM_001166247;NM_021956;NM_001166247	1stExon;1stExon;5'UTR;1stExon;5'UTR;5'UTR	chr6:101846766-101847135	Island	NA	6:101953488-101953918
cg19599386	0.115587	cg19599386	2	SLC20A1	NM_005415	3'UTR			NA
cg24338491	0.115566	cg24338491	12						TRUE
cg02343379	0.115549	cg02343379	16	NLRC3	NM_178844	Body	chr16:3614316-3614601	Island	NA	16:3553171-3554602
cg02014334	0.115477	cg02014334	11						NA	11:356307-356433
cg03019360	0.115434	cg03019360	16						TRUE
cg24637035	0.115236	cg24637035	12	CCDC64	NM_207311	Body			TRUE
cg06708133	0.115108	cg06708133	19	C19orf41	NM_152358	TSS1500	chr19:50666147-50666514	S_Shore	NA
cg12179884	0.114565	cg12179884	4	NAT8L	NM_178557	3'UTR	chr4:2065542-2066398	Island	NA	4:2035377-2036156
cg11453076	0.114469	cg11453076	6				chr6:137814355-137815202	N_Shore	NA
cg19754462	0.114124	cg19754462	14						TRUE
cg16477879	0.114018	cg16477879	2	ASB1	NM_001040445	Body	chr2:239344401-239344627	S_Shelf	NA	2:239012854-239012930
cg13334277	0.113946	cg13334277	6	SPACA1	NM_030960	Body	chr6:88757292-88757879	Island	NA
cg09782097	0.113935	cg09782097	5	PCDHB5	NM_015669	TSS200	chr5:140516311-140517300	N_Shore	NA
cg21105477	0.113923	cg21105477	5	PPP2CA	NM_002715	Body	chr5:133561140-133562544	N_Shore	NA
cg00249032	0.11387	cg00249032	20	SDC4	NM_002999	Body	chr20:43976533-43977242	N_Shore	NA
cg23201817	0.113366	cg23201817	19	SELV	NM_182704	Body	chr19:40006098-40006626	S_Shore	NA
cg24993607	0.113108	cg24993607	13				chr13:113260724-113260925	N_Shelf	NA
cg18038544	0.113072	cg18038544	3	GRIP2	NM_001080423	Body			TRUE
cg17738613	0.112941	cg17738613	13	GPC5	NM_004466	Body			TRUE
cg19107296	0.112902	cg19107296	5	RNU5E;RNU5D	NR_002754;NR_002755	Body;Body			TRUE
cg00350920	0.112867	cg00350920	10	GDF2	NM_016204	1stExon	chr10:48413741-48413968	S_Shelf	NA	10:48036385-48036470
cg09140665	0.112759	cg09140665	11	OR10A3	NM_001003745	1stExon			NA
cg14706107	0.112696	cg14706107	11	SFRS2B;SFRS2B	NM_032102;NM_032102	1stExon;3'UTR	chr11:94800243-94801117	S_Shore	NA
cg18318409	0.112667	cg18318409	1						TRUE
cg13192049	0.112652	cg13192049	6	HLA-DPB2	NR_001435	Body	chr6:33084740-33084995	S_Shore	NA
cg12047536	0.112559	cg12047536	X	MCTS1;MCTS1	NM_001137554;NM_014060	TSS1500;TSS200			NA
cg10627511	0.112375	cg10627511	5	ADAMTS12	NM_030955	Body			TRUE
cg11574620	0.112334	cg11574620	4	NAA11	NM_032693	1stExon			NA	4:80465737-80465924
cg16668896	0.112206	cg16668896	7				chr7:54900736-54901261	Island	NA
cg10717907	0.11212	cg10717907	3	EIF5A2	NM_020390	Body	chr3:170625831-170626841	N_Shore	NA	3:172108199-172108281
cg19263469	0.112093	cg19263469	7				chr7:63652630-63652962	S_Shelf	NA
cg25983901	0.11209	cg25983901	7						TRUE
cg25851651	0.111972	cg25851651	19	OR7A5	NM_017506	TSS200			NA
cg06220112	0.111874	cg06220112	4						TRUE
cg02486325	0.111864	cg02486325	7						TRUE	7:156610180-156610296
cg26931498	0.111783	cg26931498	X				chrX:53029708-53030093	S_Shore	NA
cg01665174	0.111741	cg01665174	8						TRUE
cg14839256	0.111593	cg14839256	8	DEFB104B;DEFB104A	NM_001040702;NM_080389	TSS1500;TSS1500			NA
cg16929850	0.111476	cg16929850	10						TRUE
cg08756898	0.111405	cg08756898	2				chr2:129228601-129228807	N_Shore	NA
cg15756359	0.111378	cg15756359	17				chr17:74965089-74965303	N_Shore	TRUE
cg24760819	0.111284	cg24760819	14				chr14:91975670-91977326	S_Shelf	NA
cg12530080	0.11114	cg12530080	5	CDH12;PMCHL1	NM_004061;NR_003921	5'UTR;TSS1500			NA
cg24483081	0.110951	cg24483081	11	SLC35C1;SLC35C1;SLC35C1	NM_001145265;NM_018389;NM_001145266	Body;Body;Body			NA	11:45788996-45789373
cg15917344	0.110879	cg15917344	7	GTPBP10;GTPBP10	NM_001042717;NM_033107	TSS200;TSS200	chr7:89975785-89976027	Island	NA	7:89813731-89814275
cg26590744	0.110869	cg26590744	2	HOXD4	NM_014621	Body	chr2:177017266-177017489	Island	NA	2:176725370-176725963
cg06106653	0.110846	cg06106653	10	NRG3;NRG3;NRG3	NM_001165972;NM_001165973;NM_001010848	Body;Body;Body			TRUE
cg03702477	0.110844	cg03702477	5						TRUE
cg00978051	0.110826	cg00978051	16				chr16:59788792-59789072	N_Shelf	NA
cg24699021	0.110542	cg24699021	5	ERGIC1	NM_001031711	Body			TRUE	5:172238495-172238593
cg04053131	0.110226	cg04053131	X	HCCS;HCCS	NM_001122608;NM_005333	3'UTR;3'UTR			NA
cg16717532	0.110218	cg16717532	1	OR2L13	NM_175911	Body			NA
cg27523527	0.11011	cg27523527	1				chr1:91190489-91192804	S_Shelf	NA	1:90968596-90968921
cg09900440	0.110089	cg09900440	6	HLA-DPA1	NM_033554	3'UTR			NA
cg15676060	0.110022	cg15676060	5	XRCC4;XRCC4;XRCC4;TMEM167A	NM_022550;NM_003401;NM_022406;NM_174909	TSS1500;TSS1500;TSS1500;Body	chr5:82373102-82373347	N_Shore	NA
cg04391722	0.109823	cg04391722	8	ZBTB10;ZBTB10	NM_001105539;NM_023929	TSS1500;TSS1500	chr8:81398429-81399618	N_Shore	NA
cg14267645	0.109799	cg14267645	7	STRA8	NM_182489	Body	chr7:134931059-134931510	Island	NA
cg24904132	0.109731	cg24904132	18				chr18:74514040-74514292	N_Shelf	NA
cg26210364	0.109648	cg26210364	11						TRUE
cg18772205	0.109517	cg18772205	3	KLHL6	NM_130446	Body			TRUE
cg02071276	0.109512	cg02071276	1	FBXO28;FBXO28	NM_015176;NM_001136115	Body;Body	chr1:224301835-224302472	S_Shore	NA
cg19307645	0.109282	cg19307645	8	KIAA1429;KIAA1429	NM_015496;NM_183009	TSS1500;TSS1500	chr8:95565657-95566011	S_Shore	NA	8:95635846-95635900
cg06301529	0.10917	cg06301529	17	NOS2;NOS2	NM_000625;NM_000625	1stExon;5'UTR			NA
cg20741474	0.109155	cg20741474	3	MYRIP	NM_015460	5'UTR	chr3:39851025-39851820	S_Shelf	NA
cg19333980	0.109139	cg19333980	20	C20orf30;C20orf30;C20orf30;C20orf30	NM_001009925;NM_001009923;NM_001009924;NM_014145	TSS1500;TSS1500;TSS1500;TSS1500	chr20:5093360-5094145	S_Shore	NA
cg27130665	0.109124	cg27130665	11	LRRC4C	NM_020929	TSS1500			NA
cg27480913	0.109088	cg27480913	11	OR52L1	NM_001005173	TSS200			NA
cg14426428	0.108725	cg14426428	6	AIM1	NM_001624	Body	chr6:106959764-106960985	S_Shore	NA
cg13946163	0.108619	cg13946163	2	SLC9A2	NM_003048	Body	chr2:103235376-103236554	S_Shore	NA
cg14078162	0.108569	cg14078162	2						TRUE
cg03900492	0.108501	cg03900492	7	PTPRN2;PTPRN2;PTPRN2	NM_002847;NM_130842;NM_130843	Body;Body;Body	chr7:157346613-157347069	N_Shore	NA	7:157038420-157038660
cg12296550	0.108212	cg12296550	6	HLA-DQB2	NR_003937	Body	chr6:32729342-32729877	N_Shore	NA
cg06175912	0.108146	cg06175912	3	MUC4;MUC4;MUC4	NM_018406;NM_138297;NM_004532	Body;Body;Body			NA	3:197014488-197014558
cg05685643	0.10784	cg05685643	4	TXK	NM_003328	Body			NA
cg25708189	0.107758	cg25708189	X	VENTXP1	NR_001559	Body	chrX:26575758-26576172	S_Shore	NA	X:26486224-26486467
cg25204078	0.107742	cg25204078	7	BRAF	NM_004333	TSS1500	chr7:140623997-140624949	S_Shore	NA
cg14871906	0.107688	cg14871906	4						NA	4:12243877-12243969
cg25853097	0.107604	cg25853097	3						TRUE
cg03381111	0.107528	cg03381111	15	SNORD116-1	NR_003316	TSS200			NA
cg13316295	0.107527	cg13316295	8	C8orf85	NM_001025357	Body	chr8:117950472-117950717	S_Shelf	NA
cg04256248	0.107478	cg04256248	2						NA	2:237851737-237851905
cg22428888	0.107366	cg22428888	7	SVOPL	NM_001139456	TSS1500			NA
cg19539986	0.107354	cg19539986	14	SNX6;SNX6	NM_021249;NM_152233	3'UTR;3'UTR			NA
cg07361956	0.107293	cg07361956	5				chr5:114631986-114632302	S_Shelf	NA
ch.9.691424R	0.107249	ch.9.691424R	9	RNF38;RNF38;RNF38;RNF38;RNF38	NM_194330;NM_194332;NM_022781;NM_194328;NM_194329	3'UTR;3'UTR;3'UTR;3'UTR;3'UTR			NA
cg22142137	0.107238	cg22142137	14	OR10G2	NM_001005466	TSS200			NA
cg06760566	0.107231	cg06760566	12						TRUE
cg03960066	0.107207	cg03960066	1	C1orf51;C1orf51	NM_144697;NM_144697	1stExon;5'UTR	chr1:150254365-150254637	S_Shore	NA	1:148520545-148522128
cg14787880	0.107096	cg14787880	2	BMPR2	NM_001204	Body	chr2:203239865-203242418	S_Shore	NA
cg19570154	0.106926	cg19570154	2						TRUE
cg27104671	0.106903	cg27104671	12	OR8S1	NM_001005203	1stExon	chr12:48921774-48922129	N_Shelf	NA
cg00637940	0.106817	cg00637940	7				chr7:157215001-157215248	N_Shore	NA
cg04776120	0.106719	cg04776120	10	CISD1	NM_018464	Body			TRUE
cg26798850	0.106694	cg26798850	19	ZNF529;ZNF529;ZNF529	NM_020951;NM_001145650;NM_001145649	TSS1500;5'UTR;5'UTR	chr19:37063892-37064749	S_Shore	NA	19:41755733-41756727
cg26886277	0.106665	cg26886277	2	REEP1;REEP1;REEP1;REEP1	NM_001164732;NM_001164731;NM_001164730;NM_022912	TSS1500;TSS1500;TSS1500;TSS1500	chr2:86564242-86565068	S_Shore	NA
cg01604468	0.106526	cg01604468	5						TRUE
cg22635363	0.106499	cg22635363	7	CNTNAP2	NM_014141	Body	chr7:148036494-148036848	S_Shelf	TRUE
cg05765761	0.106467	cg05765761	11	VWA5A;VWA5A;VWA5A	NM_014622;NM_198315;NM_001130142	TSS1500;TSS1500;TSS1500			NA
cg01980778	0.106454	cg01980778	X	IRS4	NM_003604	1stExon	chrX:107978210-107980145	N_Shore	NA
cg05329785	0.106411	cg05329785	6	UBE2CBP	NM_198920	Body	chr6:83775374-83775766	N_Shore	NA
cg27235896	0.106298	cg27235896	4	NPY2R	NM_000910	Body			NA
cg04835841	0.10624	cg04835841	11				chr11:113660755-113661046	N_Shore	NA	11:113165077-113165915
cg18275620	0.106137	cg18275620	6	C6orf186	NM_001123364	Body			TRUE
cg22416672	0.106085	cg22416672	20				chr20:62151045-62152847	N_Shelf	NA
cg25842107	0.106064	cg25842107	15	GABRB3;GABRB3	NM_000814;NM_021912	Body;Body			TRUE
cg04946274	0.105981	cg04946274	2	CYP27C1	NM_001001665	5'UTR			TRUE	2:127679532-127680037
cg14004983	0.105884	cg14004983	15				chr15:40803580-40804195	S_Shelf	NA
cg14187877	0.105877	cg14187877	4	LDB2;LDB2	NM_001290;NM_001130834	Body;Body			TRUE
cg25248094	0.105841	cg25248094	X	SH2D1A;SH2D1A;SH2D1A;SH2D1A	NM_002351;NM_001114937;NM_001114937;NM_002351	5'UTR;1stExon;5'UTR;1stExon			NA
cg13208318	0.105757	cg13208318	7				chr7:54956273-54956599	Island	NA	7:54923651-54923914
cg19415003	0.10561	cg19415003	7	DPP6;DPP6;DPP6	NM_001936;NM_130797;NM_001039350	Body;Body;Body			NA	7:154086223-154086477
cg17529041	0.105608	cg17529041	6				chr6:108455060-108455273	N_Shelf	NA
cg06872709	0.105597	cg06872709	16						NA	16:84669586-84669643
cg05983326	0.105513	cg05983326	5	PCDHGA1;PCDHGA1	NM_018912;NM_031993	1stExon;1stExon	chr5:140711797-140712542	N_Shore	NA
cg22867156	0.10551	cg22867156	6	SCAND3	NM_052923	TSS1500	chr6:28554863-28555124	S_Shore	NA
cg05366024	0.105337	cg05366024	8	JPH1	NM_020647	Body	chr8:75227341-75227934	N_Shore	NA
cg11133962	0.105186	cg11133962	3	KCNAB1;KCNAB1;KCNAB1	NM_003471;NM_172159;NM_172160	Body;Body;Body			TRUE
cg09588186	0.105024	cg09588186	3						TRUE
cg18876438	0.104981	cg18876438	12				chr12:12714633-12715200	S_Shelf	NA
cg26521766	0.104733	cg26521766	11						TRUE
cg08061271	0.10448	cg08061271	19	OR10H2	NM_013939	TSS1500	chr19:15838996-15839277	N_Shore	NA
cg04506114	0.104444	cg04506114	1	SOAT1	NM_003101	Body			TRUE
cg08245989	0.104331	cg08245989	12						NA	12:9171462-9172353
cg15690623	0.104264	cg15690623	5				chr5:5887062-5887528	N_Shelf	NA
cg02786019	0.104195	cg02786019	7	TRPV6	NM_018646	Body			NA
cg13485248	0.104166	cg13485248	2						NA	2:2872384-2872749
ch.14.628538R	0.104039	ch.14.628538R	14						NA
cg21527708	0.103957	cg21527708	1	LOC149620	NR_003928	TSS1500			NA
cg13940908	0.103775	cg13940908	1	CHD5	NM_015557	Body			NA	1:6150458-6150646
cg09538809	0.103729	cg09538809	5	PCDHGA4;PCDHGA6;PCDHGA1;PCDHGA8;PCDHGA5;PCDHGB1;PCDHGB4;PCDHGA3;PCDHGA2;PCDHGA9;PCDHGA7;PCDHGB2;PCDHGB5;PCDHGA9;PCDHGB3	NM_018917;NM_018919;NM_018912;NM_032088;NM_018918;NM_018922;NM_003736;NM_018916;NM_018915;NM_032089;NM_018920;NM_018923;NM_018925;NM_018921;NM_018924	Body;Body;Body;Body;Body;Body;Body;Body;Body;1stExon;Body;Body;Body;1stExon;Body	chr5:140779013-140779659	S_Shelf	NA	5:140763132-140763466
cg07745166	0.103496	cg07745166	5	PCDHA6;PCDHA2;PCDHA1;PCDHA7;PCDHA1;PCDHA6;PCDHA5;PCDHA7;PCDHA3;PCDHA4	NM_031849;NM_018905;NM_031411;NM_031852;NM_018900;NM_018909;NM_018908;NM_018910;NM_018906;NM_018907	Body;Body;Body;TSS200;Body;Body;Body;TSS200;Body;Body	chr5:140214068-140214464	N_Shore	NA
ch.2.4543734F	0.103479	ch.2.4543734F	2						NA
cg00397871	0.103437	cg00397871	7	CCDC129	NM_194300	3'UTR			NA
cg13659970	0.103394	cg13659970	14						NA	14:105125152-105125715
cg15392124	0.103282	cg15392124	5						TRUE
ch.11.94541071R	0.103246	ch.11.94541071R	11						NA
cg01229998	0.103233	cg01229998	11	MS4A4A;MS4A4A	NM_148975;NM_024021	Body;TSS1500			NA
cg13800240	0.103205	cg13800240	6						NA	6:169343893-169344098
cg10671757	0.103095	cg10671757	2	ZNF385B	NM_152520	5'UTR	chr2:180725717-180726465	N_Shelf	NA
cg00039864	0.103052	cg00039864	5	COL23A1	NM_173465	Body	chr5:177952110-177952738	N_Shore	NA
cg23848712	0.102995	cg23848712	20	GNRH2;GNRH2;GNRH2	NM_178331;NM_178332;NM_001501	TSS1500;TSS1500;TSS1500	chr20:3026277-3027468	N_Shelf	NA
cg08392360	0.102886	cg08392360	6				chr6:107435454-107437310	S_Shore	NA
cg02165670	0.102789	cg02165670	13	GPC6	NM_005708	Body			TRUE
cg08960045	0.102776	cg08960045	X				chrX:51138953-51139255	N_Shelf	NA
cg05998333	0.102666	cg05998333	10						TRUE
cg02227292	0.102646	cg02227292	6						NA	6:28550766-28550833
cg05897122	0.102503	cg05897122	4						TRUE
cg27125364	0.102464	cg27125364	7						NA
cg18790787	0.102373	cg18790787	2						NA
cg09086179	0.102361	cg09086179	X	HMGN5	NM_030763	Body			NA	X:80263286-80263416
cg18043882	0.102243	cg18043882	17						NA	17:10994762-10995243
cg13151006	0.102187	cg13151006	15						NA	15:69862879-69863035
cg12416080	0.102176	cg12416080	3	LRRC3B	NM_052953	5'UTR			NA
cg24387818	0.102127	cg24387818	X	POF1B	NM_024921	TSS200			NA
cg21776577	0.102073	cg21776577	1	XPR1;XPR1	NM_004736;NM_001135669	Body;Body			TRUE
cg11109845	0.101988	cg11109845	7	CUL1	NM_003592	TSS1500	chr7:148395430-148397002	N_Shore	NA	7:148025755-148025838
cg00613997	0.101826	cg00613997	15	C15orf2;C15orf2	NM_018958;NM_018958	1stExon;5'UTR	chr15:24920613-24921252	Island	NA	15:22471720-22472699
cg16016281	0.101652	cg16016281	5						TRUE	5:14161369-14161433
cg19547124	0.101634	cg19547124	11	HCCA2	NM_053005	Body			NA	11:1625840-1625953
cg04144365	0.101619	cg04144365	2						TRUE
cg13310292	0.101608	cg13310292	8						TRUE
cg06837675	0.101591	cg06837675	11	TPCN2	NM_139075	Body	chr11:68849897-68850551	N_Shelf	NA	11:68602508-68602685
cg04284993	0.101587	cg04284993	5						TRUE
cg06043792	0.1015	cg06043792	6	PARK2;PARK2;PARK2	NM_004562;NM_013987;NM_013988	Body;Body;Body			NA
cg23836163	0.101321	cg23836163	2	GPD2;GPD2	NM_000408;NM_001083112	Body;Body			TRUE
cg08263416	0.101259	cg08263416	14	RGS6	NM_004296	Body			TRUE
cg12245717	0.101196	cg12245717	20	C20orf56	NR_001558	Body	chr20:22557517-22559240	N_Shelf	NA
cg05505765	0.100944	cg05505765	11						TRUE
cg11743000	0.10087	cg11743000	1	JAK1	NM_002227	5'UTR			TRUE
cg05096467	0.100865	cg05096467	17	TEX14;TEX14	NM_198393;NM_031272	5'UTR;5'UTR			TRUE	17:54099274-54099490
cg15174393	0.100811	cg15174393	12						NA
cg14528916	0.100777	cg14528916	1	CACNA1E	NM_000721	Body			TRUE
cg10610788	0.100699	cg10610788	2						TRUE
cg04915777	0.100661	cg04915777	7	BRAF	NM_004333	TSS1500	chr7:140623997-140624949	S_Shore	NA
cg12448285	0.100516	cg12448285	1	KIF26B	NM_018012	Body			NA	1:243601423-243601581
cg04822018	0.100273	cg04822018	17	MRM1	NM_024864	Body	chr17:34957833-34958790	S_Shore	NA
cg16009167	0.100237	cg16009167	5	LOC255167;LOC255167	NR_024423;NR_024424	Body;Body	chr5:6582882-6583807	S_Shelf	NA
cg25481384	0.100192	cg25481384	8				chr8:694469-694697	Island	NA	8:684389-685106
cg12659128	0.100067	cg12659128	1	SLC44A5;SLC44A5	NM_001130058;NM_152697	TSS1500;TSS1500	chr1:76080454-76080808	N_Shelf	NA
cg12156167	0.10004	cg12156167	8	TMEM71;TMEM71	NM_144649;NM_001145153	Body;Body			NA
cg19360308	0.100034	cg19360308	11	PARVA	NM_018222	Body			TRUE
cg01301252	0.100027	cg01301252	5	PCDHGA2;PCDHGA3;PCDHGA3;PCDHGA1	NM_018915;NM_018916;NM_032011;NM_018912	Body;1stExon;1stExon;Body	chr5:140725051-140725891	N_Shore	NA	5:140704867-140704905
cg19319037	0.0998896	cg19319037	1	TTF2	NM_003594	Body	chr1:117602388-117603270	S_Shore	NA
cg19412217	0.0998279	cg19412217	5	GPBP1;GPBP1	NM_022913;NM_001127235	5'UTR;5'UTR	chr5:56469018-56470521	S_Shelf	NA
cg13537646	0.099772	cg13537646	3						TRUE
cg10619365	0.0996146	cg10619365	6						NA
cg13891576	0.0995677	cg13891576	9						NA	9:135097454-135097696
cg04530015	0.0995287	cg04530015	2	ABCA12;ABCA12	NM_015657;NM_173076	3'UTR;3'UTR			NA
cg18236982	0.0995078	cg18236982	1						TRUE
cg00895324	0.0994156	cg00895324	21	PCP4	NM_006198	TSS1500			NA
cg10799386	0.099143	cg10799386	10						TRUE
cg18006637	0.0990643	cg18006637	4	FAM13A;FAM13A	NM_014883;NM_001015045	Body;Body			TRUE
cg18584639	0.0990635	cg18584639	5						TRUE
cg14674802	0.0989377	cg14674802	2				chr2:88583528-88583970	S_Shore	NA
cg25170805	0.0987411	cg25170805	6				chr6:100676823-100677098	Island	TRUE
cg04584761	0.0986359	cg04584761	2	SUPT7L	NM_014860	3'UTR			NA
cg21079719	0.0986162	cg21079719	15						TRUE
cg11407989	0.0985812	cg11407989	7	RPL13AP17;MAGI2	NR_003680;NM_012301	TSS1500;Body			NA
cg01712948	0.0985522	cg01712948	2						NA
cg00568426	0.0985191	cg00568426	10				chr10:122708510-122708899	S_Shelf	NA
cg02071600	0.0984882	cg02071600	5	HOMER1;HOMER1	NM_004272;NM_004272	1stExon;5'UTR	chr5:78809347-78810468	N_Shore	NA
cg04442806	0.0984826	cg04442806	3	MOBP;MOBP;MOBP	NM_182935;NM_182935;NR_003090	5'UTR;1stExon;Body			TRUE
cg14276794	0.0983433	cg14276794	11	LYVE1	NM_006691	TSS1500			TRUE
cg07321032	0.0982879	cg07321032	4	CCDC149	NM_173463	5'UTR			TRUE
cg25373401	0.0982674	cg25373401	20	NOP56;NOP56	NR_027700;NM_006392	Body;3'UTR			NA
cg01289020	0.0982604	cg01289020	16	FTSJD1;FTSJD1	NM_018348;NM_001099642	TSS200;TSS1500	chr16:71323115-71323514	S_Shore	NA
cg07846061	0.0982097	cg07846061	16	MLKL;MLKL	NM_001142497;NM_152649	5'UTR;5'UTR	chr16:74734152-74734572	N_Shore	NA
cg12742739	0.0980832	cg12742739	X	GAB3;GAB3	NM_001081573;NM_080612	3'UTR;3'UTR			NA
cg21454600	0.0979802	cg21454600	3						TRUE
cg05548469	0.0975794	cg05548469	4	TRPC3;TRPC3	NM_003305;NM_001130698	1stExon;Body	chr4:122853554-122854169	N_Shore	NA	4:123072783-123073604
cg21501358	0.0975468	cg21501358	18	KLHL14	NM_020805	TSS200	chr18:30349690-30352302	S_Shore	TRUE
cg17938867	0.0975163	cg17938867	1	GPSM2	NM_013296	TSS1500	chr1:109419544-109420038	N_Shore	NA
cg15399926	0.0974436	cg15399926	15	OCA2	NM_000275	Body	chr15:28147925-28148465	S_Shore	NA
cg21123573	0.0972959	cg21123573	12	SIRT4	NM_012240	TSS200			NA	12:119224433-119224729
cg11122968	0.0972925	cg11122968	19	CD33;CD33	NM_001082618;NM_001772	TSS1500;TSS1500			NA
cg10436191	0.0972709	cg10436191	X	SNORA35;HTR2C	NR_002993;NM_000868	Body;5'UTR			NA
cg25506747	0.0972351	cg25506747	3	SHOX2;SHOX2;SHOX2	NM_003030;NM_001163678;NM_006884	3'UTR;3'UTR;3'UTR	chr3:157815581-157816095	N_Shore	NA
cg13280080	0.0972324	cg13280080	6	TRIM40	NM_138700	Body			NA
cg18393046	0.097199	cg18393046	17	MSX2P1	NR_002307	TSS200	chr17:56234321-56234827	N_Shore	TRUE
cg15624719	0.0970573	cg15624719	4						TRUE
cg27124774	0.0970438	cg27124774	5	PCDHB10	NM_018930	TSS200	chr5:140573423-140574316	N_Shore	NA
cg22778014	0.0969704	cg22778014	4	COL25A1;COL25A1	NM_198721;NM_032518	Body;Body			TRUE
cg24031764	0.0968627	cg24031764	3						TRUE
cg01573635	0.096844	cg01573635	16	TEKT5;TEKT5	NM_144674;NM_144674	1stExon;5'UTR			NA
cg25030262	0.0966954	cg25030262	15	SNRPN;SNRPN;SNRPN	NM_022808;NM_022807;NM_022806	5'UTR;5'UTR;5'UTR	chr15:25093191-25093582	N_Shore	TRUE
cg07461682	0.0966269	cg07461682	3						TRUE
cg00064080	0.0965098	cg00064080	10						TRUE
cg06374472	0.0963166	cg06374472	6	TAAR6	NM_175067	TSS200			TRUE
cg02492873	0.0963052	cg02492873	2	DNAJC27	NM_016544	Body	chr2:25194140-25195214	N_Shore	NA	2:25047325-25047366
cg09313140	0.0962605	cg09313140	12						NA
cg21024422	0.0960822	cg21024422	14						NA	14:104063462-104063487
cg19196230	0.0959223	cg19196230	15	NARG2;NARG2	NM_001018089;NM_024611	5'UTR;5'UTR	chr15:60771068-60771558	N_Shore	NA
cg06777902	0.0957793	cg06777902	10	FANK1	NM_145235	Body			TRUE
cg14901284	0.0957582	cg14901284	11				chr11:49069720-49070722	S_Shore	NA
cg11093474	0.0955096	cg11093474	5				chr5:5139441-5140941	N_Shore	NA
cg26081841	0.0954582	cg26081841	5						NA	5:87477605-87477726
cg22443541	0.0954221	cg22443541	1						TRUE
cg00156948	0.095341	cg00156948	12				chr12:118454391-118454996	N_Shelf	NA
cg01099512	0.0952212	cg01099512	14	CTSG	NM_001911	TSS200			NA
cg08950364	0.0952033	cg08950364	1						TRUE
cg04135498	0.0952029	cg04135498	3	STXBP5L	NM_014980	Body	chr3:120626880-120627579	S_Shore	NA
cg02033302	0.095199	cg02033302	14						TRUE
cg00621559	0.0951058	cg00621559	7	AKR1B15	NM_001080538	TSS200			NA
cg26225655	0.688219	cg26225655	7	NSUN5C;NSUN5C;NSUN5C	NM_148936;NM_001039487;NM_032158	Body;Body;Body			NA	7:72056836-72057597
cg02532996	0.194083	cg02532996	17				chr17:18528376-18528714	S_Shelf	NA
cg19748027	0.164014	cg19748027	5						TRUE
cg21856670	0.160989	cg21856670	1	PAX7;PAX7;PAX7	NM_013945;NM_002584;NM_001135254	Body;Body;Body	chr1:19043390-19043828	N_Shore	NA
cg05375333	0.154661	cg05375333	12	ANKS1B;ANKS1B;ANKS1B	NM_181670;NM_020140;NM_152788	TSS1500;TSS1500;Body			TRUE
cg18834878	0.152457	cg18834878	X	NRK	NM_198465	Body	chrX:105066349-105067110	S_Shore	NA	X:104952804-104953968
cg19884950	0.151144	cg19884950	6	SIM1	NM_005068	Body			TRUE
cg18127398	0.149448	cg18127398	14	RGS6	NM_004296	Body			TRUE
cg15147833	0.149389	cg15147833	1	OR1C1	NM_012353	1stExon			NA
cg23810463	0.148165	cg23810463	11						TRUE
cg11230031	0.144306	cg11230031	6						TRUE
cg10712578	0.142817	cg10712578	8						TRUE
cg27485646	0.142792	cg27485646	X	SRPX;SRPX;SRPX;SRPX	NM_001170752;NM_006307;NM_001170751;NM_001170750	TSS1500;TSS1500;TSS1500;TSS1500	chrX:38079691-38080150	S_Shore	NA	X:37964214-37965553
cg15351186	0.142253	cg15351186	8	SULF1;SULF1	NM_001128204;NM_015170	TSS1500;TSS1500			NA
cg18437039	0.142099	cg18437039	19				chr19:1444918-1447214	N_Shore	NA
cg03352153	0.14111	cg03352153	6	LGSN;LGSN	NM_001143940;NM_016571	TSS1500;TSS1500			NA
cg04316526	0.140937	cg04316526	13						NA
cg15498563	0.140923	cg15498563	11	TRIM77	NM_001146162	1stExon			NA
cg01840055	0.140678	cg01840055	3						TRUE
cg13559233	0.138909	cg13559233	1	LPHN2	NM_012302	5'UTR	chr1:82265998-82269048	S_Shore	NA	1:82039500-82041958
cg14077111	0.138502	cg14077111	5	CENPH	NM_022909	3'UTR			NA
cg24740320	0.138448	cg24740320	14						TRUE
cg21088119	0.137611	cg21088119	8	C8orf12	NR_026814	Body			NA
cg12784990	0.137457	cg12784990	14						NA	14:43478078-43478274
cg19850728	0.137284	cg19850728	3	MINA;MINA;MINA	NM_153182;NM_032778;NM_001042533	5'UTR;5'UTR;5'UTR	chr3:97690785-97691409	N_Shelf	TRUE
cg25666210	0.135751	cg25666210	12	PTPRR;PTPRR;PTPRR	NM_130846;NM_002849;NM_130846	1stExon;Body;5'UTR			NA
cg17912835	0.135639	cg17912835	2				chr2:105478600-105479188	Island	NA	2:104845033-104845567
cg12636543	0.135578	cg12636543	8						NA	8:137947120-137947199
cg02166394	0.135481	cg02166394	5				chr5:2738953-2741237	S_Shore	NA
cg00393376	0.134043	cg00393376	7	HNRNPA2B1;HNRNPA2B1	NM_031243;NM_002137	Body;Body	chr7:26239418-26242062	N_Shore	NA
cg02881684	0.132879	cg02881684	19	FOSB;FOSB	NM_006732;NM_001114171	3'UTR;3'UTR	chr19:45975848-45976262	S_Shore	NA
cg27149073	0.132723	cg27149073	5	SDHAP3	NR_003263	Body	chr5:1594238-1595027	Island	NA	5:1647215-1648016
cg23427912	0.131334	cg23427912	4	TRIML1	NM_178556	TSS1500			NA
cg03562978	0.131064	cg03562978	14						NA
cg10791884	0.13093	cg10791884	8						NA
cg04542977	0.129467	cg04542977	1	EPS15	NM_001981	Body	chr1:51984547-51985216	N_Shore	NA
cg14604700	0.129415	cg14604700	10						TRUE
cg07780887	0.129084	cg07780887	X	NCRNA00182	NR_028379	Body	chrX:73325164-73325522	Island	NA
cg18803147	0.129006	cg18803147	5				chr5:2738953-2741237	S_Shore	NA	5:2796112-2796361
cg14377720	0.128975	cg14377720	15						TRUE
cg00525964	0.128951	cg00525964	5						TRUE
cg23350273	0.12887	cg23350273	3	OR5H6	NM_001005479	TSS1500			NA
cg20641423	0.128648	cg20641423	8				chr8:125313572-125314097	S_Shore	NA
cg09792758	0.128464	cg09792758	X	COL4A5;COL4A5;COL4A5;COL4A5;COL4A6;COL4A5;COL4A5	NM_033381;NM_033381;NM_000495;NM_033380;NM_001847;NM_033380;NM_000495	5'UTR;1stExon;1stExon;5'UTR;TSS1500;1stExon;5'UTR			NA	X:107569965-107570138
cg26879741	0.127684	cg26879741	13						NA	13:111956451-111956631
cg06817772	0.126297	cg06817772	12	LIMA1;LIMA1	NM_001113546;NM_016357	TSS1500;TSS1500			NA
cg15804671	0.125915	cg15804671	13						NA	13:104861133-104861174
cg06225294	0.125888	cg06225294	3	ZBTB20;ZBTB20;ZBTB20;ZBTB20;ZBTB20;ZBTB20	NM_001164345;NM_001164344;NM_001164344;NM_015642;NM_001164343;NM_001164345	5'UTR;1stExon;5'UTR;5'UTR;5'UTR;1stExon			NA
cg21848671	0.125762	cg21848671	11	NAV2	NM_001111018	Body			TRUE
cg25685455	0.125739	cg25685455	17				chr17:21743875-21744127	S_Shore	NA
cg23260993	0.125284	cg23260993	2	EFEMP1;EFEMP1;EFEMP1	NM_004105;NM_001039349;NM_001039348	Body;Body;Body	chr2:56150340-56151180	N_Shore	NA
cg09038971	0.124917	cg09038971	12	CHST11	NM_018413	Body			TRUE
cg16475478	0.124612	cg16475478	7						NA
cg09998151	0.124482	cg09998151	14	AKAP6	NM_004274	Body			TRUE
cg08421910	0.123455	cg08421910	6	C6orf105;C6orf105	NM_032744;NM_001143948	Body;Body			TRUE	6:11879479-11879832
cg08811259	0.123348	cg08811259	6	BEND6	NM_152731	Body			TRUE
cg14344749	0.123113	cg14344749	X	FAM122B;FAM122B;FAM122C;FAM122B;FAM122B;FAM122B	NM_001170756;NM_001166599;NM_001170780;NM_001166600;NM_001170757;NM_145284	Body;Body;TSS1500;Body;5'UTR;Body	chrX:133930787-133931355	N_Shore	TRUE
cg25277462	0.122826	cg25277462	4						TRUE
cg23017741	0.122679	cg23017741	12				chr12:110562095-110562700	N_Shelf	NA
cg19859698	0.122636	cg19859698	14	PRKCH	NM_006255	Body			TRUE
cg07865444	0.122439	cg07865444	8				chr8:47866369-47866767	Island	NA	8:47985535-47985994
cg25132230	0.121984	cg25132230	1	PTPRC;PTPRC;PTPRC;PTPRC	NM_080921;NM_080923;NM_080922;NM_002838	5'UTR;5'UTR;5'UTR;5'UTR			NA
cg01054282	0.121826	cg01054282	9	KIAA0020	NM_014878	5'UTR	chr9:2843965-2844308	N_Shore	NA
cg13408752	0.121527	cg13408752	8	DLGAP2	NM_004745	Body	chr8:1579038-1579241	N_Shelf	NA
cg12082089	0.121467	cg12082089	8						TRUE
cg05756954	0.121088	cg05756954	X				chrX:8751285-8751608	N_Shore	NA	X:8711266-8712215
cg04712321	0.121032	cg04712321	8	ENTPD4;ENTPD4	NM_004901;NM_001128930	5'UTR;5'UTR	chr8:23314664-23315490	N_Shore	NA
cg09565597	0.120833	cg09565597	2	BCL11A;BCL11A;BCL11A	NM_022893;NM_138559;NM_018014	Body;Body;Body			TRUE
cg17956775	0.120715	cg17956775	1	FAM58B	NM_001105517	TSS200			NA
cg05157266	0.119727	cg05157266	2	NCKAP1;NCKAP1	NM_205842;NM_013436	Body;Body	chr2:183902402-183903625	N_Shore	NA
cg16002075	0.119118	cg16002075	12						TRUE
cg08921491	0.118975	cg08921491	15	NTRK3;NTRK3;NTRK3	NM_001007156;NM_001012338;NM_002530	Body;Body;Body			NA
cg21528399	0.118524	cg21528399	4						TRUE
cg17221738	0.118345	cg17221738	3	CLRN1;CLRN1OS	NM_174878;NR_024066	1stExon;TSS200			NA
cg22145666	0.118051	cg22145666	2	UGT1A10;UGT1A6;UGT1A8;UGT1A4;UGT1A3;UGT1A6;UGT1A9;UGT1A7;UGT1A5	NM_019075;NM_205862;NM_019076;NM_007120;NM_019093;NM_001072;NM_021027;NM_019077;NM_019078	Body;Body;Body;Body;Body;Body;Body;Body;Body	chr2:234663595-234664071	Island	NA	2:234328363-234328760
cg23808165	0.117389	cg23808165	22				chr22:25423973-25424230	N_Shelf	NA
cg14873818	0.117359	cg14873818	X	HDX	NM_144657	TSS200			NA
cg04748546	0.117294	cg04748546	19	TRPM4	NM_017636	Body	chr19:49699698-49700070	N_Shelf	NA
cg21727359	0.117225	cg21727359	6	FAM46A	NM_017633	3'UTR	chr6:82461133-82463805	N_Shelf	NA
cg10037680	0.116827	cg10037680	11	PGA5	NM_014224	TSS1500			NA
cg10069394	0.115753	cg10069394	11				chr11:119455153-119456102	N_Shelf	NA
cg05342782	0.115698	cg05342782	17	STX8	NM_004853	Body			TRUE
cg25001764	0.115673	cg25001764	15						TRUE
cg14684798	0.115517	cg14684798	2						NA	2:681838-682049
cg24405470	0.114972	cg24405470	2	FAM176A;FAM176A	NM_032181;NM_001135032	5'UTR;5'UTR			TRUE
cg27013526	0.114866	cg27013526	14				chr14:61123613-61124613	N_Shelf	NA
cg07535191	0.114787	cg07535191	11						TRUE
cg25627098	0.114539	cg25627098	17	C17orf74	NM_175734	TSS200			NA
cg08217163	0.114493	cg08217163	2				chr2:66808568-66809404	S_Shore	TRUE	2:66663427-66663520
cg13423274	0.114405	cg13423274	11						TRUE
cg17631198	0.114295	cg17631198	11				chr11:133734701-133735164	Island	NA	11:133239813-133240613
cg17402103	0.114233	cg17402103	10						NA	10:2257193-2257290
cg23047322	0.114152	cg23047322	17				chr17:20687569-20687913	S_Shore	NA	17:20629015-20629310
cg01518790	0.114098	cg01518790	20				chr20:9819271-9819861	S_Shelf	NA
cg08711530	0.114061	cg08711530	X	DMD;DMD;DMD;DMD;DMD;DMD;DMD;DMD;DMD;DMD;DMD;DMD;DMD;DMD;DMD;DMD;DMD;DMD	NM_004013;NM_004023;NM_004009;NM_004015;NM_004011;NM_004017;NM_004016;NM_004021;NM_004014;NM_004007;NM_004006;NM_004010;NM_004019;NM_004022;NM_004012;NM_004020;NM_000109;NM_004018	Body;Body;Body;Body;Body;Body;Body;Body;Body;Body;Body;Body;Body;Body;Body;Body;Body;Body	chrX:31284504-31285019	N_Shelf	NA
cg15791438	0.113706	cg15791438	22	SFI1;SFI1	NM_001007467;NM_014775	5'UTR;5'UTR	chr22:31892036-31893097	S_Shore	NA
cg03906016	0.113454	cg03906016	7	LHFPL3	NM_199000	Body			NA
cg21695024	0.11342	cg21695024	8				chr8:65498603-65498828	Island	NA	8:65661091-65661374
cg04086977	0.113392	cg04086977	10				chr10:134830984-134832209	N_Shore	NA	10:134679285-134679834
cg21748751	0.113005	cg21748751	6	PPARD;PPARD	NM_177435;NM_006238	TSS1500;TSS1500	chr6:35310150-35310686	N_Shore	NA
cg14760176	0.112971	cg14760176	2						TRUE
cg00019196	0.112864	cg00019196	13	SIAH3	NM_198849	TSS1500			NA
cg10536369	0.112747	cg10536369	2	BBS5	NM_152384	TSS200	chr2:170335881-170336456	Island	TRUE	2:170044075-170044786
cg10411272	0.112467	cg10411272	4	SORBS2;SORBS2;SORBS2;SORBS2;SORBS2;SORBS2;SORBS2;SORBS2	NM_001145670;NM_001145673;NM_001145671;NM_001145675;NM_003603;NM_021069;NM_001145672;NM_001145674	Body;Body;Body;Body;Body;Body;Body;Body	chr4:186560031-186560361	N_Shore	NA	4:186796369-186796781
cg05212098	0.112302	cg05212098	14				chr14:106179817-106180018	N_Shelf	NA
cg23920325	0.112265	cg23920325	1				chr1:148555640-148556626	N_Shore	NA
cg05920383	0.112061	cg05920383	11						TRUE
cg08133919	0.112054	cg08133919	15	MYO5A;MYO5A	NM_000259;NM_001142495	TSS1500;TSS1500	chr15:52820333-52821639	S_Shore	NA	15:50609705-50609875
cg04411044	0.111963	cg04411044	1						TRUE
cg03109316	0.111911	cg03109316	3	ZNF80	NM_007136	TSS1500			NA
cg19512903	0.111871	cg19512903	8	ADAM5P	NR_001448	TSS1500			NA
cg17210664	0.111113	cg17210664	10						TRUE
cg04562589	0.110882	cg04562589	4						NA
cg16975981	0.110826	cg16975981	X	PAGE5;PAGE5;PAGE5;PAGE5	NM_130467;NM_001013435;NM_130467;NM_001013435	5'UTR;5'UTR;1stExon;1stExon			NA	X:55263435-55263888
cg16435580	0.110619	cg16435580	8						NA	8:58294783-58294891
cg17527422	0.110208	cg17527422	12	C12orf68;C12orf68	NM_001013635;NM_001013635	3'UTR;1stExon	chr12:48577361-48578574	S_Shore	NA
cg13998293	0.110055	cg13998293	1	TRIM63	NM_032588	TSS1500			NA
cg07859138	0.109901	cg07859138	X	SEPT6;SEPT6;SEPT6;SEPT6	NM_145800;NM_015129;NM_145802;NM_145799	3'UTR;3'UTR;Body;3'UTR			TRUE
cg13333265	0.109604	cg13333265	1	CASZ1;CASZ1	NM_017766;NM_001079843	Body;Body	chr1:10714401-10714708	Island	NA
cg22796958	0.109312	cg22796958	3	VEPH1;VEPH1;VEPH1;VEPH1;VEPH1;VEPH1	NM_001167911;NM_001167916;NM_001167915;NM_001167915;NM_001167912;NM_001167916	TSS200;1stExon;1stExon;5'UTR;TSS200;5'UTR			NA
cg14037413	0.109268	cg14037413	11	ZNF143;ZNF143	NM_003442;NM_003442	1stExon;5'UTR	chr11:9482109-9483152	Island	NA	11:9438369-9439171
cg17134153	0.108858	cg17134153	1	FCRL3	NM_052939	5'UTR			NA
cg05516619	0.10855	cg05516619	3				chr3:120314958-120315490	N_Shelf	NA
cg23678722	0.108512	cg23678722	13	RNF17	NM_031277	1stExon			NA	13:24236135-24236622
cg07173688	0.108507	cg07173688	2						TRUE
cg07619170	0.108404	cg07619170	2	STAT4	NM_003151	Body			TRUE
cg10037905	0.108321	cg10037905	12	ITPR2	NM_002223	TSS1500	chr12:26985453-26986304	S_Shore	NA
cg23198038	0.1082	cg23198038	11	NTM;NTM;NTM;NTM	NM_001144059;NM_001048209;NM_001144058;NM_016522	Body;Body;Body;Body			NA
cg15324331	0.107552	cg15324331	10						TRUE
cg27329559	0.10755	cg27329559	10	PCDH15;PCDH15;PCDH15;PCDH15;PCDH15;PCDH15;PCDH15;PCDH15;PCDH15;PCDH15;PCDH15;PCDH15	NM_001142770;NM_001142772;NM_001142769;NM_001142771;NM_001142765;NM_001142764;NM_001142763;NM_001142767;NM_001142773;NM_001142766;NM_033056;NM_001142768	TSS1500;TSS1500;TSS1500;TSS1500;TSS1500;TSS1500;TSS1500;TSS1500;TSS1500;TSS1500;TSS1500;TSS1500			NA
cg22532843	0.107431	cg22532843	4				chr4:180979038-180980619	N_Shore	NA
ch.9.1173620F	0.107265	ch.9.1173620F	9						NA
cg09102447	0.107149	cg09102447	8	IMPAD1	NM_017813	TSS1500	chr8:57905700-57906452	S_Shore	NA
cg13345558	0.106927	cg13345558	5	PRKAA1;PRKAA1	NM_206907;NM_006251	Body;Body	chr5:40797651-40798942	N_Shore	NA
cg22682811	0.106919	cg22682811	20				chr20:21372041-21372463	Island	NA	20:21320067-21320481
cg21168622	0.106729	cg21168622	19	ZNF350	NM_021632	5'UTR			NA	19:57181142-57181753
cg03958041	0.10672	cg03958041	12						TRUE
cg17476910	0.106485	cg17476910	1				chr1:147806900-147807170	N_Shore	NA	1:146272796-146273208
cg05665581	0.106459	cg05665581	10	FAM24A	NM_001029888	TSS1500			NA
cg05779746	0.106097	cg05779746	2	HDAC4	NM_006037	Body			NA	2:239749329-239749474
cg06375525	0.10582	cg06375525	2	ESPNL	NM_194312	Body			NA	2:238688231-238688504
cg24522611	0.105437	cg24522611	15				chr15:20148693-20150115	S_Shore	NA
cg23465891	0.105212	cg23465891	13	ATP11A;ATP11A	NM_015205;NM_032189	Body;Body	chr13:113420152-113420384	Island	NA	13:112468167-112468385
cg19569551	0.105091	cg19569551	6	SUPT3H;RUNX2;RUNX2;SUPT3H	NM_003599;NM_001015051;NM_001024630;NM_181356	TSS1500;Body;Body;TSS1500	chr6:45345185-45346261	Island	NA	6:45453042-45454239
cg20530613	0.104998	cg20530613	3	COL8A1;MIR548G;COL8A1	NM_001850;NR_031662;NM_020351	5'UTR;Body;5'UTR			TRUE
cg02899949	0.104837	cg02899949	15	CASC5;CASC5	NM_144508;NM_170589	TSS1500;TSS1500	chr15:40886396-40886918	N_Shore	NA
cg17672614	0.104775	cg17672614	6	C6orf176;C6orf176	NR_026860;NR_026861	Body;Body			TRUE
cg24141198	0.104711	cg24141198	1	CSDE1;CSDE1;NRAS;CSDE1	NM_001007553;NM_001130523;NM_002524;NM_007158	3'UTR;3'UTR;TSS1500;3'UTR			NA
cg12056138	0.104614	cg12056138	15	C15orf60	NM_001042367	TSS200	chr15:73735322-73735609	Island	NA	15:71522327-71522662
cg00211496	0.104094	cg00211496	7	POU6F2;POU6F2	NM_007252;NM_001166018	Body;Body			NA	7:39200906-39201072
cg11445155	0.104087	cg11445155	5						TRUE
cg03026119	0.103903	cg03026119	11						TRUE
cg17919137	0.103641	cg17919137	20	VSX1	NM_014588	3'UTR	chr20:25058288-25058726	N_Shore	NA
cg24125282	0.103411	cg24125282	17	SHISA6	NM_207386	Body			NA
cg24496800	0.103349	cg24496800	18				chr18:77410035-77410246	Island	NA	18:75511024-75511234
cg20270882	0.103324	cg20270882	1						NA
cg24180759	0.103223	cg24180759	5	ODZ2	NM_001122679	Body			NA
cg00968771	0.102997	cg00968771	X	ARMCX5;ARMCX5;ARMCX5;ARMCX5;ARMCX5;ARMCX5	NM_001168485;NM_022838;NM_001168478;NM_001168479;NM_001168480;NM_001168482	5'UTR;TSS200;TSS200;5'UTR;5'UTR;TSS200	chrX:101854275-101854527	Island	NA	X:101740712-101741183
cg00309313	0.102895	cg00309313	3	CACNA2D3	NM_018398	Body			TRUE
cg20302975	0.102599	cg20302975	2				chr2:105468851-105473488	N_Shore	NA	2:104834517-104834715
cg04219544	0.102432	cg04219544	17	KRT24	NM_019016	TSS200			NA
cg09782540	0.102243	cg09782540	6	TFAP2A;TFAP2A;TFAP2A	NM_001042425;NM_001032280;NM_003220	Body;Body;Body	chr6:10398573-10398812	Island	NA	6:10506417-10506783
cg05941585	0.102078	cg05941585	2	IL1F8;IL1F8	NM_014438;NM_173178	TSS1500;TSS1500	chr2:113808517-113808756	S_Shore	NA
cg02392915	0.102073	cg02392915	16				chr16:49440973-49441301	N_Shelf	NA
cg14391730	0.101955	cg14391730	6						TRUE
cg18352935	0.101799	cg18352935	11	OR51F2	NM_001004753	1stExon			NA
cg12654519	0.101772	cg12654519	4	ARHGAP10	NM_024605	Body			TRUE
cg15508262	0.101492	cg15508262	3	KLHL18	NM_025010	Body	chr3:47323747-47324607	S_Shelf	NA
cg02000606	0.101172	cg02000606	7	ABCB4;ABCB4;ABCB4	NM_018850;NM_000443;NM_018849	Body;Body;Body	chr7:87104723-87105305	N_Shore	NA
cg05417035	0.100956	cg05417035	2						TRUE
cg20284999	0.100769	cg20284999	11	MS4A6A;MS4A6A;MS4A6A	NM_152851;NM_152852;NM_022349	TSS1500;TSS1500;TSS1500			NA
cg15544235	0.100757	cg15544235	4	HTT	NM_002111	Body	chr4:3076186-3076558	S_Shelf	NA
cg02220481	0.100754	cg02220481	16	MYH11;MYH11;MYH11;MYH11	NM_022844;NM_002474;NM_001040114;NM_001040113	Body;Body;Body;Body			TRUE
cg00405699	0.100698	cg00405699	5	ST8SIA4;ST8SIA4	NM_175052;NM_005668	TSS1500;TSS1500	chr5:100238722-100239138	S_Shore	NA	5:100267818-100268208
cg24095303	0.100553	cg24095303	11	BARX2	NM_003658	Body	chr11:129245108-129246395	S_Shelf	NA
cg17149103	0.100524	cg17149103	1				chr1:147789652-147790094	N_Shore	NA
cg00348891	0.100333	cg00348891	13						TRUE
cg26316946	0.100164	cg26316946	6	GRIK2;GRIK2;GRIK2;GRIK2;GRIK2;GRIK2	NM_175768;NM_021956;NM_175768;NM_001166247;NM_021956;NM_001166247	1stExon;1stExon;5'UTR;1stExon;5'UTR;5'UTR	chr6:101846766-101847135	Island	NA	6:101953488-101953918
cg04155289	0.100063	cg04155289	7	PON1	NM_000446	1stExon	chr7:94953769-94953971	Island	TRUE
cg24091819	0.0999998	cg24091819	12	GPR133	NM_198827	Body	chr12:131488696-131488975	Island	NA	12:130054608-130054911
cg10960920	0.0998614	cg10960920	8	PGCP	NM_016134	Body			TRUE
ch.10.2571788F	0.0997207	ch.10.2571788F	10	C10orf119	NM_024834	Body			NA
cg00679603	0.099667	cg00679603	X	PCYT1B	NM_001163264	TSS200			TRUE
cg10137597	0.0991789	cg10137597	8	PIWIL2;PIWIL2	NM_018068;NM_001135721	TSS200;TSS1500	chr8:22132791-22133357	N_Shore	NA	8:22188506-22189257
cg01310365	0.09906	cg01310365	2	C2orf55	NM_207362	Body	chr2:99438297-99439884	Island	NA	2:98804674-98806409
cg10866060	0.0990594	cg10866060	12						TRUE
cg01177470	0.0988511	cg01177470	6						NA	6:27978674-27978741
cg26258770	0.098842	cg26258770	19						NA
cg18448906	0.098611	cg18448906	17						TRUE
cg04372536	0.0985969	cg04372536	2	SNED1	NM_001080437	Body	chr2:241989164-241989461	N_Shore	NA	2:241636614-241636781
cg16248926	0.098538	cg16248926	7	VOPP1	NM_030796	Body			TRUE
cg24352561	0.0985172	cg24352561	7	C7orf50;C7orf50;C7orf50	NM_001134395;NM_032350;NM_001134396	Body;Body;Body	chr7:1080835-1081069	Island	NA	7:1047067-1047681
cg25283916	0.0984644	cg25283916	1				chr1:242220749-242221000	S_Shore	NA
cg04162276	0.0983733	cg04162276	16	HP;HP	NM_001126102;NM_005143	Body;Body			NA
cg09373350	0.0983441	cg09373350	16	CIAPIN1	NM_020313	3'UTR			NA
cg04461143	0.0983054	cg04461143	3						NA	3:31469529-31469817
cg12438155	0.0979886	cg12438155	1				chr1:4221387-4221672	S_Shelf	NA
cg18530920	0.0978966	cg18530920	5	SGCD;SGCD;SGCD	NM_001128209;NM_172244;NM_000337	Body;Body;Body			TRUE
cg14252008	0.0978924	cg14252008	17						TRUE
cg08752433	0.0978702	cg08752433	12	PPTC7	NM_139283	Body	chr12:111020507-111021192	N_Shelf	NA
cg05248470	0.0974405	cg05248470	19	LILRB2;LILRB2	NM_005874;NM_001080978	TSS1500;TSS1500			NA
cg18553223	0.0974065	cg18553223	17	RAP1GAP2;RAP1GAP2	NM_001100398;NM_015085	TSS1500;TSS1500			NA
cg19356043	0.0972911	cg19356043	8						NA	8:1367401-1367536
cg13123585	0.0970394	cg13123585	12	TMEM132D	NM_133448	Body	chr12:130339683-130343584	N_Shore	TRUE
cg02612228	0.0963462	cg02612228	8						NA	8:1970410-1970813
cg14830118	0.0962773	cg14830118	17	FAM18B	NM_016078	TSS1500	chr17:18684525-18685009	N_Shore	NA	17:18624995-18625723
cg10027091	0.0961065	cg10027091	6						TRUE
cg22685822	0.0960593	cg22685822	1				chr1:29804962-29805239	S_Shelf	NA
cg09257456	0.0960312	cg09257456	11	MS4A12;MS4A12	NM_017716;NM_001164470	5'UTR;5'UTR			NA
cg18011188	0.0957145	cg18011188	2						TRUE
cg11147155	0.0955893	cg11147155	1	ENSA;ENSA;ENSA;ENSA	NM_207045;NM_207042;NM_004436;NM_207046	3'UTR;3'UTR;3'UTR;3'UTR			NA
cg13979884	0.0955722	cg13979884	9				chr9:74061513-74062097	N_Shore	NA
cg00126657	0.0953902	cg00126657	X	SSX6	NR_028366	TSS200			NA
cg13263512	0.0950914	cg13263512	7	MAGI2	NM_012301	Body	chr7:77648451-77648668	S_Shelf	NA
cg05323709	0.0950133	cg05323709	19	MARK4	NM_031417	TSS1500	chr19:45754630-45755261	N_Shore	NA
cg09333392	0.113323	cg09333392	17	OR4D2	NM_001004707	TSS200			NA
cg16011217	0.1243	cg16011217	1	LCE1C	NM_178351	3'UTR			NA
ch.1.4885626R	0.1062	ch.1.4885626R	1	HNRNPU;HNRNPU	NM_004501;NM_031844	Body;Body			NA

## Sheet: NUP_E2_ Loss
Supp Table 1b. Loss of methylation in response to E2 (vs. vehicle) in Normal eSF (NUP).
Alt ID	Median delta beta	ann[, 1]	CHR	UCSC_RefGene_Name	UCSC_RefGene_Accession	UCSC_RefGene_Group	UCSC_CpG_Islands_Name	Relation_to_UCSC_CpG_Island	Enhancer	HMM_Island
cg24733440	0.196866	cg24733440	8				chr8:79578112-79578667	N_Shelf	NA
cg14744155	0.179609	cg14744155	10				chr10:90967555-90967900	S_Shelf	NA
cg14196263	0.177201	cg14196263	13				chr13:110434466-110440180	S_Shelf	NA
cg23474036	0.169633	cg23474036	6						NA
cg26074470	0.168268	cg26074470	8	C8orf34	NM_052958	Body			TRUE
cg07714266	0.167364	cg07714266	7	JAZF1	NM_175061	Body			TRUE
cg08127694	0.164977	cg08127694	13	CCDC70	NM_031290	TSS1500			NA
cg13442173	0.151295	cg13442173	6	POPDC3;POPDC3	NR_024539;NM_022361	TSS200;5'UTR	chr6:105627406-105627830	N_Shelf	NA
cg15243034	0.146506	cg15243034	11	USP35	NM_020798	Body	chr11:77907211-77908088	Island	NA	11:77584889-77585711
cg07916058	0.143649	cg07916058	1	XPR1;XPR1	NM_004736;NM_001135669	Body;Body			TRUE
cg26640672	0.142727	cg26640672	12						NA	12:58210949-58211717
cg27078455	0.142061	cg27078455	4	NAA15	NM_057175	Body	chr4:140222426-140223335	S_Shelf	NA	4:140445014-140445064
cg10469112	0.141612	cg10469112	3	CPNE4	NM_130808	Body			TRUE
cg26312807	0.140993	cg26312807	3				chr3:127056836-127057296	Island	NA	3:128539494-128539986
cg14730097	0.136342	cg14730097	2	GIGYF2;GIGYF2;KCNJ13;GIGYF2;GIGYF2	NM_015575;NM_001103147;NM_002242;NM_001103146;NM_001103148	Body;Body;3'UTR;Body;Body			NA
cg07343703	0.134931	cg07343703	1				chr1:244012712-244013245	S_Shore	NA
cg25517103	0.134787	cg25517103	2	RFTN2	NM_144629	Body			TRUE
cg15627871	0.133503	cg15627871	3						TRUE
cg22748179	0.132483	cg22748179	7				chr7:117823984-117824485	N_Shelf	NA
cg02320784	0.129612	cg02320784	12	RASSF8;RASSF8;RASSF8	NM_007211;NM_001164747;NM_001164748	5'UTR;5'UTR;5'UTR			TRUE
cg14332139	0.127839	cg14332139	17				chr17:66243583-66244403	N_Shelf	NA
cg16116239	0.127826	cg16116239	7						NA
cg20941528	0.124672	cg20941528	6	TAAR1	NM_138327	TSS1500			NA
cg21572003	0.122436	cg21572003	20	PCMTD2;PCMTD2	NM_018257;NM_001104925	Body;Body	chr20:62901299-62901514	N_Shelf	TRUE
cg23318020	0.121427	cg23318020	13						NA
cg09015682	0.117026	cg09015682	2						TRUE
cg00979272	0.116052	cg00979272	14				chr14:61103978-61104663	N_Shelf	NA
cg05409419	0.112949	cg05409419	14						TRUE
cg26804238	0.11282	cg26804238	1						TRUE
cg10277836	0.11243	cg10277836	2	SLC30A6	NM_017964	3'UTR			NA
cg09098025	0.108854	cg09098025	8	CHMP7	NM_152272	TSS1500	chr8:23103775-23104601	N_Shelf	NA
cg04180177	0.105248	cg04180177	17	PPM1D	NM_003620	Body			TRUE
cg24518017	0.102865	cg24518017	1	ELAVL4;ELAVL4;ELAVL4;ELAVL4;ELAVL4	NM_001144777;NM_021952;NM_001144776;NM_001144775;NM_001144774	Body;TSS1500;Body;Body;TSS1500			NA
cg04258934	0.102335	cg04258934	14	PIGH	NM_004569	Body	chr14:68066584-68067134	N_Shelf	NA
cg22714601	0.0994089	cg22714601	4	RUFY3	NM_001037442	3'UTR			NA
cg01580574	0.194816	cg01580574	2				chr2:134949067-134949727	Island	NA	2:134665432-134666197
cg09517004	0.193068	cg09517004	10						NA	10:86351904-86352240
cg01405744	0.179907	cg01405744	8				chr8:75232649-75234101	S_Shelf	NA
cg03201166	0.179544	cg03201166	3	THRB;THRB;THRB	NM_000461;NM_001128176;NM_001128177	Body;Body;Body			TRUE
cg13227162	0.177999	cg13227162	14	RTL1	NM_001134888	TSS200	chr14:101349372-101349860	S_Shore	NA
cg06541218	0.173382	cg06541218	2						TRUE
cg01758115	0.173081	cg01758115	16	LONP2	NM_031490	Body			TRUE
cg09985260	0.163443	cg09985260	15				chr15:24346714-24347069	Island	NA	15:21897829-21898105
cg15255946	0.160649	cg15255946	6	HLA-DQB2	NR_003937	Body	chr6:32729342-32729877	Island	NA	6:32836929-32837855
cg26970113	0.159443	cg26970113	5	UBE2B	NM_003337	Body	chr5:133707020-133707892	S_Shelf	NA
cg21548131	0.158168	cg21548131	3	NLGN1	NM_014932	Body			TRUE
cg02173067	0.156395	cg02173067	8						NA	8:111283907-111284460
cg16398882	0.15381	cg16398882	14	C14orf145	NM_152446	TSS1500	chr14:81407710-81408133	N_Shore	NA
cg19409546	0.153775	cg19409546	12						TRUE
cg06509223	0.152682	cg06509223	13				chr13:23422687-23422896	Island	NA	13:22320688-22321451
cg03208082	0.152229	cg03208082	10	GPR158	NM_020752	Body			TRUE
cg10386194	0.150819	cg10386194	1				chr1:200638546-200639384	S_Shelf	NA
cg13443938	0.147593	cg13443938	1						TRUE	1:3987042-3987096
cg14712202	0.145603	cg14712202	1	DISP1	NM_032890	5'UTR			NA
cg00471768	0.145135	cg00471768	20	FLRT3;MACROD2;FLRT3	NM_013281;NM_080676;NM_198391	TSS1500;Body;TSS1500			NA
cg01476044	0.145039	cg01476044	7	MGAM	NM_004668	TSS1500			NA
cg06163411	0.14493	cg06163411	7	ZC3HC1	NM_016478	TSS1500	chr7:129690960-129691326	S_Shore	NA
cg08466571	0.142955	cg08466571	2						NA	2:130185098-130185149
cg18062333	0.141212	cg18062333	3						TRUE
cg22042996	0.140096	cg22042996	8	TUSC3;TUSC3	NM_006765;NM_178234	Body;Body	chr8:15397636-15398287	S_Shelf	NA
cg14092276	0.13646	cg14092276	14	DLK1	NM_003836	TSS1500	chr14:101192851-101193499	Island	NA	14:100262127-100264174
cg23758687	0.135755	cg23758687	13				chr13:112997192-112997717	N_Shore	NA
cg07900024	0.134671	cg07900024	20	DEFB116	NM_001037731	TSS200			NA
cg17691543	0.133309	cg17691543	3	GMPPB;GMPPB	NM_021971;NM_013334	Body;Body	chr3:49760863-49761895	N_Shore	NA
cg27009815	0.13254	cg27009815	10				chr10:69990893-69991523	N_Shelf	NA
cg02515553	0.131189	cg02515553	5	SV2C	NM_014979	Body	chr5:75469968-75470173	S_Shelf	NA
cg23082281	0.130847	cg23082281	1	LQK1;FLVCR1;LQK1	NR_027286;NM_014053;NR_027285	TSS1500;Body;TSS1500	chr1:213031359-213032119	S_Shore	NA
cg13495204	0.128287	cg13495204	4	ALB	NM_000477	Body			TRUE
cg10165209	0.126346	cg10165209	17				chr17:46713926-46714131	S_Shore	NA
cg05545777	0.123346	cg05545777	5						NA	5:101146913-101147030
cg24689976	0.122507	cg24689976	6	SLC35A1;SLC35A1	NM_006416;NM_001168398	Body;Body	chr6:88182368-88183202	S_Shelf	NA
cg11164980	0.122492	cg11164980	1	HSD17B7	NM_016371	3'UTR			NA
cg15783466	0.121496	cg15783466	12	OR6C2	NM_054105	1stExon			NA
cg15649346	0.121145	cg15649346	12	LETMD1;LETMD1	NM_001024668;NM_015416	Body;Body	chr12:51441598-51442187	S_Shelf	NA
cg04070188	0.120864	cg04070188	7						TRUE
cg24078043	0.120602	cg24078043	5						TRUE
cg18537027	0.119151	cg18537027	5	ADAMTS6	NM_197941	Body			TRUE
cg16719077	0.11798	cg16719077	10	ATP5C1;ATP5C1	NM_001001973;NM_005174	3'UTR;Body			NA
cg17287034	0.117702	cg17287034	10	ADAM12;ADAM12	NM_003474;NM_021641	Body;Body			TRUE
cg10143823	0.117265	cg10143823	14						TRUE
cg16131766	0.116846	cg16131766	15	MKRN3	NM_005664	TSS200			NA
cg09646026	0.116663	cg09646026	4	AIMP1;AIMP1;AIMP1	NM_001142416;NM_004757;NM_001142415	3'UTR;3'UTR;3'UTR			NA
cg03451731	0.115275	cg03451731	17	GP1BA	NM_000173	Body			TRUE
cg24011073	0.114706	cg24011073	2	LPIN1	NM_145693	Body			NA	2:11834814-11835257
cg12548176	0.114521	cg12548176	12	OR6C74	NM_001005490	TSS1500			NA
cg20907614	0.113769	cg20907614	8						TRUE
cg19969733	0.113382	cg19969733	2	IL1RL1	NM_016232	TSS200			NA
cg07582204	0.112936	cg07582204	3						TRUE
cg02704594	0.112047	cg02704594	13						NA
cg26502018	0.108999	cg26502018	2						NA
cg12784272	0.10442	cg12784272	17						TRUE
cg15017119	0.102069	cg15017119	13						TRUE
cg02235843	0.101919	cg02235843	1						TRUE
cg12047260	0.101458	cg12047260	1	VAV3	NM_006113	Body			TRUE
cg21162938	0.100889	cg21162938	5	RHOBTB3	NM_014899	Body			TRUE
cg07450902	0.100439	cg07450902	4	CXXC4	NM_025212	Body			NA
cg09809416	0.0986263	cg09809416	1				chr1:151965657-151966387	S_Shelf	NA
cg02241357	0.217449	cg02241357	4	ANTXR2	NM_058172	Body	chr4:80885844-80886148	N_Shore	NA
cg00887295	0.211469	cg00887295	13	FLT1;FLT1;FLT1;FLT1	NM_001159920;NM_001160030;NM_002019;NM_001160031	Body;Body;Body;Body			TRUE
cg01784909	0.206461	cg01784909	11						TRUE
cg01074676	0.205432	cg01074676	14	C14orf135	NM_022495	3'UTR			NA
cg13337270	0.196632	cg13337270	15	C15orf41	NM_001130010	Body			TRUE
cg11082630	0.188571	cg11082630	X	YY2;MBTPS2	NM_206923;NM_015884	TSS1500;Body	chrX:21874261-21874825	Island	NA	X:21784183-21785157
cg04880992	0.186839	cg04880992	1	MIER1;MIER1;MIER1;MIER1;MIER1;MIER1;MIER1;MIER1;MIER1;MIER1	NM_001077704;NM_001146111;NM_001077703;NM_001077700;NM_001146110;NM_001077702;NM_001146113;NM_001146112;NM_001077701;NM_020948	Body;Body;Body;Body;Body;Body;Body;Body;Body;Body			TRUE
cg16578104	0.186047	cg16578104	3	DCUN1D1	NM_020640	Body			TRUE
cg10231862	0.184097	cg10231862	6	CDKAL1	NM_017774	Body			TRUE
cg27442580	0.183609	cg27442580	6	MIR548H3	NR_031679	Body			TRUE
cg21376109	0.182783	cg21376109	6	PHACTR2;PHACTR2;PHACTR2;PHACTR2	NM_001100164;NM_001100166;NM_014721;NM_001100165	Body;Body;Body;Body			NA
cg22125814	0.182051	cg22125814	12						TRUE
cg10920817	0.181444	cg10920817	13						TRUE
cg14155724	0.180174	cg14155724	6	POM121L2	NM_033482	1stExon	chr6:27279794-27280635	N_Shelf	NA
cg07580718	0.179985	cg07580718	14				chr14:32545276-32547141	N_Shore	NA
cg12722436	0.179702	cg12722436	8	RALYL;RALYL;RALYL;RALYL	NM_001100393;NM_001100392;NM_001100391;NM_173848	Body;Body;Body;Body			NA
cg22386281	0.178363	cg22386281	2	IRS1	NM_005544	3'UTR	chr2:227655903-227656647	N_Shelf	NA
cg27129020	0.177782	cg27129020	3						NA
cg00554260	0.176658	cg00554260	2						TRUE
cg09985739	0.176499	cg09985739	13	PCDH9;PCDH9	NM_203487;NM_020403	Body;Body			TRUE
cg01364129	0.175807	cg01364129	1	MAGI3;MAGI3	NM_001142782;NM_152900	3'UTR;3'UTR			TRUE
cg22479532	0.175178	cg22479532	4	LPHN3	NM_015236	Body			TRUE
cg03829559	0.174777	cg03829559	2				chr2:54682899-54684374	N_Shore	NA
cg23066675	0.173598	cg23066675	3	IGSF11;IGSF11	NM_001015887;NM_152538	Body;Body			TRUE
cg05274944	0.173241	cg05274944	9	TYRP1	NM_000550	5'UTR			NA
cg21927314	0.17128	cg21927314	7						NA	7:9023209-9023402
cg11848931	0.171259	cg11848931	10	PRTFDC1	NM_020200	Body			TRUE
cg05963100	0.171241	cg05963100	7						TRUE
cg11231018	0.170414	cg11231018	10	LIPF	NM_004190	TSS1500			NA
cg04570669	0.170377	cg04570669	4	ODAM	NM_017855	Body			TRUE
cg18031861	0.169086	cg18031861	13						TRUE
cg01053241	0.16889	cg01053241	8				chr8:17354321-17355250	N_Shore	NA
cg27131703	0.168763	cg27131703	4						TRUE
cg14623940	0.167406	cg14623940	2	UBE2E3;UBE2E3	NM_182678;NM_006357	Body;Body			TRUE
cg06954679	0.16659	cg06954679	12						TRUE
cg07442476	0.165687	cg07442476	3	TBL1XR1	NM_024665	5'UTR			TRUE
cg18932699	0.16452	cg18932699	8						TRUE
cg14617041	0.164252	cg14617041	5	TMEM171;TMEM171	NM_001161342;NM_173490	TSS1500;TSS1500	chr5:72415611-72416766	Island	NA	5:72451326-72452494
cg11585679	0.16357	cg11585679	6	SLC22A23;SLC22A23	NM_021945;NM_015482	Body;Body			NA	6:3244628-3244689
cg13566674	0.162121	cg13566674	9	C9orf40	NM_017998	3'UTR			NA
cg21763226	0.161543	cg21763226	7	TMEM195	NM_001004320	3'UTR			NA
cg21453656	0.160987	cg21453656	3	USP13	NM_003940	3'UTR			NA
cg11165912	0.160285	cg11165912	4	COL25A1;COL25A1	NM_198721;NM_032518	Body;Body	chr4:110222970-110224257	N_Shelf	NA
cg25737169	0.160071	cg25737169	15	AKAP13;AKAP13	NM_007200;NM_006738	Body;Body			TRUE
cg03686736	0.159666	cg03686736	11	CWC15	NM_016403	3'UTR			NA
cg05574878	0.158678	cg05574878	X	MIR1912;HTR2C	NR_031733;NM_000868	TSS1500;5'UTR			NA
cg11431723	0.158376	cg11431723	3						TRUE
cg26361671	0.158344	cg26361671	1	MAN1A2	NM_006699	3'UTR			NA
cg27448532	0.157774	cg27448532	4	ARHGAP10	NM_024605	Body			TRUE
cg08165340	0.157666	cg08165340	2						TRUE
cg10257671	0.157302	cg10257671	14	CPSF2	NM_017437	3'UTR			NA
cg17310977	0.156706	cg17310977	13						TRUE
cg04953582	0.15654	cg04953582	7	TSPAN12	NM_012338	Body			TRUE
cg20923676	0.156199	cg20923676	2	ALS2CR8;ALS2CR8	NM_024744;NM_001104586	5'UTR;5'UTR	chr2:203776859-203777522	S_Shelf	NA
cg27610545	0.155933	cg27610545	12	TRHDE	NM_013381	Body			TRUE
cg01971258	0.155571	cg01971258	3						TRUE
cg08836825	0.155476	cg08836825	6						TRUE
cg27234747	0.154899	cg27234747	2	PTPN4	NM_002830	5'UTR			TRUE
cg16940501	0.154772	cg16940501	6	ORC3L;ORC3L	NM_181837;NM_012381	Body;Body			TRUE
cg03504834	0.154273	cg03504834	7	FOXP2;FOXP2;FOXP2	NM_148898;NM_148899;NM_014491	5'UTR;5'UTR;5'UTR			NA
cg09695307	0.153999	cg09695307	10	RTKN2	NM_145307	Body			TRUE
cg11753100	0.153879	cg11753100	1	USP48;USP48	NM_001032730;NM_032236	Body;Body			TRUE
cg17008100	0.152785	cg17008100	6	KIAA1009	NM_014895	Body			NA
cg02327001	0.152666	cg02327001	4	PPP3CA;PPP3CA;PPP3CA	NM_001130691;NM_000944;NM_001130692	Body;Body;Body			TRUE
cg00451491	0.152524	cg00451491	2						TRUE
cg15732164	0.152488	cg15732164	7	CDK6;CDK6	NM_001259;NM_001145306	3'UTR;3'UTR			TRUE
cg05452625	0.152331	cg05452625	10	WNT8B	NM_003393	TSS1500			NA
cg08412699	0.151775	cg08412699	7	ITGB8	NM_002214	3'UTR			NA
cg27405946	0.15154	cg27405946	12	CHPT1	NM_020244	Body	chr12:102091044-102092366	S_Shelf	NA
cg05180258	0.1506	cg05180258	14	NUMB;NUMB;NUMB;NUMB	NM_001005744;NM_001005743;NM_001005745;NM_003744	5'UTR;5'UTR;5'UTR;5'UTR	chr14:73924588-73924980	N_Shelf	NA
cg01832419	0.150553	cg01832419	X	KLHL15	NM_030624	5'UTR	chrX:24042835-24044094	Island	NA	X:23952798-23954094
cg16798617	0.150213	cg16798617	7	RBM33	NM_053043	Body			TRUE
cg21749200	0.150112	cg21749200	2	FKBP7;MIR548N;FKBP7	NM_001135212;NR_031666;NM_181342	3'UTR;Body;3'UTR			NA
cg06856891	0.14985	cg06856891	4	CXCL3	NM_002090	Body	chr4:74903953-74904589	N_Shore	NA
cg11164993	0.149765	cg11164993	X	SNX12	NM_013346	TSS1500	chrX:70287890-70288359	S_Shore	NA
cg07418518	0.149537	cg07418518	5	BHMT	NM_001713	TSS1500			NA
cg10030980	0.149287	cg10030980	7	CACNA2D1	NM_000722	Body			TRUE
cg02745784	0.149121	cg02745784	2	PDE11A	NM_001077197	5'UTR			NA
cg12926910	0.148883	cg12926910	7	MACC1	NM_182762	Body			TRUE
cg16935258	0.148777	cg16935258	2	ATIC	NM_004044	TSS1500	chr2:216176549-216177132	N_Shore	NA
cg16568131	0.148691	cg16568131	6				chr6:28984418-28984686	N_Shore	NA	6:29090660-29091243
cg19029285	0.148338	cg19029285	17				chr17:13972630-13973085	N_Shelf	NA
cg08591388	0.148196	cg08591388	4				chr4:44449386-44451133	S_Shelf	NA
cg17907457	0.147524	cg17907457	1	HS2ST1;HS2ST1	NM_001134492;NM_012262	Body;Body			TRUE
cg02364942	0.147476	cg02364942	21	RBM11	NM_144770	TSS1500	chr21:15588439-15588908	N_Shore	NA
cg24291855	0.147329	cg24291855	11						TRUE
cg01959896	0.147261	cg01959896	6	PDSS2	NM_020381	Body			TRUE
cg00962740	0.147232	cg00962740	1	SDCCAG8	NM_006642	Body			NA
cg03445316	0.147216	cg03445316	15						NA	15:38210572-38210849
cg18461626	0.146587	cg18461626	7	AGBL3	NM_178563	3'UTR			NA
cg24007612	0.146451	cg24007612	7	PRPS1L1	NM_175886	TSS200			NA	7:18033807-18034063
cg24871845	0.146305	cg24871845	20	C20orf132;C20orf132;C20orf132	NM_213632;NM_213631;NM_152503	Body;Body;Body	chr20:35807409-35808043	N_Shelf	NA
cg04173453	0.146258	cg04173453	5						TRUE
cg10818986	0.146258	cg10818986	1	OR2T8	NM_001005522	TSS1500			NA
cg00399162	0.146103	cg00399162	7	IMMP2L	NM_032549	Body			NA
cg22675326	0.145745	cg22675326	1						TRUE
cg11937768	0.144859	cg11937768	10	REEP3	NM_001001330	Body			TRUE
cg05813221	0.14464	cg05813221	6	MOG;MOG;MOG;MOG;MOG;MOG;MOG;MOG;MOG;MOG;MOG	NM_206813;NM_001170418;NM_206811;NM_206810;NM_206809;NM_001170417;NM_001008229;NM_001008228;NM_206812;NM_002433;NM_206814	Body;Body;Body;Body;Body;Body;Body;Body;Body;Body;Body			NA
cg17761837	0.144053	cg17761837	19	ZNF675	NM_138330	TSS1500			NA
cg24816464	0.143792	cg24816464	3	CADM2;CADM2;CADM2	NM_001167675;NM_001167674;NM_153184	Body;Body;Body			NA	3:86144264-86144476
cg20098659	0.143737	cg20098659	12	CLEC9A;CLEC9A	NM_207345;NM_207345	1stExon;5'UTR			NA
cg03138282	0.143478	cg03138282	13						TRUE
cg18929098	0.143442	cg18929098	X	MOSPD1	NM_019556	3'UTR			NA
cg16283385	0.143422	cg16283385	11	TBCEL;TBCEL	NM_152715;NM_001130047	3'UTR;3'UTR			NA
cg20941737	0.143218	cg20941737	3	ZBTB20;ZBTB20;ZBTB20	NM_001164343;NM_015642;NM_001164343	1stExon;5'UTR;5'UTR			NA
cg15693793	0.142907	cg15693793	1				chr1:8877012-8877283	S_Shelf	NA
cg01923881	0.142808	cg01923881	12	ATP6V0A2	NM_012463	3'UTR	chr12:124246524-124247254	N_Shelf	NA
cg23517954	0.142764	cg23517954	2	PSMD14	NM_005805	5'UTR	chr2:162164675-162165248	S_Shelf	NA
cg20551671	0.142446	cg20551671	8	ADAM28;ADAM28	NM_021777;NM_014265	Body;Body			TRUE
cg01381374	0.142392	cg01381374	7						NA	7:93312003-93312095
cg26829758	0.142302	cg26829758	6	FLJ22536	NR_015410	Body			TRUE
cg05954825	0.142235	cg05954825	6	OR12D3;OR12D3	NM_030959;NM_030959	1stExon;3'UTR			NA
cg26269974	0.141997	cg26269974	15	LRRC49	NM_017691	Body			TRUE
cg00363830	0.141381	cg00363830	12				chr12:90101436-90104065	S_Shelf	NA
cg15027190	0.141145	cg15027190	1	LRRC8C	NM_032270	5'UTR			TRUE
cg12688788	0.141073	cg12688788	11	FANCF;FANCF	NM_022725;NM_022725	3'UTR;1stExon	chr11:22646706-22647441	N_Shore	NA
cg03075791	0.141061	cg03075791	2	EPB41L5	NM_020909	5'UTR	chr2:120770397-120771151	S_Shelf	NA
cg21681705	0.1406	cg21681705	2				chr2:107502353-107504216	S_Shelf	TRUE
cg15165950	0.140426	cg15165950	5						TRUE
cg20749212	0.140073	cg20749212	11						TRUE
cg01199952	0.139856	cg01199952	13				chr13:25592046-25593108	N_Shore	NA	13:24489472-24489630
cg22560545	0.139835	cg22560545	6	UTRN	NM_007124	TSS200			NA
cg14881187	0.139734	cg14881187	7	DMTF1;DMTF1;DMTF1;DMTF1;DMTF1	NM_021145;NM_001142327;NR_024550;NR_024549;NM_001142326	5'UTR;5'UTR;Body;Body;5'UTR	chr7:86781624-86782194	S_Shelf	NA
cg03025760	0.139626	cg03025760	X	SLITRK2;SLITRK2;SLITRK2;SLITRK2;SLITRK2;SLITRK2;SLITRK2;SLITRK2;SLITRK2	NM_001144003;NM_001144004;NM_001144007;NM_001144009;NM_001144006;NM_001144010;NM_001144008;NM_001144005;NM_032539	3'UTR;3'UTR;3'UTR;3'UTR;3'UTR;3'UTR;3'UTR;3'UTR;3'UTR	chrX:144902965-144903167	S_Shelf	NA
cg09210088	0.139488	cg09210088	X				chrX:113624950-113625153	S_Shore	NA
cg24984834	0.139434	cg24984834	21	C21orf71	NR_024092	TSS1500			NA
cg21039380	0.139365	cg21039380	11				chr11:30040072-30040294	Island	NA	11:29996649-29996870
cg24990327	0.139345	cg24990327	7	MIR548F3;CNTNAP2	NR_031644;NM_014141	TSS1500;Body			TRUE
cg19748184	0.139132	cg19748184	6	DNAH8	NM_001371	Body			NA
cg05835414	0.139069	cg05835414	18	ROCK1	NM_005406	Body	chr18:18690940-18692059	N_Shelf	NA
cg26640927	0.138543	cg26640927	4						NA
cg09458618	0.138456	cg09458618	7				chr7:83378885-83379153	S_Shore	NA
cg15202609	0.138384	cg15202609	5						NA	5:96902513-96902725
cg16459667	0.138287	cg16459667	5	GABRA6	NM_000811	Body			TRUE
cg04155086	0.138157	cg04155086	4	YTHDC1;YTHDC1	NM_001031732;NM_133370	Body;Body			TRUE
cg00562976	0.13794	cg00562976	12	USP44;USP44	NM_001042403;NM_032147	Body;Body			TRUE
cg23666618	0.137843	cg23666618	3				chr3:159942916-159944431	S_Shelf	NA
cg26942166	0.137831	cg26942166	15				chr15:35414082-35414314	S_Shelf	NA
cg22422264	0.137641	cg22422264	15	USP50;USP8;USP8;USP8	NM_203494;NM_005154;NM_001128610;NM_001128611	3'UTR;3'UTR;3'UTR;3'UTR			NA
cg07719898	0.137486	cg07719898	1				chr1:200271276-200271538	S_Shelf	NA
cg03580800	0.137217	cg03580800	3	MECOM;MECOM;MECOM;MECOM;MECOM;MECOM	NM_001163999;NM_004991;NM_001105077;NM_001164000;NM_001105078;NM_005241	Body;Body;Body;Body;Body;Body			TRUE
cg21585936	0.136903	cg21585936	5	PPP2R2B;PPP2R2B;PPP2R2B;PPP2R2B;PPP2R2B;PPP2R2B;PPP2R2B	NM_181674;NM_001127381;NM_181677;NM_181678;NM_181676;NM_181675;NM_004576	Body;Body;Body;5'UTR;Body;Body;Body			TRUE
cg16364155	0.136743	cg16364155	3				chr3:147142181-147142391	S_Shelf	NA
cg13293296	0.136553	cg13293296	2	C2orf64	NM_001008215	3'UTR			NA
cg10344698	0.136297	cg10344698	7	TRIM24;TRIM24	NM_015905;NM_003852	3'UTR;3'UTR			NA
cg06057666	0.13621	cg06057666	1	CDC42BPA;CDC42BPA	NM_014826;NM_003607	Body;Body			TRUE
cg17825185	0.135988	cg17825185	1	NEK7	NM_133494	5'UTR			TRUE
cg03959147	0.135926	cg03959147	1	TTLL7	NM_024686	5'UTR			NA
cg15207708	0.135922	cg15207708	13	MIR548F5;DCLK1	NR_031646;NM_004734	Body;Body			NA
cg01326123	0.135812	cg01326123	6						TRUE
cg08167846	0.135708	cg08167846	8	WHSC1L1;WHSC1L1	NM_023034;NM_017778	5'UTR;5'UTR			TRUE
cg02652125	0.135682	cg02652125	6	SFRS18;SFRS18	NM_015491;NM_032870	Body;Body			TRUE
cg14119158	0.13543	cg14119158	6	MAP7	NM_003980	Body			TRUE
cg09694051	0.135387	cg09694051	12	MED21	NM_004264	3'UTR			NA
cg26607620	0.135107	cg26607620	8	DLGAP2	NM_004745	Body	chr8:1496731-1497884	Island	NA	8:1484139-1485291
cg14088921	0.135079	cg14088921	8	MATN2;MATN2	NM_030583;NM_002380	Body;Body			TRUE
cg07078329	0.135039	cg07078329	2	ADAM17	NM_003183	TSS1500	chr2:9695522-9696606	S_Shore	NA
cg00239171	0.13501	cg00239171	4						TRUE
cg19704074	0.134972	cg19704074	1	DOCK7;ANGPTL3	NM_033407;NM_014495	Body;TSS1500			NA
cg26877604	0.134961	cg26877604	4	SLC30A9	NM_006345	Body	chr4:41992477-41993125	S_Shelf	NA
cg17949403	0.134941	cg17949403	6	SLC22A23;SLC22A23	NM_021945;NM_015482	Body;Body			NA	6:3244628-3244689
cg07012823	0.134531	cg07012823	6	NOX3	NM_015718	TSS200			NA
cg16102536	0.134301	cg16102536	7	UBE3C	NM_014671	Body			TRUE
cg04214459	0.133837	cg04214459	1	PTPRC;PTPRC;PTPRC;PTPRC	NM_080922;NM_002838;NM_080923;NM_080921	Body;Body;Body;Body			TRUE
cg12923449	0.133637	cg12923449	2	COL3A1	NM_000090	Body			TRUE
cg10858752	0.133603	cg10858752	12	C12orf12	NM_152638	TSS1500	chr12:91347804-91348096	S_Shelf	NA
cg02471078	0.133463	cg02471078	11	DEAF1	NM_021008	Body			NA	11:678091-678160
cg11802843	0.133427	cg11802843	12	PLEKHA5;PLEKHA5	NM_001143821;NM_019012	Body;Body			TRUE
cg04886981	0.133424	cg04886981	4	HPGDS	NM_014485	3'UTR			NA
cg13231384	0.133419	cg13231384	2	MRPL30	NM_145212	5'UTR	chr2:99797348-99797623	S_Shelf	NA
cg24780501	0.133399	cg24780501	11	KCNQ1DN	NR_024627	TSS1500	chr11:2890388-2891337	Island	NA	11:2846945-2847067
cg17783697	0.133081	cg17783697	4	SEC31A;SEC31A;SEC31A;SEC31A;SEC31A	NM_014933;NM_001077207;NM_001077208;NM_001077206;NM_016211	Body;Body;Body;Body;Body			TRUE
cg13728003	0.132946	cg13728003	6				chr6:1389139-1391393	N_Shore	TRUE
cg08741809	0.132861	cg08741809	13				chr13:20531548-20533630	N_Shelf	NA
cg05332565	0.132631	cg05332565	6						TRUE
cg19161859	0.13258	cg19161859	1				chr1:84326267-84326838	S_Shore	NA
cg19534149	0.132515	cg19534149	14	NOVA1;NOVA1	NM_002515;NM_006489	3'UTR;3'UTR			NA
cg07472943	0.132279	cg07472943	19	SHC2	NM_012435	Body	chr19:436540-436742	S_Shore	NA	19:387179-388302
cg08790036	0.131533	cg08790036	5						TRUE
cg20992354	0.131509	cg20992354	1	TDRD5	NM_173533	Body	chr1:179560751-179561596	S_Shelf	NA
cg23238483	0.131389	cg23238483	3	LRRN1	NM_020873	5'UTR			NA
cg12349676	0.131211	cg12349676	21				chr21:34350726-34350961	Island	TRUE	21:33272648-33273291
cg06448603	0.131157	cg06448603	5	ADAMTS12	NM_030955	Body			TRUE
cg05202300	0.131086	cg05202300	11						TRUE
cg04006516	0.131057	cg04006516	21	KRTAP20-2	NM_181616	1stExon			NA
cg22217533	0.13105	cg22217533	4	RNF212;RNF212	NM_001131034;NM_194439	3'UTR;3'UTR	chr4:1063741-1063959	S_Shore	NA
cg10921077	0.131002	cg10921077	4						TRUE
cg08239753	0.13053	cg08239753	14	PPP1R3E	NR_026862	Body	chr14:23770512-23771902	N_Shore	NA
cg00166696	0.130455	cg00166696	7	HEPACAM2	NM_001039372	TSS1500			NA
cg17491365	0.130398	cg17491365	5	TMEM232	NM_001039763	Body			NA
cg11362013	0.130149	cg11362013	5						TRUE
cg03306010	0.130109	cg03306010	15						TRUE
cg18795606	0.130013	cg18795606	13	EFHA1	NM_152726	3'UTR			NA
cg21463790	0.129948	cg21463790	7	ETV1;ETV1;ETV1;ETV1;ETV1;ETV1;ETV1;ETV1;ETV1;ETV1	NM_001163150;NM_001163152;NM_001163149;NM_001163151;NM_001163148;NM_001163150;NM_001163151;NM_001163152;NM_001163147;NM_004956	1stExon;5'UTR;Body;1stExon;Body;5'UTR;5'UTR;1stExon;Body;Body	chr7:14029378-14029593	N_Shelf	NA
cg21877473	0.129869	cg21877473	15	CASC4;CASC4	NM_138423;NM_177974	Body;Body			TRUE
cg12637615	0.129583	cg12637615	15	TCF12;TCF12;TCF12;TCF12	NM_003205;NM_207037;NM_207036;NM_207038	Body;Body;Body;Body			TRUE
cg20430861	0.129532	cg20430861	10	PAPSS2;PAPSS2	NM_004670;NM_001015880	Body;Body			TRUE
cg06423925	0.129158	cg06423925	10	C10orf78;C10orf78	NM_001002759;NM_145247	Body;Body	chr10:105881449-105881947	S_Shore	NA
cg16505623	0.129101	cg16505623	2	C2orf3	NM_003203	Body			NA
cg08205714	0.129074	cg08205714	13						TRUE
cg23223755	0.129052	cg23223755	3	LHFPL4	NM_198560	TSS1500	chr3:9595185-9595533	S_Shore	NA
cg15903658	0.128909	cg15903658	1	RGS7	NM_002924	Body			NA	1:239118674-239118786
cg19293752	0.128833	cg19293752	15						TRUE
cg03929575	0.128827	cg03929575	12	TMTC1	NM_175861	Body			TRUE
cg02622542	0.128708	cg02622542	3				chr3:184529812-184530255	N_Shelf	NA
cg17329760	0.128461	cg17329760	14	PELI2	NM_021255	Body			TRUE
cg26639985	0.128331	cg26639985	5	CCL28	NM_148672	Body	chr5:43396897-43397364	N_Shelf	NA
cg14587850	0.128093	cg14587850	X				chrX:37544804-37545419	N_Shelf	NA
cg13282547	0.128002	cg13282547	6	TBPL1	NM_004865	5'UTR			TRUE
cg04507121	0.127861	cg04507121	2	HAT1;HAT1	NM_003642;NR_027862	TSS1500;TSS1500	chr2:172778733-172779299	N_Shore	NA
cg14166701	0.127733	cg14166701	14	ASPG	NM_001080464	Body			TRUE
cg08670922	0.127723	cg08670922	3	EPHA3;EPHA3	NM_182644;NM_005233	Body;Body			TRUE
cg05372957	0.127673	cg05372957	17	LRRC37B2	NR_015341	Body	chr17:28927092-28928454	S_Shelf	NA
cg25510164	0.127485	cg25510164	4	GBA3;GBA3	NM_020973;NM_001128432	Body;Body			NA
cg21707996	0.127357	cg21707996	8	TACC1;TACC1;TACC1	NM_006283;NM_001122824;NM_001146216	Body;Body;5'UTR	chr8:38644473-38645760	S_Shore	TRUE
cg10451200	0.127341	cg10451200	11	GRM5;GRM5	NM_000842;NM_001143831	5'UTR;TSS1500			NA
cg00916432	0.127338	cg00916432	4						TRUE
cg07094993	0.12725	cg07094993	16						TRUE
cg23523811	0.127241	cg23523811	12	GUCY2C	NM_004963	Body			TRUE
cg16542473	0.127164	cg16542473	5						TRUE
cg11653675	0.127159	cg11653675	2	RHOQ;PIGF;PIGF	NM_012249;NM_002643;NM_173074	3'UTR;Body;3'UTR			TRUE
cg02641941	0.127144	cg02641941	12	SLC2A13	NM_052885	Body			TRUE
cg19753914	0.126939	cg19753914	2	GULP1	NM_016315	5'UTR			TRUE
cg18573196	0.126723	cg18573196	7						NA
cg18089238	0.126447	cg18089238	3				chr3:101497830-101498648	N_Shelf	NA
cg13804467	0.126066	cg13804467	9						TRUE
cg12202185	0.126024	cg12202185	5	AHRR	NM_020731	Body	chr5:370185-370422	N_Shore	NA
cg12930422	0.125904	cg12930422	15	PRTG	NM_173814	Body			TRUE
cg23539701	0.125561	cg23539701	13	CAB39L;CAB39L	NM_001079670;NM_030925	5'UTR;TSS1500			NA
cg00379266	0.125524	cg00379266	6	RBM16	NM_014892	Body			TRUE
cg11734112	0.125451	cg11734112	3	PLOD2;PLOD2	NM_000935;NM_182943	Body;Body			TRUE
cg06986537	0.125331	cg06986537	13	GPR180	NM_180989	Body			NA
cg19819089	0.125289	cg19819089	11	SIK3	NM_025164	Body			TRUE
cg14895540	0.125249	cg14895540	2						TRUE
cg01776926	0.125119	cg01776926	12	MED13L	NM_015335	Body			TRUE
cg05459616	0.125033	cg05459616	X	HTR2C;MIR764	NM_000868;NR_031581	5'UTR;TSS1500			NA
cg02462253	0.125023	cg02462253	4	MAPK10;MAPK10;MAPK10;MAPK10;MAPK10	NM_138980;NM_138981;NM_138981;NM_138982;NM_002753	Body;1stExon;5'UTR;Body;Body			NA
cg21083093	0.124978	cg21083093	7	TES;TES	NM_152829;NM_015641	TSS1500;Body			NA
cg11350447	0.124915	cg11350447	5	LOC645323	NR_015436	Body	chr5:87898488-87898736	Island	NA	5:87934245-87934651
cg20217449	0.124742	cg20217449	3	TRIM59	NM_173084	3'UTR			NA
cg19457823	0.12474	cg19457823	5	NR3C1;NR3C1;NR3C1;NR3C1;NR3C1;NR3C1;NR3C1	NM_001018076;NM_000176;NM_001024094;NM_001020825;NM_001018075;NM_001018077;NM_001018074	Body;Body;Body;Body;Body;Body;Body			TRUE
cg02318596	0.12471	cg02318596	3	ZNF654	NM_018293	TSS200			NA
cg07735152	0.124568	cg07735152	6	SNX14;SNX14	NM_153816;NM_020468	3'UTR;3'UTR			NA
cg24078875	0.124473	cg24078875	5						NA	5:24206030-24206130
cg07007122	0.124221	cg07007122	8	MMP16;MMP16	NM_005941;NM_022564	Body;Body			TRUE
cg18514705	0.124109	cg18514705	19	ZNF283	NM_181845	TSS1500			NA
cg17163729	0.123725	cg17163729	2				chr2:558069-558469	N_Shelf	NA	2:544341-544387
cg21278370	0.123568	cg21278370	12						NA	12:50777977-50778186
cg25181236	0.123498	cg25181236	4	CLOCK	NM_004898	5'UTR			TRUE
cg05019016	0.123457	cg05019016	14				chr14:57856944-57858351	N_Shelf	NA
cg18954925	0.123174	cg18954925	4	UBE2D3;UBE2D3;UBE2D3;UBE2D3;UBE2D3;UBE2D3;UBE2D3;UBE2D3;UBE2D3	NM_181888;NM_181890;NM_181891;NM_003340;NM_181893;NM_181892;NM_181889;NM_181887;NM_181886	Body;Body;Body;Body;Body;Body;Body;Body;Body			TRUE
cg07176842	0.122913	cg07176842	14						TRUE
cg24664347	0.122788	cg24664347	8	REXO1L2P	NR_003594	TSS1500	chr8:86838850-86840677	S_Shore	NA
cg11527730	0.122758	cg11527730	2	XIRP2;XIRP2	NM_152381;NM_001079810	3'UTR;Body			TRUE
cg02629615	0.122713	cg02629615	X	DMD;DMD;DMD;DMD;DMD;DMD	NM_004010;NM_004010;NM_000109;NM_004009;NM_004006;NM_004009	5'UTR;1stExon;Body;5'UTR;Body;1stExon			NA
cg26149765	0.1225	cg26149765	11				chr11:49455935-49456211	Island	NA	11:49412427-49412784
cg27326661	0.122289	cg27326661	8	MRPS28	NM_014018	Body			TRUE
cg23757136	0.122139	cg23757136	6						TRUE
cg18048983	0.122097	cg18048983	17	C17orf104	NM_001145080	Body			TRUE
cg23214816	0.1219	cg23214816	8	CNOT7;CNOT7	NM_054026;NM_013354	3'UTR;Body			NA
cg06153538	0.121884	cg06153538	2	KIAA1715	NM_030650	TSS1500	chr2:176866693-176867188	S_Shore	NA
cg11773920	0.121668	cg11773920	8	PRKDC;PRKDC	NM_001081640;NM_006904	3'UTR;3'UTR			NA
cg07372330	0.121433	cg07372330	1	SSX2IP;SSX2IP;SSX2IP;SSX2IP;SSX2IP	NM_001166295;NM_001166294;NM_001166293;NM_014021;NM_001166417	3'UTR;3'UTR;3'UTR;3'UTR;3'UTR			NA
cg25210573	0.121374	cg25210573	7						TRUE
cg24721056	0.121372	cg24721056	18	GNAL;GNAL;GNAL	NM_001142339;NM_182978;NM_002071	Body;Body;Body	chr18:11821868-11822207	N_Shelf	NA
cg21107200	0.121343	cg21107200	14	PPP2R5E	NM_006246	Body			TRUE
cg25961807	0.12129	cg25961807	4						TRUE
cg04133673	0.12125	cg04133673	2	LRP1B	NM_018557	TSS1500	chr2:142887724-142888553	S_Shore	NA
cg22708168	0.121194	cg22708168	4	FAT1	NM_005245	Body			TRUE
cg01950511	0.121169	cg01950511	2	TRAF3IP1;TRAF3IP1	NM_015650;NM_001139490	Body;Body			TRUE
cg17193417	0.121153	cg17193417	X	RLIM;RLIM	NM_183353;NM_016120	TSS1500;TSS1500	chrX:73833999-73834597	S_Shore	NA	X:73750576-73751409
cg27255759	0.121048	cg27255759	6						NA
cg03739409	0.121027	cg03739409	12	TPH2	NM_173353	Body			NA
cg14357481	0.121018	cg14357481	9	C9orf102	NM_001010895	Body			TRUE
cg06708888	0.121006	cg06708888	12	PLEKHA5;PLEKHA5	NM_019012;NR_026568	Body;Body			TRUE
cg04799778	0.120832	cg04799778	3	EIF5A2	NM_020390	3'UTR			NA
cg18587063	0.120811	cg18587063	11						TRUE
cg16288630	0.120729	cg16288630	5						NA
cg23258033	0.120675	cg23258033	12	THAP2	NM_031435	3'UTR			NA
cg24697733	0.120607	cg24697733	17						NA	17:21717563-21717747
cg01963189	0.120581	cg01963189	4						TRUE
cg26556020	0.120577	cg26556020	6	MUC21	NM_001010909	3'UTR			NA
cg25989745	0.120511	cg25989745	9	TYRP1	NM_000550	TSS200			NA
cg24255556	0.120401	cg24255556	4						NA	4:161623315-161623516
cg13391471	0.120334	cg13391471	11						TRUE
cg04057219	0.120282	cg04057219	16	ABCC1;ABCC1;ABCC1;ABCC1;ABCC1	NM_019862;NM_019898;NM_019899;NM_004996;NM_019900	Body;Body;Body;Body;Body			TRUE
cg11987916	0.120255	cg11987916	1				chr1:244012712-244013245	N_Shelf	NA
cg01285717	0.119698	cg01285717	10						NA	10:45163686-45164144
cg07245476	0.119692	cg07245476	16						TRUE
cg22164177	0.119258	cg22164177	12	MAP1LC3B2	NM_001085481	5'UTR			NA	12:115498047-115498226
cg22608848	0.119096	cg22608848	4	HSD17B11	NM_016245	3'UTR			NA
cg20944521	0.119004	cg20944521	14						NA
cg08364730	0.118723	cg08364730	16	CREBBP;CREBBP	NM_001079846;NM_004380	Body;Body			TRUE
cg07926074	0.118717	cg07926074	7	TMEM168	NM_022484	3'UTR			NA
cg24752836	0.118711	cg24752836	10	ARID5B	NM_032199	Body			TRUE
cg22609722	0.118677	cg22609722	5	C5orf15	NM_020199	3'UTR			NA
cg02505588	0.118451	cg02505588	5						NA	5:105780927-105781081
cg24467326	0.118183	cg24467326	10						TRUE
cg07613952	0.117871	cg07613952	5	CENPH	NM_022909	Body	chr5:68485215-68485577	S_Shelf	NA
cg02262873	0.117744	cg02262873	10	PCDH15;PCDH15;PCDH15;PCDH15;PCDH15;PCDH15;PCDH15;PCDH15;PCDH15;PCDH15;PCDH15;PCDH15	NM_001142768;NM_001142764;NM_001142771;NM_033056;NM_001142763;NM_001142773;NM_001142765;NM_001142772;NM_001142769;NM_001142766;NM_001142770;NM_001142767	Body;Body;Body;Body;Body;Body;Body;Body;Body;Body;Body;Body			NA
cg21199852	0.117663	cg21199852	3				chr3:190580504-190580899	S_Shelf	NA
cg15234816	0.117659	cg15234816	6						TRUE
cg06222774	0.117607	cg06222774	8	PDE7A	NM_002604	Body			TRUE
cg07147958	0.117486	cg07147958	8						TRUE
cg20256059	0.117021	cg20256059	14	FRMD6	NM_001042481	5'UTR			TRUE
cg12351554	0.116923	cg12351554	15				chr15:84748593-84749285	S_Shelf	NA
cg04690319	0.116921	cg04690319	11	ZW10	NM_004724	3'UTR			NA
cg00515437	0.116837	cg00515437	15				chr15:83419022-83419592	S_Shelf	NA
cg00717688	0.11683	cg00717688	2						TRUE
cg08535978	0.116724	cg08535978	3	MBNL1;MBNL1;MBNL1;MBNL1;MBNL1;MBNL1;MBNL1	NM_207295;NM_207293;NM_021038;NM_207292;NM_207296;NM_207297;NM_207294	Body;Body;Body;Body;Body;Body;Body			TRUE
cg18744355	0.116617	cg18744355	2	MYT1L	NM_015025	Body			NA	2:1885937-1886005
cg14849422	0.116406	cg14849422	15						NA	15:24586288-24586368
cg22999518	0.116329	cg22999518	10						TRUE
cg10503359	0.116281	cg10503359	3	TRPC1	NM_003304	Body			NA
cg22616933	0.116239	cg22616933	7	KIAA1324L;KIAA1324L;KIAA1324L	NM_001142749;NR_030672;NM_152748	Body;Body;Body			TRUE
cg25460731	0.116042	cg25460731	2						TRUE
cg22878582	0.115991	cg22878582	2						TRUE
cg04517524	0.115864	cg04517524	14	ASB2	NM_016150	Body	chr14:94405235-94406170	Island	NA	14:93474744-93475921
cg22872634	0.115723	cg22872634	1	SLC35A3	NM_012243	Body			NA
cg13986884	0.115613	cg13986884	1	SLC35D1	NM_015139	Body			TRUE
cg11610831	0.115582	cg11610831	3						NA
cg17609282	0.115432	cg17609282	7	PION	NM_017439	Body			TRUE
cg24759064	0.115393	cg24759064	12	BBS10	NM_024685	3'UTR	chr12:76741909-76742286	N_Shelf	NA
cg00588731	0.115316	cg00588731	11	MMP26	NM_021801	3'UTR			NA
cg24980158	0.115306	cg24980158	4	CSN1S1;CSN1S1	NM_001890;NM_001025104	Body;Body			NA
cg05215420	0.11527	cg05215420	12	DENND5B	NM_144973	Body			TRUE
cg24683910	0.115268	cg24683910	1						TRUE
cg16448805	0.115249	cg16448805	8	PABPC1	NM_002568	Body			NA
cg22103319	0.115161	cg22103319	4	CNGA1;CNGA1	NM_001142564;NM_000087	TSS1500;5'UTR			NA
cg20874031	0.114941	cg20874031	2	GKN1	NM_019617	Body			NA
cg14637553	0.114689	cg14637553	2				chr2:129659299-129659568	N_Shore	NA
cg15061330	0.114585	cg15061330	10						TRUE
cg10363549	0.114452	cg10363549	4	FAM190A;FAM190A	NM_207491;NM_001145065	3'UTR;Body			NA
cg05861515	0.114211	cg05861515	8	NRG1;NRG1;NRG1;NRG1;NRG1;NRG1;NRG1;NRG1;NRG1;NRG1;NRG1;NRG1;NRG1;NRG1;NRG1;NRG1;NRG1	NM_013960;NM_001160005;NM_001159995;NM_013957;NM_013956;NM_013959;NM_004495;NM_001159999;NM_013962;NM_001160002;NM_013964;NM_013958;NM_001160008;NM_013959;NM_001160001;NM_001160007;NM_001160004	Body;Body;Body;Body;Body;5'UTR;Body;Body;Body;Body;Body;Body;Body;1stExon;Body;Body;Body			TRUE
cg26004761	0.114171	cg26004761	13				chr13:112320824-112321129	Island	NA	13:111118584-111119441
cg11720170	0.113739	cg11720170	1	KLHL20	NM_014458	TSS1500	chr1:173683985-173684403	N_Shore	NA
cg11728143	0.113723	cg11728143	6	TBC1D7;TBC1D7;TBC1D7;TBC1D7	NM_001143964;NM_001143966;NM_001143965;NM_016495	Body;Body;Body;Body	chr6:13328587-13329096	N_Shelf	NA
cg09729155	0.113568	cg09729155	3	MGC2889;HRASLS	NR_026877;NM_020386	Body;5'UTR	chr3:192958709-192959373	S_Shore	NA
cg22827827	0.113401	cg22827827	2	HSPE1	NM_002157	Body	chr2:198363689-198365405	S_Shelf	NA
cg13748640	0.113354	cg13748640	9	ERP44	NM_015051	Body	chr9:102860775-102861677	N_Shelf	NA
cg11106117	0.112929	cg11106117	5				chr5:139492723-139492966	N_Shore	NA
cg05724658	0.112769	cg05724658	4						TRUE
cg19084822	0.112467	cg19084822	6	GFOD1	NM_018988	Body			TRUE
cg11008132	0.11237	cg11008132	4				chr4:188534687-188534913	S_Shelf	NA
cg02508328	0.112283	cg02508328	12				chr12:62996159-62997632	N_Shelf	NA
cg01035804	0.112268	cg01035804	15	UBR1	NM_174916	TSS1500			NA
cg15829467	0.112145	cg15829467	14						TRUE
cg19037598	0.112051	cg19037598	6						TRUE
cg17658244	0.112003	cg17658244	20	PLK1S1;PLK1S1;PLK1S1	NM_001163022;NM_018474;NM_001163023	Body;Body;Body			TRUE
cg22854591	0.111994	cg22854591	10	JMJD1C	NM_032776	Body	chr10:65224870-65225887	N_Shelf	NA
cg02890642	0.111918	cg02890642	1				chr1:184020781-184021054	N_Shelf	NA
cg10660854	0.111654	cg10660854	3						TRUE
cg17687451	0.111463	cg17687451	3						TRUE
cg08466256	0.111457	cg08466256	2	COL5A2	NM_000393	Body			TRUE
cg13986117	0.111398	cg13986117	9	C9orf84;C9orf84	NM_001080551;NM_173521	Body;Body			TRUE
cg26319797	0.11122	cg26319797	2	UBE2F	NM_080678	Body			TRUE
cg01245965	0.111064	cg01245965	15	FMN1	NM_001103184	Body			TRUE
cg15325154	0.110879	cg15325154	7	ZNF804B;MGC26647	NM_181646;NM_152706	Body;TSS200			NA
cg08475996	0.110788	cg08475996	15	HBII-52-46	NR_003499	TSS1500			NA
cg10393086	0.110702	cg10393086	1	SYT14;SYT14;SYT14;SYT14;SYT14;SYT14	NM_153262;NR_027458;NR_027459;NM_001146261;NM_001146262;NM_001146264	Body;Body;Body;Body;Body;Body			NA
cg24326223	0.110473	cg24326223	3	GOLGA4	NM_002078	Body			NA
cg09273012	0.110407	cg09273012	2	SRBD1	NM_018079	Body			TRUE
cg05934483	0.110403	cg05934483	2						TRUE
cg21832148	0.110369	cg21832148	6						TRUE
cg04376997	0.110309	cg04376997	3				chr3:82856984-82857244	N_Shore	NA
cg07801448	0.110245	cg07801448	4	CHRNA9	NM_017581	3'UTR			TRUE
cg08855504	0.110198	cg08855504	4	SPATA18	NM_145263	Body			TRUE
cg03020181	0.109871	cg03020181	3	CADM2;CADM2;CADM2	NM_001167675;NM_001167674;NM_153184	Body;Body;Body			TRUE
cg13805001	0.10981	cg13805001	9						TRUE
cg24974599	0.109695	cg24974599	1	CFH;CFH	NM_001014975;NM_000186	TSS1500;TSS1500			NA
cg14324341	0.109533	cg14324341	11	TTC17	NM_018259	Body			NA
cg13120174	0.109523	cg13120174	6	SCAND3	NM_052923	Body			NA
cg26180006	0.10947	cg26180006	15	CHRM5	NM_012125	5'UTR	chr15:34330569-34331478	S_Shelf	NA
cg17288747	0.109462	cg17288747	6	PPP1R14C	NM_030949	Body			TRUE
cg05188150	0.1093	cg05188150	18	TMX3;CCDC102B	NM_019022;NM_001093729	TSS1500;5'UTR	chr18:66381934-66382575	S_Shore	NA
cg08385371	0.109281	cg08385371	7	SPAM1;SPAM1	NM_003117;NM_153189	5'UTR;5'UTR			TRUE
cg13543833	0.109172	cg13543833	9	AGTPBP1	NM_015239	Body			NA
cg21987077	0.108935	cg21987077	6	EXOC2;HUS1B	NM_018303;NM_148959	5'UTR;TSS1500	chr6:656409-657155	S_Shore	NA
cg26114595	0.108921	cg26114595	17	EFCAB5;EFCAB5;EFCAB5	NR_026738;NM_198529;NM_001145053	Body;Body;Body			NA	17:25419764-25419891
cg05636912	0.108706	cg05636912	5	FAM159B	NM_001164442	Body			TRUE
cg07164211	0.108624	cg07164211	7	CACNA2D1	NM_000722	TSS1500	chr7:82072021-82073520	S_Shore	TRUE
cg04441847	0.108428	cg04441847	2	SFRS7	NM_001031684	Body	chr2:38977535-38978684	N_Shore	NA	2:38829754-38829857
cg27349276	0.108415	cg27349276	5	GABRA6	NM_000811	3'UTR			NA
cg00658704	0.108292	cg00658704	15						NA
cg23002944	0.108195	cg23002944	5				chr5:157078327-157079564	S_Shelf	NA
cg04500819	0.10813	cg04500819	1						TRUE
cg17408707	0.107729	cg17408707	6	MED23;ARG1	NM_015979;NM_000045	Body;3'UTR			NA
cg25844471	0.107192	cg25844471	10	C10orf67	NM_153714	TSS1500			NA
cg13120548	0.106872	cg13120548	4						TRUE
cg10373607	0.106746	cg10373607	20	TSHZ2	NM_173485	Body	chr20:51589707-51590020	S_Shelf	NA
cg02013739	0.106689	cg02013739	4				chr4:170533398-170533948	S_Shelf	NA
cg01844274	0.106561	cg01844274	6	SYNE1;SYNE1	NM_182961;NM_033071	Body;Body			TRUE
cg01961092	0.10653	cg01961092	4	HELQ	NM_133636	Body	chr4:84376666-84377237	N_Shelf	NA
cg24791283	0.106488	cg24791283	7	ARPC1A	NM_006409	Body			NA
cg13826058	0.106473	cg13826058	6				chr6:125622704-125623117	S_Shelf	NA
cg14203827	0.10638	cg14203827	18	ZNF236	NM_007345	Body	chr18:74606943-74607168	N_Shore	NA
cg07568040	0.106342	cg07568040	2	ACVR1C;ACVR1C;ACVR1C;ACVR1C	NM_001111032;NM_001111031;NM_145259;NM_001111033	Body;TSS1500;Body;Body	chr2:158453799-158454111	S_Shore	NA
cg07517365	0.106263	cg07517365	2				chr2:21022564-21022934	S_Shelf	NA
cg03163246	0.106226	cg03163246	4	PPBPL2	NR_026769	Body			NA
cg16816602	0.105949	cg16816602	7						TRUE
cg21507487	0.10589	cg21507487	14						TRUE
cg02675047	0.105686	cg02675047	14	SNORD113-2	NR_003230	TSS1500			NA
cg10009827	0.105671	cg10009827	2						NA
cg03330490	0.105625	cg03330490	10	HHEX	NM_002729	Body	chr10:94452200-94452428	Island	NA	10:94441310-94442408
cg09602751	0.105597	cg09602751	13						NA
cg23690785	0.105547	cg23690785	4	C4orf33;C4orf33	NM_173487;NM_001099783	Body;Body			NA
cg06293745	0.105499	cg06293745	7	RUNDC3B;ABCB1;RUNDC3B;RUNDC3B	NM_001134406;NM_000927;NM_001134405;NM_138290	Body;5'UTR;Body;Body			NA
cg20618527	0.105495	cg20618527	13	ADPRHL1;ADPRHL1	NM_199162;NM_138430	5'UTR;Body			NA	13:113149269-113149667
cg10394068	0.105398	cg10394068	21				chr21:28515802-28516306	N_Shore	NA
cg22309080	0.105332	cg22309080	19				chr19:22891846-22892071	S_Shelf	NA
cg23278018	0.105006	cg23278018	5						TRUE
cg21531444	0.104887	cg21531444	3	KCNMB3;KCNMB3;KCNMB3;KCNMB3;KCNMB3;KCNMB3	NM_171830;NM_171829;NM_001163677;NM_014407;NR_028135;NM_171828	Body;Body;Body;Body;Body;Body			NA
cg00637695	0.104875	cg00637695	5	SNCAIP	NM_005460	Body			TRUE
cg22716599	0.104809	cg22716599	1	DNM3;DNM3	NM_015569;NM_001136127	Body;Body			TRUE
cg15719156	0.104804	cg15719156	6				chr6:9399093-9399599	S_Shelf	NA
cg11882601	0.104647	cg11882601	8						TRUE
cg02544571	0.104645	cg02544571	7						NA	7:138837656-138837808
cg17100158	0.104567	cg17100158	2	ZNF385B;ZNF385B;ZNF385B	NM_152520;NM_001113397;NM_001113398	3'UTR;3'UTR;3'UTR			NA
cg24035112	0.104553	cg24035112	4	RXFP1	NM_021634	TSS1500			NA
cg15613740	0.104538	cg15613740	12	C12orf66	NM_152440	Body	chr12:64615824-64616386	N_Shelf	TRUE
cg23155293	0.104497	cg23155293	5						TRUE
cg27171580	0.104389	cg27171580	12	PAWR	NM_002583	Body			TRUE
cg27060380	0.104182	cg27060380	2	CRIM1	NM_016441	Body			TRUE
cg00517849	0.104076	cg00517849	4	ODZ3	NM_001080477	Body	chr4:183369276-183370459	S_Shelf	NA
cg22819824	0.104032	cg22819824	10	NHLRC2	NM_198514	Body	chr10:115614373-115615056	S_Shelf	NA
cg06791405	0.104024	cg06791405	12	CPSF6	NM_007007	Body			TRUE
cg11000521	0.103675	cg11000521	4	IL15;IL15	NM_000585;NM_172174	Body;Body			TRUE
cg25900614	0.103621	cg25900614	7	GRM8;GRM8;GRM8	NM_000845;NM_001127323;NR_028041	3'UTR;3'UTR;Body			NA
cg24708097	0.103589	cg24708097	7						TRUE
cg13788918	0.103494	cg13788918	7	CDK6;CDK6	NM_001259;NM_001145306	Body;Body			TRUE
cg26616201	0.103471	cg26616201	16	LOC283867	NR_027755	Body			TRUE
cg14483935	0.10325	cg14483935	12	TUBA1B	NM_006082	TSS1500	chr12:49524072-49525492	S_Shore	NA
cg24125468	0.103137	cg24125468	15	SLC24A5	NM_205850	TSS1500			NA
cg14453790	0.103128	cg14453790	7	ZNF716	NM_001159279	TSS1500			NA
cg21811450	0.103044	cg21811450	22	GRAMD4	NM_015124	TSS200	chr22:47022457-47022659	Island	NA	22:45400763-45401856
cg26246138	0.102995	cg26246138	X	SCML2	NM_006089	5'UTR	chrX:18371897-18373148	Island	NA	X:18281819-18283196
cg24854861	0.10299	cg24854861	11	LUZP2	NM_001009909	Body			TRUE
cg14711302	0.102717	cg14711302	X				chrX:102840379-102841178	N_Shelf	NA
cg12509344	0.102568	cg12509344	15	SNRPN;SNRPN;SNRPN;SNRPN	NM_022805;NM_022808;NM_022807;NM_022806	5'UTR;5'UTR;5'UTR;5'UTR	chr15:25123357-25123708	S_Shelf	NA
cg25069420	0.102495	cg25069420	2	NOP58;SNORD70	NM_015934;NR_003058	Body;TSS1500			NA
cg24759549	0.102191	cg24759549	14	OR4M1	NM_001005500	TSS1500			NA
cg13206706	0.101991	cg13206706	1	RPL5;SNORD21	NM_000969;NR_000006	Body;TSS1500			NA
cg02175309	0.10188	cg02175309	14	NUBPL	NM_025152	Body			TRUE
cg08190562	0.101758	cg08190562	6	UBD	NM_006398	TSS1500			NA
cg05148089	0.101714	cg05148089	4						TRUE
cg07878191	0.101708	cg07878191	7	CALD1;CALD1;CALD1;CALD1;CALD1	NM_033139;NM_033157;NM_033140;NM_033138;NM_004342	Body;Body;Body;Body;Body			NA
cg26122286	0.101447	cg26122286	13						NA	13:99994569-99994852
cg16202600	0.101433	cg16202600	2	SERPINE2;SERPINE2;SERPINE2;SERPINE2	NM_006216;NM_001136530;NM_001136529;NM_001136528	5'UTR;Body;5'UTR;5'UTR			TRUE
cg07008962	0.101083	cg07008962	6				chr6:138482534-138483710	N_Shelf	NA
cg27262870	0.100895	cg27262870	11	LOC399959;BLID;BLID	NR_024430;NM_001001786;NM_001001786	Body;1stExon;5'UTR			TRUE
cg20469666	0.100761	cg20469666	20	TOP1	NM_003286	3'UTR			NA
cg23290204	0.100502	cg23290204	7						NA	7:155662949-155663074
cg04474209	0.100442	cg04474209	15	MYO5C;GNB5	NM_018728;NM_016194	3'UTR;TSS1500			NA
cg06724402	0.100378	cg06724402	11	ANGPTL5	NM_178127	5'UTR	chr11:101785594-101786128	N_Shelf	NA
cg25113081	0.100177	cg25113081	3	TRIM59	NM_173084	Body			NA
cg04261529	0.100052	cg04261529	5						TRUE
cg16389456	0.0998701	cg16389456	12				chr12:123634826-123636176	S_Shore	NA	12:122202389-122202548
cg14828206	0.0994016	cg14828206	5						TRUE
cg15107887	0.0992451	cg15107887	1	ACBD6	NM_032360	Body	chr1:180471325-180472277	N_Shelf	NA
cg14045860	0.0991659	cg14045860	11				chr11:35160375-35161000	N_Shelf	NA
cg06005197	0.0990333	cg06005197	11	GLYATL2	NM_145016	TSS1500			NA
cg16956153	0.0989352	cg16956153	3				chr3:107940930-107941503	S_Shelf	NA
cg16253976	0.0988544	cg16253976	5	ADCY2	NM_020546	Body			TRUE
cg11919271	0.0988452	cg11919271	3	MED12L;P2RY12	NM_053002;NM_022788	Body;TSS1500			NA
cg14281591	0.098752	cg14281591	13	KLF5	NM_001730	Body	chr13:73632860-73634370	S_Shore	NA
cg02293732	0.0980899	cg02293732	16	SNTB2	NM_006750	Body			TRUE
cg10055655	0.0980095	cg10055655	4	HNRNPD;HNRNPD;HNRNPD;HNRNPD	NM_031370;NM_002138;NM_031369;NM_001003810	3'UTR;3'UTR;3'UTR;3'UTR			NA
cg26964875	0.0979975	cg26964875	3	C3orf63	NM_001112736	Body	chr3:56716492-56717658	N_Shore	NA
cg11945167	0.0978258	cg11945167	8	CSMD1	NM_033225	Body			NA	8:4632082-4632175
cg10351165	0.0977009	cg10351165	3	MECOM	NM_004991	Body			TRUE
cg17802549	0.0974256	cg17802549	6						TRUE
cg08319999	0.097382	cg08319999	5	ZNF608	NM_020747	Body			TRUE
cg12758960	0.0973261	cg12758960	1				chr1:66998728-66999060	N_Shelf	NA
cg20591695	0.0971591	cg20591695	17	FLJ32065	NR_026903	Body	chr17:62961941-62962305	S_Shelf	NA
cg23165983	0.0971222	cg23165983	X	MAGED1	NM_001005332	TSS1500			NA
cg02042904	0.0971064	cg02042904	12	LRRK2	NM_198578	Body			NA
cg18700146	0.0970431	cg18700146	3	GRAMD1C	NM_017577	Body	chr3:113603863-113604246	N_Shore	NA
cg14996143	0.0968814	cg14996143	2	MAP1D	NM_199227	3'UTR	chr2:172944988-172945384	Island	TRUE	2:172653473-172653630
cg26124514	0.096849	cg26124514	7				chr7:39662543-39663792	N_Shelf	NA
cg08475898	0.0965271	cg08475898	6	C6orf10	NM_006781	Body			NA
cg26879386	0.0964703	cg26879386	5	PCDHGA4;PCDHGA6;PCDHGA1;PCDHGA8;PCDHGA5;PCDHGB1;PCDHGB4;PCDHGA3;PCDHGA2;PCDHGA7;PCDHGB2;PCDHGA9;PCDHGB5;PCDHGA9;PCDHGB3	NM_018917;NM_018919;NM_018912;NM_032088;NM_018918;NM_018922;NM_003736;NM_018916;NM_018915;NM_018920;NM_018923;NM_032089;NM_018925;NM_018921;NM_018924	Body;Body;Body;Body;Body;Body;Body;Body;Body;Body;Body;TSS1500;Body;TSS1500;Body	chr5:140779013-140779659	S_Shore	NA
cg26015003	0.0963473	cg26015003	13	CUL4A;CUL4A	NM_003589;NM_001008895	Body;Body			NA	13:112935579-112935623
cg12159213	0.0963312	cg12159213	13	FNDC3A	NM_001079673	Body			TRUE
cg24393084	0.096213	cg24393084	13						NA	13:88613412-88613499
cg27453995	0.0959692	cg27453995	12	TAS2R30;PRR4;PRH1	NM_001097643;NM_001098538;NM_006250	TSS1500;5'UTR;5'UTR			NA
cg05312964	0.0959599	cg05312964	2	EML4;EML4	NM_001145076;NM_019063	Body;Body			TRUE
cg03899219	0.0956945	cg03899219	3	PARP15;PARP15	NM_001113523;NM_152615	Body;TSS1500			NA
cg03014957	0.0954852	cg03014957	20	DEFB118	NM_054112	TSS1500			NA
cg26367456	0.095425	cg26367456	3	ALCAM	NM_001627	Body			TRUE
cg21778229	0.0954101	cg21778229	4						TRUE
cg25831214	0.0951025	cg25831214	15						NA	15:43394487-43394555
cg02782292	0.231151	cg02782292	4	SMARCA5	NM_003601	TSS1500	chr4:144434249-144435343	N_Shore	NA
cg26023902	0.23043	cg26023902	6	LOC285735	NR_026969	TSS1500			NA
cg20164601	0.21113	cg20164601	7				chr7:63642039-63643802	Island	NA	7:63279448-63281237
cg11011512	0.208493	cg11011512	12	STX2;STX2	NM_001980;NM_194356	Body;Body	chr12:131303093-131303836	Island	TRUE	12:129869077-129869434
cg02508251	0.203651	cg02508251	2	PRPF40A	NM_017892	3'UTR			NA
cg24845662	0.203599	cg24845662	5	SNX2	NM_003100	3'UTR			NA
cg19100772	0.199247	cg19100772	6	RIMS1;RIMS1;RIMS1;RIMS1;RIMS1;RIMS1	NM_001168409;NM_001168410;NM_001168410;NM_001168407;NM_014989;NM_001168408	5'UTR;5'UTR;1stExon;Body;Body;Body			NA
cg11668188	0.197571	cg11668188	1	PER3	NM_016831	Body	chr1:7887198-7887476	S_Shelf	NA
cg16782675	0.195766	cg16782675	3	ATXN7;ATXN7	NM_000333;NM_001128149	Body;Body			TRUE
cg22824748	0.194291	cg22824748	10	PDE6C	NM_006204	3'UTR			NA
cg13886789	0.19256	cg13886789	6	SNAP91;SNAP91	NR_026669;NM_014841	Body;Body	chr6:84417597-84419378	N_Shelf	NA
cg25642974	0.189217	cg25642974	6	C6orf94;LTV1	NM_001013623;NM_032860	TSS1500;Body			NA
cg26302190	0.186694	cg26302190	2						TRUE
cg10762047	0.185195	cg10762047	6	DST;DST;DST;DST	NM_001144770;NM_183380;NM_001144771;NM_001144769	Body;Body;Body;Body			TRUE
cg27221554	0.183892	cg27221554	8	TMEM66	NM_016127	Body			NA
cg14426174	0.183741	cg14426174	18	SERPINB7	NM_001040147	TSS1500			NA
cg06683148	0.182476	cg06683148	6						TRUE
cg01736133	0.182312	cg01736133	4						TRUE
cg24092907	0.181749	cg24092907	7	ARL4A;ARL4A;ARL4A	NM_001037164;NM_212460;NM_005738	3'UTR;3'UTR;3'UTR	chr7:12726156-12727248	S_Shelf	NA
cg13242895	0.18039	cg13242895	1	ESRRG;ESRRG;ESRRG;ESRRG;ESRRG	NM_206594;NM_206595;NM_001438;NM_001134285;NR_024099	Body;Body;Body;Body;Body			TRUE
cg08815785	0.179112	cg08815785	3	KCNMB3;KCNMB3;KCNMB3;KCNMB3;KCNMB3	NM_171829;NM_001163677;NM_171830;NR_028135;NM_171828	Body;Body;TSS1500;Body;Body			NA
cg17996603	0.178911	cg17996603	2	NPHP1;NPHP1;NPHP1;NPHP1	NM_001128179;NM_207181;NM_000272;NM_001128178	Body;Body;Body;Body	chr2:110962400-110962631	N_Shelf	NA
cg07427772	0.178847	cg07427772	15	ATP8B4	NM_024837	TSS1500			NA
cg14832266	0.176842	cg14832266	X				chrX:136655909-136657085	N_Shore	NA
cg15026099	0.176837	cg15026099	1	TCTEX1D1	NM_152665	Body	chr1:67218079-67218293	S_Shelf	NA
cg21592690	0.176735	cg21592690	4	DSPP	NM_014208	TSS1500			NA
cg02507677	0.176277	cg02507677	8				chr8:73163618-73164191	N_Shelf	NA
cg04326091	0.176085	cg04326091	10						TRUE
cg02047170	0.175456	cg02047170	5	TNPO1;TNPO1	NM_153188;NM_002270	TSS1500;Body	chr5:72143909-72144822	N_Shore	NA
cg08377570	0.174505	cg08377570	13	LPAR6;RB1	NM_005767;NM_000321	TSS1500;Body			NA
cg24441954	0.174261	cg24441954	6	ZSCAN23	NM_001012455	3'UTR			NA
cg01487542	0.173955	cg01487542	6	CMAH;CMAH	NR_002174;NR_027626	TSS200;Body	chr6:25139920-25140246	N_Shore	TRUE
cg18502070	0.173459	cg18502070	12	LLPH	NM_032338	3'UTR			NA
cg22797790	0.173174	cg22797790	3	LSAMP	NM_002338	Body			TRUE
cg18304052	0.172744	cg18304052	3	TP63;TP63;TP63;TP63	NM_003722;NM_001114980;NM_001114981;NM_001114978	3'UTR;3'UTR;3'UTR;3'UTR			NA
cg15928016	0.171775	cg15928016	10	5-Mar	NM_017824	Body			TRUE
cg22582187	0.170739	cg22582187	10						TRUE
cg06941009	0.16992	cg06941009	16	A2BP1;A2BP1	NM_001142333;NM_018723	5'UTR;5'UTR			TRUE
cg26880445	0.169593	cg26880445	8	MSRA;MSRA;MSRA	NM_001135670;NM_001135671;NM_012331	Body;TSS200;Body			NA
cg20126098	0.169027	cg20126098	12						TRUE
cg24866203	0.167575	cg24866203	1	JAK1	NM_002227	5'UTR			TRUE
cg16577567	0.167304	cg16577567	11	CASP1;CASP1;CASP1;CASP1;CARD17;CASP1	NM_001223;NM_033292;NM_033294;NM_033293;NM_001007232;NM_033295	Body;Body;Body;Body;3'UTR;Body			NA
cg16430099	0.166401	cg16430099	1	MAN1A2	NM_006699	Body			TRUE
cg03624528	0.166238	cg03624528	5	C6;C6	NM_001115131;NM_001115131	1stExon;5'UTR			TRUE
cg14705695	0.166231	cg14705695	11	TYR	NM_000372	1stExon			NA
cg11861766	0.166091	cg11861766	3						TRUE
cg14523054	0.165383	cg14523054	9	GAPVD1	NM_015635	5'UTR	chr9:128023933-128024596	S_Shore	NA
cg24169773	0.165189	cg24169773	3	KPNA1;KPNA1	NM_002264;NR_026698	3'UTR;Body			NA
cg03291996	0.164566	cg03291996	3	KCNMB2;KCNMB2	NM_005832;NM_181361	5'UTR;5'UTR			TRUE
cg08403296	0.16445	cg08403296	5	TMEM232	NM_001039763	Body			NA
cg15471398	0.163951	cg15471398	10	C10orf78;C10orf78	NM_145247;NM_001002759	3'UTR;3'UTR	chr10:105881449-105881947	S_Shelf	NA
cg13958215	0.163414	cg13958215	8	CA3	NM_005181	TSS1500	chr8:86350765-86351196	N_Shore	NA
cg12651154	0.162724	cg12651154	12	ITPR2	NM_002223	Body			TRUE
cg05786184	0.161704	cg05786184	3						NA
cg06644721	0.161519	cg06644721	7	PTN	NM_002825	5'UTR			TRUE
cg02638909	0.160936	cg02638909	8	PURG;PURG;PURG	NM_001015508;NM_013357;NM_013357	Body;3'UTR;1stExon			NA
cg21534309	0.160614	cg21534309	11	RSF1	NM_016578	Body			TRUE
cg20074159	0.160599	cg20074159	3						TRUE
cg26718116	0.160502	cg26718116	6						TRUE
cg10488199	0.160312	cg10488199	6	MIR133B	NR_029903	Body			NA
cg12706964	0.160108	cg12706964	6	DST;DST;DST;DST	NM_001144770;NM_183380;NM_001144771;NM_001144769	Body;Body;Body;Body			TRUE
cg12817107	0.16007	cg12817107	2						TRUE
cg15017007	0.159815	cg15017007	7	EXOC4;EXOC4	NM_021807;NM_001037126	Body;Body			TRUE
cg25208677	0.159592	cg25208677	1	SLC35D1	NM_015139	TSS1500	chr1:67519224-67520139	S_Shore	NA
cg02311630	0.158587	cg02311630	2						TRUE
cg05732725	0.158062	cg05732725	18	PIGN;PIGN	NM_176787;NM_012327	3'UTR;3'UTR			NA
cg20980660	0.158038	cg20980660	X	TCEAL5	NM_001012979	TSS200			NA
cg08079970	0.157821	cg08079970	15	WDR72	NM_182758	TSS1500	chr15:54051655-54052004	S_Shore	NA
cg10600701	0.157763	cg10600701	3	MECOM	NM_004991	TSS1500	chr3:169379437-169381056	S_Shore	NA
cg01413368	0.15747	cg01413368	1	CEP170;CEP170;CEP170	NM_001042404;NM_001042405;NM_014812	Body;Body;Body			TRUE
cg13636907	0.157448	cg13636907	3	MITF;MITF;MITF;MITF;MITF;MITF	NM_000248;NM_198177;NM_198158;NM_198159;NM_006722;NM_198178	Body;Body;Body;Body;Body;Body			TRUE
cg23836814	0.157249	cg23836814	11	AGBL2	NM_024783	3'UTR			NA
cg25271770	0.156896	cg25271770	18	VPS4B	NM_004869	3'UTR			NA
cg12981288	0.156386	cg12981288	8	MTMR9	NM_015458	3'UTR			NA
cg18435476	0.155804	cg18435476	1	C1orf125;C1orf125	NM_182766;NM_144696	Body;Body			NA
cg04855971	0.155556	cg04855971	4	PPAT	NM_002703	Body	chr4:57301340-57302670	N_Shelf	NA
cg15787389	0.15554	cg15787389	3	ERC2	NM_015576	Body			TRUE
cg11117908	0.155128	cg11117908	4	FAM190A	NM_001145065	Body			TRUE
cg23163722	0.154986	cg23163722	3	CGGBP1;CGGBP1	NM_003663;NM_001008390	Body;Body	chr3:88107550-88108509	N_Shelf	NA
cg18291085	0.154866	cg18291085	7	PTPN12;PTPN12;PTPN12	NM_001131009;NM_001131008;NM_002835	Body;Body;Body			NA
cg19228683	0.154735	cg19228683	11				chr11:91957635-91960290	S_Shelf	NA
cg03596021	0.15442	cg03596021	7	DUS4L	NM_181581	Body	chr7:107204114-107204797	S_Shelf	NA
cg10226257	0.154231	cg10226257	4	ODZ3	NM_001080477	Body			TRUE
cg25521338	0.154159	cg25521338	2	SLC39A10;SLC39A10	NM_020342;NM_001127257	Body;Body			TRUE
cg08815506	0.153956	cg08815506	4	GPM6A;GPM6A	NM_005277;NM_201592	5'UTR;Body			TRUE
cg24507384	0.153781	cg24507384	2	MAP2	NM_001039538	5'UTR			TRUE
cg00595828	0.153667	cg00595828	4	TBC1D9	NM_015130	Body			TRUE
cg12184988	0.153643	cg12184988	22	PITPNB	NM_012399	Body			TRUE
cg03713585	0.153385	cg03713585	2	CHN1;CHN1	NM_001822;NM_001025201	Body;Body			TRUE
cg00226689	0.153364	cg00226689	7						TRUE
cg03050473	0.153198	cg03050473	7	FIGNL1;FIGNL1	NM_001042762;NM_022116	3'UTR;3'UTR			NA
cg14639562	0.152769	cg14639562	9	CENPP;ASPN	NM_001012267;NM_017680	Body;3'UTR			NA
cg17391339	0.152742	cg17391339	3	TMEM22;TMEM22;TMEM22	NM_001097600;NM_025246;NM_001097599	5'UTR;5'UTR;5'UTR			TRUE
cg16735881	0.152332	cg16735881	13	NBEA	NM_015678	Body	chr13:36044844-36045481	Island	NA	13:34943096-34943481
cg18012556	0.152327	cg18012556	15	FRMD5	NM_032892	Body			TRUE
cg18693528	0.152185	cg18693528	14				chr14:32670417-32671092	N_Shelf	NA
cg23537560	0.152136	cg23537560	12						TRUE
cg26944949	0.151955	cg26944949	X	LOC554203	NR_024582	Body	chrX:73164003-73164247	S_Shelf	NA
cg23846443	0.151853	cg23846443	6	NOX3	NM_015718	TSS1500			NA
cg20930040	0.15157	cg20930040	1	FOXJ3	NM_014947	Body			TRUE
cg09538825	0.151431	cg09538825	6	RHAG	NM_000324	TSS1500			NA
cg21234162	0.151226	cg21234162	9	PTPDC1;PTPDC1	NM_152422;NM_177995	Body;Body			TRUE
cg17212902	0.151043	cg17212902	1				chr1:109968648-109969570	S_Shelf	NA
cg06975639	0.150848	cg06975639	2						TRUE
cg18379676	0.150467	cg18379676	6				chr6:28979246-28979499	N_Shelf	NA
cg19623588	0.150418	cg19623588	2	REL	NM_002908	3'UTR			NA
cg10692571	0.150117	cg10692571	3						NA
cg00533749	0.149712	cg00533749	1	LZIC	NM_032368	Body			NA
cg10955744	0.149608	cg10955744	8						TRUE
cg15907278	0.149461	cg15907278	3	STT3B	NM_178862	Body			TRUE
cg26099899	0.149372	cg26099899	6				chr6:128840158-128842126	S_Shelf	NA
cg24082249	0.149033	cg24082249	11	C11orf30	NM_020193	Body			TRUE
cg24548191	0.148896	cg24548191	13						TRUE
cg21649520	0.148615	cg21649520	8	PMP2	NM_002677	TSS200			NA
cg16001865	0.148269	cg16001865	1	NFIA;NFIA;NFIA;NFIA	NM_001145512;NM_001145511;NM_001134673;NM_005595	Body;Body;Body;Body			TRUE
cg02867991	0.14819	cg02867991	14	GNPNAT1	NM_198066	Body			NA
cg10538719	0.147997	cg10538719	1	DPH5;DPH5;DPH5	NM_001077395;NM_015958;NM_001077394	Body;Body;Body			TRUE
cg05082550	0.147978	cg05082550	4						TRUE
cg02529909	0.147752	cg02529909	5	F2RL2;IQGAP2	NM_004101;NM_006633	TSS1500;Body			NA
cg02315619	0.147741	cg02315619	3	PTPRG	NM_002841	Body			TRUE
cg01202731	0.147645	cg01202731	2	TMEM182	NM_144632	TSS1500			NA
cg12144728	0.147265	cg12144728	4						TRUE
cg18523886	0.147168	cg18523886	20						NA
cg20060108	0.147136	cg20060108	2	IL1RL1;IL1RL1	NM_003856;NM_016232	5'UTR;5'UTR			NA
cg16376447	0.146906	cg16376447	5	ISCA1L	NM_001080540	3'UTR			NA
cg07650271	0.146802	cg07650271	12				chr12:82152320-82152674	S_Shelf	NA
cg11052321	0.146679	cg11052321	5	MAN2A1	NM_002372	Body			TRUE
cg03263514	0.146587	cg03263514	22	GP1BB;SEPT5	NM_000407;NM_002688	TSS200;3'UTR	chr22:19709081-19712106	Island	NA	22:18089168-18092190
cg01510153	0.146367	cg01510153	7	BRAF	NM_004333	Body	chr7:140623997-140624949	N_Shelf	NA
cg10625488	0.146334	cg10625488	2	ICA1L;ICA1L	NM_178231;NM_138468	5'UTR;5'UTR	chr2:203735925-203736883	N_Shelf	NA
cg11579447	0.146167	cg11579447	15	GALK2;GALK2	NM_001001556;NM_002044	Body;Body			NA
cg23007255	0.145823	cg23007255	5	C7	NM_000587	TSS1500			NA
cg22902799	0.145532	cg22902799	14	CLEC14A	NM_175060	TSS1500	chr14:38724254-38725537	S_Shore	NA
cg11813658	0.145274	cg11813658	14						NA
cg20993754	0.144882	cg20993754	2	RTN4;RTN4;RTN4;RTN4;RTN4	NM_207520;NM_020532;NM_153828;NM_207521;NM_007008	Body;Body;Body;Body;Body			TRUE
cg04758273	0.144724	cg04758273	10	VTI1A	NM_145206	Body			TRUE
cg21607141	0.144596	cg21607141	4	SEC24D	NM_014822	Body			TRUE
cg15496430	0.144437	cg15496430	1	FOXJ3	NM_014947	Body			NA
cg05098096	0.144356	cg05098096	16	ARL6IP1	NM_015161	Body	chr16:18812387-18813399	N_Shelf	NA
cg22694983	0.144321	cg22694983	3						TRUE
cg09787381	0.144281	cg09787381	7	CALD1;CALD1;CALD1;CALD1;CALD1	NM_033139;NM_033157;NM_033140;NM_033138;NM_004342	Body;Body;Body;Body;Body			NA
cg21820610	0.144245	cg21820610	1				chr1:173990805-173991849	S_Shore	NA
cg10110884	0.144014	cg10110884	3	AADAC	NM_001086	1stExon			NA
cg21036605	0.143995	cg21036605	6				chr6:79787608-79788337	S_Shelf	NA
cg22790005	0.14386	cg22790005	6				chr6:27655343-27655707	S_Shelf	NA
cg03932027	0.143811	cg03932027	3						TRUE
cg20070464	0.143789	cg20070464	15	MIR628;CCPG1;CCPG1	NR_030358;NM_020739;NM_004748	TSS1500;Body;Body			NA
cg06393354	0.143766	cg06393354	1	OR2M3	NM_001004689	TSS200			NA
cg23427348	0.143673	cg23427348	4	CPE	NM_001873	Body	chr4:166299975-166300668	S_Shore	NA
cg21579239	0.143554	cg21579239	15	TTBK2	NM_173500	5'UTR	chr15:43212416-43213601	N_Shore	NA
cg16332435	0.143514	cg16332435	5						TRUE
cg04395431	0.14347	cg04395431	14	FANCM	NM_020937	Body			TRUE
cg01858014	0.143294	cg01858014	14	KTN1;KTN1;KTN1;KTN1	NM_001079521;NM_182926;NM_004986;NM_001079522	5'UTR;5'UTR;5'UTR;5'UTR	chr14:56046634-56047986	S_Shelf	NA
cg21244038	0.143266	cg21244038	2	RASGRP3;RASGRP3;RASGRP3	NM_001139488;NM_170672;NM_015376	5'UTR;5'UTR;TSS1500			NA
cg23253460	0.142927	cg23253460	1						NA
cg24004665	0.142288	cg24004665	10	SGMS1	NM_147156	5'UTR	chr10:52177724-52178182	N_Shore	TRUE
cg10951235	0.142268	cg10951235	6						TRUE
cg04352534	0.142072	cg04352534	3	ZBTB38	NM_001080412	5'UTR			TRUE
cg02404759	0.142024	cg02404759	6						TRUE
cg08714311	0.141802	cg08714311	1	INADL	NM_176877	Body			TRUE
cg12691679	0.141722	cg12691679	13	ELF1	NM_172373	TSS1500			TRUE
cg18573244	0.141555	cg18573244	12	TAS2R7	NM_023919	TSS1500			NA
cg11945022	0.14149	cg11945022	7	DYNC1I1;DYNC1I1;DYNC1I1	NM_004411;NM_001135556;NM_001135557	5'UTR;5'UTR;5'UTR			NA
cg26441893	0.141422	cg26441893	3	TMEM212	NM_001164436	TSS1500			TRUE
cg10284605	0.141345	cg10284605	7						TRUE
cg06018711	0.141287	cg06018711	7	TPK1;TPK1	NM_022445;NM_001042482	Body;Body			TRUE
cg01893571	0.141261	cg01893571	2	FAM82A1	NM_144713	Body			TRUE
cg18285556	0.141224	cg18285556	5						TRUE
cg02963907	0.141165	cg02963907	10				chr10:59866382-59866798	S_Shelf	NA
cg14860255	0.141136	cg14860255	4	PPAT	NM_002703	3'UTR			NA
cg26305717	0.141097	cg26305717	12	MIR548C;RASSF3	NR_030347;NM_178169	TSS200;Body			NA
cg11756073	0.141046	cg11756073	10						TRUE
cg06769989	0.14093	cg06769989	5						TRUE
cg11792285	0.140872	cg11792285	2	OR6B2	NM_001005853	1stExon	chr2:240964645-240965271	S_Shelf	NA
cg07479270	0.140784	cg07479270	2						TRUE
cg18570800	0.140687	cg18570800	10	ZMYND11;ZMYND11;ZMYND11	NM_006624;NM_212479;NM_001161482	Body;Body;Body			NA	10:284353-284432
cg04353131	0.14061	cg04353131	6				chr6:88757292-88757879	N_Shelf	NA
cg05335107	0.140595	cg05335107	2	RANBP2	NM_006267	Body	chr2:109402907-109403566	N_Shelf	NA
cg07185587	0.140546	cg07185587	14	AKAP6	NM_004274	Body			TRUE
cg25659893	0.140364	cg25659893	4						TRUE
cg17084358	0.140323	cg17084358	6						TRUE
cg06095802	0.140301	cg06095802	11						TRUE
cg08416764	0.140231	cg08416764	7	SOSTDC1	NM_015464	3'UTR			NA
cg19447221	0.140169	cg19447221	10	KIAA1217	NM_001098500	5'UTR	chr10:23983366-23984978	S_Shore	NA
cg26688582	0.140078	cg26688582	7						TRUE
cg06041479	0.139897	cg06041479	11						NA	11:134236782-134236821
cg11598427	0.139897	cg11598427	6	SMOC2;SMOC2	NM_022138;NM_001166412	Body;Body	chr6:168956417-168957200	Island	NA	6:168698814-168700049
cg26369178	0.139717	cg26369178	2				chr2:11622000-11623297	S_Shelf	NA
cg23656890	0.139619	cg23656890	12	DAD1L;BCAT1	NR_024064;NM_005504	TSS1500;Body			NA
cg03166508	0.139539	cg03166508	10	PAPSS2;PAPSS2	NM_004670;NM_001015880	Body;Body			TRUE
cg21523358	0.139423	cg21523358	3						NA
cg16331862	0.139414	cg16331862	3	DCBLD2	NM_080927	3'UTR			NA
cg04773352	0.139267	cg04773352	2	C2orf86	NM_015910	Body			TRUE
cg23584087	0.139006	cg23584087	13	KL	NM_004795	Body			TRUE
cg16989837	0.138972	cg16989837	1	RLF	NM_012421	Body	chr1:40626913-40627612	S_Shelf	NA
cg04091555	0.138804	cg04091555	4	FRAS1	NM_025074	Body			NA
cg14570051	0.138608	cg14570051	18	FAM38B	NM_022068	Body			NA
cg03559880	0.138574	cg03559880	6				chr6:105307119-105307916	S_Shelf	NA
cg11353929	0.138561	cg11353929	6	SLC17A3;SLC17A3;SLC17A3;SLC17A3	NM_006632;NM_001098486;NM_006632;NM_001098486	5'UTR;5'UTR;1stExon;1stExon			NA
cg09647110	0.138475	cg09647110	2	C2orf34	NM_024766	Body			TRUE
cg01719390	0.138351	cg01719390	4	SYNPO2;SYNPO2;SYNPO2	NM_001128934;NM_133477;NM_001128933	Body;Body;Body			TRUE
cg00711829	0.138284	cg00711829	1	TSEN15;TSEN15;TSEN15	NM_001127394;NM_052965;NR_023349	Body;Body;Body			TRUE
cg17163694	0.13828	cg17163694	2						TRUE	2:104687939-104688000
cg00239964	0.138241	cg00239964	16	SNTB2	NM_006750	Body			TRUE
cg07034145	0.137633	cg07034145	3						TRUE
cg08959397	0.137548	cg08959397	7	KIAA0895;KIAA0895	NM_015314;NM_001100425	Body;Body			TRUE
cg26240970	0.137499	cg26240970	7						TRUE
cg24705254	0.137283	cg24705254	5	CAST;CAST;CAST;CAST;CAST;CAST;ERAP1;CAST;CAST;CAST;CAST;CAST	NM_001750;NM_001042441;NM_173060;NM_001042444;NM_001042445;NM_001042442;NM_016442;NM_001042446;NM_173063;NM_001042440;NM_173061;NM_001042443	Body;Body;Body;Body;Body;Body;3'UTR;Body;Body;Body;Body;Body			NA
cg13528726	0.137093	cg13528726	11	C11orf54	NM_014039	3'UTR			NA
cg23630659	0.137089	cg23630659	8				chr8:135843698-135845068	N_Shelf	NA
cg10731848	0.13703	cg10731848	7	PKD1L1	NM_138295	3'UTR			NA
cg20103222	0.136894	cg20103222	3	STT3B	NM_178862	Body			TRUE
cg11158430	0.136637	cg11158430	3	UTS2D	NM_198152	5'UTR			NA
cg14154456	0.136551	cg14154456	6	IBTK	NM_015525	Body			TRUE
cg13813086	0.136352	cg13813086	9	PBX3;PBX3;PBX3;PBX3	NM_001134778;NR_024123;NM_006195;NR_024122	Body;Body;Body;Body			TRUE
cg09974298	0.136249	cg09974298	2	ALS2CR4;ALS2CR4	NM_001044385;NM_152388	Body;Body	chr2:202507139-202508270	N_Shelf	NA
cg01095395	0.136237	cg01095395	3	IMPG2;IMPG2	NM_016247;NM_016247	5'UTR;1stExon			NA
cg22457860	0.136166	cg22457860	12	PTPRR;PTPRR	NM_002849;NM_130846	Body;TSS1500			NA
cg24417135	0.136045	cg24417135	13				chr13:24040467-24041020	S_Shelf	TRUE
cg20595621	0.135831	cg20595621	6						TRUE
cg27368776	0.135786	cg27368776	11	GRIA4;GRIA4	NM_001077243;NM_000829	Body;Body			TRUE
cg01948066	0.135698	cg01948066	3	FNDC3B;FNDC3B	NM_001135095;NM_022763	Body;Body			NA
cg13711144	0.135651	cg13711144	7	BCAP29;DUS4L;BCAP29	NM_018844;NM_181581;NR_027830	TSS1500;3'UTR;TSS1500	chr7:107220344-107221075	N_Shore	NA
cg27492839	0.135575	cg27492839	2	ARHGAP15	NM_018460	Body			TRUE
cg09697978	0.135261	cg09697978	2	PRKD3	NM_005813	Body			TRUE
cg14440272	0.135181	cg14440272	6						TRUE
cg26442509	0.13509	cg26442509	18	HRH4;HRH4;HRH4	NM_021624;NM_001160166;NM_001143828	TSS1500;TSS1500;TSS1500			NA
cg07790638	0.135032	cg07790638	4	C4orf21	NM_018392	Body			NA
cg02655623	0.134991	cg02655623	17	C17orf85;C17orf85	NM_018553;NM_001114118	5'UTR;Body			NA
cg06037095	0.134971	cg06037095	3						TRUE
cg05807023	0.134948	cg05807023	4						NA	4:136093361-136093663
cg01584797	0.134671	cg01584797	4	ELF2	NM_201999	TSS1500			NA
cg04545516	0.134643	cg04545516	20	SEMG1	NM_003007	Body			NA
cg22008079	0.134617	cg22008079	6				chr6:29127481-29127990	N_Shelf	NA
cg23523480	0.134498	cg23523480	5						TRUE
cg15584547	0.134448	cg15584547	15	BTBD1;BTBD1	NM_001011885;NM_025238	3'UTR;3'UTR			NA
cg18203280	0.134277	cg18203280	1						TRUE
cg09690449	0.134136	cg09690449	4						TRUE
cg09600247	0.134063	cg09600247	12	PRR4;PRH1;TAS2R50	NM_001098538;NM_006250;NM_176890	Body;5'UTR;TSS1500			NA
cg20043699	0.134038	cg20043699	12	KERA	NM_007035	3'UTR			NA
cg04785555	0.134007	cg04785555	4	FNIP2	NM_020840	Body			NA	4:159936326-159936458
cg25495311	0.133899	cg25495311	6	NT5DC1	NM_152729	Body			TRUE
cg20195367	0.133895	cg20195367	6	UTRN	NM_007124	Body			TRUE
cg16758953	0.133842	cg16758953	10	GSTO2	NM_183239	5'UTR	chr10:106034574-106034803	N_Shelf	NA
cg08241082	0.133801	cg08241082	12	PTPRR;PTPRR	NM_002849;NM_130846	Body;TSS1500			NA
cg08323135	0.133529	cg08323135	7						TRUE
cg17621060	0.133513	cg17621060	5	MAST4;MAST4	NM_001164664;NM_198828	Body;Body			TRUE
cg21222681	0.13346	cg21222681	9	ANXA1	NM_000700	Body			TRUE
cg24340565	0.133355	cg24340565	3	VGLL4;VGLL4	NM_014667;NM_001128219	Body;TSS1500	chr3:11684192-11684930	S_Shore	NA
cg11023075	0.133232	cg11023075	5	ZSWIM6	NM_020928	Body	chr5:60626505-60629809	S_Shelf	NA
cg19150842	0.133218	cg19150842	3	GK5	NM_001039547	3'UTR			NA
cg17475733	0.133147	cg17475733	1						TRUE
cg01349655	0.132617	cg01349655	6						TRUE
cg19015537	0.13234	cg19015537	2				chr2:147344801-147345379	N_Shelf	TRUE
cg15892521	0.132229	cg15892521	6	UTRN	NM_007124	Body			TRUE
cg03607054	0.132213	cg03607054	2	C2orf44;C2orf44	NM_001142319;NM_025203	Body;Body			NA
cg03678722	0.131997	cg03678722	2	AGFG1;AGFG1;AGFG1;AGFG1	NM_001135187;NM_004504;NM_001135189;NM_001135188	3'UTR;3'UTR;3'UTR;3'UTR			NA
cg00794906	0.131987	cg00794906	4	SYNPO2;SYNPO2;SYNPO2	NM_001128934;NM_133477;NM_001128933	Body;Body;Body			TRUE
cg06640206	0.131895	cg06640206	3	MITF;MITF;MITF;MITF;MITF;MITF	NM_198158;NM_198177;NM_000248;NM_198159;NM_006722;NM_198178	TSS200;Body;TSS200;Body;Body;Body			NA
cg26156120	0.131619	cg26156120	14	PRPF39;SNORD127	NM_017922;NR_003691	Body;TSS1500			NA
cg21378920	0.131615	cg21378920	3	ZBTB11	NM_014415	Body	chr3:101394976-101396096	N_Shelf	NA
cg15982735	0.131388	cg15982735	14	TC2N;TC2N;TC2N	NM_001128595;NM_001128596;NM_152332	5'UTR;5'UTR;5'UTR	chr14:92302201-92303078	N_Shelf	NA
cg10818896	0.131352	cg10818896	6	C6orf10	NM_006781	Body			NA
cg11971662	0.131349	cg11971662	8	STK3	NM_006281	Body			TRUE
cg14000065	0.131168	cg14000065	8	PI15	NM_015886	3'UTR			NA
cg01537769	0.131136	cg01537769	13	GPC6	NM_005708	Body			TRUE
cg17784027	0.131046	cg17784027	8	ATP6V0D2	NM_152565	TSS1500			NA
cg10617091	0.130983	cg10617091	12	ARID2	NM_152641	Body			TRUE
cg00883019	0.130974	cg00883019	3	ARHGEF3;ARHGEF3;ARHGEF3	NM_001128616;NM_001128615;NM_019555	Body;Body;Body			TRUE
cg14954143	0.130902	cg14954143	3						TRUE
cg05466223	0.130799	cg05466223	11	PIK3C2A	NM_002645	Body			TRUE
cg12851717	0.130684	cg12851717	13	CLYBL	NM_206808	Body			TRUE	13:99315010-99315041
cg24566595	0.130665	cg24566595	5	FAM13B;FAM13B;FAM13B	NM_016603;NM_001101801;NM_001101800	5'UTR;5'UTR;5'UTR	chr5:137368105-137368722	N_Shelf	NA
cg26822330	0.130575	cg26822330	13	C13orf38;C13orf38;C13orf38;C13orf38;C13orf38;C13orf38	NM_001144981;NM_001144984;NM_001144983;NM_001144985;NM_001144986;NM_001144982	Body;5'UTR;5'UTR;5'UTR;5'UTR;5'UTR	chr13:36871667-36872059	N_Shelf	NA
cg21899283	0.130516	cg21899283	12	C12orf69;C12orf60	NM_001013698;NM_175874	5'UTR;5'UTR	chr12:14955991-14956471	S_Shelf	NA
cg21018647	0.130303	cg21018647	12	NAP1L1;NAP1L1	NM_139207;NM_004537	5'UTR;5'UTR			TRUE
cg08910705	0.130245	cg08910705	8	IL7	NM_000880	Body			NA
cg05376648	0.130226	cg05376648	4	INTU	NM_015693	3'UTR			NA
cg26093611	0.130212	cg26093611	13	RXFP2;RXFP2	NM_001166058;NM_130806	TSS1500;TSS1500			NA
cg10456591	0.130131	cg10456591	8	NCOA2	NM_006540	5'UTR			TRUE
cg22189125	0.130068	cg22189125	19	ZNF302;ZNF302	NM_001012320;NM_018443	Body;Body	chr19:35168145-35168979	S_Shelf	NA
cg18196811	0.13005	cg18196811	1						NA
cg15698945	0.130017	cg15698945	6	TAAR9	NM_175057	TSS1500			NA
cg10038446	0.129929	cg10038446	20	FLRT3;MACROD2;FLRT3	NM_013281;NM_080676;NM_198391	Body;Body;Body			NA
cg15703322	0.129755	cg15703322	3	LSM3	NM_014463	3'UTR			NA
cg15050328	0.129741	cg15050328	3	UMPS	NM_000373	TSS1500	chr3:124449178-124449461	N_Shore	NA
cg13985270	0.129717	cg13985270	10	PPP2R2D;PPP2R2D;PPP2R2D;PPP2R2D	NM_001003656;NM_001003656;NR_033191;NM_018461	1stExon;5'UTR;Body;1stExon	chr10:133751399-133751634	N_Shelf	NA
cg00401429	0.129653	cg00401429	13				chr13:53774264-53776345	N_Shelf	NA
cg00332802	0.129557	cg00332802	3						TRUE
cg12309813	0.129459	cg12309813	4	CCDC109B	NM_017918	Body			TRUE
cg16810621	0.129444	cg16810621	17				chr17:3289362-3290072	S_Shore	NA
cg04476877	0.129221	cg04476877	5				chr5:43602977-43603650	N_Shelf	NA
cg07934321	0.129156	cg07934321	14						TRUE
cg17658568	0.129058	cg17658568	11	LOC399959	NR_024430	Body			TRUE
cg05648002	0.128968	cg05648002	5	GZMA	NM_006144	3'UTR			NA
cg27559097	0.128954	cg27559097	2	GTDC1;GTDC1;GTDC1	NM_001164629;NM_024659;NM_001006636	5'UTR;5'UTR;5'UTR			TRUE
cg11166600	0.128943	cg11166600	3	C3orf58;C3orf58	NM_173552;NM_001134470	Body;Body	chr3:143689733-143692279	S_Shelf	NA
cg26293423	0.128788	cg26293423	5	MRPS27	NM_015084	Body	chr5:71616007-71616345	N_Shelf	NA
cg25400378	0.128626	cg25400378	10						TRUE	10:133408379-133408516
cg14131431	0.128553	cg14131431	9	RAD23B	NM_002874	3'UTR			NA
cg03947384	0.128507	cg03947384	7						TRUE
cg20535425	0.128496	cg20535425	4				chr4:57458635-57459028	Island	NA	4:57153412-57153774
cg16640149	0.128421	cg16640149	5	FBXO38;FBXO38	NM_030793;NM_205836	3'UTR;3'UTR			NA
cg16376373	0.128417	cg16376373	4						TRUE
cg15637781	0.128219	cg15637781	4						NA
cg26102599	0.128183	cg26102599	6	ZNF204P;ZNF204P	NR_024553;NR_002722	Body;TSS1500	chr6:27342437-27342779	N_Shelf	NA
cg15646123	0.128165	cg15646123	6	CDKAL1	NM_017774	Body			TRUE
cg25828427	0.128131	cg25828427	12						TRUE
cg21105443	0.128034	cg21105443	7	COL28A1	NM_001037763	TSS1500			NA
cg12485044	0.127743	cg12485044	13	HMGB1	NM_002128	3'UTR			NA
cg10774352	0.12765	cg10774352	6						TRUE
cg13376143	0.127648	cg13376143	8	RAD54B	NM_012415	5'UTR	chr8:95486930-95487374	N_Shelf	NA
cg04828587	0.127619	cg04828587	4				chr4:174254683-174256538	N_Shelf	NA
cg08194212	0.127574	cg08194212	4	YTHDC1;YTHDC1	NM_001031732;NM_133370	Body;Body			NA	4:68862464-68862576
cg18696159	0.127567	cg18696159	14						TRUE
cg08794539	0.127539	cg08794539	6	SLC17A4	NM_005495	Body			NA
cg20067941	0.127529	cg20067941	X	FAM47B	NM_152631	1stExon	chrX:34961430-34961705	Island	NA	X:34870783-34872610
cg20146177	0.127507	cg20146177	8	HAS2	NM_005328	Body			TRUE
cg09795093	0.1273	cg09795093	21	DSCR8;DSCR8;DSCR8;DSCR8;DSCR8;DSCR4	NR_026839;NR_026838;NR_026842;NR_026840;NR_026841;NM_005867	TSS1500;TSS1500;TSS1500;TSS1500;TSS1500;Body			NA
cg10344245	0.127278	cg10344245	4	ANK2;ANK2;ANK2	NM_001148;NM_001127493;NM_020977	Body;Body;Body			TRUE
cg14663042	0.127271	cg14663042	2	LASS6	NM_203463	Body			TRUE
cg17502527	0.12703	cg17502527	1	PPP2R5A	NM_006243	Body			TRUE
cg01654242	0.127029	cg01654242	8	FBXO43;FBXO43	NM_001077528;NM_001029860	5'UTR;Body	chr8:101157647-101158215	N_Shore	NA
cg20536432	0.126964	cg20536432	5	XRCC4;XRCC4;XRCC4	NM_022550;NM_003401;NM_022406	Body;Body;Body			NA
cg14376618	0.126868	cg14376618	12	ANO6;ANO6;ANO6;ANO6	NM_001142679;NM_001142678;NM_001142680;NM_001025356	Body;Body;Body;Body			TRUE
cg06517794	0.126783	cg06517794	1	USP33;USP33;USP33	NM_201626;NM_015017;NM_201624	Body;Body;Body			NA
cg08627377	0.126734	cg08627377	7	IFRD1;IFRD1	NM_001550;NM_001007245	Body;Body	chr7:112090122-112091412	S_Shelf	NA
cg12517410	0.126726	cg12517410	2	DPP10	NM_020868	Body			TRUE
cg07784166	0.126665	cg07784166	5						TRUE
cg12869659	0.126664	cg12869659	1	ZNF238	NM_205768	TSS1500	chr1:244213397-244213619	Island	TRUE
cg04495944	0.126631	cg04495944	17	ARSG	NM_014960	TSS1500	chr17:66255192-66255556	N_Shore	NA
cg15405121	0.126554	cg15405121	5						TRUE
cg24656976	0.126275	cg24656976	4	ALB	NM_000477	Body			NA
cg27247225	0.125991	cg27247225	6	C6orf41	NR_026775	Body			NA	6:27078336-27078398
cg10243170	0.125891	cg10243170	7	FKBP9L	NR_003949	TSS1500			NA
cg24360225	0.125861	cg24360225	2	CRYGA	NM_014617	TSS200			NA
cg02408480	0.125685	cg02408480	5	ERCC8	NM_000082	Body			TRUE
cg14047911	0.125516	cg14047911	6	TAAR9	NM_175057	TSS1500			NA
cg13999795	0.125515	cg13999795	8						TRUE
cg02432968	0.125465	cg02432968	6						TRUE
cg01591343	0.125445	cg01591343	6	WDR27	NM_182552	3'UTR			NA
cg05911981	0.125158	cg05911981	5						TRUE
cg25809697	0.125045	cg25809697	6	C6orf10	NM_006781	Body			NA
cg14837557	0.125023	cg14837557	4	SEPSECS;SEPSECS;SEPSECS	NM_153825;NM_001159728;NM_016955	Body;Body;Body	chr4:25161781-25162290	N_Shelf	NA
cg05349980	0.124849	cg05349980	16				chr16:81110485-81111243	S_Shelf	NA
cg19391583	0.124836	cg19391583	2	EIF5B	NM_015904	Body			TRUE
cg07180571	0.124795	cg07180571	2	CLASP1;CLASP1;CLASP1	NM_001142273;NM_015282;NM_001142274	Body;Body;Body			TRUE
cg12747584	0.124783	cg12747584	2						TRUE
cg19103838	0.124763	cg19103838	6						NA
cg02634745	0.124708	cg02634745	5				chr5:140604453-140605304	S_Shelf	NA
cg07138764	0.12464	cg07138764	5				chr5:114961329-114961969	S_Shelf	NA
cg25017349	0.124589	cg25017349	6						TRUE
cg11694285	0.12451	cg11694285	1						TRUE
cg25492213	0.12449	cg25492213	13				chr13:41496587-41496806	S_Shelf	NA
cg21192452	0.124449	cg21192452	12						TRUE
cg26633084	0.124424	cg26633084	4				chr4:56659626-56660144	S_Shore	NA	4:56355058-56355261
cg24890545	0.124417	cg24890545	6	MAP3K5	NM_005923	Body			TRUE
cg20983854	0.124304	cg20983854	3	CD96;ZBED2;CD96	NM_198196;NM_024508;NM_005816	Body;TSS1500;Body			NA
cg27047316	0.124049	cg27047316	15				chr15:20563982-20564209	S_Shelf	NA
cg27447753	0.124036	cg27447753	2	TANK;TANK	NM_133484;NM_004180	Body;Body			NA
cg19872237	0.123921	cg19872237	10	FANK1	NM_145235	Body	chr10:127584249-127585538	S_Shelf	NA
cg14455781	0.123877	cg14455781	9	TTC39B;TTC39B;TTC39B;TTC39B;TTC39B	NM_001168340;NM_001168341;NM_001168342;NM_152574;NM_001168339	Body;Body;Body;Body;Body			NA
cg05709720	0.123755	cg05709720	17	NF1;OMG;NF1	NM_001042492;NM_002544;NM_000267	Body;Body;Body			TRUE
cg10639811	0.123708	cg10639811	3	MBNL1;MBNL1;MBNL1;MBNL1;MBNL1;MBNL1;MBNL1	NM_207295;NM_207293;NM_021038;NM_207292;NM_207296;NM_207297;NM_207294	Body;Body;Body;Body;Body;Body;Body			TRUE
cg24509237	0.123421	cg24509237	1	TNNI3K;FPGT	NM_001112808;NM_003838	Body;Body	chr1:74663826-74664035	S_Shelf	NA
cg24878990	0.123361	cg24878990	17	SMURF2	NM_022739	3'UTR			NA
cg20696198	0.12326	cg20696198	10	MARCH8;MARCH8;MARCH8	NM_001002265;NM_001002266;NM_145021	5'UTR;TSS1500;5'UTR			NA
cg15558616	0.123231	cg15558616	3	NLGN1	NM_014932	Body			TRUE
cg00297075	0.123177	cg00297075	9				chr9:79628910-79629393	N_Shore	NA
cg18593039	0.123168	cg18593039	6	PLAGL1;PLAGL1;PLAGL1;PLAGL1;PLAGL1;HYMAI;PLAGL1;PLAGL1;PLAGL1	NM_006718;NM_002656;NM_001080951;NM_001080954;NM_001080956;NR_002768;NM_001080953;NM_001080955;NM_001080952	TSS1500;TSS1500;5'UTR;TSS1500;TSS1500;TSS1500;TSS1500;5'UTR;TSS1500	chr6:144328916-144329847	S_Shore	NA
cg13043598	0.122983	cg13043598	11	SNORA32;SNORA25	NR_003032;NR_003028	TSS200;TSS1500			NA
cg03713923	0.122873	cg03713923	15	IQCH	NM_001031715	Body			TRUE
cg11374446	0.122708	cg11374446	13	DAOA;DAOA;DAOA	NM_172370;NM_001161814;NM_001161812	Body;Body;Body			TRUE
cg17331742	0.122693	cg17331742	17	BCAS3;BCAS3	NM_001099432;NM_017679	Body;Body			TRUE
cg14860393	0.122572	cg14860393	12	KIF21A	NM_017641	3'UTR			NA
cg11191302	0.12249	cg11191302	1	USH2A	NM_206933	Body			TRUE
cg25141894	0.122474	cg25141894	1	DENND2C	NM_198459	Body			NA
cg12044130	0.122429	cg12044130	8	EXT1	NM_000127	Body			TRUE
cg14284588	0.122417	cg14284588	2	MIR548N;FKBP7;FKBP7	NR_031666;NM_001135212;NM_181342	Body;Body;Body	chr2:179343255-179343500	N_Shore	NA
cg12945054	0.1223	cg12945054	7						TRUE
cg09599740	0.122152	cg09599740	12						TRUE
cg13823415	0.121777	cg13823415	7	TBXAS1;TBXAS1	NM_001130966;NM_001166254	5'UTR;5'UTR			TRUE
cg04952336	0.121718	cg04952336	2	VWA3B	NM_144992	Body			NA
cg11532054	0.121484	cg11532054	1	TNFSF18	NM_005092	TSS1500			NA
cg02661464	0.12137	cg02661464	6	LATS1	NM_004690	5'UTR			TRUE
cg26864388	0.121359	cg26864388	10						NA	10:91579163-91579230
cg23648919	0.121183	cg23648919	2						TRUE
cg25878131	0.12104	cg25878131	13	ELF1	NM_172373	TSS1500			TRUE
cg07152379	0.120994	cg07152379	15	WDR76;WDR76	NM_001167941;NM_024908	3'UTR;3'UTR			NA
cg15630827	0.120849	cg15630827	13				chr13:69558904-69559304	Island	NA	13:68456911-68457263
cg17595735	0.12081	cg17595735	11	LOC399959	NR_024430	Body			TRUE
cg22803510	0.120797	cg22803510	1	FNBP1L;FNBP1L;FNBP1L	NM_001024948;NM_017737;NM_001164473	3'UTR;Body;Body			TRUE
cg05209768	0.12077	cg05209768	2	FIGN	NM_018086	Body			TRUE
cg01019496	0.120514	cg01019496	1	SEC22B	NM_004892	TSS1500	chr1:145096393-145096784	N_Shore	NA
cg12875548	0.120416	cg12875548	2						TRUE
cg00867722	0.120139	cg00867722	2				chr2:149401671-149403498	N_Shelf	NA
cg19038160	0.120106	cg19038160	5				chr5:150325904-150326194	S_Shelf	NA
cg09570676	0.119847	cg09570676	8	PI15	NM_015886	Body			NA
cg13966095	0.119583	cg13966095	6				chr6:52226753-52228006	N_Shelf	NA
cg14990478	0.119447	cg14990478	1	TM2D1	NM_032027	TSS1500	chr1:62190647-62190942	S_Shore	NA
cg18646671	0.119439	cg18646671	4	YIPF7	NM_182592	Body			NA
cg26300461	0.119273	cg26300461	10				chr10:32398836-32399096	S_Shore	NA
cg05409693	0.119264	cg05409693	12						TRUE
cg25946965	0.119111	cg25946965	21						NA
cg21628619	0.119103	cg21628619	6						TRUE
cg08329070	0.119084	cg08329070	12	FGFR1OP2	NM_015633	Body			NA
cg16068495	0.1189	cg16068495	15	MEF2A;MEF2A;MEF2A	NM_001130927;NM_001130926;NM_005587	5'UTR;5'UTR;5'UTR			TRUE
cg05990101	0.118815	cg05990101	12	RASSF8	NM_007211	3'UTR			NA
cg11837293	0.118813	cg11837293	20						NA
cg07725163	0.118772	cg07725163	6						TRUE
cg07089438	0.118686	cg07089438	X	FAM122C;FAM122C	NM_138819;NM_001170779	3'UTR;Body			NA
cg26063625	0.11847	cg26063625	1	PRDM2;PRDM2;PRDM2	NM_012231;NM_015866;NM_001135610	Body;Body;Body	chr1:14075267-14076458	N_Shore	NA
cg04120842	0.118466	cg04120842	13	PARP4	NM_006437	Body			TRUE
cg05381290	0.118451	cg05381290	14	FLRT2	NM_013231	5'UTR			TRUE
cg27552218	0.118406	cg27552218	7	LRRC17;FBXL13;FBXL13;LRRC17	NM_005824;NM_145032;NM_001111038;NM_001031692	TSS1500;Body;Body;TSS1500			NA
cg25461513	0.118372	cg25461513	11	CADM1;CADM1	NM_001098517;NM_014333	Body;Body			TRUE
cg13289463	0.118346	cg13289463	2	RBMS1;RBMS1	NM_002897;NM_016836	Body;Body			TRUE
cg13689591	0.118325	cg13689591	3	KALRN	NM_001024660	Body			TRUE
cg19074437	0.118107	cg19074437	6	OR11A1	NM_013937	TSS1500			NA
cg26724018	0.117989	cg26724018	11	TRIM22	NM_006074	5'UTR			NA
cg17949127	0.117988	cg17949127	1	RGS21	NM_001039152	5'UTR			TRUE
cg02465741	0.117872	cg02465741	2	C2orf63;C2orf63	NM_152385;NM_001135598	5'UTR;5'UTR	chr2:55450616-55450931	S_Shelf	NA
cg16426479	0.117849	cg16426479	5				chr5:43017968-43018668	S_Shore	NA	5:43056323-43056385
cg06738743	0.117842	cg06738743	3				chr3:133393118-133393657	N_Shelf	NA
cg01284595	0.117816	cg01284595	6	ZFAND3	NM_021943	Body			TRUE
cg12589839	0.117799	cg12589839	18	PIK3C3	NM_002647	Body			TRUE
cg10386083	0.117652	cg10386083	7						TRUE
cg26229024	0.11761	cg26229024	5	PCDHB2	NM_018936	TSS1500	chr5:140475599-140476607	N_Shore	NA
cg02140171	0.117524	cg02140171	4						NA	4:9118825-9119036
cg10085824	0.117435	cg10085824	16	AP1G1;AP1G1	NM_001030007;NM_001128	Body;Body			TRUE
cg15779843	0.117428	cg15779843	7	RPA3	NM_002947	Body	chr7:7679840-7680679	N_Shore	NA
cg25805521	0.117334	cg25805521	6				chr6:124124177-124125309	N_Shore	NA
cg16318311	0.117284	cg16318311	12	NTN4	NM_021229	Body			TRUE
cg11545072	0.117203	cg11545072	4				chr4:128544031-128544903	S_Shelf	NA
cg07662771	0.117191	cg07662771	3	PSMD6	NM_014814	Body	chr3:64008883-64009293	N_Shore	NA	3:63983047-63983138
cg20030852	0.117176	cg20030852	7						NA
cg18151519	0.117065	cg18151519	1	TROVE2;TROVE2;TROVE2	NM_004600;NM_001042370;NM_001042369	3'UTR;3'UTR;Body			NA
cg23476209	0.117056	cg23476209	11	LOC100133315	NR_029192	Body			NA	11:71296020-71296278
cg00574639	0.116839	cg00574639	2	EFEMP1;EFEMP1;EFEMP1	NM_004105;NM_001039349;NM_001039348	Body;Body;Body	chr2:56150340-56151180	N_Shelf	NA
cg07141527	0.116791	cg07141527	12	SPPL3	NM_139015	3'UTR			NA
cg20641355	0.11674	cg20641355	8	NBN	NM_002485	Body	chr8:90996372-90996957	N_Shelf	NA
cg01872719	0.116692	cg01872719	14				chr14:106743602-106743837	S_Shore	NA	14:105814337-105815440
cg08044266	0.116625	cg08044266	2						TRUE
cg22039204	0.1166	cg22039204	5	VCAN;VCAN;VCAN;VCAN	NM_004385;NM_001164098;NM_001126336;NM_001164097	Body;Body;Body;Body			TRUE
cg22731164	0.116554	cg22731164	15	GPR176	NM_007223	Body			TRUE
cg23628721	0.116546	cg23628721	6	FRK	NM_002031	Body			TRUE
cg16100147	0.116484	cg16100147	2						NA	2:240999096-240999408
cg01681236	0.116387	cg01681236	4	SNCA;SNCA;SNCA;SNCA	NM_001146054;NM_000345;NM_001146055;NM_007308	3'UTR;3'UTR;3'UTR;3'UTR			NA
cg21490751	0.116374	cg21490751	3	MIR551B;C3orf50	NR_030294;NR_021485	TSS1500;Body			NA
cg15974530	0.116353	cg15974530	5						TRUE
cg21164005	0.116281	cg21164005	14	CDC42BPB	NM_006035	Body	chr14:103406206-103406683	S_Shelf	NA	14:102479667-102480640
cg09727934	0.116153	cg09727934	5						TRUE
cg09793269	0.116149	cg09793269	12				chr12:105351573-105352055	N_Shelf	NA
cg20736513	0.116111	cg20736513	12	YEATS4	NM_006530	Body	chr12:69753445-69754088	S_Shelf	NA
cg07108443	0.116102	cg07108443	4				chr4:74964656-74965279	S_Shelf	NA
cg18785532	0.116076	cg18785532	12	SLC2A13	NM_052885	Body			TRUE
cg11731793	0.115995	cg11731793	10						NA	10:91579163-91579230
cg13296485	0.115972	cg13296485	8	RAB2A	NM_002865	Body			TRUE
cg05569767	0.115747	cg05569767	18				chr18:76639260-76639744	N_Shore	NA	18:74739369-74739649
cg13784769	0.115726	cg13784769	2	NCKAP5;NCKAP5	NM_207481;NM_207363	5'UTR;5'UTR			TRUE
cg05800082	0.11571	cg05800082	6	DST;DST;DST;DST;DST;DST;DST	NM_020388;NM_001144770;NM_183380;NM_001723;NM_001144771;NM_015548;NM_001144769	TSS1500;Body;Body;TSS1500;Body;TSS1500;Body			NA
cg19443642	0.115695	cg19443642	19	MAP2K2	NM_030662	Body	chr19:4123521-4124346	N_Shore	NA
cg16553297	0.115673	cg16553297	4						TRUE
cg09261289	0.115466	cg09261289	12	KLRD1;KLRD1;KLRD1	NM_002262;NM_001114396;NM_007334	TSS1500;5'UTR;TSS1500			NA
cg21120892	0.11544	cg21120892	14	PPM1A;PPM1A;PPM1A	NM_021003;NM_177952;NM_177951	5'UTR;Body;5'UTR			TRUE
cg20832722	0.11541	cg20832722	2	RFTN2	NM_144629	Body			TRUE
cg00083959	0.115316	cg00083959	15	AP4E1	NM_007347	Body			NA
cg02246427	0.115288	cg02246427	15	FBXO22;FBXO22	NM_012170;NM_147188	Body;Body	chr15:76196103-76196950	S_Shore	NA
cg01417339	0.115281	cg01417339	8	MIR30B	NR_029666	TSS1500			NA
cg18399218	0.115002	cg18399218	4	CLCN3;CLCN3	NM_173872;NM_001829	Body;Body			TRUE
cg14796908	0.114855	cg14796908	4	FAM198B;FAM198B;FAM198B	NM_001031700;NM_001128424;NM_016613	Body;Body;Body			TRUE
cg21629384	0.11483	cg21629384	15	TMCO5A	NM_152453	3'UTR			NA
cg24641427	0.114826	cg24641427	4				chr4:148402198-148402760	N_Shelf	NA
cg01947732	0.114787	cg01947732	5	RAI14;RAI14;RAI14;RAI14;RAI14;RAI14	NM_001145525;NM_001145520;NM_001145521;NM_015577;NM_001145523;NM_001145522	Body;Body;Body;Body;Body;Body			TRUE
cg00658652	0.114772	cg00658652	16				chr16:71495773-71496260	S_Shelf	NA
cg19750992	0.114627	cg19750992	13	PCCA;PCCA	NM_001127692;NM_000282	Body;Body			TRUE
cg17729873	0.114586	cg17729873	X	FAM127B;FAM127B	NM_001078172;NM_001134321	TSS1500;TSS1500	chrX:134185563-134186337	S_Shore	NA
cg15662806	0.114466	cg15662806	X	MID2;MID2	NM_012216;NM_052817	3'UTR;3'UTR			NA
cg01887633	0.114336	cg01887633	7				chr7:89950258-89950778	N_Shore	NA
cg13394713	0.11433	cg13394713	8						TRUE
cg20202792	0.11428	cg20202792	12	KITLG;KITLG	NM_003994;NM_000899	Body;Body			TRUE
cg22960125	0.114182	cg22960125	2	RBMS1;RBMS1	NM_002897;NM_016836	Body;Body			TRUE
cg00949635	0.114044	cg00949635	4	MANBA	NM_005908	Body			TRUE
cg18154117	0.113989	cg18154117	1	MACF1	NM_012090	Body			TRUE
cg20639396	0.113826	cg20639396	6	PTPRK;PTPRK	NM_002844;NM_001135648	Body;Body	chr6:128840158-128842126	N_Shore	NA
cg04626855	0.113803	cg04626855	16	TMCO7	NM_024562	Body			TRUE
cg19828789	0.113725	cg19828789	5						TRUE	5:71114721-71114908
cg19777001	0.1137	cg19777001	14	RCOR1	NM_015156	Body			NA	14:102219511-102220286
cg15623444	0.113669	cg15623444	4	NHEDC1;NHEDC1	NM_139173;NM_001100874	Body;Body			NA
cg06810293	0.113557	cg06810293	6	C6orf106;C6orf106	NM_024294;NM_022758	Body;Body	chr6:34664072-34664407	N_Shelf	NA
cg15128275	0.113516	cg15128275	3	SLC9A10	NM_183061	Body			TRUE
cg04752885	0.113504	cg04752885	6	ZFAND3	NM_021943	Body			TRUE
cg26873832	0.113484	cg26873832	2				chr2:233925091-233925318	N_Shelf	NA
cg17829914	0.113426	cg17829914	5	FCHO2;FCHO2	NM_138782;NM_001146032	3'UTR;3'UTR			NA
cg27343660	0.113369	cg27343660	5						TRUE
cg10173124	0.113344	cg10173124	2	CYP27C1	NM_001001665	TSS1500			NA
cg27402766	0.113332	cg27402766	3	ABI3BP	NM_015429	3'UTR			NA
cg15877399	0.113315	cg15877399	12	MED13L	NM_015335	Body			TRUE
cg20875397	0.113298	cg20875397	2						TRUE
cg18936471	0.113154	cg18936471	4	RAP1GDS1;RAP1GDS1;RAP1GDS1;RAP1GDS1;RAP1GDS1;RAP1GDS1	NM_001100429;NM_001100428;NM_001100426;NM_021159;NM_001100427;NM_001100430	Body;Body;Body;Body;Body;Body	chr4:99181509-99183199	S_Shelf	NA
cg14841350	0.113145	cg14841350	3	IGSF11;IGSF11	NM_001015887;NM_152538	Body;Body	chr3:118753092-118753961	N_Shelf	NA
cg22545294	0.113108	cg22545294	6	EPM2A;EPM2A	NM_001018041;NM_005670	Body;Body			TRUE
cg07381572	0.112898	cg07381572	3				chr3:170625831-170626841	S_Shelf	NA
cg27115996	0.112885	cg27115996	7	NAPEPLD;NAPEPLD	NM_001122838;NM_198990	3'UTR;3'UTR			NA
cg16943151	0.112772	cg16943151	10	RHOBTB1;RHOBTB1;RHOBTB1;RHOBTB1	NM_014836;NR_024555;NR_024554;NR_024556	Body;Body;Body;Body			NA	10:62317962-62318124
cg05998244	0.11276	cg05998244	2	LONRF2	NM_198461	Body			NA
cg19376807	0.112746	cg19376807	11	PICALM;PICALM	NM_001008660;NM_007166	Body;Body			TRUE
cg08642771	0.112654	cg08642771	1						TRUE
cg07002832	0.112647	cg07002832	4	ELF2;ELF2	NM_006874;NM_201999	Body;Body	chr4:140004068-140004319	N_Shore	NA
cg04664465	0.112604	cg04664465	5						TRUE
cg21801984	0.112592	cg21801984	X	DDX53	NM_182699	TSS1500			NA
cg22425183	0.112536	cg22425183	1	GPR137B	NM_003272	3'UTR			NA
cg27388036	0.112368	cg27388036	4						TRUE
cg12861602	0.112319	cg12861602	8	MATN2;MATN2	NM_030583;NM_002380	Body;Body			TRUE
cg21195162	0.112314	cg21195162	1	XCL2	NM_003175	TSS1500			NA
cg13425650	0.112306	cg13425650	12	CRADD	NM_003805	Body			TRUE
cg15279475	0.112276	cg15279475	2				chr2:152684475-152685131	S_Shelf	NA
cg19460391	0.112263	cg19460391	5	CCNH	NM_001239	TSS1500	chr5:86708296-86708878	S_Shore	NA
cg20920097	0.112262	cg20920097	3				chr3:127056836-127057296	Island	NA	3:128539494-128539986
cg03598801	0.112078	cg03598801	6	C6orf10	NM_006781	Body			NA
cg21005240	0.111964	cg21005240	12	KIAA0528	NM_014802	Body			TRUE
cg00595212	0.111906	cg00595212	18	GNAL;GNAL;GNAL	NM_001142339;NM_182978;NM_002071	Body;Body;Body	chr18:11750953-11752756	S_Shelf	NA
cg09007434	0.111895	cg09007434	3						TRUE
cg03047053	0.111892	cg03047053	4						TRUE
cg27642784	0.111764	cg27642784	3				chr3:157815581-157816095	N_Shore	NA	3:159296300-159296370
cg17808910	0.111739	cg17808910	7	GLCCI1	NM_138426	Body	chr7:8008097-8009495	S_Shelf	NA
cg14133064	0.111677	cg14133064	9	PDCD1LG2	NM_025239	Body			TRUE
cg23821945	0.111675	cg23821945	2	ALS2CR11;ALS2CR11;ALS2CR11;ALS2CR11	NM_001168217;NM_001168221;NM_152525;NM_001168216	Body;Body;Body;Body	chr2:202483584-202483957	N_Shelf	NA
cg02255918	0.111605	cg02255918	3	RBM6;RBM6	NM_001167582;NM_005777	5'UTR;5'UTR			NA
cg04766314	0.111414	cg04766314	13	PCCA;PCCA	NM_001127692;NM_000282	Body;Body			TRUE
cg00168693	0.111344	cg00168693	7				chr7:116502427-116502920	N_Shelf	NA
cg19814520	0.111093	cg19814520	6	C6orf204;C6orf204	NM_206921;NM_001042475	Body;Body	chr6:118971662-118973137	N_Shelf	NA
cg10727416	0.110965	cg10727416	19	ZNF529;ZNF529	NM_001145650;NM_001145649	5'UTR;5'UTR	chr19:37063892-37064749	S_Shelf	NA
cg26679756	0.110899	cg26679756	1	DNM3;DNM3	NM_015569;NM_001136127	Body;Body			TRUE
cg20390545	0.110849	cg20390545	3	SRPRB	NM_021203	Body	chr3:133524568-133525199	S_Shelf	NA
cg18063120	0.110847	cg18063120	3						TRUE
cg07573786	0.110833	cg07573786	1	TTF2	NM_003594	Body	chr1:117602388-117603270	S_Shelf	NA
cg08301493	0.110829	cg08301493	12						TRUE
cg16484499	0.110814	cg16484499	6	REV3L	NM_002912	Body			TRUE
cg21535655	0.110683	cg21535655	11	GLYATL2	NM_145016	3'UTR			NA
cg10995699	0.110668	cg10995699	7				chr7:116164703-116166735	N_Shelf	NA
cg11778876	0.110578	cg11778876	15	RSL24D1	NM_016304	Body	chr15:55488742-55489294	N_Shelf	NA
cg03541864	0.110577	cg03541864	1						TRUE
cg14824766	0.110557	cg14824766	5	C5orf42	NM_023073	Body	chr5:37209072-37209461	N_Shore	NA
cg01747278	0.110522	cg01747278	X				chrX:139013862-139015491	N_Shelf	NA
cg26350977	0.11039	cg26350977	1	WARS2;WARS2	NM_201263;NM_015836	Body;Body			TRUE
cg13690461	0.110084	cg13690461	11	OR9Q2	NM_001005283	TSS1500			NA
cg14963812	0.110042	cg14963812	3	CAPN7	NM_014296	Body	chr3:15247446-15248320	S_Shelf	NA
cg24505719	0.109888	cg24505719	6						TRUE
cg07395806	0.109841	cg07395806	1	OR2G6	NM_001013355	TSS1500			NA
cg26796066	0.109827	cg26796066	1				chr1:68516236-68516473	S_Shelf	NA
cg15151364	0.109791	cg15151364	1	POU2F1	NM_002697	5'UTR			TRUE
cg07747256	0.109741	cg07747256	6						TRUE
cg17836842	0.109724	cg17836842	2	BRE;BRE;BRE;BRE;BRE	NM_199192;NM_199193;NM_199191;NM_004899;NM_199194	Body;Body;Body;Body;Body			TRUE
cg01598741	0.109665	cg01598741	12	HMGA2;HMGA2	NM_003484;NM_003483	Body;Body	chr12:66217627-66220181	S_Shelf	NA
cg05140624	0.10962	cg05140624	6	LAMA2;LAMA2	NM_001079823;NM_000426	Body;Body	chr6:129251113-129251319	S_Shore	NA
cg08996334	0.109611	cg08996334	3	ZBTB20;ZBTB20;ZBTB20;ZBTB20;ZBTB20;ZBTB20	NM_001164345;NM_001164346;NM_001164347;NM_001164344;NM_015642;NM_001164343	5'UTR;5'UTR;5'UTR;5'UTR;5'UTR;5'UTR			TRUE
cg14268226	0.10954	cg14268226	9	HAUS6	NM_017645	Body			NA
cg08245249	0.109533	cg08245249	2	SLC8A1;SLC8A1;SLC8A1;SLC8A1	NM_001112800;NM_001112802;NM_021097;NM_001112801	3'UTR;3'UTR;3'UTR;3'UTR			NA
cg02579477	0.109368	cg02579477	1	RGS5	NM_003617	TSS1500			TRUE
cg04493225	0.1093	cg04493225	X				chrX:103087020-103087314	S_Shelf	NA
cg04244183	0.109251	cg04244183	1				chr1:244142851-244143055	S_Shore	NA
cg27126251	0.10922	cg27126251	16						TRUE
cg03737629	0.109118	cg03737629	1	FAM73A	NM_198549	3'UTR			NA
cg22703975	0.109114	cg22703975	11	DDX10	NM_004398	Body			TRUE
cg03576422	0.109029	cg03576422	10	WAC;WAC;WAC	NM_100486;NM_016628;NR_024557	Body;Body;Body	chr10:28821189-28823092	S_Shore	NA
cg26481045	0.108883	cg26481045	15						TRUE
cg17717052	0.108633	cg17717052	12						TRUE
cg07814731	0.108574	cg07814731	20	TSHZ2	NM_173485	TSS1500	chr20:51589707-51590020	N_Shelf	NA
cg10747185	0.108524	cg10747185	3	TBL1XR1	NM_024665	5'UTR			TRUE
cg01659489	0.10848	cg01659489	2	MIR548N;PLEKHA3	NR_031666;NM_019091	Body;3'UTR			NA
cg23574427	0.10844	cg23574427	4	BBS7;CCNA2	NM_176824;NM_001237	3'UTR;TSS1500	chr4:122744557-122745267	S_Shore	NA
cg14321295	0.108302	cg14321295	X				chrX:53713068-53713794	S_Shelf	NA
cg17469276	0.10829	cg17469276	1	ATP1A1;ATP1A1;ATP1A1	NM_001160234;NM_001160233;NM_000701	TSS1500;Body;Body			NA
cg20305368	0.10829	cg20305368	1	OR1C1	NM_012353	TSS200			NA
cg11292769	0.108277	cg11292769	3	LOC344595;LOC100302640;LOC344595	NR_028301;NR_028303;NR_028302	TSS1500;Body;TSS1500	chr3:106959409-106959925	N_Shore	NA
cg24587552	0.108267	cg24587552	2	C2orf83;C2orf83	NM_001162483;NM_020161	TSS1500;TSS1500			NA
cg16715687	0.108245	cg16715687	14				chr14:59104299-59105577	N_Shore	NA
cg10452060	0.108181	cg10452060	6	IPCEF1;IPCEF1;IPCEF1	NM_001130700;NM_015553;NM_001130699	5'UTR;5'UTR;5'UTR			TRUE
cg06891455	0.108114	cg06891455	12	KRAS;KRAS	NM_004985;NM_033360	TSS1500;TSS1500			NA
cg12520628	0.108084	cg12520628	10	HERC4;HERC4	NM_015601;NM_022079	Body;Body			TRUE
cg00962903	0.108083	cg00962903	3	MECOM;MECOM;MECOM;MECOM;MECOM;MECOM	NM_001163999;NM_004991;NM_001105077;NM_001164000;NM_001105078;NM_005241	5'UTR;Body;5'UTR;5'UTR;5'UTR;5'UTR	chr3:168864030-168864449	N_Shore	NA
cg25325053	0.108072	cg25325053	20	CDH26	NM_177980	TSS1500			NA
cg04689890	0.108007	cg04689890	5	RAD50;RAD50	NM_133482;NM_005732	5'UTR;Body	chr5:131892564-131892957	S_Shelf	NA
cg16851385	0.107948	cg16851385	2				chr2:38763114-38763564	N_Shelf	NA
cg15798530	0.107813	cg15798530	4	TRPC3;TRPC3	NM_001130698;NM_003305	Body;TSS1500	chr4:122853554-122854169	S_Shore	NA
cg14579651	0.107803	cg14579651	12	STK38L	NM_015000	5'UTR			TRUE
cg01546919	0.107798	cg01546919	14	ACYP1;ACYP1	NM_203488;NM_001107	Body;Body	chr14:75517717-75518224	S_Shelf	NA
cg06711254	0.107695	cg06711254	2						TRUE
cg23561148	0.107644	cg23561148	18	SLC39A6	NM_012319	3'UTR			NA
cg20597409	0.107641	cg20597409	14	SLC25A21;SLC25A21;LOC100129794	NM_030631;NM_001171170;NR_033240	Body;Body;TSS1500	chr14:37641232-37641879	N_Shore	NA
cg25824236	0.107465	cg25824236	2	SPAG16	NM_024532	Body			TRUE
cg17213048	0.107295	cg17213048	8	ATAD2	NM_014109	3'UTR			NA
cg07212327	0.107204	cg07212327	8	FAM49B	NM_016623	5'UTR	chr8:130951372-130952651	N_Shelf	NA
cg03952109	0.10708	cg03952109	5	FAM172A;FAM172A;FAM172A;FAM172A	NR_028080;NM_001163418;NM_001163417;NM_032042	Body;5'UTR;5'UTR;Body			NA
cg02796420	0.107048	cg02796420	2	EIF5B	NM_015904	3'UTR			NA
cg00547312	0.106997	cg00547312	15	RSL24D1	NM_016304	3'UTR			NA
cg11082424	0.106918	cg11082424	X	BEX4;BEX4;BEX4;BEX4	NM_001080425;NM_001080425;NM_001127688;NM_001127688	1stExon;5'UTR;1stExon;5'UTR	chrX:102469940-102470419	Island	NA	X:102356606-102357432
cg08448284	0.10682	cg08448284	3	ATP2C1;ATP2C1;ATP2C1;ATP2C1	NM_001001485;NM_001001486;NM_014382;NM_001001487	Body;Body;Body;Body			TRUE
cg14338345	0.106669	cg14338345	9	DMRTA1	NM_022160	1stExon	chr9:22446681-22447695	Island	NA	9:22436641-22437695
cg26525313	0.106526	cg26525313	6	HECA	NM_016217	Body			TRUE
cg15928106	0.106523	cg15928106	7	FLJ43663;FLJ43663	NR_015431;NR_024153	Body;Body			TRUE
cg11819905	0.106439	cg11819905	14						NA
cg16244394	0.106367	cg16244394	5	CDC42SE2;CDC42SE2	NM_001038702;NM_020240	Body;Body			TRUE
cg02537014	0.106328	cg02537014	2	STK39	NM_013233	Body			TRUE
cg18769584	0.10623	cg18769584	3	LZTFL1	NM_020347	3'UTR			NA
cg13653680	0.106057	cg13653680	9	ZNF484;ZNF484	NM_001007101;NM_031486	Body;Body			NA
cg03796122	0.106026	cg03796122	13	KATNAL1;KATNAL1	NM_001014380;NM_032116	Body;Body			NA	13:29731651-29731817
cg09883947	0.106016	cg09883947	3	UBP1;UBP1;UBP1	NM_014517;NM_001128161;NM_001128160	Body;Body;Body	chr3:33480998-33482139	N_Shelf	NA
cg20248654	0.105864	cg20248654	13				chr13:91827249-91827719	N_Shore	NA
cg14770407	0.105842	cg14770407	20	CASS4;CASS4;CASS4;CASS4	NM_001164115;NM_001164116;NM_020356;NM_001164114	TSS200;TSS200;TSS200;TSS200			TRUE
cg16924658	0.105821	cg16924658	4	RFC1	NM_002913	3'UTR			NA
cg09926562	0.105811	cg09926562	15	FANCI;FANCI	NM_001113378;NM_018193	Body;Body			NA
cg01926778	0.105658	cg01926778	5				chr5:42992033-42992955	N_Shelf	NA
cg19048331	0.105617	cg19048331	20	BTBD3;BTBD3	NM_181443;NM_014962	5'UTR;TSS1500			NA
cg00172225	0.10561	cg00172225	10	BUB3;BUB3	NM_004725;NM_001007793	TSS1500;TSS1500	chr10:124913631-124914726	N_Shore	NA
cg22435313	0.105354	cg22435313	17	PRKCA	NM_002737	Body			TRUE
cg01710670	0.105332	cg01710670	16				chr16:15018805-15019032	Island	NA	16:14926307-14926467
cg26484090	0.105224	cg26484090	6	USP45	NM_001080481	5'UTR	chr6:99962953-99963478	N_Shelf	NA
cg19038462	0.105216	cg19038462	10	ZEB1;ZEB1;ZEB1;ZEB1;ZEB1	NR_024286;NM_001128128;NM_030751;NR_024287;NR_024285	Body;Body;Body;Body;Body			TRUE
cg10288467	0.105204	cg10288467	3						TRUE
cg10907727	0.105159	cg10907727	6	SYNCRIP;SYNCRIP;SYNCRIP;SYNCRIP;SYNCRIP;SYNCRIP	NM_001159674;NM_001159675;NM_001159673;NM_001159677;NM_001159676;NM_006372	Body;3'UTR;Body;Body;Body;3'UTR			NA
cg20473723	0.105086	cg20473723	20	FERMT1	NM_017671	TSS1500	chr20:6103436-6103970	S_Shore	NA	20:6052882-6052897
cg00082656	0.105071	cg00082656	7	SRPK2	NM_182692	Body	chr7:104941752-104941978	S_Shore	NA
cg19685229	0.105039	cg19685229	12	MIR620;MED13L	NR_030351;NM_015335	TSS1500;Body			NA
cg00189389	0.105022	cg00189389	3				chr3:18485112-18487056	S_Shelf	NA
cg22145091	0.104904	cg22145091	11	FAM168A	NM_015159	Body			TRUE
cg23381224	0.104893	cg23381224	10	MINPP1	NM_004897	Body			TRUE
cg11432013	0.104831	cg11432013	2	CCNYL1;CCNYL1	NM_152523;NM_001142300	Body;Body	chr2:208576001-208577106	S_Shore	NA
cg00045689	0.104739	cg00045689	1	LYST;MIR1537	NM_000081;NR_031718	5'UTR;TSS1500			NA
cg27458327	0.104682	cg27458327	12	GLS2	NM_013267	Body	chr12:56881401-56882702	N_Shelf	NA
cg07380907	0.104682	cg07380907	16	GSPT1;GSPT1;GSPT1	NM_001130006;NM_002094;NM_001130007	3'UTR;3'UTR;3'UTR			NA
cg13986969	0.104635	cg13986969	9						NA
cg12601142	0.104601	cg12601142	12	KDM5A;KDM5A	NM_001042603;NM_005056	Body;Body	chr12:498098-498920	N_Shelf	NA
cg26406074	0.104593	cg26406074	13	NBEA	NM_015678	Body	chr13:36044844-36045481	N_Shore	NA
cg03487966	0.104573	cg03487966	X	NXF3	NM_022052	TSS1500			NA
cg26013028	0.104407	cg26013028	1	C1orf14	NM_030933	Body	chr1:182921819-182922644	N_Shore	NA	1:181188275-181188334
cg25119986	0.104397	cg25119986	3	C3orf14	NM_020685	TSS1500	chr3:62304514-62304780	N_Shore	NA	3:62279185-62279336
cg10438564	0.104353	cg10438564	4	STATH;STATH	NM_001009181;NM_003154	TSS1500;TSS1500			NA
cg04221681	0.104299	cg04221681	10	PHYH;PHYH	NM_001037537;NM_006214	5'UTR;Body	chr10:13341377-13342223	N_Shelf	NA
cg15001633	0.10426	cg15001633	8	UBR5	NM_015902	3'UTR			NA
cg21573231	0.104193	cg21573231	1	SDCCAG8	NM_006642	Body			NA	1:241562577-241562734
cg02385110	0.104187	cg02385110	7				chr7:130417912-130419378	S_Shelf	NA
cg05979511	0.104067	cg05979511	12	BICD1;BICD1	NM_001714;NM_001003398	Body;Body			TRUE
cg07150255	0.103886	cg07150255	6	OR5V1	NM_030876	TSS1500			NA
cg01932125	0.103875	cg01932125	11	RSF1	NM_016578	3'UTR			NA
cg26918105	0.10387	cg26918105	5	FBXO4;FBXO4	NM_012176;NM_033484	Body;Body	chr5:41925289-41925716	S_Shelf	NA
cg18504511	0.103755	cg18504511	3						NA	3:75497125-75497760
cg21288474	0.103675	cg21288474	X	WDR44;MIR1277	NM_019045;NR_031685	Body;Body			NA
cg06240859	0.103627	cg06240859	16						NA
cg23826993	0.103611	cg23826993	8				chr8:58172076-58173863	N_Shelf	NA
cg18128312	0.103526	cg18128312	6	LRRC16A	NM_017640	Body			TRUE
cg17481012	0.103435	cg17481012	8	RB1CC1;RB1CC1	NM_014781;NM_001083617	Body;Body			TRUE
cg24115596	0.103273	cg24115596	14				chr14:38052645-38054166	N_Shore	NA
cg09085653	0.103078	cg09085653	10	GTPBP4	NM_012341	Body			NA	10:1032095-1032209
cg23840797	0.103019	cg23840797	6	PLAGL1;PLAGL1;PLAGL1;PLAGL1;PLAGL1;HYMAI;PLAGL1;PLAGL1;PLAGL1	NM_006718;NM_002656;NM_001080951;NM_001080954;NM_001080956;NR_002768;NM_001080953;NM_001080955;NM_001080952	TSS1500;TSS1500;5'UTR;TSS1500;TSS1500;TSS1500;TSS1500;5'UTR;TSS1500	chr6:144328916-144329847	S_Shore	NA
cg12062572	0.102724	cg12062572	15	ZNF770	NM_014106	3'UTR			NA
cg20746815	0.102572	cg20746815	12	ASB8	NM_024095	Body	chr12:48550824-48551518	N_Shelf	NA
cg22217678	0.102548	cg22217678	22	RFPL3S;RFPL3S	NR_001450;NR_002596	TSS200;Body			NA
cg11897120	0.102545	cg11897120	6	DSE;DSE	NM_001080976;NM_013352	5'UTR;5'UTR			TRUE
cg16758272	0.102484	cg16758272	3	TRAK1	NM_001042646	Body			TRUE
cg07078979	0.102474	cg07078979	2						NA	2:33982117-33982430
cg12867312	0.102415	cg12867312	7	BRAF	NM_004333	Body			TRUE
cg09656435	0.10226	cg09656435	3						TRUE
cg25964728	0.102176	cg25964728	3	TMEM22;TMEM22;TMEM22	NM_001097600;NM_025246;NM_001097599	5'UTR;5'UTR;5'UTR	chr3:136537559-136539204	S_Shore	NA
cg05971072	0.102134	cg05971072	2				chr2:208030852-208031477	S_Shelf	NA
cg04662836	0.102133	cg04662836	15						TRUE
cg09885502	0.102127	cg09885502	20	GNAS;GNAS;GNAS;GNAS	NM_001077490;NR_003259;NM_016592;NM_080425	3'UTR;TSS200;3'UTR;Body	chr20:57463652-57467739	Island	NA	20:56896850-56898023
cg18376896	0.102008	cg18376896	10	TUBAL3	NM_024803	TSS200			NA
cg15920887	0.101924	cg15920887	2	MSTN	NM_005259	TSS1500			NA
cg16843994	0.101924	cg16843994	2						NA
cg04875097	0.101894	cg04875097	1	MIR1278;CDC73	NR_031691;NM_024529	TSS1500;Body			NA
cg25890678	0.101642	cg25890678	2				chr2:112811809-112812134	N_Shelf	NA
cg01368160	0.101438	cg01368160	4	MAPK10;MAPK10;MAPK10	NM_138980;NM_138982;NM_002753	5'UTR;5'UTR;5'UTR			TRUE
cg13162749	0.101436	cg13162749	15	MTMR15;MTMR15;MTMR15;MTMR15	NM_014967;NM_001146096;NM_001146094;NM_001146095	Body;3'UTR;3'UTR;3'UTR			NA
cg07474076	0.101106	cg07474076	16	FLYWCH1;FLYWCH1	NM_020912;NM_032296	5'UTR;5'UTR			NA	16:2912934-2913006
cg13882606	0.101052	cg13882606	21	USP25	NM_013396	TSS1500	chr21:17101853-17103000	N_Shore	NA
cg12566645	0.101033	cg12566645	4	RASSF6;RASSF6	NM_177532;NM_201431	5'UTR;Body	chr4:74486044-74486258	N_Shelf	NA
cg08547637	0.100951	cg08547637	1						TRUE
cg23522840	0.100942	cg23522840	13	EFHA1	NM_152726	Body	chr13:22177803-22178452	N_Shore	NA
cg21769444	0.100933	cg21769444	6	NUDT3	NM_006703	TSS1500	chr6:34359620-34360802	S_Shore	NA
cg13140135	0.100787	cg13140135	X				chrX:125299245-125300436	N_Shelf	NA
cg15384640	0.100775	cg15384640	17				chr17:6558221-6558441	N_Shore	NA
cg10133738	0.10076	cg10133738	8	COL14A1	NM_021110	3'UTR			NA
cg10877315	0.100748	cg10877315	6						NA	6:141377085-141377525
cg11924931	0.100556	cg11924931	6				chr6:96969511-96970100	N_Shelf	NA
cg20195820	0.100542	cg20195820	17	ASPA;ASPA	NM_000049;NM_001128085	Body;Body			TRUE
cg11141692	0.100513	cg11141692	4						NA	4:112086336-112086457
cg00258633	0.100488	cg00258633	4	ARHGAP24;ARHGAP24	NM_001025616;NM_001042669	Body;5'UTR			TRUE
cg04154653	0.100453	cg04154653	1	TTLL10	NM_001130045	3'UTR	chr1:1132827-1133218	S_Shore	NA	1:1122746-1123119
cg17286790	0.100449	cg17286790	17	CCDC57	NM_198082	Body			NA	17:77689797-77690064
cg14525860	0.100421	cg14525860	9	RNF38;RNF38;RNF38;RNF38;RNF38	NM_194332;NM_194329;NM_194330;NM_194328;NM_022781	Body;Body;Body;Body;Body			NA
cg12465412	0.100231	cg12465412	1	PCNXL2	NM_014801	Body	chr1:233431149-233431540	N_Shelf	NA
cg18532907	0.10022	cg18532907	11	OR52D1	NM_001005163	TSS1500			NA
cg16474583	0.100195	cg16474583	4						TRUE
cg27267820	0.100156	cg27267820	4						TRUE
cg05925857	0.100002	cg05925857	5						TRUE
cg05487082	0.0999723	cg05487082	13	TNFSF11;TNFSF11	NM_003701;NM_033012	Body;5'UTR	chr13:43148277-43149282	S_Shore	TRUE
cg16570846	0.099948	cg16570846	3	LRCH3	NM_032773	Body	chr3:197517983-197518782	S_Shelf	NA
cg05978010	0.0998714	cg05978010	8	MRPL13	NM_014078	3'UTR			NA
cg25936980	0.0997635	cg25936980	15	ARIH1	NM_005744	Body	chr15:72766260-72767693	S_Shore	NA
cg03632754	0.0997421	cg03632754	6	ZNF451;ZNF451	NM_015555;NM_001031623	TSS1500;TSS1500	chr6:56954731-56955486	N_Shore	TRUE
cg05836184	0.099709	cg05836184	7						TRUE
cg04150276	0.0995125	cg04150276	14	GNPNAT1	NM_198066	5'UTR	chr14:53257664-53258400	N_Shore	NA
cg25630123	0.099355	cg25630123	11	NPAT	NM_002519	3'UTR			NA
cg22152438	0.0993509	cg22152438	1	ZNHIT6;ZNHIT6	NM_001170670;NM_017953	Body;Body			TRUE
cg12537688	0.0992827	cg12537688	10	LIPJ	NM_001010939	TSS200	chr10:90342528-90343221	S_Shelf	NA
cg19149915	0.0992636	cg19149915	4	SCD5;SCD5	NM_001037582;NM_024906	Body;Body			TRUE
cg23685885	0.0990711	cg23685885	14						NA	14:26218050-26218256
cg11196529	0.0990241	cg11196529	13	EFNB2	NM_004093	Body	chr13:107186468-107189024	N_Shelf	NA
cg20172468	0.0989122	cg20172468	3				chr3:127770741-127771624	N_Shelf	NA
cg10157951	0.098726	cg10157951	12	MORN3	NM_173855	TSS1500			NA
cg20667822	0.0986719	cg20667822	11	PTPRJ;PTPRJ	NM_002843;NM_001098503	Body;3'UTR			NA
cg25476243	0.0986245	cg25476243	2						NA	2:441769-441933
cg10958452	0.0985279	cg10958452	1	KDM4A	NM_014663	TSS1500	chr1:44115616-44116309	N_Shore	NA
cg20728419	0.0985048	cg20728419	11	USP47	NM_017944	Body			TRUE
cg24929943	0.0984326	cg24929943	13	TUBGCP3	NM_006322	Body	chr13:113140124-113140327	S_Shore	NA
cg13749012	0.098418	cg13749012	3				chr3:149768454-149768669	N_Shelf	NA
cg24195365	0.0983961	cg24195365	X	MSL3;MSL3;MSL3	NM_078628;NM_078630;NM_078629	TSS200;TSS200;TSS200	chrX:11775784-11776936	Island	NA	X:11685687-11687039
cg15874425	0.0983772	cg15874425	14	RTN1	NM_021136	Body	chr14:60336951-60337461	N_Shelf	NA
cg22488797	0.0983469	cg22488797	5				chr5:134363092-134365146	Island	NA	5:134390948-134391337
cg01704609	0.0983418	cg01704609	13	TNFRSF19;TNFRSF19	NM_018647;NM_148957	Body;Body			TRUE
cg05902236	0.0982298	cg05902236	11						NA
cg08922584	0.0982151	cg08922584	13	TMTC4;TMTC4	NM_001079669;NM_032813	Body;Body			TRUE
cg05181702	0.0981847	cg05181702	X	WWC3	NM_015691	TSS1500	chrX:9982513-9984583	Island	NA	X:9942469-9944622
cg10116636	0.098168	cg10116636	10	KIAA1217	NM_001098500	5'UTR			TRUE
cg09021393	0.098081	cg09021393	7	MIR591;SLC25A13;SLC25A13;SLC25A13	NR_030322;NM_014251;NM_001160210;NR_027662	TSS1500;Body;Body;Body			NA
cg20888753	0.0980807	cg20888753	13	DAOA;DAOA;DAOA	NM_172370;NM_001161814;NM_001161812	Body;5'UTR;5'UTR			NA
cg03192231	0.0978128	cg03192231	3	ARPP-21	NM_016300	Body			TRUE
cg05593615	0.0975162	cg05593615	8	KCTD9	NM_017634	Body			TRUE
cg16972496	0.0973274	cg16972496	11	FAM76B	NM_144664	Body	chr11:95522460-95524043	N_Shelf	NA
cg04779297	0.0972738	cg04779297	X	REPS2;REPS2;REPS2;REPS2	NM_001080975;NM_004726;NM_001080975;NM_004726	5'UTR;1stExon;1stExon;5'UTR	chrX:16964603-16965472	Island	NA	X:16874477-16875342
cg24362026	0.0972368	cg24362026	7						TRUE
cg25205489	0.097221	cg25205489	13						TRUE
cg12008613	0.0971725	cg12008613	18	MBD1;MBD1;MBD1;MBD1;MBD1	NM_015845;NM_002384;NM_015846;NM_015844;NM_015847	Body;Body;Body;Body;Body	chr18:47807857-47809365	N_Shelf	NA
cg18100746	0.0971119	cg18100746	10						NA
cg01906445	0.0970541	cg01906445	5	UGT3A2;UGT3A2;UGT3A2	NM_001168316;NM_174914;NR_031764	TSS1500;TSS1500;TSS1500			NA
cg04468128	0.0969495	cg04468128	13	HS6ST3	NM_153456	Body			TRUE
cg02795678	0.0967914	cg02795678	10	SUV39H2	NM_024670	Body			NA
cg00459913	0.096451	cg00459913	8				chr8:11471014-11471249	N_Shore	NA
cg06297194	0.0963883	cg06297194	7						TRUE
cg16220369	0.0960596	cg16220369	7						TRUE
cg08602173	0.0958023	cg08602173	5						NA
cg23760649	0.0957745	cg23760649	8						TRUE
cg01082910	0.0955265	cg01082910	10				chr10:36054122-36054379	N_Shore	TRUE
cg26758338	0.0955134	cg26758338	19	ZNF829	NM_001037232	3'UTR			NA
cg14866032	0.0955106	cg14866032	15				chr15:98196021-98196391	N_Shore	NA
cg03253616	0.0954352	cg03253616	15						TRUE
cg10342490	0.095325	cg10342490	11	GUCY1A2	NM_000855	Body			NA	11:106203749-106203948
cg12225651	0.0952035	cg12225651	4						NA
cg00187244	0.131716	cg00187244	22	EP300	NM_001429	Body	chr22:41487261-41489159	S_Shelf	NA
cg00346266	0.166912	cg00346266	5				chr5:74907286-74907770	N_Shore	NA
cg01982837	0.154898	cg01982837	7	SDK1	NM_152744	Body			TRUE
cg04261556	0.150608	cg04261556	7	ITGB8	NM_002214	Body	chr7:20370003-20371504	S_Shore	NA
cg05234387	0.15621	cg05234387	6	FAM184A;FAM184A	NM_001100411;NM_024581	5'UTR;Body			TRUE
cg08379332	0.109011	cg08379332	3						TRUE
cg08486887	0.161314	cg08486887	3				chr3:107149820-107150910	N_Shelf	NA
cg12786620	0.115951	cg12786620	7	SYPL1;SYPL1	NM_006754;NM_182715	Body;Body			TRUE
cg17339073	0.130963	cg17339073	5						TRUE
cg20268967	0.204243	cg20268967	2				chr2:180725717-180726465	S_Shelf	NA
cg20322299	0.147557	cg20322299	2	INSIG2	NM_016133	5'UTR	chr2:118845668-118846170	S_Shelf	NA
cg21827809	0.143442	cg21827809	1	TP73	NM_005427	5'UTR			NA	1:3564564-3565010
cg24024036	0.141186	cg24024036	4	SH3RF1	NM_020870	Body			TRUE
cg24605288	0.158738	cg24605288	7	SEMA3D	NM_152754	3'UTR			TRUE
cg26674558	0.128705	cg26674558	8	C8orf46	NM_152765	TSS1500			NA

## Sheet: NUP_P4_Gain
Supp Table 1c. Gain of methylation in response to P4 (vs. vehicle) in Normal eSF (NUP).
Alt ID	Median delta beta	ann[, 1]	CHR	UCSC_RefGene_Name	UCSC_RefGene_Accession	UCSC_RefGene_Group	UCSC_CpG_Islands_Name	Relation_to_UCSC_CpG_Island	Enhancer	HMM_Island
cg04715120	0.187901	cg04715120	7						NA	7:155663283-155663359
cg05798126	0.132354	cg05798126	6	RIPK1	NM_003804	Body	chr6:3090994-3094315	N_Shore	TRUE
cg24760819	0.12028	cg24760819	14				chr14:91975670-91977326	S_Shelf	NA
cg26328924	0.116426	cg26328924	14						NA
cg16011217	0.107582	cg16011217	1	LCE1C	NM_178351	3'UTR			NA
cg15019001	0.104098	cg15019001	6	HLA-DPB2	NR_001435	Body			NA
cg22338152	0.100469	cg22338152	19	USP29	NM_020903	Body			NA
cg13858227	0.186513	cg13858227	10	LGI1	NM_005097	TSS200			TRUE
cg25701164	0.184551	cg25701164	15	LRRK1	NM_024652	5'UTR	chr15:101458286-101460223	S_Shore	NA
cg17496990	0.170658	cg17496990	5	SPINK5L2	NM_001001325	Body			NA
cg09832613	0.167535	cg09832613	7	SDK1	NM_152744	Body			NA
cg02023215	0.166211	cg02023215	6	OR2W1	NM_030903	1stExon			NA
cg01940490	0.16191	cg01940490	16						NA	16:10841874-10842289
cg11427314	0.151554	cg11427314	7	PTPRN2;PTPRN2;PTPRN2	NM_002847;NM_130842;NM_130843	Body;Body;Body			NA
cg22094781	0.149715	cg22094781	8						NA	8:1191005-1191059
cg02671421	0.14603	cg02671421	1						NA	1:147336314-147336514
cg21832546	0.145704	cg21832546	3				chr3:52931279-52931840	S_Shelf	NA
cg03730314	0.144144	cg03730314	6						NA	6:170339768-170339818
cg08663653	0.143644	cg08663653	1	C1orf129;C1orf129	NM_025063;NM_001163629	TSS200;TSS200			NA
cg11921111	0.137004	cg11921111	13						TRUE
cg14089881	0.13615	cg14089881	1	ICMT	NM_012405	TSS1500	chr1:6295528-6296261	S_Shore	NA	1:6219217-6219371
cg08828733	0.134887	cg08828733	12	NELL2;NELL2;NELL2;NELL2;NELL2	NM_001145110;NM_001145107;NM_006159;NM_001145108;NM_001145109	Body;Body;Body;Body;Body	chr12:45269830-45270835	N_Shore	NA
cg03771436	0.133694	cg03771436	7	CACNA2D1	NM_000722	Body			TRUE
cg14983225	0.132162	cg14983225	2						NA
cg06351425	0.131383	cg06351425	6	GPX6	NM_182701	Body			NA
cg03193847	0.124632	cg03193847	4	PALLD;PALLD;PALLD	NM_016081;NM_001166109;NM_001166108	Body;Body;Body			TRUE
cg09034331	0.123345	cg09034331	13						TRUE
cg02611863	0.122414	cg02611863	20	L3MBTL;L3MBTL;L3MBTL;L3MBTL	NM_032107;NM_032107;NM_015478;NM_015478	5'UTR;1stExon;1stExon;5'UTR	chr20:42143210-42143591	N_Shore	NA
cg20907409	0.118692	cg20907409	14						NA
cg16272030	0.116814	cg16272030	7	TTC26;TTC26;TTC26	NM_024926;NM_001144920;NM_001144923	Body;Body;Body			TRUE
cg00795900	0.115942	cg00795900	16	ABCA17P;ABCA3	NR_003574;NM_001089	Body;TSS1500	chr16:2389706-2392164	S_Shore	NA
cg13810835	0.11532	cg13810835	17	LOC100272146;C17orf57	NR_027416;NM_152347	Body;Body	chr17:45500780-45501707	S_Shore	NA
cg19585646	0.113545	cg19585646	2	TPO;TPO;TPO;TPO	NM_175719;NM_000547;NM_175721;NM_175722	Body;Body;Body;Body			NA
cg04918770	0.11202	cg04918770	6						TRUE
cg16169475	0.111968	cg16169475	6						TRUE
cg24936273	0.111807	cg24936273	6	KHDRBS2	NM_152688	Body			NA
cg09548390	0.110739	cg09548390	8	SNTG1	NM_018967	Body			TRUE
cg11444072	0.107808	cg11444072	2	ASAP2;ASAP2	NM_001135191;NM_003887	Body;Body			TRUE
cg02710296	0.10682	cg02710296	1	C1orf14	NM_030933	Body	chr1:182921819-182922644	Island	NA	1:181188404-181189153
cg14760176	0.106028	cg14760176	2						TRUE
cg10407488	0.104803	cg10407488	11	ARHGEF12	NM_015313	Body			NA
cg13136556	0.104296	cg13136556	21	NCRNA00162	NR_024089	TSS1500	chr21:46421216-46421523	S_Shelf	NA	21:45249214-45249372
cg20907136	0.103738	cg20907136	6	HLA-DPA1	NM_033554	Body			NA
cg27077143	0.0967418	cg27077143	5	TAF9;RAD17;RAD17;RAD17;TAF9;RAD17;RAD17;RAD17;TAF9;RAD17;RAD17;TAF9	NM_001015892;NM_133338;NM_133342;NM_133339;NM_001015891;NM_133344;NM_133340;NM_133343;NM_003187;NM_002873;NM_133341;NM_016283	TSS1500;5'UTR;5'UTR;TSS1500;TSS1500;5'UTR;TSS1500;5'UTR;TSS1500;TSS200;TSS1500;TSS1500	chr5:68665087-68665866	S_Shore	NA
cg18803147	0.402078	cg18803147	5				chr5:2738953-2741237	S_Shore	NA	5:2796112-2796361
cg18096251	0.310469	cg18096251	5						NA	5:2258479-2258554
cg21401457	0.160491	cg21401457	22				chr22:22471899-22472744	Island	NA
cg05053365	0.153015	cg05053365	1						TRUE
cg22693266	0.143711	cg22693266	12	CCDC91	NM_018318	TSS1500			NA
cg20674067	0.142508	cg20674067	22	SEZ6L	NM_021115	Body	chr22:26565199-26565986	S_Shore	NA
cg08513253	0.140378	cg08513253	6	SOBP	NM_018013	Body	chr6:107955163-107956693	Island	NA	6:108061809-108063386
cg24828257	0.139344	cg24828257	7	LOC642006	NR_030766	TSS1500	chr7:57247588-57247927	S_Shore	NA
cg02021442	0.137812	cg02021442	12	FLJ12825;LOC100240735	NR_026655;NR_026658	Body;Body	chr12:54475512-54475816	N_Shore	NA
cg25451456	0.135293	cg25451456	11	OR56A3	NM_001003443	TSS1500			NA
cg08710791	0.133509	cg08710791	5				chr5:178156129-178156555	S_Shelf	NA
cg03978169	0.132186	cg03978169	6	HLA-DPB2	NR_001435	Body			NA
cg23702688	0.129997	cg23702688	12	SLC26A10	NM_133489	TSS1500	chr12:58013171-58013652	Island	NA	12:56299313-56299919
cg21206816	0.128801	cg21206816	3	SLC9A10	NM_183061	TSS200			TRUE
cg18437039	0.128779	cg18437039	19				chr19:1444918-1447214	N_Shore	NA
cg14031033	0.128148	cg14031033	12	P11	NM_006025	TSS1500			TRUE
cg14004983	0.127409	cg14004983	15				chr15:40803580-40804195	S_Shelf	NA
cg00203736	0.127052	cg00203736	7						TRUE
cg10071848	0.126117	cg10071848	14	ABCD4;ABCD4	NR_003256;NM_005050	TSS1500;TSS1500	chr14:74769366-74769815	S_Shore	NA
cg00288945	0.126087	cg00288945	21	SLC37A1	NM_018964	Body	chr21:43989948-43990199	S_Shelf	NA
cg25806932	0.125515	cg25806932	2				chr2:4050649-4050852	S_Shore	NA
cg23621929	0.125294	cg23621929	10						NA	10:134480587-134480635
cg00788521	0.124461	cg00788521	12	CACNA1C;CACNA1C;CACNA1C;CACNA1C;CACNA1C;CACNA1C;CACNA1C;CACNA1C;CACNA1C;CACNA1C;CACNA1C;CACNA1C;CACNA1C;CACNA1C;CACNA1C;CACNA1C;CACNA1C;CACNA1C;CACNA1C;CACNA1C;CACNA1C;CACNA1C;CACNA1C	NM_001129844;NM_001129827;NM_001129839;NM_001129834;NM_001129841;NM_000719;NM_001129830;NM_001167625;NM_001129843;NM_001167624;NM_001129835;NM_001129837;NM_001167623;NM_001129840;NM_199460;NM_001129833;NM_001129832;NM_001129829;NM_001129846;NM_001129836;NM_001129838;NM_001129831;NM_001129842	Body;Body;Body;Body;Body;Body;Body;Body;Body;Body;Body;Body;Body;Body;Body;Body;Body;Body;Body;Body;Body;Body;Body			TRUE
cg10564626	0.121874	cg10564626	13	MIR548F5;NBEA	NR_031646;NM_015678	Body;3'UTR			NA
cg02339243	0.12044	cg02339243	19	ACTL9	NM_178525	TSS1500	chr19:8807813-8808794	S_Shore	NA
cg25179685	0.119405	cg25179685	8	OPRK1	NM_000912	Body			NA	8:54316917-54317117
cg19491478	0.117465	cg19491478	20				chr20:59542508-59542739	S_Shore	NA
cg23788418	0.117297	cg23788418	12						TRUE
cg05166801	0.116959	cg05166801	7	CAV2;CAV2	NM_198212;NM_001233	Body;Body	chr7:116139774-116140352	S_Shelf	NA
cg05423768	0.116918	cg05423768	10				chr10:134692851-134693252	N_Shore	TRUE
cg18090145	0.11616	cg18090145	6						NA	6:67798372-67798525
cg16489468	0.115924	cg16489468	8						TRUE
cg20097507	0.115442	cg20097507	13	ADPRHL1;ADPRHL1	NM_138430;NM_199162	3'UTR;3'UTR			TRUE	13:113125034-113125174
cg18315125	0.114145	cg18315125	11						TRUE
cg13156014	0.114083	cg13156014	2				chr2:219920171-219920581	N_Shelf	NA
cg00101104	0.114043	cg00101104	19	MIR521-2	NR_030203	TSS1500			NA
cg04284993	0.113949	cg04284993	5						TRUE
cg13096351	0.112628	cg13096351	11	CTTN;CTTN	NM_005231;NM_138565	3'UTR;3'UTR			NA	11:69960080-69960166
cg12654519	0.112595	cg12654519	4	ARHGAP10	NM_024605	Body			TRUE
cg14684798	0.112524	cg14684798	2						NA	2:681838-682049
cg08125125	0.112223	cg08125125	5	SYNPO	NM_001166208	TSS200			TRUE
cg27099497	0.112154	cg27099497	7	PTPRN2;PTPRN2;PTPRN2	NM_002847;NM_130842;NM_130843	Body;Body;Body			NA	7:157961900-157962252
cg05840533	0.111133	cg05840533	20	C20orf70	NM_080574	TSS200			NA
cg00797104	0.11044	cg00797104	6	PPP1R2P1	NR_027771	Body	chr6:32847498-32847846	Island	NA	6:32955477-32955824
cg18251449	0.110312	cg18251449	19				chr19:58728277-58728729	Island	NA	19:63419917-63420931
cg01544405	0.110191	cg01544405	9				chr9:96328766-96329171	N_Shore	NA
cg06852243	0.110151	cg06852243	17	DNAH9	NM_001372	Body	chr17:11501631-11502328	S_Shelf	NA
cg14981819	0.109698	cg14981819	7						NA
cg14260889	0.108539	cg14260889	10	VIM	NM_003380	Body	chr10:17270430-17272617	S_Shelf	NA
cg23429986	0.107898	cg23429986	19	NFIC;NFIC	NM_005597;NM_205843	Body;Body	chr19:3381525-3382275	Island	TRUE	19:3332526-3333239
cg13682325	0.107892	cg13682325	9	DBC1	NM_014618	5'UTR			TRUE
cg19762075	0.107503	cg19762075	17	UTP18	NM_016001	3'UTR			NA
cg01984854	0.107331	cg01984854	16				chr16:85878939-85879146	Island	NA	16:84436441-84436647
cg20778468	0.107329	cg20778468	1	OAZ3;MRPL9	NM_001134939;NM_031420	TSS1500;Body	chr1:151735445-151736093	N_Shore	NA
cg18152566	0.107164	cg18152566	X				chrX:133118960-133119990	S_Shelf	NA
cg22516161	0.106214	cg22516161	17	CCDC144NL	NM_001004306	TSS200	chr17:20798957-20800112	Island	NA	17:20739550-20740704
cg24413879	0.106023	cg24413879	22	HMGXB4;HMGXB4	NM_001003681;NR_027780	TSS1500;TSS1500	chr22:35653361-35654028	N_Shore	NA
cg22548714	0.105791	cg22548714	4				chr4:100573059-100573578	Island	NA	4:100791863-100793336
cg22702857	0.10562	cg22702857	12				chr12:4273819-4274491	N_Shelf	NA
cg18190861	0.105557	cg18190861	12				chr12:52684945-52685222	S_Shelf	NA
cg21749556	0.10537	cg21749556	7						TRUE
cg07990681	0.104622	cg07990681	16						NA	16:85223422-85223695
cg24338941	0.104566	cg24338941	17				chr17:47337772-47337993	N_Shelf	NA
cg07106169	0.10445	cg07106169	2				chr2:95742594-95742918	N_Shelf	NA
cg21342636	0.104233	cg21342636	6	TNXB	NM_019105	Body	chr6:32063533-32065044	Island	NA	6:32171573-32172951
cg09092280	0.104045	cg09092280	8						TRUE
cg01363109	0.103831	cg01363109	9				chr9:100503553-100504016	N_Shore	NA
cg10866060	0.10352	cg10866060	12						TRUE
cg20664065	0.103169	cg20664065	X	PHKA1;PHKA1	NM_002637;NM_001122670	Body;Body	chrX:71933681-71934265	N_Shore	NA	X:71850213-71850977
cg21655448	0.102609	cg21655448	6	HCG22	NR_003948	TSS1500			NA
cg18740359	0.102541	cg18740359	19	NLRP4	NM_134444	3'UTR			NA
cg05393023	0.102421	cg05393023	1	SFT2D2	NM_199344	TSS1500	chr1:168194945-168195839	N_Shore	NA
cg04303560	0.101346	cg04303560	X	PAGE5;PAGE5	NM_130467;NM_001013435	Body;Body			NA
cg15141378	0.101287	cg15141378	5						TRUE
cg27095388	0.101227	cg27095388	14						NA
cg14109482	0.101088	cg14109482	9						NA	9:137587571-137587782
cg26587228	0.101022	cg26587228	19	USP29	NM_020903	Body			NA
cg16661662	0.100969	cg16661662	19				chr19:18942432-18943127	N_Shelf	NA
cg24455325	0.100833	cg24455325	X	SLC38A5	NM_033518	Body			NA
cg05482306	0.100314	cg05482306	5	LOC100286948;TIMD4;TIMD4	NR_028472;NM_001146726;NM_138379	TSS200;Body;Body			NA
cg03261725	0.100064	cg03261725	17						TRUE
cg06033721	0.0999336	cg06033721	1	SLC44A3;SLC44A3	NM_001114106;NM_152369	Body;Body			TRUE
cg18479322	0.0998681	cg18479322	6	PACRG;PACRG;PACRG	NM_152410;NM_001080378;NM_001080379	Body;Body;Body			NA	6:163507125-163507173
cg17059388	0.0994175	cg17059388	4						TRUE
cg16774084	0.099159	cg16774084	14						NA	14:106281855-106282086
cg01172872	0.0990416	cg01172872	7				chr7:152591060-152591360	N_Shore	NA
cg03557633	0.0988002	cg03557633	18				chr18:77410035-77410246	N_Shore	NA
cg10622126	0.0986815	cg10622126	X	AFF2;AFF2;AFF2;AFF2;AFF2	NM_001169125;NM_001169124;NM_001169122;NM_002025;NM_001169123	Body;Body;Body;Body;Body			NA
cg14718995	0.0984804	cg14718995	3						TRUE
cg26681097	0.098039	cg26681097	3						TRUE
cg03128025	0.0965676	cg03128025	2						TRUE
cg02463891	0.0959785	cg02463891	6	TCP10	NM_004610	Body			NA	6:167714496-167714667
cg16385029	0.0957757	cg16385029	1						TRUE
cg17614165	0.0954451	cg17614165	11	RAPSN;RAPSN	NM_005055;NM_032645	Body;Body			NA
cg02583589	0.0954413	cg02583589	3						NA	3:19766284-19766461
cg21699330	0.0950135	cg21699330	7	NFE2L3	NM_004289	Body	chr7:26191794-26192757	S_Shore	NA	7:26159491-26159644
cg02073839	0.204583	cg02073839	6	KIF25;KIF25	NM_005355;NM_030615	TSS1500;TSS1500			TRUE	6:168160402-168160614
cg08814749	0.179885	cg08814749	5	CDH18;CDH18	NM_001167667;NM_004934	3'UTR;Body			NA
cg21966764	0.163023	cg21966764	11	OR52B2	NM_001004052	TSS1500			NA
cg01924320	0.156862	cg01924320	4	SLC10A7;SLC10A7	NM_001029998;NM_032128	Body;Body			TRUE
cg24499688	0.152105	cg24499688	7						TRUE
cg23290674	0.14877	cg23290674	8						TRUE
cg11814814	0.146454	cg11814814	17				chr17:27346853-27347222	S_Shelf	NA
cg09965499	0.145386	cg09965499	8	EBAG9;EBAG9	NM_004215;NM_198120	Body;Body			NA
cg23262036	0.14526	cg23262036	7				chr7:96645786-96646599	S_Shore	NA	7:96484957-96485054
cg26384382	0.144186	cg26384382	5						NA	5:23986998-23987560
cg13316054	0.14401	cg13316054	10						TRUE
cg12528408	0.140631	cg12528408	2	FSHR;FSHR	NM_000145;NM_181446	Body;Body			TRUE
cg01225525	0.138436	cg01225525	4	TKTL2	NM_032136	1stExon	chr4:164394674-164395062	N_Shore	NA
cg05210606	0.137614	cg05210606	17						NA	17:22127135-22127315
cg09703114	0.137208	cg09703114	12	EP400;SNORA49	NM_015409;NR_002979	Body;TSS200	chr12:132514283-132514525	S_Shore	NA
cg08814020	0.135383	cg08814020	2	POLR1A	NM_015425	Body			TRUE
cg19466160	0.134972	cg19466160	17	DLG4;DLG4	NM_001365;NM_001128827	Body;Body	chr17:7117596-7118085	N_Shore	NA	17:7057824-7057885
cg22212873	0.13434	cg22212873	5	CARTPT	NM_004291	3'UTR	chr5:71014917-71015715	S_Shore	NA
cg15157024	0.13327	cg15157024	3	KCTD6	NM_001128214	5'UTR	chr3:58477486-58478274	S_Shelf	NA
cg01570504	0.132734	cg01570504	11						NA	11:50176503-50176718
cg19415746	0.12993	cg19415746	10	NRAP;NRAP	NM_006175;NM_198060	Body;Body			NA
cg19405895	0.128934	cg19405895	5	AHRR	NM_020731	Body			TRUE
cg09312996	0.12892	cg09312996	16	ABCC12	NM_033226	TSS1500			NA
cg11742202	0.12872	cg11742202	6	SLC17A5	NM_012434	TSS1500	chr6:74363202-74364006	S_Shore	NA
cg22463097	0.128579	cg22463097	6	TRIM26	NM_003449	5'UTR			NA
cg15057818	0.128532	cg15057818	7	PTPRN2;PTPRN2;PTPRN2	NM_002847;NM_130842;NM_130843	Body;Body;Body			NA	7:157780337-157780811
cg27664689	0.127587	cg27664689	2	CACNB4;CACNB4;CACNB4;CACNB4	NM_000726;NM_001145798;NM_001005746;NM_001005747	Body;Body;Body;TSS200			NA
cg18100532	0.127246	cg18100532	17	TRPV1;TRPV1;TRPV1	NM_080705;NM_080704;NM_018727	TSS1500;5'UTR;TSS200			NA	17:3447012-3447167
cg22865905	0.127098	cg22865905	X	RPL39;SNORA69	NM_001000;NR_002584	Body;TSS200	chrX:118925157-118926129	N_Shelf	NA
cg08508227	0.125707	cg08508227	20	C20orf166;MIR133A2	NM_178463;NR_029676	Body;TSS200			NA	20:60572326-60572734
cg01349088	0.124328	cg01349088	20	DEFB122	NR_002577	Body			NA
cg15491134	0.123679	cg15491134	2	SLC8A1;SLC8A1;SLC8A1;SLC8A1	NM_001112801;NM_001112802;NM_021097;NM_001112800	Body;Body;Body;Body			TRUE
cg17720087	0.122751	cg17720087	15				chr15:21967418-21968306	N_Shelf	NA
cg08087969	0.121826	cg08087969	12						NA	12:131223622-131223910
cg13223806	0.121074	cg13223806	2				chr2:60782535-60782779	S_Shore	NA	2:60637839-60637954
cg03154226	0.120427	cg03154226	11	OR5D14	NM_001004735	1stExon			NA
cg12932211	0.120042	cg12932211	5	LOC100286948;TIMD4;TIMD4	NR_028472;NM_001146726;NM_138379	TSS200;Body;Body			NA
cg13663855	0.119675	cg13663855	14				chr14:21091094-21091439	S_Shelf	NA
cg19230952	0.119561	cg19230952	X	FGD1	NM_004463	TSS1500	chrX:54521445-54522749	S_Shore	NA
cg00679603	0.11899	cg00679603	X	PCYT1B	NM_001163264	TSS200			TRUE
cg26125366	0.118546	cg26125366	18				chr18:31804480-31804875	S_Shore	NA
cg27485108	0.118503	cg27485108	2	KCNK3	NM_002246	Body	chr2:26950538-26951474	Island	NA	2:26804049-26804924
cg10365563	0.116558	cg10365563	7	SP4	NM_003112	Body	chr7:21466646-21467806	S_Shore	TRUE
cg05833946	0.116446	cg05833946	8	ARHGEF10	NM_014629	Body			NA	8:1835370-1835589
cg22682811	0.116337	cg22682811	20				chr20:21372041-21372463	Island	NA	20:21320067-21320481
cg13675814	0.115366	cg13675814	9	CORO2A;CORO2A	NM_052820;NM_003389	5'UTR;5'UTR			NA
cg03970643	0.114458	cg03970643	4						TRUE
cg21265548	0.113668	cg21265548	X	NSDHL;NSDHL;CETN2	NM_015922;NM_001129765;NM_004344	5'UTR;5'UTR;TSS1500	chrX:151999149-151999751	S_Shore	NA
cg01003595	0.11352	cg01003595	2	MRPL35;MRPL35	NM_145644;NM_016622	Body;Body			NA	2:86280292-86280442
cg21126626	0.113333	cg21126626	5	OCLN	NM_002538	TSS1500	chr5:68788151-68789823	N_Shore	NA
cg00730887	0.113205	cg00730887	4						TRUE
cg19786359	0.113131	cg19786359	X	SYP	NM_003179	Body	chrX:49047835-49048405	S_Shore	NA
cg15287987	0.112846	cg15287987	7						NA
cg16156662	0.112679	cg16156662	10	TM9SF3	NM_020123	Body			TRUE
cg14176273	0.11238	cg14176273	16				chr16:32095662-32097333	Island	NA	16:32002948-32004834
cg17073891	0.112269	cg17073891	X	PLAC1	NM_021796	TSS1500			NA
cg12423584	0.111864	cg12423584	7	SCIN	NM_001112706	TSS1500	chr7:12610165-12610834	N_Shore	TRUE
cg18817396	0.111502	cg18817396	13						TRUE
cg00989002	0.111292	cg00989002	16						TRUE
cg00754989	0.110743	cg00754989	15						TRUE
cg12659981	0.110021	cg12659981	5	ODZ2	NM_001122679	TSS1500			NA
cg09676484	0.109583	cg09676484	17	NME1;NME1-NME2;NME1	NM_000269;NM_001018136;NM_198175	5'UTR;5'UTR;Body	chr17:49230686-49231247	S_Shore	NA
cg10188909	0.109128	cg10188909	2						TRUE
cg23828301	0.108816	cg23828301	3	IL5RA;IL5RA	NM_000564;NM_175726	Body;Body			TRUE
cg08119452	0.10881	cg08119452	13	OLFM4	NM_006418	TSS1500			NA
cg12462499	0.108684	cg12462499	3	FNDC3B;FNDC3B	NM_001135095;NM_022763	Body;Body			TRUE
cg20780180	0.108392	cg20780180	5	SNX24	NM_014035	Body			TRUE
cg08714975	0.10825	cg08714975	16						TRUE
cg02485729	0.107686	cg02485729	12	TMEM132C	NM_001136103	Body			TRUE
cg26982104	0.107595	cg26982104	16	FTO	NM_001080432	Body			TRUE
cg00170295	0.107488	cg00170295	6	LOC100287718	NM_001162435	Body			NA
cg13444135	0.107238	cg13444135	19	KIR2DL4;KIR2DL4;KIR2DL4	NM_001080770;NM_001080772;NM_002255	TSS1500;TSS1500;TSS1500			NA
cg17919137	0.10721	cg17919137	20	VSX1	NM_014588	3'UTR	chr20:25058288-25058726	N_Shore	NA
cg03895540	0.10683	cg03895540	11	OR52N2	NM_001005174	TSS200			NA
cg08592234	0.106742	cg08592234	13				chr13:112895427-112895708	S_Shore	NA	13:111943630-111943921
cg12992827	0.10644	cg12992827	3						TRUE
cg23427406	0.106342	cg23427406	2						NA	2:107238354-107238897
cg06718003	0.106267	cg06718003	19	OR10H3	NM_013938	TSS1500			NA
cg24985035	0.105893	cg24985035	17						TRUE
cg03463818	0.105641	cg03463818	8	TMEM67;TMEM67;TMEM67	NM_001142301;NR_024522;NM_153704	TSS1500;TSS1500;TSS1500	chr8:94767000-94767214	N_Shore	NA
cg16962838	0.10544	cg16962838	10	BEND7;BEND7	NM_152751;NM_001100912	Body;Body	chr10:13513907-13514169	Island	NA	10:13553969-13554193
cg00621559	0.105285	cg00621559	7	AKR1B15	NM_001080538	TSS200			NA
cg22369288	0.105174	cg22369288	6	PBOV1;KIAA1244;PBOV1	NM_021635;NM_020340;NM_021635	1stExon;Body;3'UTR			NA
cg06383247	0.103853	cg06383247	2				chr2:6635949-6636160	Island	NA	2:6553401-6553772
cg14579898	0.103561	cg14579898	4	SLC39A8	NM_001135147	Body			TRUE
cg22793129	0.10352	cg22793129	19	MOBKL2A	NM_130807	5'UTR			NA
cg05681981	0.103407	cg05681981	12						NA
cg03112417	0.103387	cg03112417	13						NA	13:111683587-111683643
cg01286388	0.103018	cg01286388	X	MAGT1	NM_032121	TSS200	chrX:77150837-77151247	Island	NA	X:77037317-77037870
cg26182253	0.103008	cg26182253	13				chr13:112238672-112238893	N_Shore	NA	13:111034640-111034856
cg03470331	0.102793	cg03470331	15						NA
cg17606183	0.102376	cg17606183	6	HLA-DRA	NM_019111	Body			NA
cg25358250	0.101967	cg25358250	3						TRUE
cg26362852	0.101669	cg26362852	5	RNF145	NM_144726	TSS200	chr5:158636218-158636949	N_Shore	NA
cg01403844	0.10155	cg01403844	12	TMBIM4	NM_016056	TSS1500	chr12:66563202-66563945	S_Shore	NA
cg06870118	0.101522	cg06870118	3	TTLL3	NM_001025930	TSS1500	chr3:9851476-9852171	N_Shore	NA
cg00386035	0.101199	cg00386035	6				chr6:166240510-166240876	N_Shore	NA
cg05522498	0.100637	cg05522498	11	DCPS	NM_014026	Body			TRUE
cg10978544	0.100123	cg10978544	X	PIGA;PIGA	NM_002641;NM_020473	Body;Body			NA
cg16126079	0.100062	cg16126079	11	DNHD1;DNHD1	NM_144666;NM_173589	TSS1500;TSS1500			NA
cg16832295	0.0999171	cg16832295	19	PALM;PALM	NM_002579;NM_001040134	Body;Body	chr19:727956-728177	Island	NA	19:678601-679386
cg19718360	0.0997463	cg19718360	1	CD84	NM_003874	TSS1500			NA
cg05595753	0.0997282	cg05595753	10	ADARB2	NM_018702	Body	chr10:1252141-1252505	Island	NA	10:1242142-1242800
cg20084219	0.0996449	cg20084219	17	C17orf98	NM_001080465	1stExon	chr17:36997448-36997661	Island	NA	17:34250946-34251297
cg16361947	0.099636	cg16361947	3	RPSA;RPSA;SNORA62	NM_001012321;NM_002295;NR_002324	Body;Body;TSS1500	chr3:39447890-39448644	S_Shelf	NA
cg08787039	0.0994444	cg08787039	1	C1orf14	NM_030933	Body	chr1:182921819-182922644	Island	NA	1:181188404-181189153
cg13783191	0.0989456	cg13783191	2	THADA;THADA	NM_022065;NM_001083953	Body;Body			TRUE
cg23262073	0.0985899	cg23262073	20				chr20:60518033-60523876	Island	NA	20:59951492-59957259
cg08155908	0.0981005	cg08155908	19	MYH14;MYH14;MYH14	NM_001145809;NM_001077186;NM_024729	Body;Body;Body	chr19:50713630-50714073	S_Shelf	NA
cg26773183	0.0980057	cg26773183	X	GUCY2F	NM_001522	3'UTR			NA
cg17163425	0.0979451	cg17163425	1				chr1:232765088-232766479	N_Shore	TRUE
cg02756502	0.0979263	cg02756502	9	USP20;USP20;USP20	NM_001008563;NM_001110303;NM_006676	Body;Body;Body	chr9:132636786-132637221	N_Shore	NA
cg02671711	0.0976501	cg02671711	17	RPTOR;RPTOR	NM_001163034;NM_020761	Body;Body	chr17:78880030-78880278	S_Shore	NA	17:76496316-76496924
cg04103645	0.0974327	cg04103645	13						TRUE
cg00442907	0.0973956	cg00442907	16						TRUE
cg16184802	0.0973203	cg16184802	13	PCDH9;PCDH9	NM_203487;NM_020403	Body;Body			TRUE
cg06375525	0.0973033	cg06375525	2	ESPNL	NM_194312	Body			NA	2:238688231-238688504
cg26824516	0.0972895	cg26824516	15	ALDH1A3	NM_000693	TSS1500	chr15:101419261-101421133	Island	NA	15:99236766-99238690
cg22839308	0.096213	cg22839308	4	TLR1	NM_003263	TSS1500			NA
cg02372523	0.0957874	cg02372523	5						TRUE
cg21272919	0.0957704	cg21272919	15				chr15:25018174-25018533	N_Shelf	NA
cg03240800	0.0957093	cg03240800	5	PCDHA6;PCDHA2;PCDHA1;PCDHA7;PCDHA1;PCDHA8;PCDHA6;PCDHA5;PCDHA8;PCDHA3;PCDHA4	NM_031849;NM_018905;NM_031411;NM_018910;NM_018900;NM_018911;NM_018909;NM_018908;NM_031856;NM_018906;NM_018907	Body;Body;Body;Body;Body;TSS1500;Body;Body;TSS1500;Body;Body	chr5:140221007-140221381	N_Shore	NA
cg23194346	0.0953	cg23194346	X	PRICKLE3	NM_006150	Body	chrX:49032261-49032567	S_Shore	NA
cg23260456	0.0951492	cg23260456	2	DPP10;DPP10	NM_001004360;NM_020868	Body;Body			TRUE

## Sheet: NUP_P4_Loss
Supp Table 1d. Loss of methylation in response to P4 (vs. vehicle) in Normal eSF (NUP).
Alt ID	Median delta beta	ann[, 1]	CHR	UCSC_RefGene_Name	UCSC_RefGene_Accession	UCSC_RefGene_Group	UCSC_CpG_Islands_Name	Relation_to_UCSC_CpG_Island	Enhancer	HMM_Island
cg11777506	0.137458	cg11777506	2						TRUE
cg11295357	0.134054	cg11295357	10	HTRA1	NM_002775	Body			NA	10:124238933-124239016
cg25215498	0.130832	cg25215498	3	PEX5L	NM_016559	Body			TRUE
cg16116239	0.122695	cg16116239	7						NA
cg10386083	0.120395	cg10386083	7						TRUE
cg01671070	0.112727	cg01671070	X	BEX5;BEX5	NM_001012978;NM_001159560	5'UTR;5'UTR			NA	X:101296852-101297752
cg06654697	0.110291	cg06654697	21	ITGB2;ITGB2	NM_001127491;NM_000211	5'UTR;5'UTR			NA
cg11221023	0.0997612	cg11221023	1						TRUE
cg01580574	0.214819	cg01580574	2				chr2:134949067-134949727	Island	NA	2:134665432-134666197
cg25433496	0.208181	cg25433496	17	FAM101B	NM_182705	Body	chr17:292815-293332	S_Shore	NA
cg15118745	0.167054	cg15118745	17	SLFN5	NM_144975	5'UTR			TRUE
cg00997174	0.157573	cg00997174	X	LOC550643	NR_015367	Body			NA
cg25040353	0.154027	cg25040353	4	COL25A1;COL25A1	NM_198721;NM_032518	Body;Body			TRUE
cg25122369	0.153571	cg25122369	3	MECOM;MECOM;MECOM;MECOM;MECOM;MECOM	NM_004991;NM_001105077;NM_001163999;NM_001164000;NM_001105078;NM_005241	3'UTR;3'UTR;3'UTR;3'UTR;3'UTR;3'UTR			TRUE
cg23144994	0.151662	cg23144994	7	FLJ40852	NR_015392	Body			NA	7:141077958-141078121
cg15784521	0.144802	cg15784521	17	LRRC37A3	NM_199340	Body			NA	17:60300861-60301088
cg21899558	0.143999	cg21899558	7	PRKAR1B;PRKAR1B;PRKAR1B;PRKAR1B;PRKAR1B;PRKAR1B	NM_001164759;NM_001164762;NM_001164758;NM_001164760;NM_001164761;NM_002735	Body;Body;Body;Body;Body;Body			TRUE
cg16446484	0.14218	cg16446484	16	CSDAP1	NR_027011	TSS1500	chr16:31580070-31580317	S_Shore	NA
cg18118795	0.141628	cg18118795	1	RBBP4;RBBP4;RBBP4	NM_001135255;NM_001135256;NM_005610	Body;Body;Body	chr1:33116543-33117363	S_Shore	NA
cg22032020	0.138996	cg22032020	15	MEF2A;MEF2A;MEF2A	NM_001130927;NM_001130926;NM_005587	5'UTR;5'UTR;5'UTR			TRUE
cg06654079	0.134158	cg06654079	16	DNAH3;TMEM159	NM_017539;NM_020422	Body;TSS1500	chr16:21169810-21170278	N_Shore	NA
cg24034923	0.132679	cg24034923	1	ANGEL2	NM_144567	Body	chr1:213188519-213189261	N_Shelf	NA
cg16141290	0.131022	cg16141290	X	ALAS2;ALAS2;ALAS2	NM_001037967;NM_000032;NM_001037968	TSS1500;TSS1500;TSS1500			NA
cg02710723	0.129586	cg02710723	13	LHFP	NM_005780	Body			NA
cg14461181	0.123891	cg14461181	9						TRUE
cg08110693	0.123418	cg08110693	6	PXT1	NM_152990	5'UTR	chr6:36410433-36411139	N_Shelf	NA
cg00864083	0.122988	cg00864083	1	FOXJ3	NM_014947	Body			NA
cg05941911	0.12185	cg05941911	8	CSMD1	NM_033225	Body			NA	8:3969942-3970027
cg13926267	0.121562	cg13926267	X	VENTXP1	NR_001559	TSS200	chrX:26575758-26576172	S_Shore	NA	X:26486224-26486467
cg07393287	0.120669	cg07393287	1	ST7L;ST7L;ST7L;ST7L	NM_017744;NM_138728;NM_138727;NM_138729	Body;Body;Body;Body	chr1:113161591-113162571	N_Shelf	NA
cg01101647	0.120533	cg01101647	4	EPHA5;EPHA5	NM_182472;NM_004439	TSS200;TSS200	chr4:66536065-66536674	N_Shore	NA	4:66217505-66218328
cg22018116	0.120415	cg22018116	21				chr21:15035943-15036236	N_Shelf	NA
cg24147840	0.120334	cg24147840	8	EIF3H	NM_003756	Body			TRUE
cg27179710	0.119542	cg27179710	4						TRUE
cg09377308	0.119348	cg09377308	4						TRUE
cg02306513	0.11931	cg02306513	14	ESR2	NM_001040276	5'UTR	chr14:64805109-64805785	N_Shelf	NA
cg21242417	0.117552	cg21242417	9	EXD3	NM_017820	Body	chr9:140265361-140266028	N_Shore	NA	9:139382747-139383457
cg13000004	0.117278	cg13000004	4	NR3C2;NR3C2	NM_001166104;NM_000901	Body;Body			TRUE
cg14905634	0.115522	cg14905634	12	TRHDE	NM_013381	3'UTR			NA
cg10589840	0.114552	cg10589840	1	RERE;RERE	NM_012102;NM_001042681	5'UTR;5'UTR			TRUE
cg13527203	0.113715	cg13527203	8	PLEC1;PLEC1	NM_000445;NM_201378	Body;TSS1500	chr8:145047293-145052305	Island	NA	8:145120214-145120367
cg19445188	0.1132	cg19445188	5				chr5:140536896-140537766	S_Shelf	NA
cg01053894	0.112032	cg01053894	17				chr17:7452150-7452645	N_Shelf	NA
cg27399957	0.107478	cg27399957	10	HPS1;HPS1	NM_182639;NM_000195	TSS1500;TSS1500			NA
cg07392324	0.10376	cg07392324	7				chr7:107641795-107644058	S_Shore	NA
cg10241675	0.100925	cg10241675	13						NA
cg20386580	0.0990784	cg20386580	10	NEURL	NM_004210	Body	chr10:105344173-105345039	Island	NA	10:105334125-105335024
cg26552477	0.0973715	cg26552477	7						NA	7:238049-238136
cg15739904	0.194172	cg15739904	8				chr8:125313572-125314097	Island	NA	8:125382791-125383244
cg16100147	0.173188	cg16100147	2						NA	2:240999096-240999408
cg10920817	0.173085	cg10920817	13						TRUE
cg07901130	0.167245	cg07901130	6	ELOVL2	NM_017770	Body	chr6:11043913-11045206	N_Shelf	NA
cg13404674	0.165033	cg13404674	12	IQSEC3;IQSEC3	NM_001170738;NM_015232	Body;5'UTR	chr12:247455-248501	N_Shore	NA	12:117485-118924
cg05020409	0.158896	cg05020409	6	DST;DST;DST;DST	NM_001144770;NM_183380;NM_001144771;NM_001144769	Body;Body;Body;Body			TRUE
cg25323012	0.157763	cg25323012	X	PNCK;PNCK	NM_001039582;NM_001135740	Body;TSS200	chrX:152938634-152939544	Island	TRUE	X:152591631-152592798
cg10827479	0.14509	cg10827479	1	TCHHL1	NM_001008536	5'UTR			NA
cg21600781	0.142991	cg21600781	3				chr3:194304551-194305051	N_Shelf	NA
cg14209138	0.141946	cg14209138	4						TRUE
cg17319011	0.139799	cg17319011	2	RBMS1;RBMS1	NM_002897;NM_016836	Body;Body			TRUE
cg15729062	0.138762	cg15729062	6	PPP1R10	NM_002714	5'UTR			TRUE
cg00108351	0.136796	cg00108351	16				chr16:86530747-86532994	N_Shore	NA	16:85087075-85087787
cg19534149	0.133326	cg19534149	14	NOVA1;NOVA1	NM_002515;NM_006489	3'UTR;3'UTR			NA
cg21164975	0.132957	cg21164975	6	FOXP4;FOXP4;FOXP4	NM_001012426;NM_001012427;NM_138457	3'UTR;3'UTR;3'UTR			NA
cg01586011	0.132808	cg01586011	6						NA
cg01265860	0.132304	cg01265860	21	RUNX1;RUNX1;RUNX1	NM_001001890;NM_001122607;NM_001754	Body;Body;Body	chr21:36258952-36259472	N_Shelf	NA
cg16735881	0.132065	cg16735881	13	NBEA	NM_015678	Body	chr13:36044844-36045481	Island	NA	13:34943096-34943481
cg19443642	0.131376	cg19443642	19	MAP2K2	NM_030662	Body	chr19:4123521-4124346	N_Shore	NA
cg26277069	0.130785	cg26277069	10						NA
cg04180177	0.130695	cg04180177	17	PPM1D	NM_003620	Body			TRUE
cg03212480	0.130319	cg03212480	1	TMCC2	NM_014858	Body	chr1:205210695-205210918	S_Shelf	TRUE
cg24210742	0.129898	cg24210742	15						NA	15:86181381-86181449
cg00016814	0.128249	cg00016814	7	CNTNAP2	NM_014141	Body			TRUE
cg12593421	0.12785	cg12593421	15	AKAP13;AKAP13;AKAP13	NM_144767;NM_007200;NM_006738	Body;Body;Body			TRUE
cg00011856	0.127763	cg00011856	2	IGFBP5	NM_000599	TSS1500	chr2:217559039-217559484	S_Shore	NA
cg24374505	0.125556	cg24374505	17	MYH2;MYH2	NM_001100112;NM_017534	Body;Body			NA
cg10818986	0.125542	cg10818986	1	OR2T8	NM_001005522	TSS1500			NA
cg05574878	0.123471	cg05574878	X	MIR1912;HTR2C	NR_031733;NM_000868	TSS1500;5'UTR			NA
cg25760782	0.122788	cg25760782	4						TRUE
cg18760933	0.122619	cg18760933	11				chr11:71524539-71524853	S_Shelf	NA
cg07158230	0.122324	cg07158230	7				chr7:63391462-63392174	Island	NA
cg14845619	0.122234	cg14845619	5	C5orf36;C5orf36	NM_173665;NM_001145678	5'UTR;5'UTR	chr5:93953913-93954843	N_Shelf	NA
cg06997275	0.122167	cg06997275	2	PLEKHM3	NM_001080475	Body			TRUE
cg22205501	0.122038	cg22205501	12	DPPA3	NM_199286	TSS200			TRUE
cg00913945	0.121794	cg00913945	X	MAGEA8;MAGEA8;MAGEA8	NM_005364;NM_001166400;NM_001166401	3'UTR;3'UTR;3'UTR			NA
cg09412728	0.121524	cg09412728	19	HIPK4	NM_144685	TSS1500	chr19:40895468-40895793	S_Shore	NA
cg25391692	0.121197	cg25391692	4	MTTP	NM_000253	5'UTR			TRUE
cg03603062	0.120477	cg03603062	7	PDK4	NM_002612	Body	chr7:95225503-95226194	N_Shore	NA
cg24945223	0.119811	cg24945223	13						NA	13:89946128-89946433
cg20651758	0.11938	cg20651758	15				chr15:93426151-93426751	N_Shore	NA
cg06547203	0.119338	cg06547203	16	RRN3	NM_018427	3'UTR	chr16:15149204-15150107	S_Shelf	NA
cg12976380	0.119211	cg12976380	X				chrX:139846646-139846955	N_Shore	NA	X:139674165-139674800
cg14303122	0.117292	cg14303122	20	CASS4;CASS4;CASS4;CASS4	NM_001164115;NM_020356;NM_001164116;NM_001164114	TSS200;TSS200;5'UTR;TSS200			TRUE
cg21842660	0.1169	cg21842660	3	DYNC1LI1	NM_016141	3'UTR			NA
cg00132888	0.116434	cg00132888	13						TRUE
cg04668137	0.116245	cg04668137	13	MIPEP	NM_005932	Body			TRUE
cg25204764	0.1153	cg25204764	1	SRRM1	NM_005839	Body			NA	1:24868463-24868559
cg22042348	0.115076	cg22042348	8				chr8:133492398-133493586	S_Shelf	NA
cg22233425	0.114698	cg22233425	4						TRUE
cg15059367	0.114649	cg15059367	2				chr2:197437-198535	S_Shore	NA
cg06470936	0.113311	cg06470936	2	INO80D	NM_017759	5'UTR	chr2:206949712-206950613	N_Shelf	NA
cg06349632	0.113307	cg06349632	20	CBFA2T2;CBFA2T2;CBFA2T2	NM_001032999;NM_001039709;NM_005093	Body;TSS1500;TSS1500			TRUE
cg05884167	0.113192	cg05884167	5	CRHBP	NM_001882	Body	chr5:76249435-76250528	S_Shelf	NA
cg16112226	0.113114	cg16112226	11	KIRREL3;KIRREL3	NM_001161707;NM_032531	Body;Body			NA	11:125815522-125815709
cg01821656	0.112237	cg01821656	2	MYT1L	NM_015025	5'UTR	chr2:2189200-2190138	Island	NA	2:2168208-2169145
cg21507487	0.112009	cg21507487	14						TRUE
cg19250304	0.111117	cg19250304	10	PITRM1	NM_014889	TSS1500	chr10:3214721-3215260	S_Shore	NA
cg26266708	0.109489	cg26266708	15	ISL2	NM_145805	Body	chr15:76630029-76630970	Island	NA	15:74417056-74418051
cg14457256	0.109356	cg14457256	X	ACSL4;ACSL4	NM_022977;NM_004458	TSS1500;TSS1500	chrX:108976162-108976894	S_Shore	NA
cg15042801	0.10918	cg15042801	11	TRIM77	NM_001146162	Body			NA
cg19028997	0.108941	cg19028997	1	ELK4;ELK4	NM_001973;NM_021795	TSS1500;TSS1500	chr1:205600493-205601432	S_Shore	NA
cg16270399	0.107833	cg16270399	18	LOC284276	NR_015417	Body			TRUE
cg17177528	0.106764	cg17177528	7				chr7:123672063-123673691	N_Shelf	NA
cg07943849	0.106383	cg07943849	7	RHEB	NM_005614	Body			TRUE
cg22700221	0.106071	cg22700221	15				chr15:76627523-76627838	N_Shelf	NA
cg09473207	0.105796	cg09473207	6	RBM16	NM_014892	Body			TRUE
cg16394018	0.105765	cg16394018	11				chr11:14926471-14927770	Island	NA	11:14883048-14884346
cg16530787	0.105346	cg16530787	11	MAML2	NM_032427	Body			TRUE
cg20768122	0.105174	cg20768122	6	BACH2;BACH2	NM_021813;NM_001170794	5'UTR;5'UTR			TRUE
cg21559677	0.104531	cg21559677	22	CRYBB3	NM_004076	TSS1500			NA
cg24145369	0.104403	cg24145369	5	YTHDC2	NM_022828	3'UTR			NA
cg05844871	0.104312	cg05844871	6	HLA-DRB6	NR_001298	Body			NA
cg25086874	0.104169	cg25086874	3	CD200;CD200	NM_001004196;NM_005944	Body;Body			TRUE
cg03559686	0.104063	cg03559686	2	MOBKL3;MOBKL3;MOBKL3	NM_001100819;NM_199482;NM_015387	TSS1500;TSS1500;TSS1500	chr2:198380423-198381301	N_Shore	NA
cg01991530	0.104036	cg01991530	X	MBTPS2	NM_015884	TSS200	chrX:21857591-21858204	Island	NA	X:21767495-21768125
cg23345618	0.103815	cg23345618	4						TRUE
cg22411185	0.103806	cg22411185	13	NALCN	NM_052867	Body			NA	13:100658340-100658497
cg24697733	0.10295	cg24697733	17						NA	17:21717563-21717747
cg22139983	0.102774	cg22139983	12						TRUE
cg07825270	0.102444	cg07825270	5	C5orf47	NM_001144954	TSS200	chr5:173415924-173416586	Island	NA	5:173348569-173349499
cg11950438	0.102093	cg11950438	5	MATR3;MATR3	NM_199189;NM_018834	Body;Body			TRUE
cg21935536	0.102092	cg21935536	15	ANPEP	NM_001150	Body			TRUE
cg04918002	0.102067	cg04918002	16	FBXO31	NR_024568	Body	chr16:87425137-87426677	N_Shelf	NA
cg24007445	0.10176	cg24007445	3						TRUE
cg07911310	0.101711	cg07911310	17						NA	17:62722467-62722656
cg05540573	0.101175	cg05540573	4						NA	4:190131709-190132941
cg12511749	0.100829	cg12511749	12						TRUE
cg11334822	0.1008	cg11334822	6	TRIM10;TRIM10;TRIM10;TRIM10	NM_006778;NM_052828;NM_006778;NM_052828	1stExon;5'UTR;5'UTR;1stExon			NA
cg13521170	0.100392	cg13521170	18	BCL2	NM_000633	3'UTR			NA
cg04005843	0.0994584	cg04005843	5	LPCAT1	NM_024830	3'UTR	chr5:1463343-1463851	N_Shore	NA	5:1515562-1515849
cg27074040	0.0990688	cg27074040	X	RBMX;RBMX;RBMX;RBMX	NR_028476;NR_028477;NM_002139;NM_001164803	TSS1500;TSS1500;TSS1500;TSS1500	chrX:135962102-135962951	S_Shore	NA
cg09271709	0.0988419	cg09271709	2	NRXN1;NRXN1	NM_004801;NM_001135659	Body;Body			TRUE
cg14201699	0.0979308	cg14201699	11	AMBRA1	NM_017749	Body			TRUE
cg14216348	0.097467	cg14216348	19	EHD2	NM_014601	Body	chr19:48244150-48244693	N_Shelf	NA
cg06073570	0.0974395	cg06073570	6						NA
cg23344706	0.0970858	cg23344706	3						TRUE
cg01442889	0.096548	cg01442889	1	PLCH2	NM_014638	Body	chr1:2415198-2415506	Island	NA	1:2405126-2405345
cg07992340	0.0964841	cg07992340	16	AARS	NM_001605	5'UTR	chr16:70323127-70323489	N_Shelf	NA
cg10356657	0.095937	cg10356657	14	CCDC85C	NM_001144995	3'UTR			TRUE
cg16878059	0.0955573	cg16878059	2	FBXO48	NM_001024680	Body	chr2:68694047-68695097	N_Shore	NA
cg01038861	0.0955333	cg01038861	15	UBR1	NM_174916	3'UTR			NA
cg11011512	0.0952696	cg11011512	12	STX2;STX2	NM_001980;NM_194356	Body;Body	chr12:131303093-131303836	Island	TRUE	12:129869077-129869434
cg11362013	0.173286	cg11362013	5						TRUE
cg00322121	0.169515	cg00322121	4	LNX1;LNX1	NM_032622;NM_001126328	Body;Body			TRUE
cg15112923	0.159796	cg15112923	1	TNFSF4	NM_003326	3'UTR			NA
cg23839398	0.15436	cg23839398	16	KLHDC4	NM_017566	TSS1500	chr16:87799123-87799747	S_Shore	NA
cg25300167	0.145567	cg25300167	2	ZAK;ZAK	NM_016653;NM_133646	Body;Body			TRUE
cg19773385	0.144877	cg19773385	1	KIF1B	NM_015074	Body	chr1:10386183-10386390	S_Shelf	NA
cg14983684	0.144753	cg14983684	14	RAD51L1;RAD51L1;RAD51L1	NM_133509;NM_002877;NM_133510	Body;Body;Body			NA
cg11317473	0.144266	cg11317473	19				chr19:55038204-55038501	Island	NA	19:59730038-59730299
cg25946646	0.142158	cg25946646	10	BMPR1A	NM_004329	5'UTR			TRUE
cg06163411	0.137785	cg06163411	7	ZC3HC1	NM_016478	TSS1500	chr7:129690960-129691326	S_Shore	NA
cg22582187	0.137377	cg22582187	10						TRUE
cg21472835	0.136746	cg21472835	4	COX7B2	NM_130902	5'UTR			NA
cg27632318	0.136031	cg27632318	1	RGS7	NM_002924	Body			NA
cg26946223	0.13334	cg26946223	5				chr5:38845502-38846476	N_Shelf	NA
cg23535170	0.132758	cg23535170	3	USP13	NM_003940	Body			TRUE
cg18007983	0.130783	cg18007983	7	PON3	NM_000940	Body	chr7:95025559-95026122	N_Shelf	NA
cg22062007	0.128806	cg22062007	5	RASGRF2	NM_006909	Body			NA
cg16587849	0.128765	cg16587849	16	PAPD5;PAPD5	NM_001040285;NM_001040284	Body;Body			TRUE
cg23029041	0.127725	cg23029041	3	APPL1	NM_012096	Body	chr3:57261455-57262598	S_Shelf	NA
cg23516630	0.127623	cg23516630	13						TRUE
cg13782816	0.12735	cg13782816	17	BRCA1;BRCA1;BRCA1;BRCA1;BRCA1;BRCA1	NM_007300;NR_027676;NM_007297;NM_007298;NM_007294;NM_007299	Body;Body;5'UTR;1stExon;Body;Body	chr17:41278134-41278460	N_Shelf	NA
cg10784776	0.1252	cg10784776	3	ARL6IP5	NM_006407	Body	chr3:69134086-69134479	S_Shelf	NA
cg23871507	0.124945	cg23871507	6						TRUE	6:44636680-44636893
cg23192736	0.124411	cg23192736	X				chrX:139846646-139846955	Island	NA	X:139674165-139674800
cg15703322	0.124271	cg15703322	3	LSM3	NM_014463	3'UTR			NA
cg00321614	0.123888	cg00321614	5						TRUE
cg26287152	0.123622	cg26287152	17	TBC1D16	NM_019020	Body	chr17:77924080-77924423	N_Shore	TRUE	17:75538070-75538586
cg20074159	0.123576	cg20074159	3						TRUE
cg23916104	0.123282	cg23916104	11	RBMXL2	NM_014469	TSS200	chr11:7110132-7111376	N_Shore	NA
cg24360225	0.12185	cg24360225	2	CRYGA	NM_014617	TSS200			NA
cg08605855	0.121752	cg08605855	7	C7orf23;DMTF1;DMTF1;DMTF1;DMTF1;DMTF1	NM_024315;NM_001142326;NM_021145;NR_024550;NR_024549;NM_001142327	3'UTR;3'UTR;3'UTR;Body;Body;3'UTR			NA
cg21313498	0.119591	cg21313498	6				chr6:164092861-164093113	N_Shore	NA
cg16422931	0.119477	cg16422931	4	GYPA	NM_002099	TSS1500			NA
cg26442509	0.119002	cg26442509	18	HRH4;HRH4;HRH4	NM_021624;NM_001160166;NM_001143828	TSS1500;TSS1500;TSS1500			NA
cg24873880	0.118949	cg24873880	10	CUGBP2;CUGBP2	NM_006561;NM_001025077	Body;Body			TRUE
cg08385173	0.118575	cg08385173	17	C17orf80;C17orf80;CPSF4L	NM_001100621;NM_017941;NM_001129885	3'UTR;3'UTR;Body			NA
cg05502766	0.117643	cg05502766	3	LOC100129550	NR_024618	TSS1500			NA
cg22924867	0.117324	cg22924867	7	SGCE;PEG10;SGCE;PEG10;SGCE	NM_001099401;NM_015068;NM_001099400;NM_001040152;NM_003919	TSS1500;5'UTR;TSS1500;5'UTR;TSS1500	chr7:94284858-94286527	S_Shore	NA	7:94122801-94124944
cg18751133	0.116626	cg18751133	6	COQ3	NM_017421	TSS1500	chr6:99841661-99842146	S_Shore	NA
cg20973561	0.116621	cg20973561	7	EXOC4	NM_021807	Body			TRUE
cg09015682	0.116529	cg09015682	2						TRUE
cg11266940	0.115575	cg11266940	X	TEX11;TEX11	NM_031276;NM_001003811	TSS200;TSS200			NA	X:70045235-70045326
cg01503299	0.114862	cg01503299	4	NOP14	NM_003703	Body	chr4:2964459-2966014	N_Shore	NA
cg23758687	0.113468	cg23758687	13				chr13:112997192-112997717	N_Shore	NA
cg25529889	0.11232	cg25529889	X	HCCS;HCCS	NM_001122608;NM_005333	5'UTR;5'UTR	chrX:11129276-11129758	Island	NA	X:11039218-11039679
cg20005487	0.112056	cg20005487	4	SH3RF1	NM_020870	Body			TRUE
cg21247948	0.111858	cg21247948	2	PRKD3	NM_005813	TSS1500			TRUE
cg15755476	0.111659	cg15755476	11	CUGBP1;CUGBP1;CUGBP1	NM_198700;NM_001025596;NM_006560	5'UTR;TSS200;5'UTR			TRUE
cg06323624	0.111319	cg06323624	16				chr16:30645692-30646125	N_Shelf	NA
cg23262420	0.11096	cg23262420	13	DNAJC3	NM_006260	Body			TRUE
cg03291996	0.110953	cg03291996	3	KCNMB2;KCNMB2	NM_005832;NM_181361	5'UTR;5'UTR			TRUE
cg13458005	0.110905	cg13458005	10	PTCHD3	NM_001034842	1stExon	chr10:27702368-27703378	N_Shore	NA	10:27742233-27743384
cg05996341	0.11085	cg05996341	6	GMDS	NM_001500	Body			NA	6:1711564-1711632
cg05707781	0.110677	cg05707781	3	LPP;LPP;LPP	NM_005578;NM_001167671;NM_001167672	Body;Body;Body			TRUE
cg02537342	0.109798	cg02537342	11	C11orf21;TSPAN32;C11orf21	NR_024621;NM_139022;NM_001142946	Body;TSS1500;Body			NA
cg13521018	0.109295	cg13521018	10	INPP5A	NM_005539	Body			NA	10:134279827-134279904
cg16911672	0.109225	cg16911672	1	SELENBP1	NM_003944	TSS1500			NA
cg09096933	0.108959	cg09096933	12	FGD4	NM_139241	5'UTR			TRUE
cg27423177	0.108874	cg27423177	12	C3AR1	NM_004054	TSS1500			NA
cg07782101	0.108036	cg07782101	5	CYFIP2;CYFIP2;CYFIP2	NM_001037333;NM_014376;NM_001037332	Body;Body;Body			TRUE
cg16089031	0.107584	cg16089031	7	INTS1	NM_001080453	Body	chr7:1523541-1523976	Island	NA	7:1488737-1490633
cg24912956	0.107387	cg24912956	8				chr8:58120531-58120795	N_Shelf	NA	8:58279997-58280383
cg16212219	0.106706	cg16212219	3	MYLK;MYLK;MYLK;MYLK;MYLK;MYLK	NM_053031;NM_053028;NM_053025;NM_053027;NM_053032;NM_053026	TSS1500;Body;Body;Body;TSS1500;Body			NA
cg13038229	0.106593	cg13038229	12						TRUE
cg01634102	0.106446	cg01634102	6				chr6:167275720-167276626	S_Shelf	NA
cg02465741	0.106067	cg02465741	2	C2orf63;C2orf63	NM_152385;NM_001135598	5'UTR;5'UTR	chr2:55450616-55450931	S_Shelf	NA
cg27121316	0.105619	cg27121316	3	CCR8	NM_005201	5'UTR			NA
cg06651563	0.105509	cg06651563	21				chr21:15309633-15309847	Island	NA
cg20999755	0.105447	cg20999755	1	CAMTA1	NM_015215	Body			NA	1:7107303-7107381
cg11861845	0.10469	cg11861845	X				chrX:47372476-47373042	N_Shelf	NA
cg02129737	0.104645	cg02129737	3	PLCL2;PLCL2	NM_015184;NM_001144382	3'UTR;3'UTR			NA
cg17286790	0.104101	cg17286790	17	CCDC57	NM_198082	Body			NA	17:77689797-77690064
cg02946185	0.103814	cg02946185	7						NA	7:37839795-37839853
cg26019124	0.103386	cg26019124	8	KHDRBS3	NM_006558	Body			TRUE
cg03713585	0.103377	cg03713585	2	CHN1;CHN1	NM_001822;NM_001025201	Body;Body			TRUE
cg26847156	0.102881	cg26847156	18	NAPG	NM_003826	3'UTR			NA
cg12869659	0.102497	cg12869659	1	ZNF238	NM_205768	TSS1500	chr1:244213397-244213619	Island	TRUE
cg09200263	0.10245	cg09200263	7	ATP6V0A4;ATP6V0A4;ATP6V0A4	NM_130840;NM_020632;NM_130841	Body;Body;Body			NA	7:138086276-138086873
cg02487930	0.100613	cg02487930	4						NA	4:189713607-189713752
cg26549084	0.100604	cg26549084	3	FNDC3B;FNDC3B	NM_022763;NM_001135095	5'UTR;5'UTR	chr3:171757493-171758724	S_Shore	NA
cg14236955	0.0978286	cg14236955	6				chr6:19691910-19692305	S_Shelf	NA
cg25718522	0.0974448	cg25718522	3	SUMF1;SUMF1;SUMF1	NM_001164675;NM_182760;NM_001164674	Body;Body;Body			TRUE
cg14146966	0.0971686	cg14146966	2	XPO1	NM_003400	Body			TRUE
cg06239143	0.096783	cg06239143	8	C8orf44;C8orf44	NM_019607;NM_019607	5'UTR;1stExon			NA
cg12456011	0.0967026	cg12456011	X	RPS6KA3	NM_004586	Body	chrX:20284127-20286811	Island	NA	X:20193309-20195646
cg17161483	0.0956024	cg17161483	9				chr9:99983210-99984959	N_Shore	NA
cg10907727	0.0953475	cg10907727	6	SYNCRIP;SYNCRIP;SYNCRIP;SYNCRIP;SYNCRIP;SYNCRIP	NM_001159674;NM_001159675;NM_001159673;NM_001159677;NM_001159676;NM_006372	Body;3'UTR;Body;Body;Body;3'UTR			NA
cg23397147	0.199565	cg23397147	17						NA	17:4010041-4010445
cg14583225	0.110981	cg14583225	17	ACLY;ACLY	NM_001096;NM_198830	5'UTR;5'UTR	chr17:40074291-40075380	N_Shore	NA
cg01314555	0.103281	cg01314555	4	TMPRSS11E	NM_014058	Body			NA

## Sheet: NUP_E2+P4_ Gain 
Supp Table 1e. Gain of methylation in response to E2+P4 (vs. vehicle) in Normal eSF (NUP).
Alt ID	Median delta beta	ann[, 1]	CHR	UCSC_RefGene_Name	UCSC_RefGene_Accession	UCSC_RefGene_Group	UCSC_CpG_Islands_Name	Relation_to_UCSC_CpG_Island	Enhancer	HMM_Island
cg08368169	0.146315	cg08368169	13	ATP8A2	NM_016529	Body	chr13:25945993-25946953	S_Shelf	NA
cg08592234	0.125208	cg08592234	13				chr13:112895427-112895708	S_Shore	NA	13:111943630-111943921
cg20682236	0.166129	cg20682236	13	SLITRK6	NM_032229	3'UTR			NA
cg08100618	0.164126	cg08100618	X	DCAF12L1;DCAF12L1	NM_178470;NM_178470	1stExon;5'UTR	chrX:125685711-125686941	Island	NA	X:125513194-125514693
cg12140851	0.162853	cg12140851	7	SKAP2	NM_003930	Body			TRUE	7:26864137-26864264
cg11615607	0.161311	cg11615607	3				chr3:120003883-120004426	S_Shore	NA
cg15392358	0.141191	cg15392358	17						TRUE
cg10536529	0.133723	cg10536529	2				chr2:105478600-105479188	N_Shore	NA
cg04320629	0.132672	cg04320629	2						TRUE
cg09517106	0.131191	cg09517106	1						NA
cg13660622	0.12811	cg13660622	7	SRPK2;SRPK2	NM_182691;NM_182692	Body;Body	chr7:104885049-104885400	Island	NA	7:104672286-104672621
cg03324654	0.123498	cg03324654	1						TRUE
cg18825015	0.119909	cg18825015	5						TRUE
cg05516061	0.119248	cg05516061	11	OR4C45	NM_001005513	Body			NA
ch.4.3207570F	0.118955	ch.4.3207570F	4						NA
cg13308834	0.112724	cg13308834	2	CCDC138	NM_144978	Body	chr2:109402907-109403566	S_Shore	NA
cg11390690	0.112477	cg11390690	10	FAM190B	NM_018999	5'UTR			TRUE
cg23720384	0.110555	cg23720384	21						NA
cg10647704	0.110163	cg10647704	11	AHNAK	NM_024060	Body			TRUE
cg16606195	0.110124	cg16606195	7				chr7:1269165-1282864	Island	NA
cg22678191	0.108302	cg22678191	5	PDE4D;PDE4D	NM_001165899;NM_001104631	Body;Body	chr5:59189046-59189894	N_Shelf	NA
cg25311335	0.10686	cg25311335	7						TRUE
cg04901623	0.104457	cg04901623	4	KLHL5;KLHL5;KLHL5;KLHL5	NM_015990;NM_199039;NM_001171654;NM_001007075	3'UTR;3'UTR;3'UTR;3'UTR			NA
cg05647929	0.103165	cg05647929	2	CFC1B;CFC1	NM_001079530;NM_032545	Body;Body	chr2:131280686-131280929	N_Shore	NA	2:130996100-130996207
cg26225655	0.675129	cg26225655	7	NSUN5C;NSUN5C;NSUN5C	NM_148936;NM_001039487;NM_032158	Body;Body;Body			NA	7:72056836-72057597
cg13340705	0.180633	cg13340705	18	WBP11P1	NR_003558	TSS1500			NA
cg26384382	0.17258	cg26384382	5						NA	5:23986998-23987560
cg16719118	0.169729	cg16719118	X				chrX:147133534-147133831	N_Shore	NA
cg15592541	0.136835	cg15592541	3	LRCH3	NM_032773	Body	chr3:197517983-197518782	S_Shore	NA	3:199002359-199003419
cg16241391	0.136655	cg16241391	1	CACNA1E	NM_000721	Body			TRUE
cg12288941	0.135994	cg12288941	15	LOC145845	NR_024264	Body	chr15:37172473-37173018	S_Shelf	NA	15:34962242-34962433
cg13996003	0.131191	cg13996003	10	MXI1;MXI1;MXI1	NM_130439;NM_001008541;NM_005962	Body;Body;Body			TRUE
cg22298470	0.13113	cg22298470	19				chr19:12098571-12098950	S_Shelf	NA
cg24496800	0.128325	cg24496800	18				chr18:77410035-77410246	Island	NA	18:75511024-75511234
cg02125365	0.125898	cg02125365	5				chr5:78809347-78810468	S_Shelf	NA
cg06013895	0.125682	cg06013895	17						TRUE
cg25173889	0.123709	cg25173889	15	EPB42;EPB42	NM_000119;NM_001114134	Body;Body			NA
cg11470063	0.122578	cg11470063	4				chr4:183727549-183728353	N_Shore	TRUE	4:183963862-183964215
cg17946266	0.119672	cg17946266	6	PHACTR1	NM_030948	Body	chr6:12749877-12750499	N_Shelf	NA
cg16269364	0.117043	cg16269364	8	ZNF706;ZNF706;ZNF706	NM_001042511;NM_016096;NM_001042510	TSS200;TSS200;TSS200	chr8:102217317-102218461	Island	NA	8:102286261-102287637
cg22014491	0.116503	cg22014491	4						TRUE
cg21908084	0.115027	cg21908084	1	AIDA	NM_022831	Body	chr1:222885326-222886230	N_Shelf	NA
cg05798126	0.114632	cg05798126	6	RIPK1	NM_003804	Body	chr6:3090994-3094315	N_Shore	TRUE
cg12598025	0.113582	cg12598025	5	NEURL1B	NM_001142651	Body			TRUE
cg13332832	0.112149	cg13332832	10						NA	10:134491025-134491189
cg17825274	0.112047	cg17825274	7	ATXN7L1;ATXN7L1	NM_138495;NM_020725	3'UTR;3'UTR			NA
cg14087796	0.111305	cg14087796	9	C9orf25	NM_147202	Body			TRUE
cg10188909	0.111125	cg10188909	2						TRUE
cg22693638	0.110771	cg22693638	1						TRUE
cg18816826	0.110494	cg18816826	1						NA
cg19741868	0.110096	cg19741868	13						TRUE
cg24044776	0.109905	cg24044776	19	ZNF816A	NM_001031665	Body			NA
cg10323921	0.109566	cg10323921	12				chr12:127940451-127940907	Island	NA	12:126505983-126506860
cg01544405	0.109314	cg01544405	9				chr9:96328766-96329171	N_Shore	NA
cg24325362	0.109199	cg24325362	18	PIK3C3	NM_002647	TSS200			NA	18:37789059-37789484
cg24527466	0.107026	cg24527466	13				chr13:37247949-37248463	N_Shelf	NA
cg03199006	0.10688	cg03199006	4	CXCL9	NM_002416	3'UTR			NA
cg00321288	0.106875	cg00321288	12	MGAT4C	NM_013244	TSS200			NA
cg25361651	0.106832	cg25361651	20	DEFB115	NM_001037730	Body			NA
cg19599386	0.10678	cg19599386	2	SLC20A1	NM_005415	3'UTR			NA
cg17426923	0.106342	cg17426923	10	CREM;CREM;CREM;CREM;CREM;CREM;CREM;CREM;CREM;CREM;CREM;CREM	NM_182853;NM_183011;NM_183013;NM_182772;NM_183060;NM_181571;NM_182850;NM_182769;NM_001881;NM_183012;NM_182771;NM_182770	5'UTR;Body;Body;Body;Body;Body;5'UTR;TSS200;Body;Body;Body;TSS200			NA
cg09257456	0.10489	cg09257456	11	MS4A12;MS4A12	NM_017716;NM_001164470	5'UTR;5'UTR			NA
cg16624333	0.104577	cg16624333	11	FOLH1;FOLH1	NM_004476;NM_001014986	Body;Body			NA
cg21537049	0.104367	cg21537049	14						NA
cg02937671	0.103796	cg02937671	4	ZFYVE28	NM_020972	Body	chr4:2366421-2367092	Island	NA	4:2336137-2336873
cg27117476	0.103066	cg27117476	14	RPL10L	NM_080746	1stExon	chr14:47120868-47121159	N_Shore	NA	14:46190421-46190897
cg11934170	0.102706	cg11934170	4	DCHS2;DCHS2	NM_017639;NM_001142552	Body;Body	chr4:155254130-155254603	Island	NA	4:155473376-155474030
cg19591908	0.102653	cg19591908	14	SNORD114-31	NR_003224	TSS1500			NA
cg04834966	0.102378	cg04834966	1						TRUE
cg15204945	0.102033	cg15204945	19	SYCN	NM_001080468	Body	chr19:39694476-39694994	N_Shore	NA
cg03341641	0.101487	cg03341641	10	ARHGAP22	NM_021226	Body	chr10:49812852-49813352	N_Shelf	NA
cg19211931	0.10125	cg19211931	2	DPP10	NM_020868	Body	chr2:115419728-115420261	N_Shore	TRUE
cg22363043	0.100428	cg22363043	15	GABRA5;GABRA5	NM_001165037;NM_000810	TSS1500;TSS1500	chr15:27112030-27113479	N_Shore	NA
cg09100593	0.100393	cg09100593	3	SMC4;SMC4;MIR16-2	NM_005496;NM_001002800;NR_029525	Body;Body;TSS200	chr3:160117012-160118878	S_Shelf	NA
cg13940908	0.100282	cg13940908	1	CHD5	NM_015557	Body			NA	1:6150458-6150646
cg23064481	0.0996524	cg23064481	6	TRIM15	NM_033229	Body			NA
cg24302646	0.0996215	cg24302646	10	CPN1	NM_001308	TSS1500			NA
cg26545519	0.0994413	cg26545519	2				chr2:420051-421142	N_Shore	NA
cg07215947	0.0990247	cg07215947	7	AGK	NM_018238	Body			NA
cg23146741	0.097237	cg23146741	8	RNF170;RNF170;RNF170;RNF170;RNF170;RNF170	NR_027668;NM_001160225;NM_001160224;NM_030954;NM_001160223;NR_027669	Body;Body;Body;Body;Body;Body			TRUE
cg05251755	0.0963551	cg05251755	2	EFR3B	NM_014971	TSS1500	chr2:25264682-25265727	N_Shore	NA
cg14245471	0.0960793	cg14245471	2				chr2:10566889-10567148	S_Shore	TRUE	2:10485201-10485327
cg23053374	0.0959938	cg23053374	11	OR52J3	NM_001001916	TSS1500			NA
cg02397179	0.167653	cg02397179	5	SEMA5A	NM_003966	Body			TRUE
cg00635343	0.15103	cg00635343	18	LOC642597	NM_001145194	Body	chr18:5196243-5197389	N_Shelf	NA
cg17736116	0.150698	cg17736116	15	ZNF280D;ZNF280D	NM_017661;NM_001002843	3'UTR;3'UTR			NA
cg16042099	0.149653	cg16042099	5						TRUE
cg26051590	0.14684	cg26051590	X	KLHL13;KLHL13;KLHL13;KLHL13;KLHL13;KLHL13	NM_001168303;NM_001168302;NM_001168300;NM_001168299;NM_033495;NM_001168301	5'UTR;Body;TSS200;Body;TSS200;Body			NA
cg11010344	0.142157	cg11010344	4	SMR3B	NM_006685	Body			NA
cg18848446	0.135278	cg18848446	14	RNASE9;RNASE9;RNASE9;RNASE9;RNASE9;RNASE9;RNASE9	NM_001110360;NM_001110358;NM_001110357;NM_001110359;NM_001001673;NM_001110361;NM_001110356	TSS1500;TSS1500;TSS1500;TSS1500;TSS1500;TSS1500;TSS1500			NA
cg24233332	0.134588	cg24233332	6	LY6G6F	NM_001003693	TSS1500	chr6:31670594-31671274	S_Shelf	NA
cg06740372	0.133864	cg06740372	3						TRUE
cg25234170	0.133066	cg25234170	17	FAM18B2;FAM18B2	NM_001135036;NM_145301	TSS1500;TSS1500	chr17:15466359-15466843	S_Shore	NA	17:15407096-15407922
cg10786870	0.132743	cg10786870	19	ZNF225	NM_013362	TSS1500	chr19:44617490-44617831	N_Shore	NA	19:49307956-49308305
cg15255329	0.130265	cg15255329	19	LAIR2;LAIR2	NM_002288;NM_021270	3'UTR;3'UTR			NA
cg08714975	0.130126	cg08714975	16						TRUE
cg17634572	0.126734	cg17634572	8						TRUE
cg15692837	0.126073	cg15692837	2	REG3A;REG3A;REG3A	NM_138938;NM_138937;NM_002580	3'UTR;3'UTR;3'UTR			NA
cg22510727	0.124741	cg22510727	12	SRGAP1	NM_020762	3'UTR			NA	12:62827384-62827502
cg24478420	0.124083	cg24478420	1						TRUE
cg02556393	0.123964	cg02556393	3	MECOM;MECOM	NM_004991;NM_001164000	Body;TSS1500	chr3:168867211-168867413	N_Shore	TRUE
cg22087953	0.123855	cg22087953	7						NA
cg14185808	0.122789	cg14185808	2	MRPS9	NM_182640	TSS1500	chr2:105654249-105654771	N_Shore	NA
cg22407840	0.122297	cg22407840	7				chr7:35301150-35301731	S_Shelf	NA
cg16219535	0.121061	cg16219535	14	RPS29;RPS29	NM_001030001;NM_001032	TSS1500;TSS1500	chr14:50052650-50053033	S_Shore	NA
cg03315817	0.120861	cg03315817	2	ALS2CR8;ALS2CR8	NM_024744;NM_001104586	Body;Body			NA
cg24914313	0.120334	cg24914313	13	WBP4	NM_007187	Body	chr13:41634172-41636120	S_Shore	NA	13:40532883-40534209
cg22869668	0.120292	cg22869668	5	PCDHA6;PCDHA2;PCDHA1;PCDHA9;PCDHA7;PCDHA1;PCDHA6;PCDHA5;PCDHA11;PCDHA11;PCDHA10;PCDHA3;PCDHA4;PCDHA10;PCDHA8	NM_031849;NM_018905;NM_031411;NM_031857;NM_018910;NM_018900;NM_018909;NM_018908;NM_018902;NM_031861;NM_018901;NM_018906;NM_018907;NM_031860;NM_018911	Body;Body;Body;Body;Body;Body;Body;Body;1stExon;1stExon;Body;Body;Body;Body;Body	chr5:140249734-140250949	Island	NA	5:140229901-140231101
cg25277462	0.118937	cg25277462	4						TRUE
cg12659981	0.118038	cg12659981	5	ODZ2	NM_001122679	TSS1500			NA
cg00401233	0.116829	cg00401233	1	SELP	NM_003005	Body			NA
cg22394948	0.115917	cg22394948	6	KCNQ5;KCNQ5;KCNQ5;KCNQ5;KCNQ5	NM_001160133;NM_001160130;NM_001160132;NM_001160134;NM_019842	3'UTR;3'UTR;3'UTR;3'UTR;3'UTR			TRUE
cg05482306	0.115751	cg05482306	5	LOC100286948;TIMD4;TIMD4	NR_028472;NM_001146726;NM_138379	TSS200;Body;Body			NA
cg15727188	0.115266	cg15727188	1	PRDM16;PRDM16	NM_022114;NM_199454	Body;Body			NA	1:3129691-3129931
cg18437039	0.114454	cg18437039	19				chr19:1444918-1447214	N_Shore	NA
cg19334657	0.114024	cg19334657	6						TRUE
cg26853855	0.113907	cg26853855	2	CSRNP3	NM_024969	TSS200			NA
cg17014718	0.113093	cg17014718	3				chr3:174094995-174095258	Island	NA	3:175577690-175578449
cg02919712	0.112995	cg02919712	8	DEPDC6	NM_022783	TSS1500	chr8:120885814-120886610	N_Shore	NA
cg08550748	0.112522	cg08550748	6						TRUE
cg05050053	0.112181	cg05050053	14				chr14:99739801-99740920	S_Shelf	TRUE
cg02413104	0.110886	cg02413104	X				chrX:150396220-150396447	N_Shore	NA
cg00309313	0.110162	cg00309313	3	CACNA2D3	NM_018398	Body			TRUE
cg14262023	0.109523	cg14262023	9	ROD1;ROD1;ROD1	NM_001163790;NM_005156;NM_001163788	Body;Body;5'UTR	chr9:115095149-115095919	N_Shore	NA
cg11212589	0.109105	cg11212589	17	ZPBP2;ZPBP2	NM_199321;NM_198844	Body;Body	chr17:38024145-38024637	S_Shelf	NA
cg00637940	0.109073	cg00637940	7				chr7:157215001-157215248	N_Shore	NA
cg11752250	0.10795	cg11752250	14	ARG2	NM_001172	Body	chr14:68086277-68086957	S_Shelf	NA
cg22844586	0.107879	cg22844586	6	TPD52L1;TPD52L1;TPD52L1;TPD52L1	NM_001003395;NM_003287;NM_001003397;NM_001003396	5'UTR;Body;Body;Body	chr6:125474804-125475722	S_Shelf	NA
cg21074594	0.107388	cg21074594	11						NA	11:43622238-43622585
cg13230208	0.107214	cg13230208	1				chr1:27527884-27528085	N_Shelf	NA
cg20879939	0.106317	cg20879939	12						TRUE
cg23270582	0.104083	cg23270582	4	UGT2A1	NM_006798	TSS1500			NA
cg19045344	0.103859	cg19045344	X	SATL1;SATL1	NM_001012980;NM_001163541	TSS1500;TSS1500			NA
cg01954531	0.103819	cg01954531	X	MID1IP1;MID1IP1	NM_001098791;NM_001098790	TSS200;TSS200	chrX:38662906-38664764	N_Shelf	NA	X:38545453-38545854
cg03582419	0.103249	cg03582419	4						TRUE
cg09936146	0.103117	cg09936146	17				chr17:54587954-54588499	S_Shore	NA
cg01200905	0.102906	cg01200905	16	TOX3;TOX3	NM_001080430;NM_001146188	Body;Body			TRUE
cg01055518	0.10287	cg01055518	1	DAB1	NM_021080	5'UTR			TRUE
cg21879146	0.102701	cg21879146	6						TRUE
cg08484265	0.102611	cg08484265	5	BTNL9	NM_152547	TSS1500			NA
cg23871273	0.102142	cg23871273	14						TRUE
cg22405774	0.101857	cg22405774	2				chr2:314828-315170	S_Shore	NA
cg26125366	0.101569	cg26125366	18				chr18:31804480-31804875	S_Shore	NA
cg17142950	0.101248	cg17142950	1	SAMD13;SAMD13	NM_001134663;NM_001010971	TSS1500;Body	chr1:84764108-84764906	S_Shore	NA
cg02228889	0.101172	cg02228889	12				chr12:94853336-94854307	S_Shelf	NA
ch.12.76556427R	0.100246	ch.12.76556427R	12						NA
cg25010191	0.0999068	cg25010191	4	MARCH1;MARCH1	NM_001166373;NM_017923	Body;Body			TRUE
cg03058660	0.099082	cg03058660	19	GRIN2D	NM_000836	Body	chr19:48919173-48919412	Island	NA	19:53610993-53611224
cg12595439	0.0987641	cg12595439	6	PTP4A1	NM_003463	Body			NA
cg12841296	0.0987074	cg12841296	6				chr6:28554863-28555124	S_Shelf	NA	6:28665183-28665368
ch.8.1439749R	0.0974969	ch.8.1439749R	8	C8orf44	NM_019607	TSS1500			NA
cg13215003	0.0968918	cg13215003	10	CTNNA3;CTNNA3	NM_001127384;NM_013266	Body;Body			TRUE
cg04225197	0.0968227	cg04225197	12	APOF	NM_001638	TSS1500	chr12:56753861-56754323	S_Shelf	NA
cg05112986	0.0964586	cg05112986	6	SUPT3H;RUNX2;RUNX2;SUPT3H	NM_003599;NM_001015051;NM_001024630;NM_181356	TSS1500;Body;Body;TSS1500	chr6:45345185-45346261	Island	NA	6:45453042-45454239
cg10898058	0.095524	cg10898058	3						TRUE
cg16187919	0.0953444	cg16187919	2	ORC4L;ORC4L;ORC4L	NM_181742;NM_002552;NM_181741	Body;Body;Body			TRUE
cg02766539	0.181254	cg02766539	17	TMEM49	NM_030938	Body			TRUE
cg09999353	0.149209	cg09999353	13						TRUE
cg10362113	0.0955326	cg10362113	14	PAPOLA	NM_032632	Body			TRUE

## Sheet: NUP_E2+P4_Loss 
Supp Table 1f. Loss of methylation in response to E2+P4 (vs. vehicle) in Normal eSF (NUP).
Alt ID	Median delta beta	ann[, 1]	CHR	UCSC_RefGene_Name	UCSC_RefGene_Accession	UCSC_RefGene_Group	UCSC_CpG_Islands_Name	Relation_to_UCSC_CpG_Island	Enhancer	HMM_Island
cg08951452	0.258957	cg08951452	8						TRUE
cg02647265	0.18401	cg02647265	12	CCDC92	NM_025140	5'UTR	chr12:124456573-124458728	N_Shore	NA
cg18184071	0.161794	cg18184071	1				chr1:149671991-149673412	N_Shore	NA	1:147936697-147936769
cg12884982	0.150763	cg12884982	8	JPH1	NM_020647	Body	chr8:75227341-75227934	Island	NA	8:75389897-75390423
cg12869659	0.144783	cg12869659	1	ZNF238	NM_205768	TSS1500	chr1:244213397-244213619	Island	TRUE
cg01703997	0.125368	cg01703997	14	OR10G2	NM_001005466	TSS1500			NA
cg27179710	0.118659	cg27179710	4						TRUE
cg14858786	0.104075	cg14858786	12	PLEKHG6;PLEKHG6;PLEKHG6	NM_001144856;NM_001144857;NM_018173	Body;Body;Body	chr12:6438272-6438931	N_Shore	NA	12:6306806-6306960
cg09486594	0.168403	cg09486594	19	VN1R1	NM_020633	TSS1500			NA
cg25569480	0.166945	cg25569480	2	GTF2A1L;STON1-GTF2A1L;GTF2A1L	NM_172196;NM_172311;NM_006872	TSS200;Body;TSS200	chr2:48844751-48844985	Island	NA	2:48698290-48698489
cg09273012	0.162553	cg09273012	2	SRBD1	NM_018079	Body			TRUE
cg13886789	0.152912	cg13886789	6	SNAP91;SNAP91	NR_026669;NM_014841	Body;Body	chr6:84417597-84419378	N_Shelf	NA
cg24580076	0.149578	cg24580076	7	C7orf20	NM_015949	TSS1500	chr7:915753-916644	N_Shore	NA	7:881599-881794
cg14966325	0.145298	cg14966325	1	SPRR2A	NM_005988	Body			NA
cg16722001	0.143727	cg16722001	10	VCL;VCL	NM_003373;NM_014000	Body;Body			TRUE
cg02012712	0.13257	cg02012712	14	CCNB1IP1;CCNB1IP1;CCNB1IP1;CCNB1IP1	NM_021178;NM_182851;NM_182852;NM_182849	3'UTR;3'UTR;3'UTR;3'UTR			NA
cg06082228	0.132119	cg06082228	3	TTC14;TTC14	NM_001042601;NM_133462	TSS1500;TSS1500	chr3:180319823-180320393	N_Shore	NA
cg25122369	0.131582	cg25122369	3	MECOM;MECOM;MECOM;MECOM;MECOM;MECOM	NM_004991;NM_001105077;NM_001163999;NM_001164000;NM_001105078;NM_005241	3'UTR;3'UTR;3'UTR;3'UTR;3'UTR;3'UTR			TRUE
cg19519593	0.129893	cg19519593	8	PDE7A	NM_002604	Body			TRUE
cg07929406	0.128848	cg07929406	X	SOX3	NM_005634	TSS200	chrX:139585867-139588578	Island	NA	X:139413290-139416623
cg10951235	0.128755	cg10951235	6						TRUE
cg15068593	0.128355	cg15068593	12	ELK3	NM_005230	TSS1500	chr12:96587839-96588090	N_Shore	NA
cg27464144	0.12801	cg27464144	17	ABCA8	NM_007168	TSS200			NA
cg19037598	0.127909	cg19037598	6						TRUE
cg03203197	0.126433	cg03203197	16				chr16:34586717-34587124	Island	NA	16:34444224-34444625
cg03539313	0.125957	cg03539313	3	MFSD1;MFSD1	NM_022736;NM_001167903	Body;Body			NA
cg09622432	0.124761	cg09622432	X	YY2;MBTPS2	NM_206923;NM_015884	1stExon;Body	chrX:21875378-21875638	Island	NA	X:21785300-21785580
cg09888468	0.122851	cg09888468	15				chr15:81410715-81411067	Island	NA	15:79197774-79198122
cg17741339	0.121454	cg17741339	6	ESR1	NM_001122742	5'UTR			TRUE	6:152127256-152127352
cg03863143	0.121098	cg03863143	16	OR1F2P	NR_002169	TSS1500			NA
cg10635330	0.120812	cg10635330	8	C8orf46	NM_152765	TSS200			NA
cg02218214	0.119683	cg02218214	1	DOCK7;ANGPTL3	NM_033407;NM_014495	Body;TSS1500			NA
cg21592521	0.119266	cg21592521	18	AQP4;AQP4	NM_001650;NM_004028	3'UTR;3'UTR			NA
cg14544087	0.118776	cg14544087	21	MIR155;MIR155HG	NR_030784;NR_001458	TSS1500;Body			NA
cg20320200	0.115603	cg20320200	1	ESRRG;ESRRG;ESRRG	NM_206594;NM_206595;NM_001134285	5'UTR;5'UTR;5'UTR			TRUE
cg06241885	0.115267	cg06241885	11	OR5B3	NM_001005469	TSS200			NA
cg18465072	0.114775	cg18465072	17	SUZ12	NM_015355	3'UTR			NA
cg13289431	0.11216	cg13289431	6	VTA1	NM_016485	Body	chr6:142468190-142468458	S_Shelf	NA
cg20315690	0.1117	cg20315690	11				chr11:124709222-124709957	N_Shelf	NA
cg06823324	0.111541	cg06823324	13						NA	13:84835832-84835991
cg24710191	0.109899	cg24710191	3	HLTF;HLTF	NM_139048;NM_003071	TSS1500;TSS1500	chr3:148803904-148804557	S_Shore	NA
cg17876831	0.1089	cg17876831	17	SLC5A10;SLC5A10	NM_001042450;NM_152351	Body;Body	chr17:18918268-18918568	Island	NA	17:18859023-18859216
cg17548175	0.107751	cg17548175	X				chrX:125714890-125715321	S_Shore	NA
cg13802433	0.105056	cg13802433	2	PNO1	NM_020143	3'UTR			NA
cg27405400	0.104158	cg27405400	2	BIN1;BIN1;BIN1;BIN1;BIN1;BIN1;BIN1;BIN1;BIN1;BIN1	NM_139348;NM_139347;NM_139346;NM_139351;NM_139345;NM_004305;NM_139350;NM_139344;NM_139343;NM_139349	Body;Body;Body;Body;Body;Body;Body;Body;Body;Body			TRUE
cg11945167	0.103028	cg11945167	8	CSMD1	NM_033225	Body			NA	8:4632082-4632175
cg16553589	0.308215	cg16553589	5						NA	5:122794148-122794543
cg23543318	0.214326	cg23543318	4	LOC100130872;LOC100130872-SPON2	NR_024569;NR_033182	Body;Body			NA	4:1185838-1186201
cg05124117	0.191288	cg05124117	13				chr13:107570191-107570671	N_Shore	TRUE	13:106366791-106366929
cg05729372	0.189501	cg05729372	10	PRKG1;PRKG1	NM_001098512;NM_006258	Body;Body			TRUE
cg05237469	0.185713	cg05237469	11						NA	11:132951347-132951660
cg25121146	0.179354	cg25121146	18	MC4R;MC4R	NM_005912;NM_005912	3'UTR;1stExon			NA
cg15118745	0.179051	cg15118745	17	SLFN5	NM_144975	5'UTR			TRUE
cg08699341	0.176707	cg08699341	13	TMCO3	NM_017905	Body	chr13:114195709-114196719	N_Shelf	NA	13:113241092-113241279
cg27309655	0.171612	cg27309655	X	DCAF12L2	NM_001013628	TSS200	chrX:125299245-125300436	Island	NA	X:125126454-125128155
cg25553466	0.169478	cg25553466	10	JAKMIP3	NM_001105521	Body	chr10:133948325-133948677	N_Shelf	NA	10:133795908-133795961
cg24360225	0.166636	cg24360225	2	CRYGA	NM_014617	TSS200			NA
cg10249011	0.166422	cg10249011	17						NA	17:23197439-23197536
cg02246427	0.165471	cg02246427	15	FBXO22;FBXO22	NM_012170;NM_147188	Body;Body	chr15:76196103-76196950	S_Shore	NA
cg17177528	0.163183	cg17177528	7				chr7:123672063-123673691	N_Shelf	NA
cg05315365	0.160509	cg05315365	16	HSD17B2	NM_002153	Body			TRUE
cg01926778	0.15777	cg01926778	5				chr5:42992033-42992955	N_Shelf	NA
cg11123049	0.153963	cg11123049	4	KLHL2;GK3P;KLHL2;KLHL2	NM_001161521;NR_026575;NM_001161522;NM_007246	Body;Body;Body;Body			NA	4:166418799-166418892
cg00266983	0.153819	cg00266983	7				chr7:1269165-1282864	Island	NA	7:1244014-1244112
cg12517410	0.153387	cg12517410	2	DPP10	NM_020868	Body			TRUE
cg20332866	0.152409	cg20332866	1	DBT	NM_001918	Body	chr1:100678766-100679098	Island	NA	1:100451376-100451686
cg03657281	0.152121	cg03657281	6	SLC22A23;SLC22A23	NM_015482;NM_021945	3'UTR;3'UTR			NA	6:3214789-3215039
cg02175309	0.151379	cg02175309	14	NUBPL	NM_025152	Body			TRUE
cg03349769	0.149393	cg03349769	11	PC;PC	NM_000920;NM_001040716	TSS1500;TSS1500	chr11:66725503-66726373	S_Shore	NA
cg25671118	0.148814	cg25671118	18	PIK3C3	NM_002647	Body			NA
cg13647960	0.145319	cg13647960	10	CTNNA3;CTNNA3	NM_001127384;NM_013266	Body;Body			TRUE
cg22772235	0.143489	cg22772235	4	PRKG2	NM_006259	Body			NA	4:82294034-82294305
cg18946602	0.143198	cg18946602	1	NFIA;NFIA;NFIA;NFIA	NM_001145512;NM_001145511;NM_001134673;NM_005595	Body;Body;Body;Body	chr1:61548753-61549564	S_Shore	NA
cg25400378	0.142731	cg25400378	10						TRUE	10:133408379-133408516
cg14845619	0.141956	cg14845619	5	C5orf36;C5orf36	NM_173665;NM_001145678	5'UTR;5'UTR	chr5:93953913-93954843	N_Shelf	NA
cg06677120	0.139903	cg06677120	13						NA	13:50642439-50642599
cg25363192	0.139393	cg25363192	1				chr1:65210282-65211238	N_Shelf	NA
cg15372009	0.138992	cg15372009	4				chr4:89299990-89300429	N_Shelf	NA
cg15216812	0.138701	cg15216812	3				chr3:149700904-149701152	N_Shelf	NA
cg14617041	0.13706	cg14617041	5	TMEM171;TMEM171	NM_001161342;NM_173490	TSS1500;TSS1500	chr5:72415611-72416766	Island	NA	5:72451326-72452494
cg03624528	0.13693	cg03624528	5	C6;C6	NM_001115131;NM_001115131	1stExon;5'UTR			TRUE
cg11800714	0.136114	cg11800714	1				chr1:70876622-70877091	N_Shelf	NA
cg07377422	0.135567	cg07377422	19	RSPH6A	NM_030785	TSS200	chr19:46318490-46319266	Island	NA	19:51010222-51010513
cg08721746	0.135338	cg08721746	4				chr4:39172242-39172522	S_Shelf	NA
cg14814018	0.135076	cg14814018	11	TMX2;TMX2;TMX2	NM_015959;NM_001144012;NR_026593	Body;Body;Body	chr11:57479486-57480308	S_Shelf	NA
cg10085326	0.134573	cg10085326	11	MMP13	NM_002427	TSS1500			NA
cg06010326	0.133454	cg06010326	4	TMEM150C	NM_001080506	5'UTR			TRUE
cg00333843	0.13319	cg00333843	16	MAF;MAF;MAF	NM_005360;NM_001031804;NM_001031804	3'UTR;3'UTR;1stExon	chr16:79623491-79623957	S_Shelf	NA
cg01932125	0.132668	cg01932125	11	RSF1	NM_016578	3'UTR			NA
cg12814535	0.132541	cg12814535	12	CNOT2	NM_014515	Body			TRUE
cg03135964	0.13199	cg03135964	12	GALNT9	NM_001122636	Body	chr12:132696661-132697724	Island	NA	12:131262515-131263744
cg08185695	0.131353	cg08185695	2						NA	2:204214887-204215101
cg21167587	0.13086	cg21167587	9	RNF38;RNF38;RNF38;RNF38;RNF38	NM_194328;NM_194330;NM_194329;NM_194332;NM_022781	5'UTR;5'UTR;Body;5'UTR;Body	chr9:36400251-36401327	N_Shelf	NA
cg24011073	0.130655	cg24011073	2	LPIN1	NM_145693	Body			NA	2:11834814-11835257
cg04337734	0.13051	cg04337734	2	SLC25A12	NM_003705	Body			TRUE
cg05709720	0.130001	cg05709720	17	NF1;OMG;NF1	NM_001042492;NM_002544;NM_000267	Body;Body;Body			TRUE
cg22356381	0.129732	cg22356381	12	PTPRQ	NM_001145026	Body			TRUE
cg20022118	0.129347	cg20022118	7	ICA1;ICA1;ICA1	NM_004968;NM_022307;NM_001136020	5'UTR;5'UTR;5'UTR			NA
cg13781475	0.12924	cg13781475	9	ROD1;ROD1;ROD1	NM_001163790;NM_005156;NM_001163788	Body;Body;Body			NA
cg21104276	0.12879	cg21104276	7	FZD1;FZD1	NM_003505;NM_003505	1stExon;3'UTR	chr7:90893567-90896683	Island	NA	7:90734508-90734619
cg25296477	0.12878	cg25296477	X	XG;XG;XG	NM_001141920;NM_175569;NM_001141919	Body;Body;Body			NA	X:2725014-2725111
cg17381305	0.128123	cg17381305	6						NA	6:133268159-133268205
cg21435316	0.126784	cg21435316	6						NA
cg14128259	0.126297	cg14128259	12	REP15	NM_001029874	TSS1500			NA
cg09095792	0.125922	cg09095792	12	KIAA1033	NM_015275	Body	chr12:105501333-105501908	S_Shelf	NA
cg12224879	0.125829	cg12224879	2	SOCS5;SOCS5	NM_144949;NM_014011	5'UTR;5'UTR			TRUE
cg06026375	0.125601	cg06026375	12	PMCH	NM_002674	1stExon			NA
cg16179619	0.125337	cg16179619	17	KRTAP3-2	NM_031959	TSS1500			NA
cg00107982	0.125252	cg00107982	22	ELFN2	NM_052906	5'UTR	chr22:37815803-37816477	N_Shelf	NA
cg19499790	0.124711	cg19499790	X	GPM6B	NM_001001994	Body	chrX:13956150-13957061	N_Shore	NA	X:13865474-13867114
cg13521018	0.123715	cg13521018	10	INPP5A	NM_005539	Body			NA	10:134279827-134279904
cg27048446	0.123493	cg27048446	8	FAM135B	NM_015912	Body			NA
cg00237904	0.122264	cg00237904	11	H19	NR_002196	TSS1500	chr11:2019565-2019863	S_Shore	TRUE	11:1976142-1977246
cg00547312	0.122195	cg00547312	15	RSL24D1	NM_016304	3'UTR			NA
cg26986620	0.122179	cg26986620	19				chr19:23076605-23077020	N_Shore	NA
cg13078911	0.121561	cg13078911	2				chr2:44394983-44396629	N_Shore	NA	2:44246887-44247017
cg23362884	0.12061	cg23362884	10	RBM20	NM_001134363	Body	chr10:112402953-112404328	S_Shore	NA	10:112394964-112395003
cg20742298	0.120565	cg20742298	6						TRUE
cg06711254	0.120459	cg06711254	2						TRUE
cg25529889	0.120185	cg25529889	X	HCCS;HCCS	NM_001122608;NM_005333	5'UTR;5'UTR	chrX:11129276-11129758	Island	NA	X:11039218-11039679
cg21927314	0.119684	cg21927314	7						NA	7:9023209-9023402
cg25642974	0.119394	cg25642974	6	C6orf94;LTV1	NM_001013623;NM_032860	TSS1500;Body			NA
cg11802843	0.118981	cg11802843	12	PLEKHA5;PLEKHA5	NM_001143821;NM_019012	Body;Body			TRUE
cg02246928	0.11887	cg02246928	6						TRUE
cg11362013	0.11865	cg11362013	5						TRUE
cg16332435	0.118384	cg16332435	5						TRUE
cg09970590	0.11808	cg09970590	15	MEIS2;MEIS2;MEIS2;MEIS2;MEIS2;MEIS2;MEIS2	NM_172316;NM_170674;NM_170675;NM_172315;NM_002399;NM_170677;NM_170676	Body;Body;Body;Body;Body;Body;Body			TRUE
cg17124565	0.117852	cg17124565	4						NA	4:189954760-189955415
cg18872497	0.117591	cg18872497	5				chr5:172665306-172666072	N_Shore	TRUE	5:172597725-172597756
cg22428623	0.117351	cg22428623	8	GDAP1;GDAP1	NM_018972;NM_001040875	3'UTR;3'UTR			TRUE
cg23163722	0.117212	cg23163722	3	CGGBP1;CGGBP1	NM_003663;NM_001008390	Body;Body	chr3:88107550-88108509	N_Shelf	NA
cg21372672	0.117181	cg21372672	17	CCDC144A	NM_014695	Body			NA
cg10578996	0.117152	cg10578996	19	LOC148145	NR_027318	TSS200			NA
cg13926267	0.116829	cg13926267	X	VENTXP1	NR_001559	TSS200	chrX:26575758-26576172	S_Shore	NA	X:26486224-26486467
cg15691976	0.116522	cg15691976	1						NA	1:189968403-189968612
cg04575023	0.116326	cg04575023	1	ZMPSTE24	NM_005857	3'UTR			TRUE
cg13095029	0.116118	cg13095029	X	GLUD2	NM_012084	TSS200	chrX:120181326-120181970	Island	NA	X:120008975-120009626
cg10407113	0.116049	cg10407113	16	AP1G1;AP1G1	NM_001128;NM_001030007	TSS1500;TSS1500	chr16:71841923-71843101	S_Shore	NA
cg08727218	0.115982	cg08727218	6				chr6:87832219-87832610	Island	NA	6:87888786-87889329
cg24994504	0.115976	cg24994504	5	RAB3C	NM_138453	Body	chr5:57878725-57879177	S_Shore	NA	5:57915146-57915201
cg22498676	0.115935	cg22498676	1	LOC440926;H3F3A	NR_002315;NM_002107	Body;Body	chr1:226249457-226251457	S_Shelf	NA
cg13371527	0.115717	cg13371527	X	ARAF;ARAF	NM_001654;NM_001654	1stExon;5'UTR	chrX:47420402-47421099	Island	NA	X:47305292-47306011
cg16549063	0.115538	cg16549063	1						TRUE
cg24412829	0.115273	cg24412829	2				chr2:60812527-60812754	S_Shelf	NA
cg25633130	0.115094	cg25633130	5	C5orf47	NM_001144954	TSS200	chr5:173415924-173416586	Island	NA	5:173348569-173349499
cg18977283	0.115078	cg18977283	6	GABBR1;GABBR1;GABBR1	NM_021904;NM_021903;NM_001470	Body;Body;Body			NA
cg16163558	0.114865	cg16163558	5	HTR4;HTR4;HTR4;HTR4;HTR4;HTR4;HTR4	NM_000870;NM_001040172;NM_001040171;NM_001040169;NM_199453;NM_001040174;NM_001040173	5'UTR;5'UTR;5'UTR;5'UTR;5'UTR;5'UTR;5'UTR			NA
cg00396667	0.114788	cg00396667	5	PITX1	NM_002653	3'UTR	chr5:134363092-134365146	Island	NA	5:134392214-134393045
cg17121140	0.114584	cg17121140	13				chr13:111719704-111720014	N_Shore	NA	13:110516867-110517239
cg00810292	0.114254	cg00810292	13	TBC1D4	NM_014832	Body			TRUE
cg07904290	0.114018	cg07904290	16						NA	16:5422305-5422393
cg09441223	0.113969	cg09441223	16				chr16:894644-895057	N_Shore	NA	16:833795-833997
cg00666211	0.113662	cg00666211	17				chr17:60142247-60143516	S_Shelf	NA
cg09775972	0.11366	cg09775972	14	OR4K1	NM_001004063	1stExon			NA
cg08935663	0.113332	cg08935663	5	PCDHAC1;PCDHA7;PCDHA12;PCDHA6;PCDHA10;PCDHA4;PCDHA11;PCDHA8;PCDHA6;PCDHA1;PCDHA2;PCDHA1;PCDHA9;PCDHA13;PCDHAC1;PCDHA5;PCDHAC1;PCDHA3;PCDHA10	NM_031882;NM_018910;NM_018903;NM_018909;NM_018901;NM_018907;NM_018902;NM_018911;NM_031849;NM_031411;NM_018905;NM_018900;NM_031857;NM_018904;NM_031882;NM_018908;NM_018898;NM_018906;NM_031860	1stExon;Body;Body;Body;Body;Body;Body;Body;Body;Body;Body;Body;Body;Body;3'UTR;Body;Body;Body;Body	chr5:140305712-140307193	S_Shelf	NA
cg05971061	0.11315	cg05971061	1	SGIP1	NM_032291	TSS1500	chr1:66998728-66999060	N_Shore	NA
cg26104781	0.112989	cg26104781	11	KCNQ1OT1;KCNQ1;KCNQ1	NR_002728;NM_000218;NM_181798	TSS200;Body;Body	chr11:2720410-2722087	Island	NA	11:2676838-2678663
cg25558761	0.112892	cg25558761	14	GPR132	NM_013345	5'UTR			TRUE	14:104593195-104594073
cg17486075	0.11288	cg17486075	1	AK5;AK5	NM_174858;NM_012093	Body;Body			TRUE
cg08761334	0.112426	cg08761334	10						NA	10:10348199-10348880
cg12433831	0.1114	cg12433831	1	SLC30A7;SLC30A7	NM_133496;NM_001144884	3'UTR;3'UTR			NA
cg22387019	0.111257	cg22387019	2	RFTN2	NM_144629	TSS1500			NA
cg03865648	0.111101	cg03865648	3				chr3:173115404-173115775	N_Shore	NA	3:174595782-174596656
cg19777001	0.110587	cg19777001	14	RCOR1	NM_015156	Body			NA	14:102219511-102220286
cg02101742	0.110312	cg02101742	13	TFDP1;TFDP1	NR_026580;NM_007111	Body;Body	chr13:114292551-114292886	Island	NA
cg11682858	0.110239	cg11682858	11						TRUE
cg26514961	0.110135	cg26514961	12	PLXNC1	NM_005761	Body			TRUE
cg17147885	0.110055	cg17147885	3	NEK10	NM_199347	5'UTR			TRUE
cg01245965	0.109951	cg01245965	15	FMN1	NM_001103184	Body			TRUE
cg14266410	0.109895	cg14266410	14				chr14:92040411-92040876	N_Shelf	NA
cg02406148	0.109694	cg02406148	13	C1QTNF9B	NM_001007537	TSS1500			NA
cg05200254	0.109503	cg05200254	X	MCTS1;MCTS1;MCTS1	NM_014060;NM_001137554;NM_014060	5'UTR;TSS1500;1stExon			NA	X:119621751-119622050
cg12761101	0.108827	cg12761101	1	SCMH1;SCMH1	NM_001031694;NM_012236	Body;Body			TRUE
cg16423843	0.108773	cg16423843	12						NA	12:99349150-99349393
cg26668129	0.108347	cg26668129	1	RSBN1	NM_018364	Body			NA
cg14270434	0.10827	cg14270434	9				chr9:100613938-100614622	N_Shore	NA
cg01174811	0.108242	cg01174811	5	PDE4D;PDE4D;PDE4D	NM_001165899;NM_006203;NM_001104631	Body;TSS1500;Body			TRUE
cg21580213	0.108205	cg21580213	11	ANKRD49	NM_017704	Body	chr11:94226672-94227412	S_Shelf	NA
cg15750961	0.108142	cg15750961	10	KIAA1598;KIAA1598	NM_018330;NM_001127211	Body;Body			TRUE
cg20889774	0.108113	cg20889774	20	TOX2;TOX2;TOX2	NM_001098796;NM_001098797;NM_032883	5'UTR;Body;5'UTR	chr20:42543097-42545137	S_Shelf	NA
cg11374446	0.108058	cg11374446	13	DAOA;DAOA;DAOA	NM_172370;NM_001161814;NM_001161812	Body;Body;Body			TRUE
cg07707039	0.10775	cg07707039	17	COX11;COX11;COX11;COX11;COX11	NR_027942;NM_001162861;NM_004375;NR_027941;NM_001162862	Body;Body;Body;Body;Body	chr17:53045603-53046368	N_Shelf	NA
cg08583625	0.107216	cg08583625	8	OXR1	NM_018002	TSS1500	chr8:107282031-107283876	N_Shore	NA
cg23394673	0.107071	cg23394673	1	TNFRSF4	NM_003327	Body	chr1:1149055-1149524	Island	NA	1:1138672-1139355
cg04159215	0.107048	cg04159215	10	LHPP;LHPP	NM_022126;NM_001167880	Body;Body			NA	10:126171823-126172333
cg14614416	0.107033	cg14614416	1	TNFRSF9	NM_001561	TSS1500	chr1:8002408-8002699	N_Shore	NA
cg03372603	0.106938	cg03372603	3	TOP2B	NM_001068	3'UTR			NA
cg22623319	0.106739	cg22623319	10	RBM20	NM_001134363	Body	chr10:112431835-112432426	N_Shelf	TRUE
cg15575880	0.106646	cg15575880	6	HLA-DPA1	NM_033554	Body			NA
cg08265387	0.106522	cg08265387	14						NA	14:35358719-35358787
cg00710209	0.106372	cg00710209	2				chr2:87140786-87141107	N_Shelf	NA
cg08979573	0.105989	cg08979573	1				chr1:44568991-44569399	N_Shore	NA
cg00347228	0.105526	cg00347228	1				chr1:91359122-91359563	S_Shore	NA
cg01651886	0.105223	cg01651886	12	DNM1L;DNM1L;DNM1L	NM_005690;NM_012062;NM_012063	3'UTR;3'UTR;3'UTR			NA
cg00108351	0.105049	cg00108351	16				chr16:86530747-86532994	N_Shore	NA	16:85087075-85087787
cg10100266	0.104843	cg10100266	4	SNX25	NM_031953	5'UTR			NA	4:186380531-186380682
cg06551007	0.10462	cg06551007	11						TRUE
cg05752207	0.104024	cg05752207	1	CDC73	NM_024529	Body			TRUE
cg17378066	0.103785	cg17378066	10						NA
cg20850894	0.103609	cg20850894	4	NPFFR2;NPFFR2;NPFFR2	NM_004885;NM_053036;NM_001144756	3'UTR;3'UTR;3'UTR			NA
cg04362839	0.103556	cg04362839	14	BRF1;BRF1	NM_001519;NM_145685	Body;Body	chr14:105684955-105685159	S_Shelf	NA	14:104758819-104759469
cg13706058	0.103247	cg13706058	6						NA	6:85880852-85880975
cg09104029	0.103037	cg09104029	12	YEATS4	NM_006530	Body			NA	12:68054954-68055822
cg25693497	0.102805	cg25693497	2						NA	2:1544633-1545184
cg17283111	0.102689	cg17283111	1				chr1:77747314-77748224	N_Shelf	NA
cg13617280	0.102498	cg13617280	12	SLC15A4;MGC16384	NM_145648;NR_026666	Body;TSS200			NA	12:127865285-127865458
cg07395435	0.102386	cg07395435	X	MCF2	NM_001099855	5'UTR	chrX:138773796-138774673	Island	NA	X:138601463-138602410
cg10038185	0.102326	cg10038185	1	DIRAS3	NM_004675	TSS1500	chr1:68517254-68517474	Island	NA	1:68289750-68290062
cg12910830	0.102149	cg12910830	5	MAT2B	NM_182796	TSS1500	chr5:162932454-162932946	N_Shelf	NA
cg18660329	0.101974	cg18660329	3						NA	3:8688512-8688620
cg11705543	0.101948	cg11705543	2						TRUE
cg14866032	0.101704	cg14866032	15				chr15:98196021-98196391	N_Shore	NA
cg11302733	0.101627	cg11302733	12	CCNT1	NM_001240	Body	chr12:49110055-49110881	N_Shelf	NA
cg16766828	0.101507	cg16766828	3				chr3:128326937-128327507	S_Shore	NA
cg05686990	0.101392	cg05686990	2	TMEM169;TMEM169;TMEM169;TMEM169	NM_138390;NM_001142311;NM_001142310;NM_001142312	Body;Body;Body;Body			NA
cg21580007	0.101273	cg21580007	15	FAM82A2	NM_018145	3'UTR			NA
cg09267087	0.101222	cg09267087	7						NA	7:91354479-91356472
cg12518775	0.101186	cg12518775	2	ANXA4	NM_001153	5'UTR	chr2:69968749-69969592	S_Shore	NA
cg15832574	0.100887	cg15832574	1	ALG6	NM_013339	Body			TRUE
cg26942829	0.100421	cg26942829	6	GFOD1	NM_018988	Body			TRUE
cg04125341	0.100417	cg04125341	3	CLSTN2	NM_022131	Body	chr3:139653430-139655115	S_Shore	NA
cg24958687	0.10023	cg24958687	5	PCDHB5	NM_015669	1stExon	chr5:140516311-140517300	N_Shore	NA	5:140496145-140496332
cg10970751	0.0999698	cg10970751	13	DGKH;DGKH	NM_152910;NM_178009	Body;Body			TRUE
cg01748573	0.099915	cg01748573	20	GNAS;GNAS;GNAS;GNAS	NM_001077490;NM_016592;NR_003259;NM_080425	3'UTR;3'UTR;TSS1500;Body	chr20:57463652-57467739	N_Shore	NA	20:56896850-56898023
cg03554878	0.0998159	cg03554878	4						NA	4:160663431-160665319
cg27076487	0.0996182	cg27076487	X	LDOC1	NM_012317	TSS200	chrX:140270950-140271553	Island	NA	X:140098306-140099216
cg26390924	0.0993482	cg26390924	15	GABPB1;GABPB1;GABPB1;GABPB1;GABPB1	NM_016655;NM_005254;NM_016654;NM_002041;NM_181427	5'UTR;5'UTR;5'UTR;5'UTR;5'UTR			TRUE
cg17140103	0.0991429	cg17140103	17	RHOT1;RHOT1;RHOT1	NM_001033568;NM_018307;NM_001033566	Body;Body;Body	chr17:30469332-30469942	S_Shelf	NA
cg08882250	0.0990076	cg08882250	11	CAPRIN1;CAPRIN1	NM_005898;NM_203364	Body;Body			TRUE
cg16987684	0.0989305	cg16987684	4	RRH	NM_006583	3'UTR			NA
cg13592064	0.0988859	cg13592064	6				chr6:100915602-100915883	Island	NA	6:101022048-101022604
cg01645836	0.0980847	cg01645836	X	CXorf59	NM_173695	5'UTR			NA
cg04305725	0.0979816	cg04305725	1	NHLH1	NM_005598	5'UTR	chr1:160340604-160340843	N_Shore	NA
cg22511413	0.0978347	cg22511413	6						TRUE
cg13924954	0.0977774	cg13924954	19	MIR516B2	NR_030207	TSS1500			NA
cg24011522	0.0973666	cg24011522	8						TRUE
cg03607916	0.0972303	cg03607916	2				chr2:58478734-58478938	N_Shore	NA	2:58332089-58332442
cg20758834	0.0971161	cg20758834	4	ANK2;ANK2;ANK2	NM_001148;NM_001127493;NM_020977	Body;Body;Body			NA
cg20780850	0.0967045	cg20780850	1	C1orf114	NM_021179	TSS1500	chr1:169396621-169396869	S_Shore	NA
cg22274745	0.0965817	cg22274745	2	CERKL;CERKL;CERKL;CERKL;CERKL;CERKL;CERKL	NM_001030311;NM_001030312;NR_027689;NM_201548;NR_027690;NM_001160277;NM_001030313	Body;Body;Body;Body;Body;Body;Body			TRUE
cg16871561	0.0963789	cg16871561	12	SLC25A3;SLC25A3;SLC25A3	NM_213611;NM_005888;NM_002635	TSS1500;TSS1500;TSS1500	chr12:98987193-98988203	N_Shore	NA
cg24769348	0.0961394	cg24769348	10	OIT3	NM_152635	3'UTR			NA
cg24505730	0.095554	cg24505730	11	EXPH5	NM_015065	Body			TRUE
cg18358875	0.0950262	cg18358875	3				chr3:137479995-137480197	N_Shelf	NA
cg05796128	0.206329	cg05796128	4	TBC1D1	NM_015173	Body			TRUE
cg11685843	0.19992	cg11685843	4						NA	4:176585920-176586378
cg00997174	0.198908	cg00997174	X	LOC550643	NR_015367	Body			NA
cg15187276	0.195352	cg15187276	11	POLR2G	NM_002696	Body	chr11:62528903-62529428	S_Shelf	NA
cg15450782	0.191117	cg15450782	X	FAM120C;FAM120C	NM_017848;NM_017848	5'UTR;1stExon	chrX:54208939-54209723	Island	NA	X:54225728-54226729
cg25251204	0.188269	cg25251204	11				chr11:14926471-14927770	Island	NA	11:14883048-14884346
cg17051552	0.187229	cg17051552	11						NA	11:6163206-6163531
cg11088672	0.186739	cg11088672	4						TRUE
cg14895559	0.168323	cg14895559	8						NA	8:30328913-30328945
cg21750426	0.1671	cg21750426	21	MIRLET7C;C21orf34;C21orf34;MIR99A	NR_029480;NR_027790;NR_027791;NR_029514	TSS1500;Body;Body;Body			NA
cg22062007	0.16469	cg22062007	5	RASGRF2	NM_006909	Body			NA
cg15653209	0.161024	cg15653209	8	RHOBTB2;RHOBTB2	NM_001160037;NM_001160036	TSS1500;5'UTR			TRUE
cg02773086	0.15766	cg02773086	2	HOXD3	NM_006898	TSS1500	chr2:177027617-177028014	N_Shore	NA	2:176735140-176735772
cg04246864	0.156401	cg04246864	16				chr16:33356833-33357721	Island	NA	16:33264069-33265330
cg04121731	0.152502	cg04121731	16	ZNF267	NM_003414	Body	chr16:31885042-31885600	S_Shore	NA
cg17233090	0.151066	cg17233090	5						NA	5:6487966-6488073
cg11164993	0.148991	cg11164993	X	SNX12	NM_013346	TSS1500	chrX:70287890-70288359	S_Shore	NA
cg12747584	0.148195	cg12747584	2						TRUE
cg24926589	0.147703	cg24926589	2				chr2:182547873-182549177	S_Shelf	NA
cg06119201	0.146912	cg06119201	2	DPP10;DPP10	NM_001004360;NM_020868	Body;Body			TRUE
cg00130808	0.145803	cg00130808	15	LOC145845	NR_024264	TSS200	chr15:37179516-37179782	N_Shore	NA
cg08605855	0.141281	cg08605855	7	C7orf23;DMTF1;DMTF1;DMTF1;DMTF1;DMTF1	NM_024315;NM_001142326;NM_021145;NR_024550;NR_024549;NM_001142327	3'UTR;3'UTR;3'UTR;Body;Body;3'UTR			NA
cg22106280	0.141178	cg22106280	5						TRUE
cg07127103	0.140399	cg07127103	14	MAPK1IP1L	NM_144578	TSS1500	chr14:55518131-55518957	N_Shore	NA
cg18236877	0.140005	cg18236877	1	CASZ1;CASZ1	NM_017766;NM_001079843	Body;Body			NA	1:10656064-10656109
cg23407565	0.139586	cg23407565	X				chrX:50024336-50024556	Island	NA	X:50040961-50041296
cg06590946	0.138801	cg06590946	3	TRA2B	NM_004593	Body			NA	3:187126001-187126065
cg03258315	0.137043	cg03258315	Y				chrY:14077836-14078044	Island	NA	Y:12587870-12588064
cg12219707	0.136913	cg12219707	11	PAK1;PAK1	NM_002576;NM_001128620	3'UTR;3'UTR			TRUE
cg20038219	0.136322	cg20038219	7				chr7:73245434-73246045	N_Shelf	NA
cg02537342	0.135512	cg02537342	11	C11orf21;TSPAN32;C11orf21	NR_024621;NM_139022;NM_001142946	Body;TSS1500;Body			NA
cg02404304	0.135179	cg02404304	6	MYLK4	NM_001012418	TSS1500			NA
cg19975800	0.135176	cg19975800	2	UGT1A10;UGT1A8	NM_019075;NM_019076	TSS200;Body			NA
cg06738743	0.134074	cg06738743	3				chr3:133393118-133393657	N_Shelf	NA
cg27276180	0.133738	cg27276180	12						NA	12:99349150-99349393
cg04323925	0.133345	cg04323925	10						TRUE
cg12075776	0.132386	cg12075776	7	DMTF1;DMTF1;DMTF1;DMTF1;DMTF1	NM_021145;NM_001142327;NR_024550;NR_024549;NM_001142326	5'UTR;5'UTR;Body;Body;5'UTR			NA
cg13850925	0.131922	cg13850925	2						TRUE
cg13270115	0.131083	cg13270115	X	MID1;MID1;MID1	NM_001098624;NM_000381;NM_033290	5'UTR;TSS1500;5'UTR	chrX:10588199-10588486	S_Shore	NA
cg23516630	0.130939	cg23516630	13						TRUE
cg06904337	0.130306	cg06904337	11	OR8U8;OR5M1	NM_001013356;NM_001004740	Body;TSS200			NA
cg00750430	0.129461	cg00750430	10	KIAA1598;KIAA1598	NM_018330;NM_001127211	Body;Body			TRUE
cg14129328	0.128678	cg14129328	4						TRUE
cg11777506	0.128608	cg11777506	2						TRUE
cg21273746	0.128534	cg21273746	2	TSSC1	NM_003310	Body	chr2:3291107-3291503	Island	NA	2:3269749-3270510
cg15151364	0.128075	cg15151364	1	POU2F1	NM_002697	5'UTR			TRUE
cg07399209	0.127674	cg07399209	3						TRUE
cg11136969	0.127507	cg11136969	8	ENTPD4;ENTPD4	NM_004901;NM_001128930	Body;Body			NA	8:23355065-23355135
cg20004324	0.127202	cg20004324	12	SOX5	NM_152989	5'UTR			TRUE
cg21247948	0.125931	cg21247948	2	PRKD3	NM_005813	TSS1500			TRUE
cg18114036	0.124704	cg18114036	1	TMEM79;TMEM79	NR_026678;NM_032323	Body;Body	chr1:156261199-156261425	N_Shore	NA
cg08053204	0.124489	cg08053204	2						NA	2:130352577-130352686
cg09407650	0.12389	cg09407650	16				chr16:85320574-85320775	N_Shore	TRUE	16:83877496-83877719
cg22350048	0.123887	cg22350048	1						TRUE
cg08282428	0.123765	cg08282428	4	RBM46	NM_144979	TSS200	chr4:155702340-155703328	Island	NA	4:155921670-155922778
cg10254698	0.123578	cg10254698	14	C14orf142	NM_032490	3'UTR	chr14:93673128-93673917	N_Shelf	NA
cg27627876	0.123492	cg27627876	16	BANP;BANP	NM_017869;NM_079837	Body;Body	chr16:88101473-88101911	S_Shore	NA	16:86660246-86660322
cg20675150	0.122726	cg20675150	6	TRIM27	NM_006510	Body			NA
cg18794976	0.122705	cg18794976	5	GABRB2;GABRB2	NM_000813;NM_021911	Body;Body			TRUE
cg05862393	0.12254	cg05862393	11	SLC5A12	NM_178498	TSS1500			NA
cg16674116	0.122087	cg16674116	11	TOLLIP	NM_019009	Body	chr11:1315467-1317115	S_Shelf	NA	11:1276216-1276310
cg11584519	0.121668	cg11584519	5	11-Mar	NM_001102562	Body	chr5:16179064-16180420	N_Shelf	NA
cg20133183	0.121501	cg20133183	8						TRUE
cg05326984	0.121452	cg05326984	6	HYMAI;PLAGL1;PLAGL1;PLAGL1;PLAGL1;PLAGL1;PLAGL1;PLAGL1;PLAGL1	NR_002768;NM_006718;NM_002656;NM_001080951;NM_001080954;NM_001080956;NM_001080953;NM_001080955;NM_001080952	Body;TSS1500;TSS1500;5'UTR;TSS1500;TSS1500;TSS1500;5'UTR;TSS1500	chr6:144328916-144329847	Island	NA	6:144370627-144371616
cg02813243	0.120961	cg02813243	7	CALCR;CALCR	NM_001742;NM_001164737	TSS200;TSS200	chr7:93204085-93204381	Island	NA	7:93041945-93043100
cg06360703	0.120592	cg06360703	2	LASS6	NM_203463	Body			TRUE
cg25681122	0.120015	cg25681122	3	C3orf21	NM_152531	Body			NA
cg13211832	0.11978	cg13211832	6	WDR27	NM_182552	Body	chr6:169977218-169977894	S_Shore	NA	6:169720073-169720338
cg13572309	0.119574	cg13572309	12	LMO3;LMO3	NM_018640;NM_001001395	5'UTR;5'UTR			NA
cg10409341	0.119569	cg10409341	15	MEX3B	NM_032246	3'UTR	chr15:82335472-82339937	N_Shore	NA
cg05925857	0.119565	cg05925857	5						TRUE
cg01869548	0.119433	cg01869548	16	FLYWCH2;FLYWCH2;FLYWCH2	NM_001142499;NM_138439;NM_001142500	5'UTR;5'UTR;5'UTR	chr16:2932267-2933765	S_Shore	NA
cg27642784	0.119202	cg27642784	3				chr3:157815581-157816095	N_Shore	NA	3:159296300-159296370
cg16745086	0.118873	cg16745086	2	POTEE	NM_001083538	TSS200			NA
cg22128071	0.118707	cg22128071	3				chr3:93698763-93699433	N_Shelf	NA
cg26138978	0.118066	cg26138978	13	EFNB2	NM_004093	Body	chr13:107186468-107189024	N_Shelf	NA
cg13868361	0.117771	cg13868361	1	GTF2B	NM_001514	TSS1500	chr1:89356963-89357391	S_Shore	NA
cg10600701	0.117496	cg10600701	3	MECOM	NM_004991	TSS1500	chr3:169379437-169381056	S_Shore	NA
cg11194545	0.1174	cg11194545	X	NRK;NRK	NM_198465;NM_198465	5'UTR;1stExon	chrX:105066349-105067110	Island	NA	X:104952804-104953968
cg20725880	0.117357	cg20725880	3	ARL14;ARL14	NM_025047;NM_025047	3'UTR;1stExon			TRUE
cg20646500	0.11714	cg20646500	6	UBR2	NM_015255	Body	chr6:42531984-42532292	S_Shelf	NA
cg16426479	0.117065	cg16426479	5				chr5:43017968-43018668	S_Shore	NA	5:43056323-43056385
cg14460663	0.116794	cg14460663	9	ZCCHC7	NM_032226	3'UTR			NA
cg10948671	0.116784	cg10948671	10	LOC100133308	NR_024472	Body			NA
cg16210718	0.116142	cg16210718	22	GP1BB;SEPT5	NM_000407;NM_002688	TSS200;3'UTR	chr22:19709081-19712106	Island	NA	22:18089168-18092190
cg13686751	0.115767	cg13686751	9	FOXD4L6;FOXD4L6	NM_001085476;NM_001085476	3'UTR;1stExon	chr9:69200368-69201591	N_Shore	NA	9:68489938-68491874
cg01890083	0.115518	cg01890083	4						NA	4:184203188-184203337
cg19526166	0.115474	cg19526166	5	TMEM232	NM_001039763	TSS1500			NA
cg13703095	0.115398	cg13703095	9	KIF27	NM_017576	Body			NA
cg09723776	0.115076	cg09723776	8	NSMCE2	NM_173685	Body			TRUE
cg23344706	0.114651	cg23344706	3						TRUE
cg05638634	0.114008	cg05638634	X				chrX:139846646-139846955	S_Shelf	NA
cg09107055	0.113902	cg09107055	16	C16orf87	NM_001001436	Body			TRUE
cg08110693	0.113533	cg08110693	6	PXT1	NM_152990	5'UTR	chr6:36410433-36411139	N_Shelf	NA
cg20867963	0.113395	cg20867963	6	C6orf145	NM_183373	Body			TRUE	6:3688224-3688561
cg05105529	0.112665	cg05105529	14	SAV1	NM_021818	Body	chr14:51134480-51135304	N_Shelf	NA
cg02963248	0.112664	cg02963248	2				chr2:66808568-66809404	S_Shore	TRUE
cg26558420	0.112615	cg26558420	20	TPX2	NM_012112	5'UTR	chr20:30326913-30327430	S_Shelf	NA
cg13568992	0.112224	cg13568992	13						TRUE
cg10104129	0.111802	cg10104129	15				chr15:56657477-56657883	N_Shelf	NA
cg25824236	0.111618	cg25824236	2	SPAG16	NM_024532	Body			TRUE
cg26129220	0.111582	cg26129220	3	DNAH12;DNAH12	NM_198564;NM_178504	TSS1500;TSS1500			NA
cg08340716	0.111341	cg08340716	X	LOC347376	NR_003933	TSS200			NA
cg07582993	0.111093	cg07582993	20	UBOX5;UBOX5;FASTKD5	NM_199415;NM_014948;NM_021826	5'UTR;5'UTR;5'UTR	chr20:3140295-3140570	N_Shelf	NA
cg16970357	0.110975	cg16970357	11	PAX6;PAX6;PAX6	NM_001604;NM_001127612;NM_000280	Body;Body;Body	chr11:31820060-31821416	Island	TRUE	11:31776224-31777501
cg22059469	0.110742	cg22059469	5						TRUE
cg05963100	0.110601	cg05963100	7						TRUE
cg12981362	0.110021	cg12981362	X	COX7B	NM_001866	TSS200	chrX:77150837-77151247	S_Shelf	NA
cg17929917	0.110004	cg17929917	17						NA
cg18744355	0.109654	cg18744355	2	MYT1L	NM_015025	Body			NA	2:1885937-1886005
cg23061150	0.109532	cg23061150	7	CALCR;CALCR;CALCR	NM_001164738;NM_001164737;NM_001742	5'UTR;5'UTR;5'UTR			TRUE
cg22039204	0.109414	cg22039204	5	VCAN;VCAN;VCAN;VCAN	NM_004385;NM_001164098;NM_001126336;NM_001164097	Body;Body;Body;Body			TRUE
cg24838063	0.10939	cg24838063	12	PIWIL1	NM_004764	TSS200	chr12:130822360-130822696	Island	NA	12:129387699-129390036
cg22103164	0.108876	cg22103164	4	RBM46	NM_144979	TSS200	chr4:155702340-155703328	Island	NA	4:155921670-155922778
cg01085569	0.10887	cg01085569	2						TRUE
cg19645298	0.108363	cg19645298	8	C8orf47;C8orf47	NM_173549;NM_001170806	Body;Body	chr8:99076754-99077244	S_Shore	TRUE
cg22960051	0.108059	cg22960051	3						NA	3:101679044-101680480
cg17658468	0.1077	cg17658468	X	DYNLT3;DYNLT3	NM_006520;NM_006520	1stExon;5'UTR	chrX:37706295-37706972	Island	NA	X:37591303-37591888
cg07948034	0.107384	cg07948034	13	ZIC2	NM_007129	Body	chr13:100637112-100637472	N_Shore	NA	13:99433731-99434185
cg25513610	0.106429	cg25513610	6						NA
cg18544974	0.106342	cg18544974	3	TMEM108;TMEM108	NM_001136469;NM_023943	5'UTR;5'UTR			NA
cg18892244	0.106231	cg18892244	7	HEATR2	NM_017802	Body	chr7:807336-808261	Island	NA	7:773863-774926
cg14550265	0.105948	cg14550265	10						TRUE
cg22416596	0.105718	cg22416596	22				chr22:50708190-50710490	S_Shore	NA
cg05831907	0.105681	cg05831907	12						NA	12:99349150-99349393
cg01838596	0.105267	cg01838596	6	CDYL;CDYL;CDYL	NM_001143970;NM_004824;NR_026590	5'UTR;Body;Body			TRUE
cg21715189	0.105254	cg21715189	2	CYP1B1	NM_000104	TSS1500	chr2:38301276-38304518	S_Shore	TRUE
cg05181702	0.105221	cg05181702	X	WWC3	NM_015691	TSS1500	chrX:9982513-9984583	Island	NA	X:9942469-9944622
cg02626897	0.105186	cg02626897	2	EFEMP1;EFEMP1;EFEMP1	NM_004105;NM_001039349;NM_001039348	Body;Body;Body			TRUE
cg11615758	0.105158	cg11615758	6	PHACTR1	NM_030948	Body			TRUE
cg13548164	0.104945	cg13548164	7	SUMF2;SUMF2;SUMF2;SUMF2;SUMF2	NM_001042470;NM_001146333;NM_001042469;NM_001130069;NM_015411	Body;5'UTR;Body;Body;Body	chr7:56131778-56132226	S_Shore	NA
cg09970967	0.104165	cg09970967	14	PSEN1;PSEN1	NM_000021;NM_007318	TSS1500;TSS1500	chr14:73602898-73603747	N_Shore	NA
cg13521170	0.104124	cg13521170	18	BCL2	NM_000633	3'UTR			NA
cg11612098	0.103528	cg11612098	7	SDK1	NM_152744	Body			TRUE
cg08834459	0.10341	cg08834459	3	C3orf26;MIR548G	NM_032359;NR_031662	Body;Body	chr3:99536613-99537023	S_Shelf	NA
cg19249042	0.103318	cg19249042	7						TRUE
cg05518471	0.102882	cg05518471	10						NA	10:1996704-1996863
cg06525698	0.102826	cg06525698	16				chr16:85242383-85242634	S_Shore	NA	16:83799849-83800502
cg26312807	0.102504	cg26312807	3				chr3:127056836-127057296	Island	NA	3:128539494-128539986
cg21829420	0.102423	cg21829420	17	MYH13	NM_003802	TSS1500			NA
cg10261457	0.102312	cg10261457	X	SAGE1;SAGE1	NM_018666;NM_018666	1stExon;5'UTR			NA	X:134803248-134803550
cg07889938	0.101463	cg07889938	4	AFF1	NM_001166693	TSS1500	chr4:87855873-87857204	N_Shore	NA
cg23036213	0.101304	cg23036213	6	CAP2	NM_006366	Body			TRUE
cg04880091	0.101179	cg04880091	8				chr8:43132045-43132478	Island	NA	8:43250768-43251681
cg08815785	0.100209	cg08815785	3	KCNMB3;KCNMB3;KCNMB3;KCNMB3;KCNMB3	NM_171829;NM_001163677;NM_171830;NR_028135;NM_171828	Body;Body;TSS1500;Body;Body			NA
cg27180755	0.100137	cg27180755	6						NA	6:80836819-80837105
cg06705265	0.0999782	cg06705265	16	A2BP1;A2BP1	NM_001142333;NM_018723	5'UTR;5'UTR			NA	16:6636164-6636231
cg16100845	0.0996489	cg16100845	8						NA	8:49734898-49734984
cg04474903	0.0989591	cg04474903	5						NA	5:89404957-89405180
cg11658909	0.0988628	cg11658909	1	ASH1L	NM_018489	5'UTR			NA
cg27012424	0.0986808	cg27012424	18	DLGAP1;DLGAP1	NM_001003809;NM_004746	Body;Body	chr18:3771354-3771571	S_Shore	TRUE
cg05232628	0.0983835	cg05232628	7	CAV1	NM_001753	3'UTR			NA
cg11414202	0.0983611	cg11414202	17	NLK	NM_016231	Body			TRUE
cg12476455	0.0983168	cg12476455	1	NASP;NASP;NASP	NM_002482;NM_172164;NM_152298	Body;5'UTR;Body	chr1:46049590-46050582	S_Shore	NA
cg01224715	0.097785	cg01224715	5	PCDHGA4;PCDHGA11;PCDHGA11;PCDHGA9;PCDHGA1;PCDHGB1;PCDHGB6;PCDHGA12;PCDHGB3;PCDHGB7;PCDHGA6;PCDHGA8;PCDHGA10;PCDHGA12;PCDHGA5;PCDHGB4;PCDHGA3;PCDHGA2;PCDHGA7;PCDHGB2;PCDHGB5	NM_018917;NM_032092;NM_018914;NM_018921;NM_018912;NM_018922;NM_018926;NM_032094;NM_018924;NM_018927;NM_018919;NM_032088;NM_018913;NM_003735;NM_018918;NM_003736;NM_018916;NM_018915;NM_018920;NM_018923;NM_018925	Body;Body;Body;Body;Body;Body;Body;1stExon;Body;Body;Body;Body;Body;1stExon;Body;Body;Body;Body;Body;Body;Body	chr5:140810494-140812617	Island	NA
cg26287152	0.0969374	cg26287152	17	TBC1D16	NM_019020	Body	chr17:77924080-77924423	N_Shore	TRUE	17:75538070-75538586
cg05371922	0.0968336	cg05371922	X				chrX:8751285-8751608	Island	NA	X:8711266-8712215
cg04678715	0.0965981	cg04678715	10	FANK1	NM_145235	Body	chr10:127584249-127585538	S_Shore	NA
cg19744936	0.0965653	cg19744936	19	EPHX3;EPHX3	NM_001142886;NM_024794	5'UTR;TSS200	chr19:15344091-15344419	N_Shore	NA
cg09437283	0.0962751	cg09437283	3	IQSEC1;IQSEC1	NM_001134382;NM_014869	Body;Body	chr3:13008648-13009210	N_Shore	NA
cg07069844	0.0959612	cg07069844	19	TCF3;TCF3	NM_003200;NM_001136139	Body;Body	chr19:1615202-1615812	S_Shore	NA
cg19571686	0.0955154	cg19571686	14	NUBPL	NM_025152	3'UTR			NA
cg13395133	0.095317	cg13395133	6	COL12A1;COL12A1	NM_004370;NM_080645	Body;Body			NA
cg03681405	0.095154	cg03681405	X	LOC442459	NR_024608	TSS1500	chrX:99194334-99194598	S_Shore	NA
cg03806501	0.112596	cg03806501	7						TRUE
cg26240970	0.113735	cg26240970	7						TRUE
