# Supplementary material for: Steroid hormones regulate genome-wide epigenetic programming and gene transcription in human endometrial cells with marked aberrancies in endometriosis
Source: PLoS Genet. 2020 Jun 17;16(6):e1008601. doi: 10.1371/journal.pgen.1008601 (PMC7299312; doi:10.1371/journal.pgen.1008601)
Supplement: S2 Table — (XLSX) [file pgen.1008601.s005.xlsx]

## Sheet: genomic location table
Supp Table 2. Distribution of differentially methylated loci (in %) based on their location across the genome and in comparison to those interrogated within the platform in normal (NUP), stage I (Endo I) and stage IV (Endo IV).
	TSS1500	TSS200	5'UTR	1stExon	Body	3'UTR	intergenic
Interrogated	14.2066	10.7672	8.79057	4.68247	33.2959	3.60272	24.6546
NUP, All gain	12.758	5.06567	5.90994	3.2833	30.7692	3.84615	38.3677
NUP, All loss	10.1571	2.93194	8.37696	1.36126	38.1152	8.74346	30.3141
Endo I, All gain	13.6037	3.38809	7.59754	2.10472	34.5996	6.16016	32.5462
Endo I, All loss	12.5373	4.1791	8.35821	3.38308	34.3284	5.27363	31.9403
Endo IV, All gain	13.8298	4.55927	7.75076	2.12766	30.6991	8.66261	32.3708
Endo IV, All loss	9.45274	3.73134	7.71144	2.23881	36.3184	6.46766	34.0796
