# Supplementary material for: Steroid hormones regulate genome-wide epigenetic programming and gene transcription in human endometrial cells with marked aberrancies in endometriosis
Source: PLoS Genet. 2020 Jun 17;16(6):e1008601. doi: 10.1371/journal.pgen.1008601 (PMC7299312; doi:10.1371/journal.pgen.1008601)
Supplement: S3 Table — (XLSX) [file pgen.1008601.s006.xlsx]

## Sheet: CGI table 
Supp Table 3. Distribution of differentially methylated loci (in %) based on their association with CpG islands (CGI), and CGI north/south shelf, CGI north/south shore and not associated with CGIs (open sea), and in comparison to the interrogated CGI in the platform in normal (NUP), stage I (Endo I) and stage IV (Endo IV).
	CpG Island	N_Shelf	N_Shore	S_Shelf	S_Shore	total CGI	open sea
Interrogated	30.9434	5.11639	12.9475	4.59247	10.1317	63.7314	36.2686
NUP, All gain	7.41088	5.15947	12.3827	6.00375	9.7561	40.7129	59.2871
NUP, All loss	5.28796	8.2199	6.59686	7.48691	5.70681	33.2984	66.7016
Endo I, All gain	7.85421	6.51951	9.75359	6.00616	6.82752	36.961	63.039
Endo I, All loss	12.6368	6.26866	12.6368	5.87065	8.35821	45.7711	54.2289
Endo IV, All gain	4.40729	7.75076	9.11854	6.99088	7.44681	35.7143	64.2857
Endo IV, All loss	14.4279	6.96517	13.4328	4.72637	7.71144	47.2637	52.7363
