# Supplementary material for: Steroid hormones regulate genome-wide epigenetic programming and gene transcription in human endometrial cells with marked aberrancies in endometriosis
Source: PLoS Genet. 2020 Jun 17;16(6):e1008601. doi: 10.1371/journal.pgen.1008601 (PMC7299312; doi:10.1371/journal.pgen.1008601)
Supplement: S4 Table — (XLSX) [file pgen.1008601.s007.xlsx]

## Sheet: NUP_ E2 vs Veh
Supp Table 4. Differentially expressed genes in hormone treatments (E2, P4, E2+P4) vs. vehicle in normal eSF (NUP).
Table 4a. Differentially expressed in NUP_E2 vs vehicle.
Transcripts Cluster Id	genesymbol	FC ([NUP-E] vs [NUP-Veh])	Log FC ([NUP-E] vs [NUP-Veh])	FC (abs) ([NUP-E] vs [NUP-Veh])	Regulation ([NUP-E] vs [NUP-Veh])	[NUP-E](normalized)	[NUP-Veh](normalized)	category	ChromosomeNumber	entrezgene	genbank	genedescription	genesymbol	GO_biological_process	GO_cellular_component	GO_molecular_function	pathway	protein_domains	refseq	total_probes	unigene
7965873	IGF1	21.4608	4.42363	21.4608	up	2.567	-1.85663	main	chr12	3479	BC148266|BC152321|CR541861|M11568|M27544|M29644|M37484|X00173	insulin-likegrowthfactor1(somatomedinC)	IGF1	NM_000618 // GO:0001501 // skeletal system development // traceable author statement ///NM_000618 // GO:0001775 // cell activation // inferred from direct assay ///NM_000618 // GO:0001974 // blood vessel remodeling // inferred from electronic annotation ///NM_000618 // GO:0002576 // platelet degranulation // traceable author statement ///NM_000618 // GO:0006260 // DNA replication // traceable aut…	NM_000618 // GO:0005576 // extracellular region // non-traceable author statement ///NM_000618 // GO:0005576 // extracellular region // traceable author statement ///NM_000618 // GO:0005615 // extracellular space // inferred from direct assay ///NM_000618 // GO:0005886 // plasma membrane // traceable author statement ///NM_000618 // GO:0016942 // insulin-like growth factor binding protein complex…	NM_000618 // GO:0005158 // insulin receptor binding // inferred from physical interaction ///NM_000618 // GO:0005159 // insulin-like growth factor receptor binding // inferred from physical interaction ///NM_000618 // GO:0005178 // integrin binding // inferred from direct assay ///NM_000618 // GO:0005179 // hormone activity // inferred from direct assay ///NM_000618 // GO:0005515 // protein bindi…		ENST00000307046 // Pfam // IPR016179 // Insulin-like///ENST00000337514 // Pfam // IPR016179 // Insulin-like///ENST00000392905 // Pfam // IPR016179 // Insulin-like///ENST00000424202 // Pfam // IPR016179 // Insulin-like///ENST00000456098 // Pfam // IPR016179 // Insulin-like///ENST00000392904 // Pfam // IPR016179 // Insulin-like	NM_000618///NM_001111283///NM_001111284///NM_001111285///XM_005268835	32	Hs.160562///Hs.604258///Hs.624759///Hs.708628
8040292	GREB1	8.19377	3.03453	8.19377	up	2.74651	-0.288014	main	chr2	9687	AF245388|AF245389|AF245390|BC034455|BC054502	growthregulationbyestrogeninbreastcancer1	GREB1		NM_014668 // GO:0016021 // integral component of membrane // inferred from electronic annotation ///NM_014668 // GO:0016020 // membrane // inferred from electronic annotation ///NM_033090 // GO:0016021 // integral component of membrane // inferred from electronic annotation ///NM_033090 // GO:0016020 // membrane // inferred from electronic annotation ///NM_148903 // GO:0016021 // integral compone…				NM_014668///NM_033090///NM_148903	49	Hs.467733///Hs.611740
7951165	PGR	4.78042	2.25714	4.78042	up	1.92081	-0.336331	main	chr11	5241	AB084248|AB085683|AB085843|AB085844|AB085845|AF016381|AK304853|AY212933|M15716|X51730	progesteronereceptor	PGR	ENST00000263463 // GO:0001542 // ovulation from ovarian follicle // inferred from electronic annotation ///ENST00000263463 // GO:0002070 // epithelial cell maturation // inferred from electronic annotation ///ENST00000263463 // GO:0006367 // transcription initiation from RNA polymerase II promoter // traceable author statement ///ENST00000263463 // GO:0007165 // signal transduction // traceable a…	ENST00000263463 // GO:0005654 // nucleoplasm // traceable author statement ///ENST00000263463 // GO:0005741 // mitochondrial outer membrane // inferred from electronic annotation ///ENST00000263463 // GO:0005634 // nucleus // inferred from electronic annotation ///ENST00000263463 // GO:0005737 // cytoplasm // inferred from electronic annotation ///ENST00000263463 // GO:0005739 // mitochondrion //…	ENST00000263463 // GO:0000978 // RNA polymerase II core promoter proximal region sequence-specific DNA binding // inferred from direct assay ///ENST00000263463 // GO:0001077 // RNA polymerase II core promoter proximal region sequence-specific DNA binding transcription factor activity involved in positive regulation of transcription // inferred from direct assay ///ENST00000263463 // GO:0003677 //…	ENST00000263463 // GenMAPP // Ovarian_Infertility_Genes///ENST00000263463 // GenMAPP // Nuclear_Receptors///ENST00000325455 // GenMAPP // Ovarian_Infertility_Genes///ENST00000325455 // GenMAPP // Nuclear_Receptors///ENST00000526300 // GenMAPP // Ovarian_Infertility_Genes///ENST00000526300 // GenMAPP // Nuclear_Receptors///ENST00000528960 // GenMAPP // Ovarian_Infertility_Genes///ENST00000528960 /…	ENST00000263463 // Pfam // IPR000128 // Progesterone receptor///ENST00000263463 // Pfam // IPR000536 // Nuclear hormone receptor, ligand-binding, core///ENST00000263463 // Pfam // IPR001628 // Zinc finger, nuclear hormone receptor-type///ENST00000325455 // Pfam // IPR000128 // Progesterone receptor///ENST00000325455 // Pfam // IPR000536 // Nuclear hormone receptor, ligand-binding, core///ENST0000…	NM_000926///NM_001202474///NM_001271161///NR_073141///NR_073142///NM_001271162///NR_073143	38	Hs.32405///Hs.742403
7971461	LCP1	4.70165	2.23317	4.70165	up	1.58377	-0.649396	main	chr13	3936	AK097174|AK097275|AK300556|BC007673|BC010271|EU794648|J02923|M22300|AK093568	lymphocytecytosolicprotein1(L-plastin)	LCP1	NM_002298 // GO:0002286 // T cell activation involved in immune response // inferred from direct assay ///NM_002298 // GO:0010737 // protein kinase A signaling // inferred from mutant phenotype ///NM_002298 // GO:0016477 // cell migration // inferred from mutant phenotype ///NM_002298 // GO:0031100 // organ regeneration // inferred from electronic annotation ///NM_002298 // GO:0033157 // regulati…	NM_002298 // GO:0001725 // stress fiber // inferred from mutant phenotype ///NM_002298 // GO:0001726 // ruffle // inferred from mutant phenotype ///NM_002298 // GO:0001891 // phagocytic cup // inferred from electronic annotation ///NM_002298 // GO:0005615 // extracellular space // inferred from direct assay ///NM_002298 // GO:0005737 // cytoplasm // inferred from direct assay ///NM_002298 // GO:0…	NM_002298 // GO:0003779 // actin binding // non-traceable author statement ///NM_002298 // GO:0005509 // calcium ion binding // non-traceable author statement ///NM_002298 // GO:0042802 // identical protein binding // inferred from electronic annotation ///NM_002298 // GO:0051015 // actin filament binding // inferred from mutant phenotype ///NM_002298 // GO:0003779 // actin binding // inferred fr…		ENST00000323076 // Pfam // IPR001715 // Calponin homology domain///ENST00000323076 // Pfam // IPR002048 // EF-hand domain///ENST00000323076 // Pfam // IPR022613 // Calmodulin-regulated spectrin-associated protein, CH domain///ENST00000398576 // Pfam // IPR001715 // Calponin homology domain///ENST00000398576 // Pfam // IPR002048 // EF-hand domain///ENST00000398576 // Pfam // IPR022613 // Calmoduli…	NM_002298///XM_005266374	42	Hs.381099
8101659	SPARCL1	4.60065	2.20184	4.60065	up	1.32997	-0.871865	main	chr4	8404	AK316533|AY513278|BC010383|BC033721|AK298039|AK300956|AK304494|AK294335|AK304628	SPARC-like1(hevin)	SPARCL1	NM_001128310 // GO:0007165 // signal transduction // inferred from electronic annotation ///NM_001291976 // GO:0007165 // signal transduction // inferred from electronic annotation ///NM_004684 // GO:0007165 // signal transduction // inferred from electronic annotation ///ENST00000282470 // GO:0007165 // signal transduction // inferred from electronic annotation ///ENST00000418378 // GO:0007165 /…	NM_001128310 // GO:0005578 // proteinaceous extracellular matrix // inferred from electronic annotation ///NM_001128310 // GO:0005615 // extracellular space // inferred from direct assay ///NM_001128310 // GO:0070062 // extracellular vesicular exosome // inferred from direct assay ///NM_001128310 // GO:0005576 // extracellular region // inferred from electronic annotation ///NM_001128310 // GO:00…	NM_001128310 // GO:0005509 // calcium ion binding // inferred from electronic annotation ///NM_001128310 // GO:0046872 // metal ion binding // inferred from electronic annotation ///NM_001291976 // GO:0005509 // calcium ion binding // inferred from electronic annotation ///NM_001291976 // GO:0046872 // metal ion binding // inferred from electronic annotation ///NM_004684 // GO:0005509 // calcium …		ENST00000282470 // Pfam // IPR002350 // Kazal domain///ENST00000282470 // Pfam // IPR015369 // Follistatin/Osteonectin EGF domain///ENST00000282470 // Pfam // IPR019577 // SPARC/Testican, calcium-binding domain///ENST00000418378 // Pfam // IPR002350 // Kazal domain///ENST00000418378 // Pfam // IPR015369 // Follistatin/Osteonectin EGF domain///ENST00000418378 // Pfam // IPR019577 // SPARC/Testican…	NM_001128310///NM_001291976///NM_004684///NM_001291977	37	Hs.62886///Hs.593087///Hs.740129
8088560	ADAMTS9	3.81106	1.93019	3.81106	up	1.95604	0.0258491	main	chr3	56999	AB037733|AF261918|AF488803|AK300357|AK303343|BC026271|BC130578|BC171764|BC036770	ADAMmetallopeptidasewiththrombospondintype1motif,9	ADAMTS9	NM_182920 // GO:0006508 // proteolysis // inferred from direct assay ///NM_182920 // GO:0006516 // glycoprotein catabolic process // traceable author statement ///NM_182920 // GO:0007275 // multicellular organismal development // traceable author statement ///NM_182920 // GO:0015031 // protein transport // inferred from electronic annotation ///NM_182920 // GO:0016192 // vesicle-mediated transpor…	NM_182920 // GO:0005578 // proteinaceous extracellular matrix // inferred from direct assay ///NM_182920 // GO:0005615 // extracellular space // inferred from electronic annotation ///NM_182920 // GO:0005783 // endoplasmic reticulum // inferred from electronic annotation ///NM_182920 // GO:0031012 // extracellular matrix // inferred from sequence or structural similarity ///NM_182920 // GO:000557…	NM_182920 // GO:0004222 // metalloendopeptidase activity // inferred from electronic annotation ///NM_182920 // GO:0008237 // metallopeptidase activity // inferred from direct assay ///NM_182920 // GO:0008270 // zinc ion binding // inferred from electronic annotation ///NM_182920 // GO:0004175 // endopeptidase activity // inferred from electronic annotation ///NM_182920 // GO:0008233 // peptidase…		ENST00000295903 // Pfam // IPR000884 // Thrombospondin, type 1 repeat///ENST00000295903 // Pfam // IPR001590 // Peptidase M12B, ADAM/reprolysin///ENST00000295903 // Pfam // IPR002870 // Peptidase M12B, propeptide///ENST00000295903 // Pfam // IPR010294 // ADAM-TS Spacer 1///ENST00000295903 // Pfam // IPR012314 // Peptidase M12B, GON-ADAMTSs///ENST00000481060 // Pfam // IPR000884 // Thrombospondin,…	NM_182920	55	Hs.656071///Hs.627120
7987315	ACTC1	3.79012	1.92224	3.79012	up	1.59206	-0.330188	main	chr15	70	AK290616|BC009978|CR541795	actin,alpha,cardiacmuscle1	ACTC1	NM_005159 // GO:0006200 // ATP catabolic process // inferred from direct assay ///NM_005159 // GO:0006915 // apoptotic process // inferred from sequence or structural similarity ///NM_005159 // GO:0030048 // actin filament-based movement // inferred from direct assay ///NM_005159 // GO:0030049 // muscle filament sliding // traceable author statement ///NM_005159 // GO:0030240 // skeletal muscle t…	NM_005159 // GO:0005615 // extracellular space // inferred from direct assay ///NM_005159 // GO:0005737 // cytoplasm // inferred from direct assay ///NM_005159 // GO:0005829 // cytosol // traceable author statement ///NM_005159 // GO:0005884 // actin filament // inferred from direct assay ///NM_005159 // GO:0030017 // sarcomere // inferred from direct assay ///NM_005159 // GO:0031674 // I band //…	NM_005159 // GO:0005524 // ATP binding // inferred from direct assay ///NM_005159 // GO:0016887 // ATPase activity // inferred from direct assay ///NM_005159 // GO:0017022 // myosin binding // inferred from direct assay ///NM_005159 // GO:0017022 // myosin binding // inferred from physical interaction ///NM_005159 // GO:0000166 // nucleotide binding // inferred from electronic annotation ///NM_00…	NM_005159 // GenMAPP // Smooth_muscle_contraction///NM_005159 // GenMAPP // Striated_muscle_contraction///ENST00000290378 // GenMAPP // Smooth_muscle_contraction///ENST00000290378 // GenMAPP // Striated_muscle_contraction///ENST00000557860 // GenMAPP // Smooth_muscle_contraction///ENST00000557860 // GenMAPP // Striated_muscle_contraction///AK290616 // GenMAPP // Smooth_muscle_contraction///AK2906…	ENST00000290378 // Pfam // IPR004000 // Actin-related protein	NM_005159	27	Hs.118127
8107823	ADAMTS19	3.12997	1.64615	3.12997	up	1.86254	0.216389	main	chr5	171019		ADAMmetallopeptidasewiththrombospondintype1motif,19	ADAMTS19	NM_133638 // GO:0006508 // proteolysis // inferred from electronic annotation ///ENST00000274487 // GO:0006508 // proteolysis // inferred from electronic annotation	NM_133638 // GO:0005578 // proteinaceous extracellular matrix // inferred from electronic annotation ///NM_133638 // GO:0005576 // extracellular region // inferred from electronic annotation ///NM_133638 // GO:0031012 // extracellular matrix // inferred from electronic annotation ///ENST00000274487 // GO:0005578 // proteinaceous extracellular matrix // inferred from electronic annotation ///ENST0…	NM_133638 // GO:0004222 // metalloendopeptidase activity // inferred from electronic annotation ///NM_133638 // GO:0008270 // zinc ion binding // inferred from electronic annotation ///NM_133638 // GO:0008233 // peptidase activity // inferred from electronic annotation ///NM_133638 // GO:0008237 // metallopeptidase activity // inferred from electronic annotation ///NM_133638 // GO:0016787 // hydr…		ENST00000274487 // Pfam // IPR000884 // Thrombospondin, type 1 repeat///ENST00000274487 // Pfam // IPR001590 // Peptidase M12B, ADAM/reprolysin///ENST00000274487 // Pfam // IPR001818 // Peptidase M10, metallopeptidase///ENST00000274487 // Pfam // IPR002870 // Peptidase M12B, propeptide///ENST00000274487 // Pfam // IPR010294 // ADAM-TS Spacer 1///ENST00000274487 // Pfam // IPR010909 // PLAC	NM_133638	38	Hs.23751///Hs.596004
8086352	ULK4	2.99592	1.583	2.99592	up	0.95592	-0.62708	main	chr3	54986	AK304341|BC040739|BC018795	unc-51likekinase4	ULK4	NM_017886 // GO:0003351 // epithelial cilium movement // inferred from electronic annotation ///NM_017886 // GO:0006468 // protein phosphorylation // inferred from electronic annotation ///NM_017886 // GO:0021591 // ventricular system development // inferred from electronic annotation ///NM_017886 // GO:0060271 // cilium morphogenesis // inferred from electronic annotation ///NM_017886 // GO:0016…		NM_017886 // GO:0004674 // protein serine/threonine kinase activity // inferred from electronic annotation ///NM_017886 // GO:0005524 // ATP binding // inferred from electronic annotation ///NM_017886 // GO:0000166 // nucleotide binding // inferred from electronic annotation ///NM_017886 // GO:0004672 // protein kinase activity // inferred from electronic annotation ///NM_017886 // GO:0016301 // …		ENST00000301831 // Pfam // IPR000719 // Protein kinase domain///ENST00000301831 // Pfam // IPR001245 // Serine-threonine/tyrosine-protein kinase catalytic domain	NM_017886	43	Hs.656192
8080562	IL17RB	2.91307	1.54254	2.91307	up	1.78694	0.2444	main	chr3	55540	AF208111|AF212365|AF250309|BC000980|AF208110|AY359122	interleukin17receptorB	IL17RB	XM_006713253 // GO:0001558 // regulation of cell growth // non-traceable author statement ///XM_006713253 // GO:0006952 // defense response // traceable author statement ///XM_006713253 // GO:0019221 // cytokine-mediated signaling pathway // non-traceable author statement ///XM_006713254 // GO:0001558 // regulation of cell growth // non-traceable author statement ///XM_006713254 // GO:0006952 // …	XM_006713253 // GO:0005576 // extracellular region // inferred from electronic annotation ///XM_006713253 // GO:0005737 // cytoplasm // inferred from electronic annotation ///XM_006713253 // GO:0005887 // integral component of plasma membrane // traceable author statement ///XM_006713253 // GO:0009986 // cell surface // inferred from electronic annotation ///XM_006713253 // GO:0016020 // membrane…	XM_006713253 // GO:0004896 // cytokine receptor activity // non-traceable author statement ///XM_006713254 // GO:0004896 // cytokine receptor activity // non-traceable author statement ///XM_006713255 // GO:0004896 // cytokine receptor activity // non-traceable author statement ///ENST00000475124 // GO:0004896 // cytokine receptor activity // non-traceable author statement ///AF208111 // GO:00048…		ENST00000288167 // Pfam // IPR013568 // SEFIR///ENST00000494338 // Pfam // IPR013568 // SEFIR	XM_006713253///XM_006713254///XM_006713255///NM_018725///XM_006713256	39	Hs.654970
8101762	SNCA	2.86029	1.51616	2.86029	up	1.08713	-0.429036	main	chr4	6622	AK290169|AY049786|BC013293|BC108275|CR457058|CR541653|D31839|JN709859|JN709860|JN709861|JN709862|JN709863|JN709864|JN709865|JN709866|JN709867|JN709868|JN709869|L08850|L36674|L36675	synuclein,alpha(nonA4componentofamyloidprecursor)	SNCA	NM_000345 // GO:0001774 // microglial cell activation // inferred from electronic annotation ///NM_000345 // GO:0001921 // positive regulation of receptor recycling // inferred from direct assay ///NM_000345 // GO:0001933 // negative regulation of protein phosphorylation // inferred from electronic annotation ///NM_000345 // GO:0001956 // positive regulation of neurotransmitter secretion // infer…	NM_000345 // GO:0005576 // extracellular region // traceable author statement ///NM_000345 // GO:0005634 // nucleus // inferred from direct assay ///NM_000345 // GO:0005640 // nuclear outer membrane // inferred from electronic annotation ///NM_000345 // GO:0005737 // cytoplasm // inferred from direct assay ///NM_000345 // GO:0005739 // mitochondrion // inferred from electronic annotation ///NM_00…	NM_000345 // GO:0000287 // magnesium ion binding // inferred from direct assay ///NM_000345 // GO:0005504 // fatty acid binding // inferred from direct assay ///NM_000345 // GO:0005507 // copper ion binding // inferred from direct assay ///NM_000345 // GO:0005509 // calcium ion binding // inferred from direct assay ///NM_000345 // GO:0005515 // protein binding // inferred from physical interactio…		ENST00000345009 // Pfam // IPR001058 // Synuclein///ENST00000394986 // Pfam // IPR001058 // Synuclein///ENST00000394989 // Pfam // IPR001058 // Synuclein///ENST00000394991 // Pfam // IPR001058 // Synuclein///ENST00000420646 // Pfam // IPR001058 // Synuclein///ENST00000505199 // Pfam // IPR001058 // Synuclein///ENST00000506691 // Pfam // IPR001058 // Synuclein///ENST00000508895 // Pfam // IPR00105…	NM_000345///NM_001146054///NM_007308///NM_001146055	34	Hs.21374///Hs.604559
8054281	LONRF2	2.84311	1.50747	2.84311	up	1.42624	-0.0812315	main	chr2	164832	BC101662|BC101664|DQ020495	LONpeptidaseN-terminaldomainandringfinger2	LONRF2	NM_198461 // GO:0006200 // ATP catabolic process // inferred from electronic annotation ///NM_198461 // GO:0006508 // proteolysis // inferred from electronic annotation ///ENST00000393437 // GO:0006200 // ATP catabolic process // inferred from electronic annotation ///ENST00000393437 // GO:0006508 // proteolysis // inferred from electronic annotation ///ENST00000409647 // GO:0006200 // ATP catabo…		NM_198461 // GO:0004176 // ATP-dependent peptidase activity // inferred from electronic annotation ///NM_198461 // GO:0008270 // zinc ion binding // inferred from electronic annotation ///NM_198461 // GO:0046872 // metal ion binding // inferred from electronic annotation ///ENST00000393437 // GO:0004176 // ATP-dependent peptidase activity // inferred from electronic annotation ///ENST00000393437 …		ENST00000393437 // Pfam // IPR003111 // Peptidase S16, lon N-terminal///ENST00000393437 // Pfam // IPR018957 // Zinc finger, C3HC4 RING-type///ENST00000409647 // Pfam // IPR003111 // Peptidase S16, lon N-terminal///ENST00000409647 // Pfam // IPR018957 // Zinc finger, C3HC4 RING-type	NM_198461	32	Hs.21380///Hs.597102
8107814	ISOC1	2.82437	1.49793	2.82437	up	1.63099	0.133056	main	chr5	51015	BC008367|BC014105|AF151869	isochorismatasedomaincontaining1	ISOC1	NM_016048 // GO:0008152 // metabolic process // inferred from electronic annotation ///NM_016048 // GO:0008150 // biological_process // no biological data available ///ENST00000173527 // GO:0008152 // metabolic process // inferred from electronic annotation ///ENST00000173527 // GO:0008150 // biological_process // no biological data available ///ENST00000514194 // GO:0008152 // metabolic process …	NM_016048 // GO:0005777 // peroxisome // inferred from sequence or structural similarity ///NM_016048 // GO:0070062 // extracellular vesicular exosome // inferred from direct assay ///ENST00000173527 // GO:0005777 // peroxisome // inferred from sequence or structural similarity ///ENST00000173527 // GO:0070062 // extracellular vesicular exosome // inferred from direct assay ///ENST00000514194 // …	NM_016048 // GO:0003824 // catalytic activity // inferred from electronic annotation ///NM_016048 // GO:0003674 // molecular_function // no biological data available ///ENST00000173527 // GO:0003824 // catalytic activity // inferred from electronic annotation ///ENST00000173527 // GO:0003674 // molecular_function // no biological data available ///ENST00000514194 // GO:0003824 // catalytic activi…		ENST00000173527 // Pfam // IPR000868 // Isochorismatase-like///ENST00000514194 // Pfam // IPR000868 // Isochorismatase-like	NM_016048	25	Hs.483296
8117020	MYLIP	2.81405	1.49265	2.81405	up	1.49392	0.00127316	main	chr6	29116	AF006003|AF187016|AF258586|BC002860|BT007055	myosinregulatorylightchaininteractingprotein	MYLIP	NM_013262 // GO:0006928 // cellular component movement // inferred from mutant phenotype ///NM_013262 // GO:0007399 // nervous system development // inferred from mutant phenotype ///NM_013262 // GO:0010989 // negative regulation of low-density lipoprotein particle clearance // inferred from electronic annotation ///NM_013262 // GO:0016567 // protein ubiquitination // inferred from direct assay /…	NM_013262 // GO:0005622 // intracellular // inferred from direct assay ///NM_013262 // GO:0005737 // cytoplasm // inferred from electronic annotation ///NM_013262 // GO:0005856 // cytoskeleton // inferred from electronic annotation ///NM_013262 // GO:0005886 // plasma membrane // inferred from electronic annotation ///NM_013262 // GO:0019898 // extrinsic component of membrane // inferred from ele…	NM_013262 // GO:0004842 // ubiquitin-protein transferase activity // inferred from direct assay ///NM_013262 // GO:0005515 // protein binding // inferred from physical interaction ///NM_013262 // GO:0008092 // cytoskeletal protein binding // inferred from direct assay ///NM_013262 // GO:0008270 // zinc ion binding // inferred from electronic annotation ///NM_013262 // GO:0016874 // ligase activit…		ENST00000356840 // Pfam // IPR018979 // FERM, N-terminal///ENST00000356840 // Pfam // IPR019748 // FERM central domain	NM_013262	30	Hs.484738///Hs.653717
8171248	KAL1	2.79212	1.48136	2.79212	up	0.908723	-0.572641	main	chrX	3730	BC137426|BC137427|M97252	Kallmannsyndrome1sequence	KAL1	NM_000216 // GO:0006928 // cellular component movement // traceable author statement ///NM_000216 // GO:0006935 // chemotaxis // traceable author statement ///NM_000216 // GO:0007155 // cell adhesion // inferred from electronic annotation ///NM_000216 // GO:0007411 // axon guidance // traceable author statement ///NM_000216 // GO:0010951 // negative regulation of endopeptidase activity // inferre…	NM_000216 // GO:0005578 // proteinaceous extracellular matrix // traceable author statement ///NM_000216 // GO:0005615 // extracellular space // traceable author statement ///NM_000216 // GO:0005886 // plasma membrane // inferred from electronic annotation ///NM_000216 // GO:0005576 // extracellular region // inferred from electronic annotation ///NM_000216 // GO:0016020 // membrane // inferred f…	NM_000216 // GO:0004867 // serine-type endopeptidase inhibitor activity // inferred from electronic annotation ///NM_000216 // GO:0005201 // extracellular matrix structural constituent // traceable author statement ///NM_000216 // GO:0005515 // protein binding // inferred from physical interaction ///NM_000216 // GO:0008201 // heparin binding // inferred from electronic annotation ///NM_000216 //…		ENST00000262648 // Pfam // IPR003961 // Fibronectin, type III///ENST00000262648 // Pfam // IPR008197 // Whey acidic protein-type 4-disulphide core	NM_000216///XM_005274501	36	Hs.521869///Hs.603939///Hs.606153
7942674	TSKU	2.76557	1.46757	2.76557	up	1.07404	-0.393535	main	chr11	25987	AF191019|AK126536|AY358317|BC020975	tsukushi,smallleucinerichproteoglycan	TSKU	NM_001258210 // GO:0010468 // regulation of gene expression // inferred from electronic annotation ///NM_001258210 // GO:0021540 // corpus callosum morphogenesis // inferred from electronic annotation ///NM_001258210 // GO:0021670 // lateral ventricle development // inferred from electronic annotation ///NM_001258210 // GO:0021960 // anterior commissure morphogenesis // inferred from electronic a…	NM_001258210 // GO:0005615 // extracellular space // inferred from electronic annotation ///NM_001258210 // GO:0005576 // extracellular region // inferred from electronic annotation ///NM_015516 // GO:0005615 // extracellular space // inferred from electronic annotation ///NM_015516 // GO:0005576 // extracellular region // inferred from electronic annotation ///ENST00000333090 // GO:0005615 // ex…	ENST00000333090 // GO:0005515 // protein binding // inferred from electronic annotation ///ENST00000527881 // GO:0005515 // protein binding // inferred from electronic annotation ///ENST00000533752 // GO:0005515 // protein binding // inferred from electronic annotation		ENST00000333090 // Pfam // IPR001611 // Leucine-rich repeat///ENST00000527881 // Pfam // IPR001611 // Leucine-rich repeat///ENST00000533752 // Pfam // IPR001611 // Leucine-rich repeat	NM_001258210///NM_015516	28	Hs.8361
8145766	NRG1	2.75711	1.46316	2.75711	up	1.48605	0.0228977	main	chr8	3084	AF176921	neuregulin1	NRG1	AF176921 // GO:0000165 // MAPK cascade // inferred from electronic annotation ///AF176921 // GO:0000902 // cell morphogenesis // inferred from electronic annotation ///AF176921 // GO:0003161 // cardiac conduction system development // inferred from electronic annotation ///AF176921 // GO:0003222 // ventricular trabecula myocardium morphogenesis // inferred from direct assay ///AF176921 // GO:0007…	AF176921 // GO:0005576 // extracellular region // non-traceable author statement ///AF176921 // GO:0005576 // extracellular region // traceable author statement ///AF176921 // GO:0005615 // extracellular space // inferred from direct assay ///AF176921 // GO:0005634 // nucleus // inferred from electronic annotation ///AF176921 // GO:0005737 // cytoplasm // inferred from electronic annotation ///AF…	AF176921 // GO:0003712 // transcription cofactor activity // inferred from direct assay ///AF176921 // GO:0005102 // receptor binding // inferred from physical interaction ///AF176921 // GO:0005125 // cytokine activity // traceable author statement ///AF176921 // GO:0005176 // ErbB-2 class receptor binding // inferred from electronic annotation ///AF176921 // GO:0005515 // protein binding // infe…				23	Hs.453951///Hs.668810
8131205	SDK1	2.66356	1.41335	2.66356	up	1.23783	-0.17552	main	chr7	221935	AL833354|AY310398	sidekickcelladhesionmolecule1	SDK1	NM_001079653 // GO:0007155 // cell adhesion // inferred from electronic annotation ///NM_152744 // GO:0007155 // cell adhesion // inferred from electronic annotation ///ENST00000389531 // GO:0007155 // cell adhesion // inferred from electronic annotation ///ENST00000404826 // GO:0007155 // cell adhesion // inferred from electronic annotation ///ENST00000476701 // GO:0007155 // cell adhesion // in…	NM_001079653 // GO:0016021 // integral component of membrane // inferred from electronic annotation ///NM_001079653 // GO:0070062 // extracellular vesicular exosome // inferred from direct assay ///NM_001079653 // GO:0016020 // membrane // inferred from electronic annotation ///NM_152744 // GO:0016021 // integral component of membrane // inferred from electronic annotation ///NM_152744 // GO:0070…	ENST00000389531 // GO:0005515 // protein binding // inferred from electronic annotation ///ENST00000404826 // GO:0005515 // protein binding // inferred from electronic annotation		ENST00000389531 // Pfam // IPR003961 // Fibronectin, type III///ENST00000389531 // Pfam // IPR013098 // Immunoglobulin I-set///ENST00000389531 // Pfam // IPR013106 // Immunoglobulin V-set domain///ENST00000389531 // Pfam // IPR013151 // Immunoglobulin///ENST00000404826 // Pfam // IPR003961 // Fibronectin, type III///ENST00000404826 // Pfam // IPR013098 // Immunoglobulin I-set///ENST00000404826 //…	NM_001079653///NM_152744	55	Hs.653013///Hs.655699
8113666	SEMA6A	2.65805	1.41037	2.65805	up	0.977742	-0.432623	main	chr5	57556	AF279656|AK315143|BC032619	semadomain,transmembranedomain(TM),andcytoplasmicdomain,(semaphorin)6A	SEMA6A	NM_020796 // GO:0001764 // neuron migration // inferred from electronic annotation ///NM_020796 // GO:0006915 // apoptotic process // non-traceable author statement ///NM_020796 // GO:0007010 // cytoskeleton organization // non-traceable author statement ///NM_020796 // GO:0007166 // cell surface receptor signaling pathway // non-traceable author statement ///NM_020796 // GO:0007399 // nervous sy…	NM_020796 // GO:0005887 // integral component of plasma membrane // inferred from electronic annotation ///NM_020796 // GO:0016021 // integral component of membrane // non-traceable author statement ///NM_020796 // GO:0030424 // axon // non-traceable author statement ///NM_020796 // GO:0005886 // plasma membrane // inferred from electronic annotation ///NM_020796 // GO:0016020 // membrane // infe…	NM_020796 // GO:0004888 // transmembrane signaling receptor activity // inferred from electronic annotation ///NM_020796 // GO:0005515 // protein binding // inferred from physical interaction ///NM_020796 // GO:0030215 // semaphorin receptor binding // inferred from electronic annotation ///NM_020796 // GO:0004872 // receptor activity // inferred from electronic annotation ///ENST00000257414 // G…		ENST00000257414 // Pfam // IPR001627 // Sema domain///ENST00000257414 // Pfam // IPR002165 // Plexin///ENST00000343348 // Pfam // IPR001627 // Sema domain///ENST00000343348 // Pfam // IPR002165 // Plexin///ENST00000510263 // Pfam // IPR001627 // Sema domain///ENST00000510263 // Pfam // IPR002165 // Plexin///ENST00000515129 // Pfam // IPR002165 // Plexin	NM_020796	28	Hs.156967///Hs.624096
8004510	CD68|SNORA67|LOC101928634	2.64472	1.40311	2.64472	up	1.52332	0.120204	main	chr17	968///26781///101928634	AK290238|AK298055|AK301223|BC015557|BT009923|AB209593	CD68molecule|smallnucleolarRNA,H/ACAbox67|uncharacterizedLOC101928634	CD68|SNORA67|LOC101928634	NM_001040059 // GO:0071310 // cellular response to organic substance // inferred from electronic annotation ///NM_001251 // GO:0071310 // cellular response to organic substance // inferred from electronic annotation ///ENST00000250092 // GO:0071310 // cellular response to organic substance // inferred from electronic annotation ///ENST00000380498 // GO:0071310 // cellular response to organic subs…	NM_001040059 // GO:0005765 // lysosomal membrane // inferred from electronic annotation ///NM_001040059 // GO:0005886 // plasma membrane // inferred from electronic annotation ///NM_001040059 // GO:0010008 // endosome membrane // inferred from electronic annotation ///NM_001040059 // GO:0016020 // membrane // traceable author statement ///NM_001040059 // GO:0016021 // integral component of membra…	ENST00000581621 // GO:0000166 // nucleotide binding // inferred from electronic annotation ///ENST00000581621 // GO:0000339 // RNA cap binding // traceable author statement ///ENST00000581621 // GO:0003676 // nucleic acid binding // inferred from electronic annotation ///ENST00000581621 // GO:0003723 // RNA binding // inferred from electronic annotation ///ENST00000581621 // GO:0003725 // double-…		ENST00000250092 // Pfam // IPR002000 // Lysosome-associated membrane glycoprotein///ENST00000380498 // Pfam // IPR002000 // Lysosome-associated membrane glycoprotein///ENST00000584502 // Pfam // IPR002000 // Lysosome-associated membrane glycoprotein///ENST00000584180 // Pfam // IPR002000 // Lysosome-associated membrane glycoprotein	NM_001040059///NM_001251	26	Hs.647419///Hs.614792///Hs.716693
7951437	GUCY1A2	2.59571	1.37613	2.59571	up	1.30352	-0.0726072	main	chr11	2977	BC130484|BC130488|BC144033	guanylatecyclase1,soluble,alpha2	GUCY1A2	NM_000855 // GO:0006182 // cGMP biosynthetic process // inferred from electronic annotation ///NM_000855 // GO:0007165 // signal transduction // traceable author statement ///NM_000855 // GO:0007596 // blood coagulation // traceable author statement ///NM_000855 // GO:0030828 // positive regulation of cGMP biosynthetic process // inferred from electronic annotation ///NM_000855 // GO:0035556 // i…	NM_000855 // GO:0005737 // cytoplasm // inferred from electronic annotation ///NM_001256424 // GO:0005737 // cytoplasm // inferred from electronic annotation ///ENST00000282249 // GO:0005737 // cytoplasm // inferred from electronic annotation ///ENST00000347596 // GO:0005737 // cytoplasm // inferred from electronic annotation ///ENST00000526355 // GO:0005737 // cytoplasm // inferred from electron…	NM_000855 // GO:0004383 // guanylate cyclase activity // inferred from electronic annotation ///NM_000855 // GO:0005525 // GTP binding // inferred from electronic annotation ///NM_000855 // GO:0020037 // heme binding // inferred from electronic annotation ///NM_000855 // GO:0000166 // nucleotide binding // inferred from electronic annotation ///NM_000855 // GO:0004383 // guanylate cyclase activit…		ENST00000282249 // Pfam // IPR001054 // Adenylyl cyclase class-3/4/guanylyl cyclase///ENST00000282249 // Pfam // IPR011644 // Heme-NO binding///ENST00000282249 // Pfam // IPR011645 // Haem NO binding associated///ENST00000347596 // Pfam // IPR001054 // Adenylyl cyclase class-3/4/guanylyl cyclase///ENST00000347596 // Pfam // IPR011644 // Heme-NO binding///ENST00000347596 // Pfam // IPR011645 // Ha…	NM_000855///NM_001256424	30	Hs.24321///Hs.594438///Hs.603487///Hs.630445
8111490	PRLR	2.57496	1.36455	2.57496	up	1.18609	-0.17846	main	chr5	5618	AF166329|AF416618|AF416619|AF492470|AF493068|AF493069|BC059392|GU133399|M31661|AF349939	prolactinreceptor	PRLR	NM_000949 // GO:0006694 // steroid biosynthetic process // non-traceable author statement ///NM_000949 // GO:0007166 // cell surface receptor signaling pathway // non-traceable author statement ///NM_000949 // GO:0007171 // activation of transmembrane receptor protein tyrosine kinase activity // inferred from direct assay ///NM_000949 // GO:0007566 // embryo implantation // traceable author state…	NM_000949 // GO:0005576 // extracellular region // inferred from electronic annotation ///NM_000949 // GO:0005886 // plasma membrane // traceable author statement ///NM_000949 // GO:0009986 // cell surface // inferred from direct assay ///NM_000949 // GO:0016021 // integral component of membrane // inferred from electronic annotation ///NM_000949 // GO:0031904 // endosome lumen // traceable autho…	NM_000949 // GO:0004925 // prolactin receptor activity // non-traceable author statement ///NM_000949 // GO:0005515 // protein binding // inferred from physical interaction ///NM_000949 // GO:0017046 // peptide hormone binding // inferred from physical interaction ///NM_000949 // GO:0042803 // protein homodimerization activity // non-traceable author statement ///NM_000949 // GO:0042978 // ornith…	NM_000949 // GenMAPP // Ovarian_Infertility_Genes///NM_001204314 // GenMAPP // Ovarian_Infertility_Genes///NM_001204315 // GenMAPP // Ovarian_Infertility_Genes///NM_001204316 // GenMAPP // Ovarian_Infertility_Genes///NM_001204317 // GenMAPP // Ovarian_Infertility_Genes///NM_001204318 // GenMAPP // Ovarian_Infertility_Genes///NR_037910 // GenMAPP // Ovarian_Infertility_Genes///ENST00000310101 // G…	ENST00000310101 // Pfam // IPR015152 // Growth hormone/erythropoietin receptor, ligand binding///ENST00000310101 // Pfam // IPR015321 // Interleukin-6 receptor alpha, binding///ENST00000348262 // Pfam // IPR015152 // Growth hormone/erythropoietin receptor, ligand binding///ENST00000348262 // Pfam // IPR015321 // Interleukin-6 receptor alpha, binding///ENST00000513753 // Pfam // IPR015152 // Growt…	NM_000949///NM_001204314///NM_001204315///NM_001204316///NM_001204317///NM_001204318///NR_037910	25	Hs.368587///Hs.629448
8088550	PRICKLE2	2.55993	1.3561	2.55993	up	1.06195	-0.294155	main	chr3	166336	AK127113|BC119002	pricklehomolog2(Drosophila)	PRICKLE2	NM_198859 // GO:0031175 // neuron projection development // inferred from electronic annotation ///NM_198859 // GO:0045197 // establishment or maintenance of epithelial cell apical/basal polarity // inferred from electronic annotation ///XM_005264910 // GO:0031175 // neuron projection development // inferred from electronic annotation ///XM_005264910 // GO:0045197 // establishment or maintenance …	NM_198859 // GO:0005737 // cytoplasm // inferred from direct assay ///NM_198859 // GO:0016327 // apicolateral plasma membrane // inferred from electronic annotation ///NM_198859 // GO:0016328 // lateral plasma membrane // inferred from electronic annotation ///NM_198859 // GO:0031965 // nuclear membrane // inferred from electronic annotation ///NM_198859 // GO:0005634 // nucleus // inferred from …	NM_198859 // GO:0008270 // zinc ion binding // inferred from electronic annotation ///NM_198859 // GO:0046872 // metal ion binding // inferred from electronic annotation ///XM_005264910 // GO:0008270 // zinc ion binding // inferred from electronic annotation ///XM_005264910 // GO:0046872 // metal ion binding // inferred from electronic annotation ///XM_006713007 // GO:0008270 // zinc ion binding …		ENST00000295902 // Pfam // IPR001781 // Zinc finger, LIM-type///ENST00000295902 // Pfam // IPR010442 // PET domain///ENST00000498162 // Pfam // IPR010442 // PET domain///ENST00000564377 // Pfam // IPR001781 // Zinc finger, LIM-type///ENST00000564377 // Pfam // IPR010442 // PET domain	NM_198859///XM_005264910///XM_006713007	36	Hs.148105///Hs.581368///Hs.745044
8145736	NRG1	2.55747	1.35472	2.55747	up	1.17372	-0.180996	main	chr8	3084	AF026146|AK289927|AK290730|AK293240|AK293270|AK298132|BC006492|BC007675|BC064587|BC073871|BC150609|BT007389|CR450288|EF372273|EF372274|EF372275|EF372276|EF372277|EU363510|GQ983557|L12260|L12261|L41827|M94165|M94166|M94167|M94168|U02326|U02327|U02330|AB451331|GQ983558|AF009227	neuregulin1	NRG1	NM_001159995 // GO:0000165 // MAPK cascade // inferred from electronic annotation ///NM_001159995 // GO:0000902 // cell morphogenesis // inferred from electronic annotation ///NM_001159995 // GO:0003161 // cardiac conduction system development // inferred from electronic annotation ///NM_001159995 // GO:0003222 // ventricular trabecula myocardium morphogenesis // inferred from direct assay ///NM_…	NM_001159995 // GO:0005576 // extracellular region // non-traceable author statement ///NM_001159995 // GO:0005576 // extracellular region // traceable author statement ///NM_001159995 // GO:0005615 // extracellular space // inferred from direct assay ///NM_001159995 // GO:0005634 // nucleus // inferred from electronic annotation ///NM_001159995 // GO:0005737 // cytoplasm // inferred from electro…	NM_001159995 // GO:0003712 // transcription cofactor activity // inferred from direct assay ///NM_001159995 // GO:0005102 // receptor binding // inferred from physical interaction ///NM_001159995 // GO:0005125 // cytokine activity // traceable author statement ///NM_001159995 // GO:0005176 // ErbB-2 class receptor binding // inferred from electronic annotation ///NM_001159995 // GO:0005515 // pro…		ENST00000287842 // Pfam // IPR002154 // Neuregulin 1-related, C-terminal///ENST00000287842 // Pfam // IPR013098 // Immunoglobulin I-set///ENST00000287842 // Pfam // IPR013106 // Immunoglobulin V-set domain///ENST00000287842 // Pfam // IPR013151 // Immunoglobulin///ENST00000356819 // Pfam // IPR002154 // Neuregulin 1-related, C-terminal///ENST00000356819 // Pfam // IPR013098 // Immunoglobulin I-se…	NM_001159995///NM_001159996///NM_001159999///NM_001160001///NM_001160002///NM_001160004///NM_001160005///NM_001160007///NM_001160008///NM_013956///NM_013957///NM_013958///NM_013959///NM_013960///NM_013962///NM_013964///XM_005273485///NM_004495	61	Hs.453951///Hs.691092
8106516	JMY	2.55713	1.35453	2.55713	up	1.25699	-0.0975423	main	chr5	133746	BC130624	junctionmediatingandregulatoryprotein,p53cofactor	JMY	NM_152405 // GO:0006281 // DNA repair // inferred from electronic annotation ///NM_152405 // GO:0006357 // regulation of transcription from RNA polymerase II promoter // inferred from sequence or structural similarity ///NM_152405 // GO:0007050 // cell cycle arrest // inferred from sequence or structural similarity ///NM_152405 // GO:0034314 // Arp2/3 complex-mediated actin nucleation // inferred…	NM_152405 // GO:0005634 // nucleus // inferred from sequence or structural similarity ///NM_152405 // GO:0005737 // cytoplasm // inferred from electronic annotation ///NM_152405 // GO:0005856 // cytoskeleton // inferred from electronic annotation ///NM_152405 // GO:0031252 // cell leading edge // inferred from direct assay ///NM_152405 // GO:0005634 // nucleus // inferred from electronic annotati…	NM_152405 // GO:0003713 // transcription coactivator activity // inferred from sequence or structural similarity ///NM_152405 // GO:0003779 // actin binding // inferred from electronic annotation ///NM_152405 // GO:0005515 // protein binding // inferred from physical interaction ///NM_152405 // GO:0003713 // transcription coactivator activity // inferred from electronic annotation ///ENST00000396…			NM_152405	27	Hs.482605///Hs.602021///Hs.619574///Hs.642358
8175261	MIR503	2.5419	1.34591	2.5419	up	1.39376	0.0478525	main	chrX	574506		microRNA503	MIR503						NR_030228	25
8018761	ST6GALNAC2	2.52858	1.33833	2.52858	up	1.15414	-0.18419	main	chr17	10610	BC040455|BT019972|U14550|BC038114	ST6(alpha-N-acetyl-neuraminyl-2,3-beta-galactosyl-1,3)-N-acetylgalactosaminidealpha-2,6-sialyltransferase2	ST6GALNAC2	NM_006456 // GO:0016266 // O-glycan processing // traceable author statement ///NM_006456 // GO:0043687 // post-translational protein modification // traceable author statement ///NM_006456 // GO:0044267 // cellular protein metabolic process // traceable author statement ///NM_006456 // GO:0097503 // sialylation // inferred from electronic annotation ///NM_006456 // GO:0006486 // protein glycosyl…	NM_006456 // GO:0000139 // Golgi membrane // traceable author statement ///NM_006456 // GO:0030173 // integral component of Golgi membrane // inferred from electronic annotation ///NM_006456 // GO:0000139 // Golgi membrane // inferred from electronic annotation ///NM_006456 // GO:0005794 // Golgi apparatus // inferred from electronic annotation ///NM_006456 // GO:0016020 // membrane // inferred f…	NM_006456 // GO:0008373 // sialyltransferase activity // inferred from electronic annotation ///NM_006456 // GO:0016740 // transferase activity // inferred from electronic annotation ///NM_006456 // GO:0016757 // transferase activity, transferring glycosyl groups // inferred from electronic annotation ///ENST00000225276 // GO:0008373 // sialyltransferase activity // inferred from electronic annot…	NM_006456 // HumanCyc // GLYSYN-PWY///NM_006456 // HumanCyc // P106-PWY///NM_006456 // HumanCyc // PWY-3661///NM_006456 // HumanCyc // PWY-2201///NM_006456 // HumanCyc // PWY-2161///U14550 // HumanCyc // GLYSYN-PWY///U14550 // HumanCyc // P106-PWY///U14550 // HumanCyc // PWY-3661///U14550 // HumanCyc // PWY-2201///U14550 // HumanCyc // PWY-2161	ENST00000225276 // Pfam // IPR001675 // Glycosyl transferase, family 29///ENST00000588920 // Pfam // IPR001675 // Glycosyl transferase, family 29	NM_006456	30	Hs.592105///Hs.593389///Hs.618925
8163002	KLF4	2.51733	1.33189	2.51733	up	1.42011	0.0882136	main	chr9	9314	AF022184|AF105036|AK095134|BC029923|BC030811|HM026463|U70663|AK095894|AK026253	Kruppel-likefactor4(gut)	KLF4	NM_004235 // GO:0000122 // negative regulation of transcription from RNA polymerase II promoter // inferred from direct assay ///NM_004235 // GO:0006366 // transcription from RNA polymerase II promoter // inferred from sequence or structural similarity ///NM_004235 // GO:0007500 // mesodermal cell fate determination // traceable author statement ///NM_004235 // GO:0008285 // negative regulation o…	NM_004235 // GO:0000790 // nuclear chromatin // inferred from direct assay ///NM_004235 // GO:0005634 // nucleus // inferred from direct assay ///NM_004235 // GO:0005667 // transcription factor complex // inferred from electronic annotation ///NM_004235 // GO:0005730 // nucleolus // inferred from direct assay ///NM_004235 // GO:0000785 // chromatin // inferred from electronic annotation ///NM_004…	NM_004235 // GO:0000987 // core promoter proximal region sequence-specific DNA binding // inferred from direct assay ///NM_004235 // GO:0001010 // sequence-specific DNA binding transcription factor recruiting transcription factor activity // inferred from sequence or structural similarity ///NM_004235 // GO:0001077 // RNA polymerase II core promoter proximal region sequence-specific DNA binding t…		ENST00000374672 // Pfam // IPR007087 // Zinc finger, C2H2	NM_004235	31	Hs.376206///Hs.739613
8043995	IL1R1	2.46168	1.29964	2.46168	up	0.806771	-0.492874	main	chr2	3554	BC067506|BC067507|BC067508|BC075062|BC075063|M27492	interleukin1receptor,typeI	IL1R1	NM_000877 // GO:0006955 // immune response // traceable author statement ///NM_000877 // GO:0007166 // cell surface receptor signaling pathway // traceable author statement ///NM_000877 // GO:0050727 // regulation of inflammatory response // inferred from electronic annotation ///NM_000877 // GO:0070498 // interleukin-1-mediated signaling pathway // inferred from direct assay ///NM_000877 // GO:0…	NM_000877 // GO:0005576 // extracellular region // inferred from electronic annotation ///NM_000877 // GO:0005886 // plasma membrane // traceable author statement ///NM_000877 // GO:0005887 // integral component of plasma membrane // traceable author statement ///NM_000877 // GO:0009986 // cell surface // inferred from electronic annotation ///NM_000877 // GO:0016020 // membrane // inferred from …	NM_000877 // GO:0002020 // protease binding // inferred from electronic annotation ///NM_000877 // GO:0004871 // signal transducer activity // traceable author statement ///NM_000877 // GO:0004888 // transmembrane signaling receptor activity // traceable author statement ///NM_000877 // GO:0004908 // interleukin-1 receptor activity // inferred from direct assay ///NM_000877 // GO:0004909 // inter…	NM_000877 // GenMAPP // Hypertrophy_model///NM_001288706 // GenMAPP // Hypertrophy_model///XM_005263929 // GenMAPP // Hypertrophy_model///XR_244889 // GenMAPP // Hypertrophy_model///ENST00000409288 // GenMAPP // Hypertrophy_model///ENST00000409329 // GenMAPP // Hypertrophy_model///ENST00000409589 // GenMAPP // Hypertrophy_model///ENST00000409929 // GenMAPP // Hypertrophy_model///ENST00000410023 /…	ENST00000409288 // Pfam // IPR000157 // Toll/interleukin-1 receptor homology (TIR) domain///ENST00000409288 // Pfam // IPR013098 // Immunoglobulin I-set///ENST00000409329 // Pfam // IPR000157 // Toll/interleukin-1 receptor homology (TIR) domain///ENST00000409329 // Pfam // IPR013098 // Immunoglobulin I-set///ENST00000409589 // Pfam // IPR013098 // Immunoglobulin I-set///ENST00000409929 // Pfam //…	NM_000877///NM_001288706///XM_005263929///XR_244889	27	Hs.701982///Hs.710940
7936439	AFAP1L2	2.42697	1.27916	2.42697	up	1.00476	-0.274398	main	chr10	84632	AF474151|AK291712|AK294969|AK295538|BC024314|BC033212|AB067501	actinfilamentassociatedprotein1-like2	AFAP1L2	NM_001001936 // GO:0006954 // inflammatory response // inferred from direct assay ///NM_001001936 // GO:0007346 // regulation of mitotic cell cycle // inferred from direct assay ///NM_001001936 // GO:0032675 // regulation of interleukin-6 production // inferred from direct assay ///NM_001001936 // GO:0032757 // positive regulation of interleukin-8 production // inferred from direct assay ///NM_00…	NM_001001936 // GO:0005737 // cytoplasm // inferred from direct assay ///NM_001001936 // GO:0005737 // cytoplasm // inferred from electronic annotation ///NM_001287824 // GO:0005737 // cytoplasm // inferred from direct assay ///NM_001287824 // GO:0005737 // cytoplasm // inferred from electronic annotation ///NM_032550 // GO:0005737 // cytoplasm // inferred from direct assay ///NM_032550 // GO:000…	NM_001001936 // GO:0017124 // SH3 domain binding // inferred from physical interaction ///NM_001001936 // GO:0030296 // protein tyrosine kinase activator activity // inferred from direct assay ///NM_001001936 // GO:0042169 // SH2 domain binding // inferred from physical interaction ///NM_001287824 // GO:0017124 // SH3 domain binding // inferred from physical interaction ///NM_001287824 // GO:0030…		ENST00000304129 // Pfam // IPR001849 // Pleckstrin homology domain///ENST00000369271 // Pfam // IPR001849 // Pleckstrin homology domain	NM_001001936///NM_001287824///NM_032550///XM_005270233///XM_005270241///XM_006718039	26	Hs.501106
8162394	ASPN	2.39573	1.26046	2.39573	up	0.641687	-0.618776	main	chr9	54829	AK304501|AY029191|AY358329|BC063114|BC022059|AF316824	asporin	ASPN	NM_001193335 // GO:0030282 // bone mineralization // inferred from direct assay ///NM_001193335 // GO:0030512 // negative regulation of transforming growth factor beta receptor signaling pathway // inferred from direct assay ///NM_001193335 // GO:0070171 // negative regulation of tooth mineralization // inferred from sequence or structural similarity ///NM_001193335 // GO:0030512 // negative regu…	NM_001193335 // GO:0005578 // proteinaceous extracellular matrix // inferred from direct assay ///NM_001193335 // GO:0031012 // extracellular matrix // inferred from direct assay ///NM_001193335 // GO:0005576 // extracellular region // inferred from electronic annotation ///NM_001193335 // GO:0005578 // proteinaceous extracellular matrix // inferred from electronic annotation ///ENST00000375543 /…	NM_001193335 // GO:0005509 // calcium ion binding // inferred from direct assay ///NM_001193335 // GO:0005518 // collagen binding // inferred from electronic annotation ///NM_001193335 // GO:0005509 // calcium ion binding // inferred from electronic annotation ///ENST00000375543 // GO:0005509 // calcium ion binding // inferred from direct assay ///ENST00000375543 // GO:0005518 // collagen binding…		ENST00000375543 // Pfam // IPR000372 // Leucine-rich repeat-containing N-terminal///ENST00000375543 // Pfam // IPR001611 // Leucine-rich repeat///ENST00000375544 // Pfam // IPR000372 // Leucine-rich repeat-containing N-terminal///ENST00000375544 // Pfam // IPR001611 // Leucine-rich repeat	NM_001193335///NM_017680	33	Hs.435655///Hs.664385
8102950	INPP4B	2.35797	1.23755	2.35797	up	1.03236	-0.205191	main	chr4	8821	AK298118|AK300891|AK302936|BC072447|BC110918|BC133005|BC144255|U96922	inositolpolyphosphate-4-phosphatase,typeII,105kDa	INPP4B	NM_001101669 // GO:0006644 // phospholipid metabolic process // traceable author statement ///NM_001101669 // GO:0006661 // phosphatidylinositol biosynthetic process // traceable author statement ///NM_001101669 // GO:0006874 // cellular calcium ion homeostasis // inferred from electronic annotation ///NM_001101669 // GO:0007165 // signal transduction // traceable author statement ///NM_001101669…	NM_001101669 // GO:0005794 // Golgi apparatus // inferred from electronic annotation ///NM_001101669 // GO:0005829 // cytosol // traceable author statement ///NM_001101669 // GO:0005737 // cytoplasm // inferred from electronic annotation ///NM_003866 // GO:0005794 // Golgi apparatus // inferred from electronic annotation ///NM_003866 // GO:0005829 // cytosol // traceable author statement ///NM_00…	NM_001101669 // GO:0008289 // lipid binding // inferred from electronic annotation ///NM_001101669 // GO:0016316 // phosphatidylinositol-3,4-bisphosphate 4-phosphatase activity // inferred from electronic annotation ///NM_001101669 // GO:0034594 // phosphatidylinositol trisphosphate phosphatase activity // inferred from electronic annotation ///NM_001101669 // GO:0034597 // phosphatidylinositol-4…	U96922 // MetaCyc // PWY-6368		NM_001101669///NM_003866///XM_005263322///XM_006714404///XM_006714403	30	Hs.531403///Hs.604960///Hs.732573
8080781	PXK	2.34833	1.23164	2.34833	up	0.870056	-0.361581	main	chr3	54899	AB209688|AF399753|AK295542|AK296034|AK296215|AY274811|AY437879|AY847220|AY847221|AY847222|BC014479|BC108670|DQ124707|DQ124708|KF774202|KF774203|KF774204|AK124775|AL137938	PXdomaincontainingserine/threoninekinase	PXK	NM_001289095 // GO:0006468 // protein phosphorylation // non-traceable author statement ///NM_001289095 // GO:0006954 // inflammatory response // inferred from mutant phenotype ///NM_001289095 // GO:0032780 // negative regulation of ATPase activity // inferred from electronic annotation ///NM_001289095 // GO:0032780 // negative regulation of ATPase activity // inferred from sequence or structural…	NM_001289095 // GO:0005634 // nucleus // inferred from direct assay ///NM_001289095 // GO:0005737 // cytoplasm // inferred from direct assay ///NM_001289095 // GO:0005737 // cytoplasm // inferred from sequence or structural similarity ///NM_001289095 // GO:0005815 // microtubule organizing center // inferred from direct assay ///NM_001289095 // GO:0005886 // plasma membrane // inferred from direc…	NM_001289095 // GO:0000166 // nucleotide binding // non-traceable author statement ///NM_001289095 // GO:0003779 // actin binding // inferred from electronic annotation ///NM_001289095 // GO:0004672 // protein kinase activity // non-traceable author statement ///NM_001289095 // GO:0005524 // ATP binding // non-traceable author statement ///NM_001289095 // GO:0008022 // protein C-terminus binding …		ENST00000302779 // Pfam // IPR000719 // Protein kinase domain///ENST00000302779 // Pfam // IPR001245 // Serine-threonine/tyrosine-protein kinase catalytic domain///ENST00000302779 // Pfam // IPR001683 // Phox homologous domain///ENST00000356151 // Pfam // IPR000719 // Protein kinase domain///ENST00000356151 // Pfam // IPR001245 // Serine-threonine/tyrosine-protein kinase catalytic domain///ENST00…	NM_001289095///NM_001289096///NM_001289098///NM_001289099///NM_001289100///NM_001289101///NM_017771	46	Hs.190544///Hs.594992///Hs.659616///Hs.661659
7959312	TMEM120B	2.34476	1.22944	2.34476	up	1.14412	-0.085318	main	chr12	144404		transmembraneprotein120B	TMEM120B	NM_001080825 // GO:0008150 // biological_process // no biological data available ///ENST00000449592 // GO:0008150 // biological_process // no biological data available ///ENST00000416147 // GO:0008150 // biological_process // no biological data available	NM_001080825 // GO:0016021 // integral component of membrane // inferred from electronic annotation ///NM_001080825 // GO:0005575 // cellular_component // no biological data available ///NM_001080825 // GO:0016020 // membrane // inferred from electronic annotation ///ENST00000449592 // GO:0016021 // integral component of membrane // inferred from electronic annotation ///ENST00000449592 // GO:000…	NM_001080825 // GO:0003674 // molecular_function // no biological data available ///ENST00000449592 // GO:0003674 // molecular_function // no biological data available ///ENST00000416147 // GO:0003674 // molecular_function // no biological data available		ENST00000449592 // Pfam // IPR012926 // TMPIT-like	NM_001080825	13	Hs.644504///Hs.744740
8175256	MIR503HG|MIR424	2.298	1.20038	2.298	up	1.16798	-0.032392	main	chrX	84848///494336	BC007360	MIR503hostgene(non-proteincoding)|microRNA424	MIR503HG|MIR424						NR_024607	24	Hs.416379
7915472	SLC2A1	2.28202	1.19031	2.28202	up	0.777132	-0.413182	main	chr1	6513	AK293306|K03195|AK292791|AK296736|BC118590|BC121804	solutecarrierfamily2(facilitatedglucosetransporter),member1	SLC2A1	ENST00000372500 // GO:0005975 // carbohydrate metabolic process // traceable author statement ///ENST00000372500 // GO:0006112 // energy reserve metabolic process // traceable author statement ///ENST00000372500 // GO:0006461 // protein complex assembly // inferred from direct assay ///ENST00000372500 // GO:0006766 // vitamin metabolic process // traceable author statement ///ENST00000372500 // G…	ENST00000372500 // GO:0001939 // female pronucleus // inferred from electronic annotation ///ENST00000372500 // GO:0005886 // plasma membrane // traceable author statement ///ENST00000372500 // GO:0005901 // caveola // inferred from electronic annotation ///ENST00000372500 // GO:0005911 // cell-cell junction // inferred from electronic annotation ///ENST00000372500 // GO:0016020 // membrane // tr…	ENST00000372500 // GO:0005355 // glucose transmembrane transporter activity // traceable author statement ///ENST00000372500 // GO:0005515 // protein binding // inferred from physical interaction ///ENST00000372500 // GO:0019900 // kinase binding // inferred from electronic annotation ///ENST00000372500 // GO:0033300 // dehydroascorbic acid transporter activity // inferred from electronic annotat…		ENST00000372500 // Pfam // IPR005828 // General substrate transporter///ENST00000372500 // Pfam // IPR011701 // Major facilitator superfamily///ENST00000426263 // Pfam // IPR005828 // General substrate transporter///ENST00000426263 // Pfam // IPR011701 // Major facilitator superfamily///ENST00000439722 // Pfam // IPR005828 // General substrate transporter///ENST00000439722 // Pfam // IPR011701 //…	NM_006516	29	Hs.473721
7951807	CADM1	2.27851	1.18809	2.27851	up	0.854534	-0.333556	main	chr11	23705	AB094146|AF132811|AK075502|AY309502|AY358334|BC047021|BC125103|CR457157|HE586498|HE586500|HE586503	celladhesionmolecule1	CADM1	NM_014333 // GO:0001889 // liver development // inferred from electronic annotation ///NM_014333 // GO:0001913 // T cell mediated cytotoxicity // inferred from direct assay ///NM_014333 // GO:0006915 // apoptotic process // inferred from electronic annotation ///NM_014333 // GO:0007156 // homophilic cell adhesion // inferred from sequence or structural similarity ///NM_014333 // GO:0007157 // het…	NM_014333 // GO:0005886 // plasma membrane // inferred from direct assay ///NM_014333 // GO:0005886 // plasma membrane // traceable author statement ///NM_014333 // GO:0005911 // cell-cell junction // inferred from sequence or structural similarity ///NM_014333 // GO:0008021 // synaptic vesicle // inferred from electronic annotation ///NM_014333 // GO:0016021 // integral component of membrane // …	NM_014333 // GO:0005102 // receptor binding // inferred from physical interaction ///NM_014333 // GO:0005102 // receptor binding // inferred from sequence or structural similarity ///NM_014333 // GO:0005515 // protein binding // inferred from physical interaction ///NM_014333 // GO:0008022 // protein C-terminus binding // inferred from sequence or structural similarity ///NM_014333 // GO:0030165 …		ENST00000331581 // Pfam // IPR013098 // Immunoglobulin I-set///ENST00000331581 // Pfam // IPR013106 // Immunoglobulin V-set domain///ENST00000331581 // Pfam // IPR013151 // Immunoglobulin///ENST00000331581 // Pfam // IPR013162 // CD80-like, immunoglobulin C2-set///ENST00000452722 // Pfam // IPR013098 // Immunoglobulin I-set///ENST00000452722 // Pfam // IPR013106 // Immunoglobulin V-set domain///E…	NM_014333///NM_001098517	35	Hs.370510///Hs.594721///Hs.700323///Hs.700396///Hs.711624///Hs.732325
8005603	SLC47A1	2.27718	1.18725	2.27718	up	1.28542	0.0981698	main	chr17	55244	AK293196|AK298254|AK301854|AK302620|AK304647|AK310270|BC010661|BC058882	solutecarrierfamily47(multidrugandtoxinextrusion),member1	SLC47A1	NM_018242 // GO:0006855 // drug transmembrane transport // inferred from electronic annotation ///NM_018242 // GO:0015695 // organic cation transport // inferred from electronic annotation ///NM_018242 // GO:0055085 // transmembrane transport // traceable author statement ///NM_018242 // GO:1902600 // hydrogen ion transmembrane transport // inferred from electronic annotation ///NM_018242 // GO:0…	NM_018242 // GO:0005886 // plasma membrane // traceable author statement ///NM_018242 // GO:0016021 // integral component of membrane // inferred from electronic annotation ///NM_018242 // GO:0031988 // membrane-bounded vesicle // inferred from electronic annotation ///NM_018242 // GO:0005886 // plasma membrane // inferred from electronic annotation ///NM_018242 // GO:0016020 // membrane // infer…	NM_018242 // GO:0005451 // monovalent cation:proton antiporter activity // inferred from electronic annotation ///NM_018242 // GO:0015238 // drug transmembrane transporter activity // inferred from electronic annotation ///NM_018242 // GO:0015297 // antiporter activity // inferred from electronic annotation ///ENST00000270570 // GO:0005451 // monovalent cation:proton antiporter activity // inferr…		ENST00000270570 // Pfam // IPR002528 // Multi antimicrobial extrusion protein///ENST00000395585 // Pfam // IPR002528 // Multi antimicrobial extrusion protein///ENST00000436810 // Pfam // IPR002528 // Multi antimicrobial extrusion protein///ENST00000571335 // Pfam // IPR002528 // Multi antimicrobial extrusion protein///ENST00000575023 // Pfam // IPR002528 // Multi antimicrobial extrusion protein	NM_018242	26	Hs.232054///Hs.603255
8064539	CPXM1	2.23773	1.16204	2.23773	up	1.19572	0.0336845	main	chr20	56265	AK303142|AY358956|BC063430	carboxypeptidaseX(M14family),member1	CPXM1	NM_001184699 // GO:0006508 // proteolysis // inferred from electronic annotation ///NM_001184699 // GO:0007155 // cell adhesion // inferred from electronic annotation ///NM_019609 // GO:0006508 // proteolysis // inferred from electronic annotation ///NM_019609 // GO:0007155 // cell adhesion // inferred from electronic annotation ///ENST00000380605 // GO:0006508 // proteolysis // inferred from ele…	NM_001184699 // GO:0005615 // extracellular space // inferred from electronic annotation ///NM_001184699 // GO:0005576 // extracellular region // inferred from electronic annotation ///NM_019609 // GO:0005615 // extracellular space // inferred from electronic annotation ///NM_019609 // GO:0005576 // extracellular region // inferred from electronic annotation ///ENST00000380605 // GO:0005615 // ex…	NM_001184699 // GO:0004181 // metallocarboxypeptidase activity // inferred from electronic annotation ///NM_001184699 // GO:0008270 // zinc ion binding // inferred from electronic annotation ///NM_001184699 // GO:0004180 // carboxypeptidase activity // inferred from electronic annotation ///NM_001184699 // GO:0008233 // peptidase activity // inferred from electronic annotation ///NM_001184699 // …		ENST00000380605 // Pfam // IPR000421 // Coagulation factor 5/8 C-terminal type domain///ENST00000380605 // Pfam // IPR000834 // Peptidase M14, carboxypeptidase A	NM_001184699///NM_019609	25	Hs.659346
7965156	LIN7A	2.20717	1.1422	2.20717	up	0.916491	-0.225706	main	chr12	8825	AF028826|AF087693|AF173081|BC046926|BC099921|BC118609|BC122561|CR407680|AK309256	lin-7homologA(C.elegans)	LIN7A	NM_004664 // GO:0006461 // protein complex assembly // traceable author statement ///NM_004664 // GO:0006887 // exocytosis // inferred from electronic annotation ///NM_004664 // GO:0007269 // neurotransmitter secretion // inferred from electronic annotation ///NM_004664 // GO:0015031 // protein transport // inferred from electronic annotation ///NM_004664 // GO:0048489 // synaptic vesicle transpo…	NM_004664 // GO:0005923 // tight junction // inferred from electronic annotation ///NM_004664 // GO:0014069 // postsynaptic density // inferred from electronic annotation ///NM_004664 // GO:0016323 // basolateral plasma membrane // inferred from electronic annotation ///NM_004664 // GO:0043005 // neuron projection // inferred from electronic annotation ///NM_004664 // GO:0045211 // postsynaptic m…	NM_004664 // GO:0005515 // protein binding // inferred from physical interaction ///NM_004664 // GO:0030165 // PDZ domain binding // inferred from electronic annotation ///NM_004664 // GO:0097016 // L27 domain binding // inferred from physical interaction ///ENST00000261203 // GO:0005515 // protein binding // inferred from physical interaction ///ENST00000261203 // GO:0030165 // PDZ domain bindin…		ENST00000261203 // Pfam // IPR014775 // L27, C-terminal///ENST00000552864 // Pfam // IPR001478 // PDZ domain///ENST00000552864 // Pfam // IPR014775 // L27, C-terminal///ENST00000549417 // Pfam // IPR001478 // PDZ domain///ENST00000549417 // Pfam // IPR014775 // L27, C-terminal///ENST00000552093 // Pfam // IPR001478 // PDZ domain///ENST00000552093 // Pfam // IPR014775 // L27, C-terminal	NM_004664///XM_005269212	27	Hs.144333///Hs.586760///Hs.624171///Hs.630298
8093053	TFRC	2.17289	1.11961	2.17289	up	0.986191	-0.133423	main	chr3	7037	AK291723|AK294758|BC001188|M11507	transferrinreceptor	TFRC	NM_001128148 // GO:0001558 // regulation of cell growth // inferred from mutant phenotype ///NM_001128148 // GO:0006508 // proteolysis // inferred from electronic annotation ///NM_001128148 // GO:0006879 // cellular iron ion homeostasis // non-traceable author statement ///NM_001128148 // GO:0006879 // cellular iron ion homeostasis // traceable author statement ///NM_001128148 // GO:0006898 // re…	NM_001128148 // GO:0005576 // extracellular region // inferred from direct assay ///NM_001128148 // GO:0005615 // extracellular space // inferred from direct assay ///NM_001128148 // GO:0005768 // endosome // inferred from direct assay ///NM_001128148 // GO:0005886 // plasma membrane // traceable author statement ///NM_001128148 // GO:0005887 // integral component of plasma membrane // traceable …	NM_001128148 // GO:0003725 // double-stranded RNA binding // inferred from direct assay ///NM_001128148 // GO:0004998 // transferrin receptor activity // non-traceable author statement ///NM_001128148 // GO:0005515 // protein binding // inferred from physical interaction ///NM_001128148 // GO:0008233 // peptidase activity // inferred from electronic annotation ///NM_001128148 // GO:0042802 // ide…		ENST00000360110 // Pfam // IPR003137 // Protease-associated domain, PA///ENST00000360110 // Pfam // IPR007365 // Transferrin receptor-like, dimerisation domain///ENST00000360110 // Pfam // IPR007484 // Peptidase M28///ENST00000392396 // Pfam // IPR003137 // Protease-associated domain, PA///ENST00000392396 // Pfam // IPR007365 // Transferrin receptor-like, dimerisation domain///ENST00000392396 // …	NM_001128148///NM_003234	24	Hs.529618
8101675	ABCG2	2.16568	1.11482	2.16568	up	1.15799	0.043164	main	chr4	9429	AB051855|AB056867|AF098951|AF103796|AF463519|AK290000|AY017168|AY289766|AY333755|AY333756|BC011032|BC021281|BC092408|U66681	ATP-bindingcassette,sub-familyG(WHITE),member2	ABCG2	NM_001257386 // GO:0006200 // ATP catabolic process // inferred from electronic annotation ///NM_001257386 // GO:0006810 // transport // traceable author statement ///NM_001257386 // GO:0006855 // drug transmembrane transport // traceable author statement ///NM_001257386 // GO:0006879 // cellular iron ion homeostasis // traceable author statement ///NM_001257386 // GO:0015886 // heme transport //…	NM_001257386 // GO:0005886 // plasma membrane // traceable author statement ///NM_001257386 // GO:0016021 // integral component of membrane // inferred from electronic annotation ///NM_001257386 // GO:0031966 // mitochondrial membrane // inferred from electronic annotation ///NM_001257386 // GO:0005739 // mitochondrion // inferred from electronic annotation ///NM_001257386 // GO:0005886 // plasma…	NM_001257386 // GO:0005215 // transporter activity // traceable author statement ///NM_001257386 // GO:0005515 // protein binding // inferred from physical interaction ///NM_001257386 // GO:0005524 // ATP binding // inferred from electronic annotation ///NM_001257386 // GO:0008559 // xenobiotic-transporting ATPase activity // traceable author statement ///NM_001257386 // GO:0015232 // heme transp…	NM_001257386 // GenMAPP // Irinotecan_pathway_PharmGKB///NM_004827 // GenMAPP // Irinotecan_pathway_PharmGKB///ENST00000237612 // GenMAPP // Irinotecan_pathway_PharmGKB///ENST00000515655 // GenMAPP // Irinotecan_pathway_PharmGKB///AB051855 // GenMAPP // Irinotecan_pathway_PharmGKB///AB056867 // GenMAPP // Irinotecan_pathway_PharmGKB///AF098951 // GenMAPP // Irinotecan_pathway_PharmGKB///AF103796 …	ENST00000237612 // Pfam // IPR003439 // ABC transporter-like///ENST00000237612 // Pfam // IPR013525 // ABC-2 type transporter///ENST00000515655 // Pfam // IPR003439 // ABC transporter-like///ENST00000515655 // Pfam // IPR013525 // ABC-2 type transporter	NM_001257386///NM_004827	47	Hs.480218///Hs.641926
8145361	NEFM	2.15688	1.10895	2.15688	up	0.43839	-0.670557	main	chr8	4741	AK294681|AK296226|BC096757|EF560736|EF560737	neurofilament,mediumpolypeptide	NEFM	NM_001105541 // GO:0000226 // microtubule cytoskeleton organization // inferred from electronic annotation ///NM_001105541 // GO:0008088 // axon cargo transport // inferred from electronic annotation ///NM_001105541 // GO:0031133 // regulation of axon diameter // inferred from electronic annotation ///NM_001105541 // GO:0033693 // neurofilament bundle assembly // traceable author statement ///NM_…	NM_001105541 // GO:0005883 // neurofilament // inferred from electronic annotation ///NM_001105541 // GO:0030424 // axon // traceable author statement ///NM_001105541 // GO:0031594 // neuromuscular junction // inferred from electronic annotation ///NM_001105541 // GO:0097418 // neurofibrillary tangle // inferred from direct assay ///NM_001105541 // GO:0005882 // intermediate filament // inferred …	NM_001105541 // GO:0005200 // structural constituent of cytoskeleton // traceable author statement ///NM_001105541 // GO:0005515 // protein binding // inferred from physical interaction ///NM_001105541 // GO:0008017 // microtubule binding // traceable author statement ///NM_001105541 // GO:0005198 // structural molecule activity // inferred from electronic annotation ///NM_005382 // GO:0005200 //…		ENST00000221166 // Pfam // IPR001664 // Intermediate filament protein///ENST00000221166 // Pfam // IPR006821 // Intermediate filament head, DNA-binding domain///ENST00000433454 // Pfam // IPR001664 // Intermediate filament protein///ENST00000518131 // Pfam // IPR001664 // Intermediate filament protein///ENST00000518131 // Pfam // IPR006821 // Intermediate filament head, DNA-binding domain///ENST0…	NM_001105541///NM_005382	28	Hs.458657///Hs.730072
8055952	NR4A2	2.14883	1.10355	2.14883	up	1.43127	0.327721	main	chr2	4929	AK291456|AK299439|BC009288|BC066890|HQ692824|HQ709176	nuclearreceptorsubfamily4,groupA,member2	NR4A2	NM_006186 // GO:0001666 // response to hypoxia // inferred from electronic annotation ///NM_006186 // GO:0001764 // neuron migration // inferred from electronic annotation ///NM_006186 // GO:0001975 // response to amphetamine // inferred from electronic annotation ///NM_006186 // GO:0006351 // transcription, DNA-templated // inferred from direct assay ///NM_006186 // GO:0006367 // transcription i…	NM_006186 // GO:0005634 // nucleus // inferred from direct assay ///NM_006186 // GO:0005654 // nucleoplasm // traceable author statement ///NM_006186 // GO:0005737 // cytoplasm // inferred from electronic annotation ///NM_006186 // GO:0005634 // nucleus // inferred from electronic annotation ///NM_006186 // GO:0005634 // nucleus // traceable author statement ///ENST00000339562 // GO:0005634 // nu…	NM_006186 // GO:0003707 // steroid hormone receptor activity // inferred from electronic annotation ///NM_006186 // GO:0004879 // ligand-activated sequence-specific DNA binding RNA polymerase II transcription factor activity // inferred from electronic annotation ///NM_006186 // GO:0005515 // protein binding // inferred from physical interaction ///NM_006186 // GO:0008270 // zinc ion binding // i…	NM_006186 // GenMAPP // Nuclear_Receptors///ENST00000339562 // GenMAPP // Nuclear_Receptors///ENST00000409108 // GenMAPP // Nuclear_Receptors///ENST00000409572 // GenMAPP // Nuclear_Receptors///ENST00000417764 // GenMAPP // Nuclear_Receptors///ENST00000417972 // GenMAPP // Nuclear_Receptors///ENST00000426264 // GenMAPP // Nuclear_Receptors///ENST00000429376 // GenMAPP // Nuclear_Receptors///AK291…	ENST00000339562 // Pfam // IPR000536 // Nuclear hormone receptor, ligand-binding, core///ENST00000339562 // Pfam // IPR001628 // Zinc finger, nuclear hormone receptor-type///ENST00000409108 // Pfam // IPR001628 // Zinc finger, nuclear hormone receptor-type///ENST00000409572 // Pfam // IPR000536 // Nuclear hormone receptor, ligand-binding, core///ENST00000409572 // Pfam // IPR001628 // Zinc finger…	NM_006186	28	Hs.563344///Hs.165258
8060850	BMP2	2.08686	1.06133	2.08686	up	1.12337	0.0620381	main	chr20	650	KC294426	bonemorphogeneticprotein2	BMP2	NM_001200 // GO:0000122 // negative regulation of transcription from RNA polymerase II promoter // inferred from direct assay ///NM_001200 // GO:0000187 // activation of MAPK activity // inferred from direct assay ///NM_001200 // GO:0001501 // skeletal system development // traceable author statement ///NM_001200 // GO:0001649 // osteoblast differentiation // inferred from direct assay ///NM_0012…	NM_001200 // GO:0005576 // extracellular region // traceable author statement ///NM_001200 // GO:0005615 // extracellular space // inferred from electronic annotation ///NM_001200 // GO:0009986 // cell surface // inferred from direct assay ///NM_001200 // GO:0005576 // extracellular region // inferred from electronic annotation ///ENST00000378827 // GO:0005576 // extracellular region // traceable…	NM_001200 // GO:0004745 // retinol dehydrogenase activity // inferred from sequence or structural similarity ///NM_001200 // GO:0005102 // receptor binding // traceable author statement ///NM_001200 // GO:0005125 // cytokine activity // inferred from electronic annotation ///NM_001200 // GO:0005515 // protein binding // inferred from physical interaction ///NM_001200 // GO:0008083 // growth facto…		ENST00000378827 // Pfam // IPR001111 // Transforming growth factor-beta, N-terminal///ENST00000378827 // Pfam // IPR001839 // Transforming growth factor-beta, C-terminal	NM_001200	27	Hs.73853
8101699	PPM1K	2.07385	1.05231	2.07385	up	0.95252	-0.0997887	main	chr4	152926		proteinphosphatase,Mg2+/Mn2+dependent,1K	PPM1K	NM_152542 // GO:0006470 // protein dephosphorylation // inferred from electronic annotation ///NM_152542 // GO:0008152 // metabolic process // inferred from electronic annotation ///ENST00000608933 // GO:0006470 // protein dephosphorylation // inferred from electronic annotation ///ENST00000608933 // GO:0008152 // metabolic process // inferred from electronic annotation	NM_152542 // GO:0005739 // mitochondrion // inferred from direct assay ///NM_152542 // GO:0005759 // mitochondrial matrix // inferred from electronic annotation ///NM_152542 // GO:0005739 // mitochondrion // inferred from electronic annotation ///ENST00000608933 // GO:0005739 // mitochondrion // inferred from direct assay ///ENST00000608933 // GO:0005759 // mitochondrial matrix // inferred from e…	NM_152542 // GO:0004722 // protein serine/threonine phosphatase activity // inferred from electronic annotation ///NM_152542 // GO:0046872 // metal ion binding // inferred from electronic annotation ///NM_152542 // GO:0003824 // catalytic activity // inferred from electronic annotation ///NM_152542 // GO:0004721 // phosphoprotein phosphatase activity // inferred from electronic annotation ///NM_1…		ENST00000608933 // Pfam // IPR001932 // Protein phosphatase 2C (PP2C)-like domain	NM_152542	8	Hs.43744///Hs.587249///Hs.627473///Hs.707053///Hs.709966
8017831	C17orf58	2.06407	1.04549	2.06407	up	0.900254	-0.145237	main	chr17	284018	AK026583|BC036760|BC105124|BC112073	chromosome17openreadingframe58	C17orf58						NM_181655///NM_181656	20	Hs.90790
8002969	MAF	2.05549	1.03948	2.05549	up	0.765862	-0.273617	main	chr16	4094	AF055376|AF055377|BC081542	v-mafavianmusculoaponeuroticfibrosarcomaoncogenehomolog	MAF	NM_001031804 // GO:0000122 // negative regulation of transcription from RNA polymerase II promoter // inferred from electronic annotation ///NM_001031804 // GO:0001816 // cytokine production // inferred from electronic annotation ///NM_001031804 // GO:0006366 // transcription from RNA polymerase II promoter // traceable author statement ///NM_001031804 // GO:0032330 // regulation of chondrocyte d…	NM_001031804 // GO:0000785 // chromatin // traceable author statement ///NM_001031804 // GO:0005634 // nucleus // inferred from electronic annotation ///NM_001031804 // GO:0005737 // cytoplasm // inferred from electronic annotation ///NM_005360 // GO:0000785 // chromatin // traceable author statement ///NM_005360 // GO:0005634 // nucleus // inferred from electronic annotation ///NM_005360 // GO:0…	NM_001031804 // GO:0003700 // sequence-specific DNA binding transcription factor activity // inferred from electronic annotation ///NM_001031804 // GO:0043565 // sequence-specific DNA binding // inferred from electronic annotation ///NM_001031804 // GO:0003677 // DNA binding // inferred from electronic annotation ///NM_005360 // GO:0003700 // sequence-specific DNA binding transcription factor act…		ENST00000326043 // Pfam // IPR004826 // Basic leucine zipper domain, Maf-type///ENST00000326043 // Pfam // IPR013592 // Maf transcription factor, N-terminal///ENST00000393350 // Pfam // IPR004826 // Basic leucine zipper domain, Maf-type///ENST00000393350 // Pfam // IPR013592 // Maf transcription factor, N-terminal///ENST00000569649 // Pfam // IPR004826 // Basic leucine zipper domain, Maf-type///E…	NM_001031804///NM_005360	32	Hs.134859
7959298	TMEM120B	2.03234	1.02314	2.03234	up	0.954923	-0.0682211	main	chr12	144404	BC127768|BC127769	transmembraneprotein120B	TMEM120B	NM_001080825 // GO:0008150 // biological_process // no biological data available ///ENST00000342607 // GO:0008150 // biological_process // no biological data available ///ENST00000449592 // GO:0008150 // biological_process // no biological data available ///ENST00000540377 // GO:0008150 // biological_process // no biological data available ///ENST00000541467 // GO:0008150 // biological_process //…	NM_001080825 // GO:0016021 // integral component of membrane // inferred from electronic annotation ///NM_001080825 // GO:0005575 // cellular_component // no biological data available ///NM_001080825 // GO:0016020 // membrane // inferred from electronic annotation ///XM_005253842 // GO:0016021 // integral component of membrane // inferred from electronic annotation ///ENST00000342607 // GO:001602…	NM_001080825 // GO:0003674 // molecular_function // no biological data available ///ENST00000342607 // GO:0003674 // molecular_function // no biological data available ///ENST00000449592 // GO:0003674 // molecular_function // no biological data available ///ENST00000540377 // GO:0003674 // molecular_function // no biological data available ///ENST00000541467 // GO:0003674 // molecular_function //…		ENST00000342607 // Pfam // IPR012926 // TMPIT-like///ENST00000449592 // Pfam // IPR012926 // TMPIT-like///ENST00000541467 // Pfam // IPR012926 // TMPIT-like	NM_001080825///XM_005253842///XM_005253843	26	Hs.644504///Hs.744740
8040698	SLC35F6	1.99793	0.998504	1.99793	up	0.664576	-0.333927	main	chr2	54978	AK296996|AK299598|AY358820|BC028081|CR457243	solutecarrierfamily35,memberF6	SLC35F6	NM_017877 // GO:0006810 // transport // inferred from electronic annotation ///NM_017877 // GO:0008284 // positive regulation of cell proliferation // inferred from mutant phenotype ///NM_017877 // GO:1901029 // negative regulation of mitochondrial outer membrane permeabilization involved in apoptotic signaling pathway // inferred from mutant phenotype ///NM_017877 // GO:0008643 // carbohydrate t…	NM_017877 // GO:0005739 // mitochondrion // inferred from direct assay ///NM_017877 // GO:0005765 // lysosomal membrane // inferred from direct assay ///NM_017877 // GO:0016021 // integral component of membrane // inferred from electronic annotation ///NM_017877 // GO:0070062 // extracellular vesicular exosome // inferred from direct assay ///NM_017877 // GO:0005739 // mitochondrion // inferred f…	NM_017877 // GO:0005515 // protein binding // inferred from physical interaction ///NM_017877 // GO:0005351 // sugar:proton symporter activity // inferred from electronic annotation ///ENST00000344420 // GO:0005515 // protein binding // inferred from physical interaction ///ENST00000344420 // GO:0005351 // sugar:proton symporter activity // inferred from electronic annotation ///ENST00000414029 /…		ENST00000344420 // Pfam // IPR000620 // Drug/metabolite transporter///ENST00000344420 // Pfam // IPR004853 // Triose-phosphate transporter domain///ENST00000344420 // Pfam // IPR007271 // Nucleotide-sugar transporter///ENST00000344420 // Pfam // IPR009262 // Solute carrier family 35 member SLC35F1/F2/F6///ENST00000344420 // Pfam // IPR013657 // UAA transporter	NM_017877	25	Hs.516034///Hs.611560
8101701	PPM1K	1.9914	0.993785	1.9914	up	0.657815	-0.335971	main	chr4	152926	AF351614|AK057622|AL834167|AY157615|AY435431|AY994097|BC037552|BC041350	proteinphosphatase,Mg2+/Mn2+dependent,1K	PPM1K	XM_005262775 // GO:0006470 // protein dephosphorylation // inferred from electronic annotation ///XM_005262775 // GO:0008152 // metabolic process // inferred from electronic annotation ///ENST00000295908 // GO:0006470 // protein dephosphorylation // inferred from electronic annotation ///ENST00000295908 // GO:0008152 // metabolic process // inferred from electronic annotation ///ENST00000505022 /…	XM_005262775 // GO:0005739 // mitochondrion // inferred from direct assay ///XM_005262775 // GO:0005759 // mitochondrial matrix // inferred from electronic annotation ///XM_005262775 // GO:0005739 // mitochondrion // inferred from electronic annotation ///ENST00000295908 // GO:0005739 // mitochondrion // inferred from direct assay ///ENST00000295908 // GO:0005759 // mitochondrial matrix // inferr…	XM_005262775 // GO:0004722 // protein serine/threonine phosphatase activity // inferred from electronic annotation ///XM_005262775 // GO:0046872 // metal ion binding // inferred from electronic annotation ///XM_005262775 // GO:0003824 // catalytic activity // inferred from electronic annotation ///XM_005262775 // GO:0004721 // phosphoprotein phosphatase activity // inferred from electronic annota…		ENST00000295908 // Pfam // IPR001932 // Protein phosphatase 2C (PP2C)-like domain///ENST00000508256 // Pfam // IPR001932 // Protein phosphatase 2C (PP2C)-like domain///ENST00000514204 // Pfam // IPR001932 // Protein phosphatase 2C (PP2C)-like domain///ENST00000608933 // Pfam // IPR001932 // Protein phosphatase 2C (PP2C)-like domain	XM_005262775///NM_152542///XM_006714111	47	Hs.43744///Hs.587249///Hs.627473///Hs.707053///Hs.709966
8111136	FAM134B	1.9821	0.98703	1.9821	up	1.04944	0.0624119	main	chr5	54463	BC053326|BC073132|BC030517	familywithsequencesimilarity134,memberB	FAM134B	NM_001034850 // GO:0019233 // sensory perception of pain // inferred from mutant phenotype ///NM_019000 // GO:0019233 // sensory perception of pain // inferred from mutant phenotype ///XM_005248312 // GO:0019233 // sensory perception of pain // inferred from mutant phenotype ///ENST00000306320 // GO:0019233 // sensory perception of pain // inferred from mutant phenotype ///ENST00000399793 // GO:0…	NM_001034850 // GO:0005794 // Golgi apparatus // inferred from electronic annotation ///NM_001034850 // GO:0005801 // cis-Golgi network // inferred from sequence or structural similarity ///NM_001034850 // GO:0016021 // integral component of membrane // inferred from electronic annotation ///NM_001034850 // GO:0016020 // membrane // inferred from electronic annotation ///NM_019000 // GO:0005794 /…			ENST00000306320 // Pfam // IPR003388 // Reticulon	NM_001034850///NM_019000///XM_005248312	33	Hs.481704
8020384	GREB1L	1.97018	0.978329	1.97018	up	0.824495	-0.153834	main	chr18	80000	AB051559|AK293321|AK309723	growthregulationbyestrogeninbreastcancer-like	GREB1L		NM_001142966 // GO:0016021 // integral component of membrane // inferred from electronic annotation ///NM_001142966 // GO:0016020 // membrane // inferred from electronic annotation ///ENST00000269218 // GO:0016021 // integral component of membrane // inferred from electronic annotation ///ENST00000269218 // GO:0016020 // membrane // inferred from electronic annotation ///ENST00000424526 // GO:001…				NM_001142966	32	Hs.149020///Hs.171965///Hs.579472///Hs.612543
8127778	FAM46A	1.95743	0.968963	1.95743	up	0.981974	0.013011	main	chr6	55603	AF350451|AJ420592|AK056057|AK292109|AY740520|BC000683|BC007351|FJ211061	familywithsequencesimilarity46,memberA	FAM46A	NM_017633 // GO:0010468 // regulation of gene expression // inferred from mutant phenotype ///NM_017633 // GO:0030193 // regulation of blood coagulation // inferred from mutant phenotype ///ENST00000320172 // GO:0010468 // regulation of gene expression // inferred from mutant phenotype ///ENST00000320172 // GO:0030193 // regulation of blood coagulation // inferred from mutant phenotype ///ENST000…		NM_017633 // GO:0044822 // poly(A) RNA binding // inferred from direct assay ///ENST00000320172 // GO:0044822 // poly(A) RNA binding // inferred from direct assay ///ENST00000369754 // GO:0044822 // poly(A) RNA binding // inferred from direct assay ///ENST00000369756 // GO:0044822 // poly(A) RNA binding // inferred from direct assay ///AF350451 // GO:0044822 // poly(A) RNA binding // inferred fro…		ENST00000320172 // Pfam // IPR012937 // Domain of unknown function DUF1693///ENST00000369754 // Pfam // IPR012937 // Domain of unknown function DUF1693///ENST00000369756 // Pfam // IPR012937 // Domain of unknown function DUF1693	NM_017633	30	Hs.10784///Hs.520241
8164343	FAM102A	1.94643	0.96083	1.94643	up	0.795692	-0.165138	main	chr9	399665	BC137087|BC137088|AK074108	familywithsequencesimilarity102,memberA	FAM102A					ENST00000373095 // Pfam // IPR019448 // EEIG1/EHBP1 N-terminal domain	NM_001035254///NM_203305	32	Hs.535972///Hs.610424
7945666	CTSD	1.92945	0.948186	1.92945	up	0.971524	0.0233381	main	chr11	1509	BC016320|BT006910|BT020155|CR456947|EU794598|M11233	cathepsinD	CTSD	NM_001909 // GO:0000045 // autophagic vacuole assembly // inferred from electronic annotation ///NM_001909 // GO:0006508 // proteolysis // inferred from electronic annotation ///NM_001909 // GO:0008219 // cell death // inferred from electronic annotation ///NM_001909 // GO:0019886 // antigen processing and presentation of exogenous peptide antigen via MHC class II // traceable author statement //…	NM_001909 // GO:0005576 // extracellular region // non-traceable author statement ///NM_001909 // GO:0005576 // extracellular region // traceable author statement ///NM_001909 // GO:0005615 // extracellular space // inferred from direct assay ///NM_001909 // GO:0005615 // extracellular space // inferred from sequence or structural similarity ///NM_001909 // GO:0005739 // mitochondrion // inferred…	NM_001909 // GO:0004190 // aspartic-type endopeptidase activity // inferred from electronic annotation ///NM_001909 // GO:0005515 // protein binding // inferred from physical interaction ///NM_001909 // GO:0004190 // aspartic-type endopeptidase activity // traceable author statement ///NM_001909 // GO:0008233 // peptidase activity // inferred from electronic annotation ///NM_001909 // GO:0016787 …		ENST00000236671 // Pfam // IPR001461 // Aspartic peptidase///ENST00000236671 // Pfam // IPR012848 // Aspartic peptidase, N-terminal///ENST00000367196 // Pfam // IPR001461 // Aspartic peptidase///ENST00000429746 // Pfam // IPR001461 // Aspartic peptidase///ENST00000433655 // Pfam // IPR001461 // Aspartic peptidase///ENST00000433655 // Pfam // IPR012848 // Aspartic peptidase, N-terminal///ENST00000…	NM_001909	30	Hs.654447
8059470	IRS1	1.90724	0.93149	1.90724	up	0.17078	-0.76071	main	chr2	3667	BC053895|S62539	insulinreceptorsubstrate1	IRS1	NM_005544 // GO:0002053 // positive regulation of mesenchymal cell proliferation // inferred from electronic annotation ///NM_005544 // GO:0007165 // signal transduction // traceable author statement ///NM_005544 // GO:0007173 // epidermal growth factor receptor signaling pathway // traceable author statement ///NM_005544 // GO:0008284 // positive regulation of cell proliferation // non-traceable…	NM_005544 // GO:0005634 // nucleus // inferred from sequence or structural similarity ///NM_005544 // GO:0005737 // cytoplasm // inferred from sequence or structural similarity ///NM_005544 // GO:0005829 // cytosol // traceable author statement ///NM_005544 // GO:0005886 // plasma membrane // traceable author statement ///NM_005544 // GO:0005899 // insulin receptor complex // inferred from sequen…	NM_005544 // GO:0004871 // signal transducer activity // inferred from electronic annotation ///NM_005544 // GO:0005068 // transmembrane receptor protein tyrosine kinase adaptor activity // inferred from sequence or structural similarity ///NM_005544 // GO:0005080 // protein kinase C binding // inferred from sequence or structural similarity ///NM_005544 // GO:0005158 // insulin receptor binding …		ENST00000305123 // Pfam // IPR001849 // Pleckstrin homology domain///ENST00000305123 // Pfam // IPR002404 // Insulin receptor substrate-1, PTB	NM_005544///XM_005246534	36	Hs.471508
7915032	RSPO1	1.89406	0.921479	1.89406	up	0.76796	-0.153518	main	chr1	284654	BC114966|DQ165084|DQ165085|DQ318235	R-spondin1	RSPO1	NM_001038633 // GO:0001934 // positive regulation of protein phosphorylation // inferred from direct assay ///NM_001038633 // GO:0002090 // regulation of receptor internalization // inferred from direct assay ///NM_001038633 // GO:0007140 // male meiosis // inferred from electronic annotation ///NM_001038633 // GO:0010468 // regulation of gene expression // inferred from electronic annotation ///…	NM_001038633 // GO:0005615 // extracellular space // inferred from electronic annotation ///NM_001038633 // GO:0005634 // nucleus // inferred from electronic annotation ///NM_001038633 // GO:0005576 // extracellular region // inferred from electronic annotation ///NM_001242908 // GO:0005615 // extracellular space // inferred from electronic annotation ///NM_001242908 // GO:0005634 // nucleus // i…	NM_001038633 // GO:0001664 // G-protein coupled receptor binding // inferred from physical interaction ///NM_001038633 // GO:0005102 // receptor binding // inferred from physical interaction ///NM_001038633 // GO:0005515 // protein binding // inferred from physical interaction ///NM_001038633 // GO:0008201 // heparin binding // inferred from electronic annotation ///NM_001038633 // GO:0005102 // …		ENST00000356545 // Pfam // IPR000884 // Thrombospondin, type 1 repeat///ENST00000401068 // Pfam // IPR000884 // Thrombospondin, type 1 repeat	NM_001038633///NM_001242908///NM_001242909///NM_001242910	32	Hs.135015
8160297	PLIN2	1.88214	0.912376	1.88214	up	0.751494	-0.160882	main	chr9	123	AF443203|AK296125|AK297920|BC005127|CR536541	perilipin2	PLIN2	NM_001122 // GO:0014070 // response to organic cyclic compound // inferred from electronic annotation ///NM_001122 // GO:0015909 // long-chain fatty acid transport // inferred from electronic annotation ///NM_001122 // GO:0019915 // lipid storage // inferred from electronic annotation ///NM_001122 // GO:0042493 // response to drug // inferred from electronic annotation ///NM_001122 // GO:0044255 …	NM_001122 // GO:0005576 // extracellular region // traceable author statement ///NM_001122 // GO:0005634 // nucleus // inferred from electronic annotation ///NM_001122 // GO:0005783 // endoplasmic reticulum // traceable author statement ///NM_001122 // GO:0005811 // lipid particle // inferred from direct assay ///NM_001122 // GO:0005886 // plasma membrane // traceable author statement ///NM_00112…	ENST00000276914 // GO:0005515 // protein binding // inferred from electronic annotation		ENST00000276914 // Pfam // IPR004279 // Perilipin///ENST00000380464 // Pfam // IPR004279 // Perilipin///ENST00000380465 // Pfam // IPR004279 // Perilipin	NM_001122///NR_038064///XM_006716719	31	Hs.3416
7997642	CRISPLD2	1.88025	0.910924	1.88025	up	0.350811	-0.560113	main	chr16	83716	AY358790|BC063012|AK027395	cysteine-richsecretoryproteinLCCLdomaincontaining2	CRISPLD2	NM_031476 // GO:0030198 // extracellular matrix organization // inferred from electronic annotation ///NM_031476 // GO:0030324 // lung development // inferred from electronic annotation ///NM_031476 // GO:0060325 // face morphogenesis // inferred from mutant phenotype ///ENST00000262424 // GO:0030198 // extracellular matrix organization // inferred from electronic annotation ///ENST00000262424 //…	NM_031476 // GO:0005576 // extracellular region // inferred from electronic annotation ///NM_031476 // GO:0030133 // transport vesicle // inferred from direct assay ///NM_031476 // GO:0031012 // extracellular matrix // inferred from electronic annotation ///ENST00000262424 // GO:0005576 // extracellular region // inferred from electronic annotation ///ENST00000262424 // GO:0030133 // transport ve…	NM_031476 // GO:0008201 // heparin binding // inferred from electronic annotation ///NM_031476 // GO:0005539 // glycosaminoglycan binding // inferred from electronic annotation ///ENST00000262424 // GO:0008201 // heparin binding // inferred from electronic annotation ///ENST00000262424 // GO:0005539 // glycosaminoglycan binding // inferred from electronic annotation ///ENST00000567845 // GO:00082…		ENST00000262424 // Pfam // IPR004043 // LCCL domain///ENST00000262424 // Pfam // IPR014044 // CAP domain///ENST00000567845 // Pfam // IPR004043 // LCCL domain///ENST00000567845 // Pfam // IPR014044 // CAP domain///ENST00000564567 // Pfam // IPR004043 // LCCL domain///ENST00000564567 // Pfam // IPR014044 // CAP domain///ENST00000563066 // Pfam // IPR004043 // LCCL domain///ENST00000563066 // Pfam …	NM_031476	28	Hs.513779///Hs.617091
8094101	CPZ|GPR78	1.86548	0.899548	1.86548	up	0.894426	-0.00512207	main	chr4	8532///27201	BC080539|AK127844|U83411|AK226133	carboxypeptidaseZ|Gprotein-coupledreceptor78	CPZ|GPR78	NM_001014448 // GO:0006508 // proteolysis // inferred from electronic annotation ///NM_001014448 // GO:0016055 // Wnt signaling pathway // inferred from electronic annotation ///NM_001014448 // GO:0006508 // proteolysis // traceable author statement ///ENST00000382480 // GO:0006508 // proteolysis // inferred from electronic annotation ///ENST00000382480 // GO:0016055 // Wnt signaling pathway // i…	NM_001014448 // GO:0005578 // proteinaceous extracellular matrix // inferred from electronic annotation ///NM_001014448 // GO:0070062 // extracellular vesicular exosome // inferred from direct assay ///NM_001014448 // GO:0005576 // extracellular region // inferred from electronic annotation ///ENST00000382480 // GO:0005578 // proteinaceous extracellular matrix // inferred from electronic annotati…	NM_001014448 // GO:0004181 // metallocarboxypeptidase activity // inferred from electronic annotation ///NM_001014448 // GO:0008270 // zinc ion binding // inferred from electronic annotation ///NM_001014448 // GO:0004180 // carboxypeptidase activity // inferred from electronic annotation ///NM_001014448 // GO:0004181 // metallocarboxypeptidase activity // traceable author statement ///NM_00101444…		ENST00000382480 // Pfam // IPR000834 // Peptidase M14, carboxypeptidase A///ENST00000514302 // Pfam // IPR000276 // G protein-coupled receptor, rhodopsin-like///ENST00000315782 // Pfam // IPR000834 // Peptidase M14, carboxypeptidase A///ENST00000315782 // Pfam // IPR020067 // Frizzled domain///ENST00000360986 // Pfam // IPR000834 // Peptidase M14, carboxypeptidase A///ENST00000360986 // Pfam // I…	NM_001014448///NM_001014447///NM_003652	35	Hs.61995///Hs.599408///Hs.740355
8138613	OSBPL3	1.86413	0.898504	1.86413	up	0.996307	0.0978034	main	chr7	26031	AF392444|AF491785|AF491786|AY008372|BC017731|AF491781|AF491782|AF491783|AF491784	oxysterolbindingprotein-like3	OSBPL3	NM_015550 // GO:0006869 // lipid transport // inferred from electronic annotation ///NM_015550 // GO:0006810 // transport // inferred from electronic annotation ///NM_145320 // GO:0006869 // lipid transport // inferred from electronic annotation ///NM_145320 // GO:0006810 // transport // inferred from electronic annotation ///NM_145321 // GO:0006869 // lipid transport // inferred from electronic …	NM_015550 // GO:0005829 // cytosol // inferred from direct assay ///NM_015550 // GO:0005886 // plasma membrane // inferred from direct assay ///NM_015550 // GO:0031965 // nuclear membrane // inferred from direct assay ///NM_015550 // GO:0097038 // perinuclear endoplasmic reticulum // inferred from direct assay ///NM_015550 // GO:0016020 // membrane // inferred from direct assay ///NM_145320 // GO…	NM_015550 // GO:0005515 // protein binding // inferred from physical interaction ///NM_015550 // GO:0015485 // cholesterol binding // inferred from direct assay ///NM_015550 // GO:0008289 // lipid binding // inferred from electronic annotation ///NM_145320 // GO:0005515 // protein binding // inferred from physical interaction ///NM_145320 // GO:0015485 // cholesterol binding // inferred from dire…		ENST00000313367 // Pfam // IPR000648 // Oxysterol-binding protein///ENST00000313367 // Pfam // IPR001849 // Pleckstrin homology domain///ENST00000409452 // Pfam // IPR000648 // Oxysterol-binding protein///ENST00000409452 // Pfam // IPR001849 // Pleckstrin homology domain///ENST00000409555 // Pfam // IPR000648 // Oxysterol-binding protein///ENST00000409555 // Pfam // IPR001849 // Pleckstrin homolo…	NM_015550///NM_145320///NM_145321///NM_145322///NR_104111///NR_104112	33	Hs.520259///Hs.593705///Hs.618931
8023575	CCBE1	1.85397	0.890614	1.85397	up	1.06288	0.172262	main	chr18	147372	BC046645|AY358347	collagenandcalciumbindingEGFdomains1	CCBE1	NM_133459 // GO:0001946 // lymphangiogenesis // inferred from mutant phenotype ///NM_133459 // GO:0001946 // lymphangiogenesis // inferred from sequence or structural similarity ///NM_133459 // GO:0002040 // sprouting angiogenesis // inferred from sequence or structural similarity ///NM_133459 // GO:0010575 // positive regulation vascular endothelial growth factor production // inferred from dire…	NM_133459 // GO:0005581 // collagen trimer // inferred from electronic annotation ///NM_133459 // GO:0005615 // extracellular space // inferred from direct assay ///NM_133459 // GO:0031012 // extracellular matrix // inferred from direct assay ///NM_133459 // GO:0005576 // extracellular region // inferred from electronic annotation ///ENST00000439986 // GO:0005581 // collagen trimer // inferred fr…	NM_133459 // GO:0002020 // protease binding // inferred from physical interaction ///NM_133459 // GO:0005509 // calcium ion binding // inferred from electronic annotation ///NM_133459 // GO:0005518 // collagen binding // inferred from direct assay ///ENST00000439986 // GO:0002020 // protease binding // inferred from physical interaction ///ENST00000439986 // GO:0005509 // calcium ion binding // i…		ENST00000439986 // Pfam // IPR000742 // Epidermal growth factor-like domain///ENST00000439986 // Pfam // IPR001881 // EGF-like calcium-binding domain///ENST00000439986 // Pfam // IPR008160 // Collagen triple helix repeat///ENST00000398179 // Pfam // IPR008160 // Collagen triple helix repeat	NM_133459	33	Hs.34333///Hs.597712
7987145	FMN1	1.83024	0.872033	1.83024	up	0.741562	-0.130471	main	chr15	342184	AK127078	formin1	FMN1	NM_001103184 // GO:0010467 // gene expression // inferred from electronic annotation ///NM_001103184 // GO:0035136 // forelimb morphogenesis // inferred from electronic annotation ///NM_001103184 // GO:0035137 // hindlimb morphogenesis // inferred from electronic annotation ///NM_001103184 // GO:0045010 // actin nucleation // inferred from electronic annotation ///NM_001103184 // GO:0048705 // sk…	NM_001103184 // GO:0005634 // nucleus // inferred from electronic annotation ///NM_001103184 // GO:0005737 // cytoplasm // inferred from electronic annotation ///NM_001103184 // GO:0005884 // actin filament // inferred from electronic annotation ///NM_001103184 // GO:0005886 // plasma membrane // inferred from electronic annotation ///NM_001103184 // GO:0005912 // adherens junction // inferred fr…	NM_001103184 // GO:0003677 // DNA binding // inferred from electronic annotation ///NM_001103184 // GO:0003779 // actin binding // inferred from electronic annotation ///NM_001103184 // GO:0017124 // SH3 domain binding // inferred from electronic annotation ///NM_001277313 // GO:0003677 // DNA binding // inferred from electronic annotation ///NM_001277313 // GO:0003779 // actin binding // inferre…		ENST00000334528 // Pfam // IPR015425 // Formin, FH2 domain///ENST00000559047 // Pfam // IPR015425 // Formin, FH2 domain///ENST00000561249 // Pfam // IPR015425 // Formin, FH2 domain	NM_001103184///NM_001277313	23	Hs.657649
8107594	SNCAIP	1.81666	0.861289	1.81666	up	0.827345	-0.0339441	main	chr5	9627	AB110788|AB110789|AB110790|AB110791|AB110792|AB110793|AB110794|AF076929|AK021944|AK298882|AK299687|AK304646|AK310835|BC033743|BC040552|BC094759|DQ227317	synuclein,alphainteractingprotein	SNCAIP	NM_001242935 // GO:0008219 // cell death // inferred from electronic annotation ///NM_001242935 // GO:0042417 // dopamine metabolic process // inferred from direct assay ///NM_001242935 // GO:0046928 // regulation of neurotransmitter secretion // inferred from direct assay ///NM_001242935 // GO:0090083 // regulation of inclusion body assembly // inferred from direct assay ///NM_005460 // GO:00082…	NM_001242935 // GO:0005737 // cytoplasm // inferred from direct assay ///NM_001242935 // GO:0042734 // presynaptic membrane // non-traceable author statement ///NM_001242935 // GO:0043025 // neuronal cell body // non-traceable author statement ///NM_001242935 // GO:0005737 // cytoplasm // inferred from electronic annotation ///NM_001242935 // GO:0005737 // cytoplasm // traceable author statement …	NM_001242935 // GO:0005515 // protein binding // inferred from physical interaction ///NM_001242935 // GO:0031625 // ubiquitin protein ligase binding // inferred from physical interaction ///NM_001242935 // GO:0042802 // identical protein binding // inferred from physical interaction ///NM_005460 // GO:0005515 // protein binding // inferred from physical interaction ///NM_005460 // GO:0031625 // …		ENST00000261367 // Pfam // IPR002110 // Ankyrin repeat///ENST00000261368 // Pfam // IPR002110 // Ankyrin repeat///ENST00000379538 // Pfam // IPR002110 // Ankyrin repeat///ENST00000414317 // Pfam // IPR002110 // Ankyrin repeat///ENST00000509154 // Pfam // IPR002110 // Ankyrin repeat///ENST00000542191 // Pfam // IPR002110 // Ankyrin repeat	NM_001242935///NM_005460	42	Hs.426463///Hs.740149
7935553	LOXL4	1.81405	0.859211	1.81405	up	1.14189	0.282676	main	chr10	84171	AF338441|AF395336|AY036093|BC007522|BC013153	lysyloxidase-like4	LOXL4	NM_032211 // GO:0006898 // receptor-mediated endocytosis // inferred from electronic annotation ///NM_032211 // GO:0055114 // oxidation-reduction process // inferred from electronic annotation ///ENST00000260702 // GO:0006898 // receptor-mediated endocytosis // inferred from electronic annotation ///ENST00000260702 // GO:0055114 // oxidation-reduction process // inferred from electronic annotatio…	NM_032211 // GO:0005615 // extracellular space // inferred from electronic annotation ///NM_032211 // GO:0016020 // membrane // inferred from electronic annotation ///NM_032211 // GO:0043235 // receptor complex // inferred from direct assay ///NM_032211 // GO:0070062 // extracellular vesicular exosome // inferred from direct assay ///NM_032211 // GO:0005576 // extracellular region // inferred fro…	NM_032211 // GO:0004720 // protein-lysine 6-oxidase activity // inferred from electronic annotation ///NM_032211 // GO:0005044 // scavenger receptor activity // inferred from electronic annotation ///NM_032211 // GO:0005507 // copper ion binding // inferred from electronic annotation ///NM_032211 // GO:0005515 // protein binding // inferred from physical interaction ///NM_032211 // GO:0016491 // …		ENST00000260702 // Pfam // IPR001190 // SRCR domain///ENST00000260702 // Pfam // IPR001695 // Lysyl oxidase	NM_032211	40	Hs.306814///Hs.671890
7971866	DIAPH3	1.81307	0.858432	1.81307	up	0.690846	-0.167585	main	chr13	81624	AB244756|AB244757|AB244758|AY750055|AY818645|BC034952|BC048963|BC068504	diaphanous-relatedformin3	DIAPH3	NM_001042517 // GO:0007283 // spermatogenesis // inferred from electronic annotation ///NM_001042517 // GO:0030036 // actin cytoskeleton organization // inferred from electronic annotation ///NM_001042517 // GO:0016043 // cellular component organization // inferred from electronic annotation ///NM_001258366 // GO:0007283 // spermatogenesis // inferred from electronic annotation ///NM_001258366 //…	NM_001042517 // GO:0005634 // nucleus // inferred from electronic annotation ///NM_001042517 // GO:0005829 // cytosol // inferred from electronic annotation ///NM_001042517 // GO:0005737 // cytoplasm // inferred from electronic annotation ///NM_001258366 // GO:0005634 // nucleus // inferred from electronic annotation ///NM_001258366 // GO:0005829 // cytosol // inferred from electronic annotation …	NM_001042517 // GO:0003779 // actin binding // inferred from electronic annotation ///NM_001042517 // GO:0017048 // Rho GTPase binding // inferred from electronic annotation ///NM_001258366 // GO:0003779 // actin binding // inferred from electronic annotation ///NM_001258366 // GO:0017048 // Rho GTPase binding // inferred from electronic annotation ///NM_001258367 // GO:0003779 // actin binding /…		ENST00000267215 // Pfam // IPR010465 // DRF autoregulatory///ENST00000267215 // Pfam // IPR010472 // Formin, FH3 domain///ENST00000267215 // Pfam // IPR010473 // Formin, GTPase-binding domain///ENST00000267215 // Pfam // IPR015425 // Formin, FH2 domain///ENST00000377908 // Pfam // IPR010465 // DRF autoregulatory///ENST00000377908 // Pfam // IPR010472 // Formin, FH3 domain///ENST00000377908 // Pfa…	NM_001042517///NM_001258366///NM_001258367///NM_001258368///NM_001258369///NM_001258370///NM_030932	36	Hs.283127///Hs.666705///Hs.695151
8066619	PLTP	1.81237	0.857874	1.81237	up	0.853469	-0.00440419	main	chr20	5360	AB076694|AK097009|AK222690|AK289371|AK293150|BC005045|BC019847|BC019898|L26232|AK299181	phospholipidtransferprotein	PLTP	NM_001242921 // GO:0006629 // lipid metabolic process // traceable author statement ///NM_001242921 // GO:0006869 // lipid transport // inferred from electronic annotation ///NM_001242921 // GO:0010189 // vitamin E biosynthetic process // inferred from electronic annotation ///NM_001242921 // GO:0030317 // sperm motility // inferred from electronic annotation ///NM_001242921 // GO:0006810 // tran…	NM_001242921 // GO:0005576 // extracellular region // traceable author statement ///NM_001242921 // GO:0005615 // extracellular space // inferred from direct assay ///NM_001242921 // GO:0005576 // extracellular region // inferred from electronic annotation ///NM_006227 // GO:0005576 // extracellular region // traceable author statement ///NM_006227 // GO:0005615 // extracellular space // inferred…	NM_001242921 // GO:0008289 // lipid binding // inferred from electronic annotation ///NM_006227 // GO:0008289 // lipid binding // inferred from electronic annotation ///NM_182676 // GO:0008289 // lipid binding // inferred from electronic annotation ///ENST00000354050 // GO:0008289 // lipid binding // inferred from electronic annotation ///ENST00000372420 // GO:0008289 // lipid binding // inferred…		ENST00000354050 // Pfam // IPR001124 // Lipid-binding serum glycoprotein, C-terminal///ENST00000354050 // Pfam // IPR017942 // Lipid-binding serum glycoprotein, N-terminal///ENST00000372420 // Pfam // IPR001124 // Lipid-binding serum glycoprotein, C-terminal///ENST00000372420 // Pfam // IPR017942 // Lipid-binding serum glycoprotein, N-terminal///ENST00000372431 // Pfam // IPR001124 // Lipid-bindi…	NM_001242921///NM_006227///NM_182676///NM_001242920	37	Hs.439312///Hs.735495
7971511	RNU2-6P	1.80185	0.84948	1.80185	up	0.596109	-0.25337	main	chr13			RNA,U2smallnuclear6,pseudogene	RNU2-6P							23
8059854	ARL4C	1.79953	0.847624	1.79953	up	0.535414	-0.312209	main	chr2	10123	AB016811|BC089043	ADP-ribosylationfactor-like4C	ARL4C	NM_001282431 // GO:0006184 // GTP catabolic process // traceable author statement ///NM_001282431 // GO:0007264 // small GTPase mediated signal transduction // inferred from electronic annotation ///NM_001282431 // GO:0032456 // endocytic recycling // inferred from direct assay ///NM_001282431 // GO:0006810 // transport // inferred from electronic annotation ///NM_005737 // GO:0006184 // GTP cata…	NM_001282431 // GO:0005634 // nucleus // traceable author statement ///NM_001282431 // GO:0005737 // cytoplasm // inferred from direct assay ///NM_001282431 // GO:0005886 // plasma membrane // inferred from direct assay ///NM_001282431 // GO:0030175 // filopodium // inferred from electronic annotation ///NM_001282431 // GO:0005622 // intracellular // inferred from electronic annotation ///NM_0012…	NM_001282431 // GO:0003924 // GTPase activity // traceable author statement ///NM_001282431 // GO:0005515 // protein binding // inferred from physical interaction ///NM_001282431 // GO:0005525 // GTP binding // inferred from electronic annotation ///NM_001282431 // GO:0043014 // alpha-tubulin binding // inferred from direct assay ///NM_001282431 // GO:0000166 // nucleotide binding // inferred fro…		ENST00000339728 // Pfam // IPR000795 // Elongation factor, GTP-binding domain///ENST00000339728 // Pfam // IPR001806 // Small GTPase superfamily///ENST00000339728 // Pfam // IPR006689 // Small GTPase superfamily, ARF/SAR type///ENST00000339728 // Pfam // IPR013684 // Mitochondrial Rho-like///ENST00000339728 // Pfam // IPR019009 // Signal recognition particle receptor, beta subunit///ENST000003906…	NM_001282431///NM_005737	29	Hs.111554///Hs.730678///Hs.592654///Hs.740851
7981514	AHNAK2	1.77163	0.825079	1.77163	up	0.635021	-0.190058	main	chr14	113146	BC049216|BC090889	AHNAKnucleoprotein2	AHNAK2	NM_138420 // GO:0001778 // plasma membrane repair // inferred from sequence or structural similarity ///ENST00000333244 // GO:0001778 // plasma membrane repair // inferred from sequence or structural similarity ///ENST00000555122 // GO:0001778 // plasma membrane repair // inferred from sequence or structural similarity ///ENST00000557457 // GO:0001778 // plasma membrane repair // inferred from se…	NM_138420 // GO:0005634 // nucleus // inferred from electronic annotation ///NM_138420 // GO:0005737 // cytoplasm // inferred from direct assay ///NM_138420 // GO:0005737 // cytoplasm // non-traceable author statement ///NM_138420 // GO:0005886 // plasma membrane // inferred from direct assay ///NM_138420 // GO:0030018 // Z disc // inferred from sequence or structural similarity ///NM_138420 // G…	NM_138420 // GO:0005515 // protein binding // inferred from physical interaction ///ENST00000333244 // GO:0005515 // protein binding // inferred from physical interaction ///ENST00000333244 // GO:0005515 // protein binding // inferred from electronic annotation ///ENST00000555122 // GO:0005515 // protein binding // inferred from physical interaction ///ENST00000557457 // GO:0005515 // protein bin…			NM_138420	33	Hs.441783///Hs.607459
7942679	ACER3	1.77152	0.824984	1.77152	up	0.674476	-0.150509	main	chr11	55331	AF214454|AF327353|AK002100|AK293800|AK294978|AK308856|AK316120|BC049837|BC063034|BC073853|AK295142|AK295327	alkalineceramidase3	ACER3	NM_018367 // GO:0006665 // sphingolipid metabolic process // traceable author statement ///NM_018367 // GO:0006672 // ceramide metabolic process // inferred from electronic annotation ///NM_018367 // GO:0008284 // positive regulation of cell proliferation // inferred from mutant phenotype ///NM_018367 // GO:0030148 // sphingolipid biosynthetic process // traceable author statement ///NM_018367 //…	NM_018367 // GO:0005789 // endoplasmic reticulum membrane // traceable author statement ///NM_018367 // GO:0030173 // integral component of Golgi membrane // inferred from direct assay ///NM_018367 // GO:0030176 // integral component of endoplasmic reticulum membrane // inferred from direct assay ///NM_018367 // GO:0000139 // Golgi membrane // inferred from electronic annotation ///NM_018367 // G…	NM_018367 // GO:0070774 // phytoceramidase activity // inferred from direct assay ///NM_018367 // GO:0016787 // hydrolase activity // inferred from electronic annotation ///NM_018367 // GO:0016811 // hydrolase activity, acting on carbon-nitrogen (but not peptide) bonds, in linear amides // inferred from electronic annotation ///XM_005274092 // GO:0070774 // phytoceramidase activity // inferred fr…		ENST00000278544 // Pfam // IPR008901 // Ceramidase///ENST00000525194 // Pfam // IPR008901 // Ceramidase///ENST00000525861 // Pfam // IPR008901 // Ceramidase///ENST00000526597 // Pfam // IPR008901 // Ceramidase///ENST00000531352 // Pfam // IPR008901 // Ceramidase///ENST00000531461 // Pfam // IPR008901 // Ceramidase///ENST00000532485 // Pfam // IPR008901 // Ceramidase///ENST00000533873 // Pfam // I…	NM_018367///XM_005274092	32	Hs.23862///Hs.606691///Hs.608049///Hs.712340///Hs.717415
7930837	SLC18A2	1.74272	0.801343	1.74272	up	0.852508	0.0511646	main	chr10	6571	BC030593|BC108927|BC108928|L09118|L14269|L23205	solutecarrierfamily18(vesicularmonoaminetransporter),member2	SLC18A2	NM_003054 // GO:0001975 // response to amphetamine // inferred from electronic annotation ///NM_003054 // GO:0006837 // serotonin transport // inferred from electronic annotation ///NM_003054 // GO:0007268 // synaptic transmission // traceable author statement ///NM_003054 // GO:0007269 // neurotransmitter secretion // traceable author statement ///NM_003054 // GO:0007568 // aging // inferred fro…	NM_003054 // GO:0005886 // plasma membrane // traceable author statement ///NM_003054 // GO:0005887 // integral component of plasma membrane // traceable author statement ///NM_003054 // GO:0016020 // membrane // traceable author statement ///NM_003054 // GO:0030672 // synaptic vesicle membrane // inferred from electronic annotation ///NM_003054 // GO:0031045 // dense core granule // inferred fro…	NM_003054 // GO:0005275 // amine transmembrane transporter activity // inferred from electronic annotation ///NM_003054 // GO:0008144 // drug binding // inferred from electronic annotation ///NM_003054 // GO:0008504 // monoamine transmembrane transporter activity // traceable author statement ///NM_003054 // GO:0015222 // serotonin transmembrane transporter activity // inferred from electronic an…		ENST00000298472 // Pfam // IPR005828 // General substrate transporter///ENST00000298472 // Pfam // IPR011701 // Major facilitator superfamily	NM_003054	38	Hs.596992///Hs.720642
8113551	MCC	1.74267	0.801303	1.74267	up	0.52464	-0.276664	main	chr5	4163	AK300259|BC009279|BC018919|BX647710|M62397	mutatedincolorectalcancers	MCC	NM_001085377 // GO:0007165 // signal transduction // traceable author statement ///NM_001085377 // GO:0010633 // negative regulation of epithelial cell migration // inferred from mutant phenotype ///NM_001085377 // GO:0016055 // Wnt signaling pathway // inferred from electronic annotation ///NM_001085377 // GO:0050680 // negative regulation of epithelial cell proliferation // inferred from direct…	NM_001085377 // GO:0005634 // nucleus // inferred from direct assay ///NM_001085377 // GO:0005730 // nucleolus // inferred from direct assay ///NM_001085377 // GO:0005737 // cytoplasm // inferred from direct assay ///NM_001085377 // GO:0005886 // plasma membrane // inferred from direct assay ///NM_001085377 // GO:0030027 // lamellipodium // inferred from electronic annotation ///NM_001085377 // G…	NM_001085377 // GO:0004872 // receptor activity // traceable author statement ///NM_001085377 // GO:0005515 // protein binding // inferred from physical interaction ///NM_002387 // GO:0004872 // receptor activity // traceable author statement ///NM_002387 // GO:0005515 // protein binding // inferred from physical interaction ///ENST00000302475 // GO:0004872 // receptor activity // traceable autho…		ENST00000302475 // Pfam // IPR019536 // Usher syndrome type-1C protein-binding protein 1, PDZ domain///ENST00000408903 // Pfam // IPR019536 // Usher syndrome type-1C protein-binding protein 1, PDZ domain///ENST00000515367 // Pfam // IPR019536 // Usher syndrome type-1C protein-binding protein 1, PDZ domain	NM_001085377///NM_002387	27	Hs.593171///Hs.622649///Hs.659270
8041048	FOSL2	1.73135	0.791901	1.73135	up	0.535703	-0.256198	main	chr2	2355	AK026959|AK302622|BC022791|BX647822|CR542262	FOS-likeantigen2	FOSL2	NM_005253 // GO:0006357 // regulation of transcription from RNA polymerase II promoter // traceable author statement ///NM_005253 // GO:0006366 // transcription from RNA polymerase II promoter // inferred from electronic annotation ///NM_005253 // GO:0007565 // female pregnancy // inferred from electronic annotation ///NM_005253 // GO:0008219 // cell death // traceable author statement ///NM_0052…	NM_005253 // GO:0005634 // nucleus // inferred from direct assay ///NM_005253 // GO:0005730 // nucleolus // inferred from direct assay ///NM_005253 // GO:0005634 // nucleus // inferred from electronic annotation ///NM_005253 // GO:0005634 // nucleus // traceable author statement ///XM_005264231 // GO:0005634 // nucleus // inferred from direct assay ///XM_005264231 // GO:0005730 // nucleolus // in…	NM_005253 // GO:0000977 // RNA polymerase II regulatory region sequence-specific DNA binding // inferred from electronic annotation ///NM_005253 // GO:0003690 // double-stranded DNA binding // inferred from electronic annotation ///NM_005253 // GO:0003700 // sequence-specific DNA binding transcription factor activity // inferred from electronic annotation ///NM_005253 // GO:0003677 // DNA binding…		ENST00000264716 // Pfam // IPR004827 // Basic-leucine zipper domain///ENST00000436647 // Pfam // IPR004827 // Basic-leucine zipper domain	NM_005253///XM_005264231	39	Hs.220971///Hs.596385///Hs.596972///Hs.639222///Hs.696748
8020110	RAB31	1.73036	0.791068	1.73036	up	0.507608	-0.28346	main	chr18	11031	AF183421|AF234995|AF498957|BC001148|BT020027|BT020028|CR407659|U57091|U59877		RAB31	NM_006868 // GO:0006184 // GTP catabolic process // traceable author statement ///NM_006868 // GO:0007264 // small GTPase mediated signal transduction // inferred from electronic annotation ///NM_006868 // GO:0031623 // receptor internalization // inferred from mutant phenotype ///NM_006868 // GO:0032869 // cellular response to insulin stimulus // inferred from mutant phenotype ///NM_006868 // GO…	NM_006868 // GO:0005769 // early endosome // inferred from direct assay ///NM_006868 // GO:0030670 // phagocytic vesicle membrane // inferred from electronic annotation ///NM_006868 // GO:0032588 // trans-Golgi network membrane // inferred from direct assay ///NM_006868 // GO:0045335 // phagocytic vesicle // inferred from direct assay ///NM_006868 // GO:0005768 // endosome // inferred from electr…	NM_006868 // GO:0003924 // GTPase activity // traceable author statement ///NM_006868 // GO:0005525 // GTP binding // inferred from direct assay ///NM_006868 // GO:0019003 // GDP binding // inferred from direct assay ///NM_006868 // GO:0000166 // nucleotide binding // inferred from electronic annotation ///NM_006868 // GO:0005525 // GTP binding // inferred from electronic annotation ///ENST000004…		ENST00000578921 // Pfam // IPR001806 // Small GTPase superfamily///ENST00000578921 // Pfam // IPR006689 // Small GTPase superfamily, ARF/SAR type///ENST00000578921 // Pfam // IPR006762 // Gtr1/RagA G protein///ENST00000578921 // Pfam // IPR013684 // Mitochondrial Rho-like///ENST00000581109 // Pfam // IPR001806 // Small GTPase superfamily///ENST00000581109 // Pfam // IPR006689 // Small GTPase supe…	NM_006868	27	Hs.744887
7938608	SPON1	1.72107	0.783305	1.72107	up	0.957676	0.174371	main	chr11	10418	AB051390|AK291780|BC136513|BC136563	spondin1,extracellularmatrixprotein	SPON1	NM_006108 // GO:0007155 // cell adhesion // inferred from electronic annotation ///ENST00000576479 // GO:0007155 // cell adhesion // inferred from electronic annotation ///AB051390 // GO:0007155 // cell adhesion // inferred from electronic annotation ///AK291780 // GO:0007155 // cell adhesion // inferred from electronic annotation ///BC136513 // GO:0007155 // cell adhesion // inferred from electr…	NM_006108 // GO:0005578 // proteinaceous extracellular matrix // inferred from electronic annotation ///NM_006108 // GO:0005615 // extracellular space // inferred from direct assay ///NM_006108 // GO:0031012 // extracellular matrix // inferred from direct assay ///NM_006108 // GO:0031012 // extracellular matrix // inferred from sequence or structural similarity ///NM_006108 // GO:0005576 // extra…	NM_006108 // GO:0005515 // protein binding // inferred from physical interaction ///ENST00000576479 // GO:0005515 // protein binding // inferred from physical interaction ///AB051390 // GO:0005515 // protein binding // inferred from physical interaction ///AK291780 // GO:0005515 // protein binding // inferred from physical interaction ///BC136513 // GO:0005515 // protein binding // inferred from …		ENST00000576479 // Pfam // IPR000884 // Thrombospondin, type 1 repeat///ENST00000576479 // Pfam // IPR002861 // Reeler domain///ENST00000576479 // Pfam // IPR009465 // Spondin, N-terminal	NM_006108	36	Hs.643864///Hs.623673
8102800	SLC7A11	1.70739	0.771793	1.70739	up	-0.239632	-1.01142	main	chr4	23657	AB026891|AB040875|AF200708|AF252872|AK290359|BC012087	solutecarrierfamily7(anionicaminoacidtransporterlightchain,xc-system),member11	SLC7A11	NM_014331 // GO:0003333 // amino acid transmembrane transport // inferred from electronic annotation ///NM_014331 // GO:0006811 // ion transport // traceable author statement ///NM_014331 // GO:0006865 // amino acid transport // traceable author statement ///NM_014331 // GO:0006979 // response to oxidative stress // inferred from electronic annotation ///NM_014331 // GO:0007420 // brain developme…	NM_014331 // GO:0005791 // rough endoplasmic reticulum // inferred from electronic annotation ///NM_014331 // GO:0005856 // cytoskeleton // inferred from electronic annotation ///NM_014331 // GO:0005886 // plasma membrane // traceable author statement ///NM_014331 // GO:0016021 // integral component of membrane // inferred from electronic annotation ///NM_014331 // GO:0005886 // plasma membrane /…	NM_014331 // GO:0005515 // protein binding // inferred from physical interaction ///NM_014331 // GO:0015327 // cystine:glutamate antiporter activity // traceable author statement ///NM_014331 // GO:0015171 // amino acid transmembrane transporter activity // inferred from electronic annotation ///XM_005262875 // GO:0005515 // protein binding // inferred from physical interaction ///XM_005262875 //…		ENST00000280612 // Pfam // IPR004841 // Amino acid permease/ SLC12A domain///ENST00000280612 // Pfam // IPR013057 // Amino acid transporter, transmembrane	NM_014331///XM_005262875	38	Hs.390594///Hs.706054
7928944	PAPSS2	1.70289	0.767989	1.70289	up	0.502769	-0.26522	main	chr10	9060	AF074331|AF091242|AF150754|AF173365|AF313907|AK301453|BC009894	3-phosphoadenosine5-phosphosulfatesynthase2	PAPSS2	NM_001015880 // GO:0000103 // sulfate assimilation // inferred from electronic annotation ///NM_001015880 // GO:0001501 // skeletal system development // traceable author statement ///NM_001015880 // GO:0005975 // carbohydrate metabolic process // traceable author statement ///NM_001015880 // GO:0006805 // xenobiotic metabolic process // traceable author statement ///NM_001015880 // GO:0007596 //…	NM_001015880 // GO:0005829 // cytosol // traceable author statement ///NM_004670 // GO:0005829 // cytosol // traceable author statement ///ENST00000361175 // GO:0005829 // cytosol // traceable author statement ///ENST00000456849 // GO:0005829 // cytosol // traceable author statement ///ENST00000482258 // GO:0005829 // cytosol // traceable author statement ///AF074331 // GO:0005829 // cytosol // t…	NM_001015880 // GO:0004020 // adenylylsulfate kinase activity // inferred from electronic annotation ///NM_001015880 // GO:0004781 // sulfate adenylyltransferase (ATP) activity // inferred from sequence or structural similarity ///NM_001015880 // GO:0005524 // ATP binding // inferred from electronic annotation ///NM_001015880 // GO:0016779 // nucleotidyltransferase activity // inferred from seque…	NM_004670 // HumanCyc // PWY-5340///NM_004670 // MetaCyc // P224-PWY///NM_004670 // MetaCyc // DISSULFRED-PWY///NM_004670 // MetaCyc // PWY-5278///NM_004670 // MetaCyc // SULFMETII-PWY///NM_004670 // MetaCyc // PWY-5340///NM_004670 // MetaCyc // PWY-6683///AF074331 // HumanCyc // PWY-5340///AF074331 // MetaCyc // P224-PWY///AF074331 // MetaCyc // DISSULFRED-PWY///AF074331 // MetaCyc // PWY-5278//…	ENST00000361175 // Pfam // IPR002891 // Adenylylsulphate kinase///ENST00000361175 // Pfam // IPR024951 // Sulphate adenylyltransferase catalytic domain///ENST00000456849 // Pfam // IPR002891 // Adenylylsulphate kinase///ENST00000456849 // Pfam // IPR024951 // Sulphate adenylyltransferase catalytic domain	NM_001015880///NM_004670	34	Hs.524491///Hs.597863
8054254	AFF3	1.68739	0.754796	1.68739	up	0.282659	-0.472138	main	chr2	3899	AK092327|AK297407|AK308645|BC136579|BC144266|U34360	AF4/FMR2family,member3	AFF3	NM_001025108 // GO:0006351 // transcription, DNA-templated // inferred from electronic annotation ///NM_001025108 // GO:0006355 // regulation of transcription, DNA-templated // inferred from electronic annotation ///NM_001025108 // GO:0034612 // response to tumor necrosis factor // inferred from mutant phenotype ///NM_001025108 // GO:0035116 // embryonic hindlimb morphogenesis // inferred from mu…	NM_001025108 // GO:0005634 // nucleus // inferred from direct assay ///NM_001025108 // GO:0005634 // nucleus // inferred from electronic annotation ///NM_002285 // GO:0005634 // nucleus // inferred from direct assay ///NM_002285 // GO:0005634 // nucleus // inferred from electronic annotation ///XM_005263945 // GO:0005634 // nucleus // inferred from direct assay ///XM_005263945 // GO:0005634 // nu…	NM_001025108 // GO:0003690 // double-stranded DNA binding // inferred from direct assay ///NM_001025108 // GO:0003677 // DNA binding // inferred from electronic annotation ///NM_002285 // GO:0003690 // double-stranded DNA binding // inferred from direct assay ///NM_002285 // GO:0003677 // DNA binding // inferred from electronic annotation ///XM_005263945 // GO:0003690 // double-stranded DNA bindi…		ENST00000317233 // Pfam // IPR007797 // Transcription factor AF4/FMR2///ENST00000409236 // Pfam // IPR007797 // Transcription factor AF4/FMR2///ENST00000409579 // Pfam // IPR007797 // Transcription factor AF4/FMR2	NM_001025108///NM_002285///XM_005263945	30	Hs.444414///Hs.594762///Hs.617645
8128472	ASCC3	1.68376	0.751684	1.68376	up	0.814265	0.0625808	main	chr6	10973	AK307903|BC026066|BC050681|BC125211|BC125212	activatingsignalcointegrator1complexsubunit3	ASCC3	NM_001284271 // GO:0006307 // DNA dealkylation involved in DNA repair // inferred from direct assay ///NM_001284271 // GO:0006351 // transcription, DNA-templated // inferred from electronic annotation ///NM_001284271 // GO:0006355 // regulation of transcription, DNA-templated // inferred from electronic annotation ///NM_001284271 // GO:0008283 // cell proliferation // inferred from mutant phenoty…	NM_001284271 // GO:0005622 // intracellular // inferred from direct assay ///NM_001284271 // GO:0005634 // nucleus // traceable author statement ///NM_001284271 // GO:0005737 // cytoplasm // inferred from direct assay ///NM_001284271 // GO:0005794 // Golgi apparatus // inferred from direct assay ///NM_001284271 // GO:0005634 // nucleus // inferred from electronic annotation ///NM_001284271 // GO:…	NM_001284271 // GO:0005515 // protein binding // inferred from physical interaction ///NM_001284271 // GO:0005524 // ATP binding // inferred from electronic annotation ///NM_001284271 // GO:0043140 // ATP-dependent 3'-5' DNA helicase activity // inferred from direct assay ///NM_001284271 // GO:0044822 // poly(A) RNA binding // inferred from direct assay ///NM_001284271 // GO:0000166 // nucleotide…		ENST00000369162 // Pfam // IPR001650 // Helicase, C-terminal///ENST00000369162 // Pfam // IPR004179 // Sec63 domain///ENST00000369162 // Pfam // IPR006935 // Helicase/UvrB domain///ENST00000369162 // Pfam // IPR011545 // DEAD/DEAH box helicase domain///ENST00000522650 // Pfam // IPR006935 // Helicase/UvrB domain///ENST00000522650 // Pfam // IPR011545 // DEAD/DEAH box helicase domain	NM_001284271///NM_006828///NM_022091	68	Hs.486031///Hs.602643///Hs.733060
7914127	IFI6	1.682	0.750178	1.682	up	0.596372	-0.153806	main	chr1	2537	BC011601|BC015603|BT006850	interferon,alpha-inducibleprotein6	IFI6	NM_002038 // GO:0001836 // release of cytochrome c from mitochondria // inferred from mutant phenotype ///NM_002038 // GO:0006955 // immune response // traceable author statement ///NM_002038 // GO:0019221 // cytokine-mediated signaling pathway // traceable author statement ///NM_002038 // GO:0043154 // negative regulation of cysteine-type endopeptidase activity involved in apoptotic process // i…	NM_002038 // GO:0005739 // mitochondrion // inferred from direct assay ///NM_002038 // GO:0005886 // plasma membrane // traceable author statement ///NM_002038 // GO:0016021 // integral component of membrane // inferred from electronic annotation ///NM_002038 // GO:0016020 // membrane // inferred from electronic annotation ///NM_022872 // GO:0005739 // mitochondrion // inferred from direct assay …	NM_002038 // GO:0005515 // protein binding // inferred from physical interaction ///NM_022872 // GO:0005515 // protein binding // inferred from physical interaction ///NM_022873 // GO:0005515 // protein binding // inferred from physical interaction ///ENST00000339145 // GO:0005515 // protein binding // inferred from physical interaction ///ENST00000361157 // GO:0005515 // protein binding // infer…		ENST00000339145 // Pfam // IPR009311 // Interferon alpha-inducible protein 6/27///ENST00000361157 // Pfam // IPR009311 // Interferon alpha-inducible protein 6/27///ENST00000362020 // Pfam // IPR009311 // Interferon alpha-inducible protein 6/27	NM_002038///NM_022872///NM_022873	26	Hs.523847///Hs.730125
8100578	EPHA5	1.6774	0.746228	1.6774	up	1.08841	0.342181	main	chr4	2044	BC136257|BC136258|BC143427|BX537946|X95425	EPHreceptorA5	EPHA5	NM_001281765 // GO:0007411 // axon guidance // inferred from sequence or structural similarity ///NM_001281765 // GO:0018108 // peptidyl-tyrosine phosphorylation // inferred from electronic annotation ///NM_001281765 // GO:0019933 // cAMP-mediated signaling // inferred from sequence or structural similarity ///NM_001281765 // GO:0021766 // hippocampus development // inferred from sequence or stru…	NM_001281765 // GO:0005791 // rough endoplasmic reticulum // inferred from direct assay ///NM_001281765 // GO:0005886 // plasma membrane // inferred from direct assay ///NM_001281765 // GO:0005887 // integral component of plasma membrane // inferred from electronic annotation ///NM_001281765 // GO:0009897 // external side of plasma membrane // inferred from direct assay ///NM_001281765 // GO:0030…	NM_001281765 // GO:0005003 // ephrin receptor activity // inferred from sequence or structural similarity ///NM_001281765 // GO:0005004 // GPI-linked ephrin receptor activity // inferred from sequence or structural similarity ///NM_001281765 // GO:0005005 // transmembrane-ephrin receptor activity // non-traceable author statement ///NM_001281765 // GO:0005524 // ATP binding // inferred from elect…		ENST00000273854 // Pfam // IPR000719 // Protein kinase domain///ENST00000273854 // Pfam // IPR001090 // Ephrin receptor ligand binding domain///ENST00000273854 // Pfam // IPR001245 // Serine-threonine/tyrosine-protein kinase catalytic domain///ENST00000273854 // Pfam // IPR003961 // Fibronectin, type III///ENST00000273854 // Pfam // IPR011510 // Sterile alpha motif, type 2///ENST00000273854 // Pf…	NM_001281765///NM_001281766///NM_004439///NM_182472///XM_005265653///NM_001281767	48	Hs.654492///Hs.606331
8167998	AR	1.67438	0.74363	1.67438	up	0.509769	-0.233861	main	chrX	367	AF162704|BC132975|FJ235917|FJ235918|GU208210|HQ692823|L29496|M20132|M21748|M23263|M34233|M73069|FJ235916|FJ235919|FJ235920|HM055487|AF324243	androgenreceptor	AR	NM_000044 // GO:0006351 // transcription, DNA-templated // inferred from direct assay ///NM_000044 // GO:0006367 // transcription initiation from RNA polymerase II promoter // traceable author statement ///NM_000044 // GO:0006810 // transport // traceable author statement ///NM_000044 // GO:0007165 // signal transduction // traceable author statement ///NM_000044 // GO:0007267 // cell-cell signal…	NM_000044 // GO:0000790 // nuclear chromatin // inferred from direct assay ///NM_000044 // GO:0005634 // nucleus // inferred from direct assay ///NM_000044 // GO:0005654 // nucleoplasm // traceable author statement ///NM_000044 // GO:0005737 // cytoplasm // inferred from direct assay ///NM_000044 // GO:0043234 // protein complex // inferred from direct assay ///NM_000044 // GO:0005634 // nucleus …	NM_000044 // GO:0000978 // RNA polymerase II core promoter proximal region sequence-specific DNA binding // inferred from direct assay ///NM_000044 // GO:0001077 // RNA polymerase II core promoter proximal region sequence-specific DNA binding transcription factor activity involved in positive regulation of transcription // inferred from direct assay ///NM_000044 // GO:0001085 // RNA polymerase II…	NM_000044 // GenMAPP // Nuclear_Receptors///NM_001011645 // GenMAPP // Nuclear_Receptors///ENST00000374690 // GenMAPP // Nuclear_Receptors///ENST00000396043 // GenMAPP // Nuclear_Receptors///ENST00000396044 // GenMAPP // Nuclear_Receptors///ENST00000513847 // GenMAPP // Nuclear_Receptors///AF162704 // GenMAPP // Nuclear_Receptors///BC132975 // GenMAPP // Nuclear_Receptors///FJ235917 // GenMAPP //…	ENST00000374690 // Pfam // IPR000536 // Nuclear hormone receptor, ligand-binding, core///ENST00000374690 // Pfam // IPR001103 // Androgen receptor///ENST00000374690 // Pfam // IPR001628 // Zinc finger, nuclear hormone receptor-type///ENST00000396043 // Pfam // IPR000536 // Nuclear hormone receptor, ligand-binding, core///ENST00000396043 // Pfam // IPR001628 // Zinc finger, nuclear hormone recepto…	NM_000044///NM_001011645	31	Hs.76704
8156706	TMOD1	1.66044	0.731566	1.66044	up	0.829265	0.0976989	main	chr9	7111	AK095748|AK314533|BC002660|M77016	tropomodulin1	TMOD1	NM_001166116 // GO:0008344 // adult locomotory behavior // inferred from electronic annotation ///NM_001166116 // GO:0030049 // muscle filament sliding // traceable author statement ///NM_001166116 // GO:0030239 // myofibril assembly // inferred from electronic annotation ///NM_001166116 // GO:0006936 // muscle contraction // inferred from electronic annotation ///NM_003275 // GO:0008344 // adult…	NM_001166116 // GO:0005829 // cytosol // traceable author statement ///NM_001166116 // GO:0008180 // COP9 signalosome // inferred from direct assay ///NM_001166116 // GO:0016020 // membrane // inferred from electronic annotation ///NM_001166116 // GO:0030016 // myofibril // inferred from electronic annotation ///NM_001166116 // GO:0030863 // cortical cytoskeleton // inferred from electronic annot…	NM_001166116 // GO:0003779 // actin binding // inferred from electronic annotation ///NM_001166116 // GO:0005523 // tropomyosin binding // inferred from electronic annotation ///NM_003275 // GO:0003779 // actin binding // inferred from electronic annotation ///NM_003275 // GO:0005523 // tropomyosin binding // inferred from electronic annotation ///ENST00000259365 // GO:0003779 // actin binding //…	NM_001166116 // GenMAPP // Striated_muscle_contraction///NM_003275 // GenMAPP // Striated_muscle_contraction///ENST00000259365 // GenMAPP // Striated_muscle_contraction///ENST00000375175 // GenMAPP // Striated_muscle_contraction///ENST00000395211 // GenMAPP // Striated_muscle_contraction///AK095748 // GenMAPP // Striated_muscle_contraction///AK314533 // GenMAPP // Striated_muscle_contraction///BC…	ENST00000259365 // Pfam // IPR004934 // Tropomodulin///ENST00000395211 // Pfam // IPR004934 // Tropomodulin	NM_001166116///NM_003275	26	Hs.404289
7972936	TMEM255B	1.6516	0.723863	1.6516	up	0.679804	-0.044059	main	chr13	348013	BC018995	transmembraneprotein255B	TMEM255B		NM_182614 // GO:0016021 // integral component of membrane // inferred from electronic annotation ///NM_182614 // GO:0016020 // membrane // inferred from electronic annotation ///XM_005272413 // GO:0016021 // integral component of membrane // inferred from electronic annotation ///XM_005272413 // GO:0016020 // membrane // inferred from electronic annotation ///ENST00000375348 // GO:0016021 // inte…				NM_182614///XM_005272413///XM_006719983	27	Hs.280805
7921882	OLFML2B	1.65085	0.723211	1.65085	up	0.212027	-0.511184	main	chr1	25903	BC047472|AK301499|AK316154|BC067274|AB119054	olfactomedin-like2B	OLFML2B	ENST00000367938 // GO:0030198 // extracellular matrix organization // inferred from electronic annotation ///ENST00000525589 // GO:0030198 // extracellular matrix organization // inferred from electronic annotation ///BC047472 // GO:0030198 // extracellular matrix organization // inferred from electronic annotation ///NM_015441 // GO:0030198 // extracellular matrix organization // inferred from e…	ENST00000367938 // GO:0005576 // extracellular region // inferred from electronic annotation ///ENST00000367938 // GO:0031012 // extracellular matrix // inferred from electronic annotation ///ENST00000525589 // GO:0005576 // extracellular region // inferred from electronic annotation ///ENST00000525589 // GO:0031012 // extracellular matrix // inferred from electronic annotation ///BC047472 // GO:…	ENST00000367938 // GO:0050840 // extracellular matrix binding // inferred from electronic annotation ///ENST00000367938 // GO:0005515 // protein binding // inferred from electronic annotation ///ENST00000525589 // GO:0050840 // extracellular matrix binding // inferred from electronic annotation ///ENST00000525589 // GO:0005515 // protein binding // inferred from electronic annotation ///BC047472 …		ENST00000367938 // Pfam // IPR003112 // Olfactomedin-like///ENST00000525589 // Pfam // IPR003112 // Olfactomedin-like///ENST00000294794 // Pfam // IPR003112 // Olfactomedin-like///ENST00000367940 // Pfam // IPR003112 // Olfactomedin-like	NM_015441	42	Hs.507515///Hs.664007
7950005	MRGPRF	1.64344	0.716722	1.64344	up	0.803916	0.0871944	main	chr11	116535	AK293469|BC016964	MAS-relatedGPR,memberF	MRGPRF	NM_001098515 // GO:0007186 // G-protein coupled receptor signaling pathway // inferred from electronic annotation ///NM_001098515 // GO:0007165 // signal transduction // inferred from electronic annotation ///NM_145015 // GO:0007186 // G-protein coupled receptor signaling pathway // inferred from electronic annotation ///NM_145015 // GO:0007165 // signal transduction // inferred from electronic a…	NM_001098515 // GO:0005886 // plasma membrane // inferred from electronic annotation ///NM_001098515 // GO:0016021 // integral component of membrane // inferred from electronic annotation ///NM_001098515 // GO:0070062 // extracellular vesicular exosome // inferred from direct assay ///NM_001098515 // GO:0016020 // membrane // inferred from electronic annotation ///NM_145015 // GO:0005886 // plasm…	NM_001098515 // GO:0004930 // G-protein coupled receptor activity // inferred from electronic annotation ///NM_001098515 // GO:0004871 // signal transducer activity // inferred from electronic annotation ///NM_145015 // GO:0004930 // G-protein coupled receptor activity // inferred from electronic annotation ///NM_145015 // GO:0004871 // signal transducer activity // inferred from electronic annot…		ENST00000309099 // Pfam // IPR000276 // G protein-coupled receptor, rhodopsin-like///ENST00000441623 // Pfam // IPR000276 // G protein-coupled receptor, rhodopsin-like	NM_001098515///NM_145015	25	Hs.118513
7932796	SVIL	1.64307	0.716396	1.64307	up	0.721204	0.00480723	main	chr10	6840	AF051850|AF051851|AF109135|AK304720|AK304799|JX467682	supervillin	SVIL	NM_003174 // GO:0007010 // cytoskeleton organization // inferred from electronic annotation ///NM_003174 // GO:0007519 // skeletal muscle tissue development // inferred from mutant phenotype ///NM_021738 // GO:0007010 // cytoskeleton organization // inferred from electronic annotation ///NM_021738 // GO:0007519 // skeletal muscle tissue development // inferred from mutant phenotype ///ENST0000035…	NM_003174 // GO:0002102 // podosome // inferred from electronic annotation ///NM_003174 // GO:0005634 // nucleus // inferred from direct assay ///NM_003174 // GO:0005737 // cytoplasm // inferred from direct assay ///NM_003174 // GO:0005886 // plasma membrane // inferred from direct assay ///NM_003174 // GO:0015629 // actin cytoskeleton // inferred from direct assay ///NM_003174 // GO:0015629 // a…	NM_003174 // GO:0005515 // protein binding // inferred from physical interaction ///NM_003174 // GO:0051015 // actin filament binding // inferred from direct assay ///NM_003174 // GO:0003779 // actin binding // inferred from electronic annotation ///NM_021738 // GO:0005515 // protein binding // inferred from physical interaction ///NM_021738 // GO:0051015 // actin filament binding // inferred fro…		ENST00000355867 // Pfam // IPR003128 // Villin headpiece///ENST00000355867 // Pfam // IPR007123 // Gelsolin-like domain///ENST00000375398 // Pfam // IPR003128 // Villin headpiece///ENST00000375398 // Pfam // IPR007123 // Gelsolin-like domain///ENST00000375400 // Pfam // IPR003128 // Villin headpiece///ENST00000375400 // Pfam // IPR007123 // Gelsolin-like domain	NM_003174///NM_021738	39	Hs.499209
8103951	ACSL1	1.64073	0.714335	1.64073	up	0.29564	-0.418695	main	chr4	2180	AK292798|AK296550|AK296826|AK303486|BC050073|D10040|L09229	acyl-CoAsynthetaselong-chainfamilymember1	ACSL1	NM_001286708 // GO:0001676 // long-chain fatty acid metabolic process // inferred from direct assay ///NM_001286708 // GO:0007584 // response to nutrient // inferred from electronic annotation ///NM_001286708 // GO:0008610 // lipid biosynthetic process // inferred from direct assay ///NM_001286708 // GO:0014070 // response to organic cyclic compound // inferred from electronic annotation ///NM_00…	NM_001286708 // GO:0005739 // mitochondrion // inferred from direct assay ///NM_001286708 // GO:0005741 // mitochondrial outer membrane // traceable author statement ///NM_001286708 // GO:0005778 // peroxisomal membrane // inferred from electronic annotation ///NM_001286708 // GO:0005789 // endoplasmic reticulum membrane // traceable author statement ///NM_001286708 // GO:0005886 // plasma membra…	NM_001286708 // GO:0004467 // long-chain fatty acid-CoA ligase activity // inferred from direct assay ///NM_001286708 // GO:0004467 // long-chain fatty acid-CoA ligase activity // traceable author statement ///NM_001286708 // GO:0005524 // ATP binding // inferred from electronic annotation ///NM_001286708 // GO:0000166 // nucleotide binding // inferred from electronic annotation ///NM_001286708 /…	NM_001286708 // GenMAPP // Fatty_Acid_Degradation///NM_001286708 // GenMAPP // Mitochondrial_fatty_acid_betaoxidation///NM_001286710 // GenMAPP // Fatty_Acid_Degradation///NM_001286710 // GenMAPP // Mitochondrial_fatty_acid_betaoxidation///NM_001286711 // GenMAPP // Fatty_Acid_Degradation///NM_001286711 // GenMAPP // Mitochondrial_fatty_acid_betaoxidation///NM_001286712 // GenMAPP // Fatty_Acid_D…	ENST00000281455 // Pfam // IPR000873 // AMP-dependent synthetase/ligase///ENST00000454703 // Pfam // IPR000873 // AMP-dependent synthetase/ligase///ENST00000503407 // Pfam // IPR000873 // AMP-dependent synthetase/ligase///ENST00000504342 // Pfam // IPR000873 // AMP-dependent synthetase/ligase///ENST00000504900 // Pfam // IPR000873 // AMP-dependent synthetase/ligase///ENST00000507295 // Pfam // IP…	NM_001286708///NM_001286710///NM_001286711///NM_001286712///NM_001995	27	Hs.406678
8012906		1.62844	0.703488	1.62844	up	0.631759	-0.0717282	main	chr17											25
7993458	C16orf45	1.62512	0.700545	1.62512	up	0.834715	0.134171	main	chr16	89927	AK293431|BC008967|BC023603	chromosome16openreadingframe45	C16orf45		ENST00000568222 // GO:0016021 // integral component of membrane // inferred from electronic annotation	ENST00000300006 // GO:0005515 // protein binding // inferred from electronic annotation		ENST00000300006 // Pfam // IPR022735 // Domain of unknown function DUF3585///ENST00000452191 // Pfam // IPR022735 // Domain of unknown function DUF3585///ENST00000564389 // Pfam // IPR022735 // Domain of unknown function DUF3585///ENST00000566490 // Pfam // IPR022735 // Domain of unknown function DUF3585	NM_001142469///NM_033201	26	Hs.401798///Hs.734302///Hs.738182
8077970	FBLN2	1.61922	0.695303	1.61922	up	0.529647	-0.165656	main	chr3	2199	AK129883|AK300913|AK304777|AK304827|AY130459|BC051690	fibulin2	FBLN2	NM_001004019 // GO:0010811 // positive regulation of cell-substrate adhesion // inferred from electronic annotation ///NM_001004019 // GO:0030198 // extracellular matrix organization // traceable author statement ///NM_001165035 // GO:0010811 // positive regulation of cell-substrate adhesion // inferred from electronic annotation ///NM_001165035 // GO:0030198 // extracellular matrix organization …	NM_001004019 // GO:0005576 // extracellular region // traceable author statement ///NM_001004019 // GO:0005578 // proteinaceous extracellular matrix // inferred from electronic annotation ///NM_001004019 // GO:0031012 // extracellular matrix // inferred from sequence or structural similarity ///NM_001004019 // GO:0070062 // extracellular vesicular exosome // inferred from direct assay ///NM_00100…	NM_001004019 // GO:0005201 // extracellular matrix structural constituent // traceable author statement ///NM_001004019 // GO:0005509 // calcium ion binding // inferred from electronic annotation ///NM_001004019 // GO:0050840 // extracellular matrix binding // inferred from electronic annotation ///NM_001004019 // GO:0005509 // calcium ion binding // traceable author statement ///NM_001165035 // …		ENST00000295760 // Pfam // IPR000020 // Anaphylatoxin/fibulin///ENST00000295760 // Pfam // IPR001881 // EGF-like calcium-binding domain///ENST00000404922 // Pfam // IPR000020 // Anaphylatoxin/fibulin///ENST00000404922 // Pfam // IPR001881 // EGF-like calcium-binding domain///ENST00000492059 // Pfam // IPR000020 // Anaphylatoxin/fibulin///ENST00000492059 // Pfam // IPR001881 // EGF-like calcium-bi…	NM_001004019///NM_001165035///NM_001998	33	Hs.198862
7967202	RHOF	1.61617	0.692575	1.61617	up	0.523075	-0.1695	main	chr12	54509	AF239923|BC018208|AK289482	rashomologfamilymemberF(infilopodia)	RHOF	NM_019034 // GO:0006184 // GTP catabolic process // non-traceable author statement ///NM_019034 // GO:0007015 // actin filament organization // inferred from direct assay ///NM_019034 // GO:0007264 // small GTPase mediated signal transduction // traceable author statement ///NM_019034 // GO:0051056 // regulation of small GTPase mediated signal transduction // traceable author statement ///NM_0190…	NM_019034 // GO:0005829 // cytosol // traceable author statement ///NM_019034 // GO:0005856 // cytoskeleton // non-traceable author statement ///NM_019034 // GO:0005886 // plasma membrane // traceable author statement ///NM_019034 // GO:0070062 // extracellular vesicular exosome // inferred from direct assay ///NM_019034 // GO:0005622 // intracellular // inferred from electronic annotation ///NM_…	NM_019034 // GO:0003924 // GTPase activity // non-traceable author statement ///NM_019034 // GO:0005525 // GTP binding // inferred from electronic annotation ///NM_019034 // GO:0000166 // nucleotide binding // inferred from electronic annotation ///NM_019034 // GO:0003674 // molecular_function // no biological data available ///ENST00000267205 // GO:0003924 // GTPase activity // non-traceable aut…		ENST00000267205 // Pfam // IPR001806 // Small GTPase superfamily///ENST00000267205 // Pfam // IPR006689 // Small GTPase superfamily, ARF/SAR type///ENST00000267205 // Pfam // IPR013684 // Mitochondrial Rho-like///ENST00000537265 // Pfam // IPR001806 // Small GTPase superfamily///ENST00000537171 // Pfam // IPR001806 // Small GTPase superfamily///ENST00000537171 // Pfam // IPR006689 // Small GTPase…	NM_019034	30	Hs.644504///Hs.717201///Hs.634816
8162283	ROR2	1.61442	0.691018	1.61442	up	0.540296	-0.150722	main	chr9	4920	AB209154|BC033697|BC051273|BC130522|M97639	receptortyrosinekinase-likeorphanreceptor2	ROR2	XM_005252008 // GO:0001502 // cartilage condensation // inferred from electronic annotation ///XM_005252008 // GO:0001756 // somitogenesis // inferred from electronic annotation ///XM_005252008 // GO:0007165 // signal transduction // traceable author statement ///XM_005252008 // GO:0007169 // transmembrane receptor protein tyrosine kinase signaling pathway // inferred from electronic annotation /…	XM_005252008 // GO:0005886 // plasma membrane // traceable author statement ///XM_005252008 // GO:0005887 // integral component of plasma membrane // traceable author statement ///XM_005252008 // GO:0030669 // clathrin-coated endocytic vesicle membrane // traceable author statement ///XM_005252008 // GO:0005886 // plasma membrane // inferred from electronic annotation ///XM_005252008 // GO:001602…	XM_005252008 // GO:0004714 // transmembrane receptor protein tyrosine kinase activity // inferred from electronic annotation ///XM_005252008 // GO:0005109 // frizzled binding // inferred from electronic annotation ///XM_005252008 // GO:0005515 // protein binding // inferred from physical interaction ///XM_005252008 // GO:0005524 // ATP binding // inferred from electronic annotation ///XM_00525200…		ENST00000375715 // Pfam // IPR000001 // Kringle///ENST00000375715 // Pfam // IPR000719 // Protein kinase domain///ENST00000375715 // Pfam // IPR001245 // Serine-threonine/tyrosine-protein kinase catalytic domain///ENST00000375715 // Pfam // IPR020067 // Frizzled domain///ENST00000375708 // Pfam // IPR000001 // Kringle///ENST00000375708 // Pfam // IPR000719 // Protein kinase domain///ENST000003757…	XM_005252008///XM_006717121///NM_004560	36	Hs.98255///Hs.735041
7923978	CD34	1.60567	0.683174	1.60567	up	1.77193	1.08876	main	chr1	947	AF523361|AK091890|AK291529|AK293030|AK294381|AK300835|BC039146|M81104		CD34	NM_001025109 // GO:0001894 // tissue homeostasis // inferred from direct assay ///NM_001025109 // GO:0001935 // endothelial cell proliferation // inferred from direct assay ///NM_001025109 // GO:0003094 // glomerular filtration // inferred from expression pattern ///NM_001025109 // GO:0003158 // endothelium development // inferred from expression pattern ///NM_001025109 // GO:0006536 // glutamate…	NM_001025109 // GO:0005737 // cytoplasm // inferred from direct assay ///NM_001025109 // GO:0005764 // lysosome // inferred from sequence or structural similarity ///NM_001025109 // GO:0005886 // plasma membrane // inferred from direct assay ///NM_001025109 // GO:0005886 // plasma membrane // traceable author statement ///NM_001025109 // GO:0005887 // integral component of plasma membrane // trac…	NM_001025109 // GO:0008134 // transcription factor binding // inferred from physical interaction ///NM_001025109 // GO:0030246 // carbohydrate binding // inferred from direct assay ///NM_001025109 // GO:0043199 // sulfate binding // inferred from electronic annotation ///NM_001773 // GO:0008134 // transcription factor binding // inferred from physical interaction ///NM_001773 // GO:0030246 // car…		ENST00000310833 // Pfam // IPR013836 // CD34/Podocalyxin///ENST00000356522 // Pfam // IPR013836 // CD34/Podocalyxin///ENST00000367036 // Pfam // IPR013836 // CD34/Podocalyxin	NM_001025109///NM_001773	32	Hs.374990///Hs.644413
8152703	FBXO32	1.59703	0.675388	1.59703	up	0.0823923	-0.592996	main	chr8	114907	AY059629|BC024030|BC120963|BC120964|EF143260	F-boxprotein32	FBXO32	NM_058229 // GO:0014894 // response to denervation involved in regulation of muscle adaptation // inferred from sequence or structural similarity ///NM_058229 // GO:0016567 // protein ubiquitination // inferred from electronic annotation ///NM_058229 // GO:0014894 // response to denervation involved in regulation of muscle adaptation // inferred from electronic annotation ///NM_148177 // GO:00148…	NM_058229 // GO:0005730 // nucleolus // inferred from direct assay ///NM_058229 // GO:0030018 // Z disc // inferred from electronic annotation ///NM_058229 // GO:0005634 // nucleus // inferred from electronic annotation ///NM_058229 // GO:0005737 // cytoplasm // inferred from electronic annotation ///NM_148177 // GO:0005730 // nucleolus // inferred from direct assay ///NM_148177 // GO:0030018 // …	NM_058229 // GO:0005515 // protein binding // inferred from physical interaction ///NM_148177 // GO:0005515 // protein binding // inferred from physical interaction ///ENST00000287396 // GO:0005515 // protein binding // inferred from physical interaction ///ENST00000517956 // GO:0005515 // protein binding // inferred from physical interaction ///ENST00000517956 // GO:0005515 // protein binding //…			NM_058229///NM_148177///NM_001242463	28	Hs.403933///Hs.594942///Hs.596630///Hs.708951
8020551	LAMA3	1.59475	0.673334	1.59475	up	0.368574	-0.30476	main	chr18	3909	AY327114|AY327115|AY327116|BC043618|BC093406|L34155|AK096422|X77598	laminin,alpha3	LAMA3	NM_000227 // GO:0007155 // cell adhesion // inferred from electronic annotation ///NM_000227 // GO:0008544 // epidermis development // traceable author statement ///NM_000227 // GO:0022617 // extracellular matrix disassembly // traceable author statement ///NM_000227 // GO:0030155 // regulation of cell adhesion // inferred from electronic annotation ///NM_000227 // GO:0030198 // extracellular mat…	NM_000227 // GO:0005576 // extracellular region // traceable author statement ///NM_000227 // GO:0005604 // basement membrane // traceable author statement ///NM_000227 // GO:0005606 // laminin-1 complex // inferred from electronic annotation ///NM_000227 // GO:0005610 // laminin-5 complex // inferred from electronic annotation ///NM_000227 // GO:0005576 // extracellular region // inferred from e…	NM_000227 // GO:0005102 // receptor binding // inferred from electronic annotation ///NM_000227 // GO:0005198 // structural molecule activity // non-traceable author statement ///NM_001127717 // GO:0005102 // receptor binding // inferred from electronic annotation ///NM_001127717 // GO:0005198 // structural molecule activity // non-traceable author statement ///NM_001127718 // GO:0005102 // recep…		ENST00000269217 // Pfam // IPR001791 // Laminin G domain///ENST00000269217 // Pfam // IPR002049 // EGF-like, laminin///ENST00000269217 // Pfam // IPR009254 // Laminin I///ENST00000269217 // Pfam // IPR010307 // Laminin domain II///ENST00000313654 // Pfam // IPR000034 // Laminin B type IV///ENST00000313654 // Pfam // IPR001791 // Laminin G domain///ENST00000313654 // Pfam // IPR002049 // EGF-like,…	NM_000227///NM_001127717///NM_001127718///NM_198129	93	Hs.436367///Hs.606148///Hs.667382///Hs.685087
8109093	ABLIM3	1.58365	0.663254	1.58365	up	0.313466	-0.349787	main	chr5	22885	AB075881|AK225769|AK289736|BC001665|BC014463|DQ413174	actinbindingLIMproteinfamily,member3	ABLIM3	NM_014945 // GO:0006351 // transcription, DNA-templated // inferred from electronic annotation ///NM_014945 // GO:0007411 // axon guidance // traceable author statement ///NM_014945 // GO:0030036 // actin cytoskeleton organization // inferred from electronic annotation ///NM_014945 // GO:0045944 // positive regulation of transcription from RNA polymerase II promoter // inferred from electronic an…	NM_014945 // GO:0005737 // cytoplasm // inferred from electronic annotation ///ENST00000309868 // GO:0005737 // cytoplasm // inferred from electronic annotation ///ENST00000309868 // GO:0005737 // cytoplasm // non-traceable author statement ///ENST00000326685 // GO:0005737 // cytoplasm // inferred from electronic annotation ///ENST00000326685 // GO:0005737 // cytoplasm // non-traceable author sta…	NM_014945 // GO:0003779 // actin binding // inferred from electronic annotation ///NM_014945 // GO:0008270 // zinc ion binding // inferred from electronic annotation ///NM_014945 // GO:0046872 // metal ion binding // inferred from electronic annotation ///ENST00000309868 // GO:0003779 // actin binding // inferred from electronic annotation ///ENST00000309868 // GO:0008270 // zinc ion binding // i…		ENST00000309868 // Pfam // IPR001781 // Zinc finger, LIM-type///ENST00000309868 // Pfam // IPR003128 // Villin headpiece///ENST00000326685 // Pfam // IPR001781 // Zinc finger, LIM-type///ENST00000326685 // Pfam // IPR003128 // Villin headpiece///ENST00000356541 // Pfam // IPR001781 // Zinc finger, LIM-type///ENST00000506113 // Pfam // IPR001781 // Zinc finger, LIM-type///ENST00000506113 // Pfam /…	NM_014945	30	Hs.49688///Hs.618018
7978553	SPTSSA	1.5809	0.660746	1.5809	up	0.529563	-0.131183	main	chr14	171546	BC016805|BC016808|BC021701|BC068480	serinepalmitoyltransferase,smallsubunitA	SPTSSA	NM_138288 // GO:0030148 // sphingolipid biosynthetic process // traceable author statement ///NM_138288 // GO:0006629 // lipid metabolic process // inferred from electronic annotation ///NM_138288 // GO:0006665 // sphingolipid metabolic process // inferred from electronic annotation ///ENST00000298130 // GO:0030148 // sphingolipid biosynthetic process // traceable author statement ///ENST00000298…	NM_138288 // GO:0016021 // integral component of membrane // inferred from electronic annotation ///NM_138288 // GO:0017059 // serine C-palmitoyltransferase complex // inferred from direct assay ///NM_138288 // GO:0005783 // endoplasmic reticulum // inferred from electronic annotation ///NM_138288 // GO:0005789 // endoplasmic reticulum membrane // inferred from electronic annotation ///NM_138288 …	NM_138288 // GO:0004758 // serine C-palmitoyltransferase activity // inferred from direct assay ///NM_138288 // GO:0005515 // protein binding // inferred from physical interaction ///ENST00000298130 // GO:0004758 // serine C-palmitoyltransferase activity // inferred from direct assay ///ENST00000298130 // GO:0005515 // protein binding // inferred from physical interaction ///BC016805 // GO:000475…		ENST00000298130 // Pfam // IPR024512 // Small subunit of serine palmitoyltransferase-like	NM_138288	24	Hs.740577///Hs.590289
7899029	MAN1C1	1.57655	0.656771	1.57655	up	0.620199	-0.0365716	main	chr1	57134	AF261655|BC038959|BC137017|AK128560|AF318353	mannosidase,alpha,class1C,member1	MAN1C1	NM_001289010 // GO:0006487 // protein N-linked glycosylation // traceable author statement ///NM_001289010 // GO:0018279 // protein N-linked glycosylation via asparagine // traceable author statement ///NM_001289010 // GO:0043687 // post-translational protein modification // traceable author statement ///NM_001289010 // GO:0044267 // cellular protein metabolic process // traceable author statemen…	NM_001289010 // GO:0000139 // Golgi membrane // traceable author statement ///NM_001289010 // GO:0030173 // integral component of Golgi membrane // traceable author statement ///NM_001289010 // GO:0000139 // Golgi membrane // inferred from electronic annotation ///NM_001289010 // GO:0005794 // Golgi apparatus // inferred from electronic annotation ///NM_001289010 // GO:0016020 // membrane // infe…	NM_001289010 // GO:0004571 // mannosyl-oligosaccharide 1,2-alpha-mannosidase activity // traceable author statement ///NM_001289010 // GO:0005509 // calcium ion binding // traceable author statement ///NM_001289010 // GO:0004571 // mannosyl-oligosaccharide 1,2-alpha-mannosidase activity // inferred from electronic annotation ///NM_001289010 // GO:0005509 // calcium ion binding // inferred from el…		ENST00000263979 // Pfam // IPR001382 // Glycoside hydrolase, family 47///ENST00000374329 // Pfam // IPR001382 // Glycoside hydrolase, family 47///ENST00000374332 // Pfam // IPR001382 // Glycoside hydrolase, family 47	NM_001289010///NM_020379	42	Hs.197043
8155898	PCSK5	1.5758	0.656084	1.5758	up	0.709004	0.0529197	main	chr9	5125	AK056202|BC012064|U56387|AK310862	proproteinconvertasesubtilisin/kexintype5	PCSK5	NM_006200 // GO:0001822 // kidney development // inferred from mutant phenotype ///NM_006200 // GO:0001822 // kidney development // inferred from sequence or structural similarity ///NM_006200 // GO:0002001 // renin secretion into blood stream // inferred from expression pattern ///NM_006200 // GO:0006465 // signal peptide processing // inferred from direct assay ///NM_006200 // GO:0006508 // pro…	NM_006200 // GO:0005615 // extracellular space // not recorded ///NM_006200 // GO:0005615 // extracellular space // inferred from sequence or structural similarity ///NM_006200 // GO:0005794 // Golgi apparatus // inferred from sequence or structural similarity ///NM_006200 // GO:0005796 // Golgi lumen // traceable author statement ///NM_006200 // GO:0016021 // integral component of membrane // in…	NM_006200 // GO:0004252 // serine-type endopeptidase activity // inferred from direct assay ///NM_006200 // GO:0008233 // peptidase activity // inferred from direct assay ///NM_006200 // GO:0042277 // peptide binding // inferred from sequence or structural similarity ///NM_006200 // GO:0004175 // endopeptidase activity // inferred from electronic annotation ///NM_006200 // GO:0004252 // serine-ty…		ENST00000376752 // Pfam // IPR000209 // Peptidase S8/S53 domain///ENST00000376752 // Pfam // IPR002884 // Proprotein convertase, P///ENST00000376752 // Pfam // IPR010909 // PLAC///ENST00000376767 // Pfam // IPR000209 // Peptidase S8/S53 domain///ENST00000376767 // Pfam // IPR002884 // Proprotein convertase, P///ENST00000424854 // Pfam // IPR000209 // Peptidase S8/S53 domain///ENST00000424854 // P…	NM_006200///NR_120409///NM_001190482	39	Hs.368542///Hs.603796///Hs.617867///Hs.732073
7897449	SPSB1	1.57383	0.654276	1.57383	up	-0.639243	-1.29352	main	chr1	80176	AF403026|BC015711	splA/ryanodinereceptordomainandSOCSboxcontaining1	SPSB1	NM_025106 // GO:0016567 // protein ubiquitination // inferred from electronic annotation ///NM_025106 // GO:0035556 // intracellular signal transduction // inferred from electronic annotation ///ENST00000328089 // GO:0016567 // protein ubiquitination // inferred from electronic annotation ///ENST00000328089 // GO:0035556 // intracellular signal transduction // inferred from electronic annotation …	NM_025106 // GO:0005737 // cytoplasm // inferred from electronic annotation ///ENST00000328089 // GO:0005737 // cytoplasm // inferred from electronic annotation ///ENST00000357898 // GO:0005737 // cytoplasm // inferred from electronic annotation ///ENST00000377399 // GO:0005737 // cytoplasm // inferred from electronic annotation ///AF403026 // GO:0005737 // cytoplasm // inferred from electronic a…	NM_025106 // GO:0005515 // protein binding // inferred from physical interaction ///ENST00000328089 // GO:0005515 // protein binding // inferred from physical interaction ///ENST00000357898 // GO:0005515 // protein binding // inferred from physical interaction ///ENST00000377399 // GO:0005515 // protein binding // inferred from physical interaction ///AF403026 // GO:0005515 // protein binding // …		ENST00000328089 // Pfam // IPR001496 // SOCS protein, C-terminal///ENST00000328089 // Pfam // IPR003877 // SPRY domain///ENST00000357898 // Pfam // IPR001496 // SOCS protein, C-terminal///ENST00000357898 // Pfam // IPR003877 // SPRY domain///ENST00000377399 // Pfam // IPR001496 // SOCS protein, C-terminal///ENST00000377399 // Pfam // IPR003877 // SPRY domain	NM_025106	33	Hs.8261///Hs.738680///Hs.721335
7977933	SLC7A8	1.57323	0.653733	1.57323	up	0.649523	-0.00420928	main	chr14	23428	AB037669|AF087908|AF087911|AF171669|AK094550|AK296702|AK300384|AL365342|AL365343|AL365344|AL365345|AL365346|AL365414|BC052250	solutecarrierfamily7(aminoacidtransporterlightchain,Lsystem),member8	SLC7A8	NM_001267036 // GO:0006520 // cellular amino acid metabolic process // traceable author statement ///NM_001267036 // GO:0006810 // transport // traceable author statement ///NM_001267036 // GO:0006811 // ion transport // traceable author statement ///NM_001267036 // GO:0006865 // amino acid transport // inferred from direct assay ///NM_001267036 // GO:0006865 // amino acid transport // traceable …	NM_001267036 // GO:0005737 // cytoplasm // inferred from electronic annotation ///NM_001267036 // GO:0005886 // plasma membrane // inferred from direct assay ///NM_001267036 // GO:0005886 // plasma membrane // traceable author statement ///NM_001267036 // GO:0005887 // integral component of plasma membrane // traceable author statement ///NM_001267036 // GO:0016323 // basolateral plasma membrane …	NM_001267036 // GO:0005515 // protein binding // inferred from physical interaction ///NM_001267036 // GO:0015101 // organic cation transmembrane transporter activity // inferred from direct assay ///NM_001267036 // GO:0015171 // amino acid transmembrane transporter activity // not recorded ///NM_001267036 // GO:0015171 // amino acid transmembrane transporter activity // inferred from direct assa…		ENST00000316902 // Pfam // IPR004841 // Amino acid permease/ SLC12A domain///ENST00000339733 // Pfam // IPR004841 // Amino acid permease/ SLC12A domain///ENST00000422941 // Pfam // IPR004841 // Amino acid permease/ SLC12A domain///ENST00000453702 // Pfam // IPR004841 // Amino acid permease/ SLC12A domain///ENST00000469263 // Pfam // IPR004841 // Amino acid permease/ SLC12A domain///ENST0000052970…	NM_001267036///NM_001267037///NM_012244///NM_182728///NR_049767	42	Hs.596643///Hs.722598///Hs.735363
8132406	RALA	1.57209	0.652681	1.57209	up	0.575547	-0.0771337	main	chr7	5898	AF493910|BC039858|M29893	v-ralsimianleukemiaviraloncogenehomologA(rasrelated)	RALA	NM_005402 // GO:0000910 // cytokinesis // inferred from direct assay ///NM_005402 // GO:0006184 // GTP catabolic process // inferred from electronic annotation ///NM_005402 // GO:0006887 // exocytosis // inferred from electronic annotation ///NM_005402 // GO:0006935 // chemotaxis // traceable author statement ///NM_005402 // GO:0007165 // signal transduction // traceable author statement ///NM_00…	NM_005402 // GO:0005886 // plasma membrane // inferred from direct assay ///NM_005402 // GO:0009986 // cell surface // inferred from direct assay ///NM_005402 // GO:0030139 // endocytic vesicle // inferred from direct assay ///NM_005402 // GO:0030496 // midbody // inferred from electronic annotation ///NM_005402 // GO:0030659 // cytoplasmic vesicle membrane // traceable author statement ///NM_005…	NM_005402 // GO:0003924 // GTPase activity // inferred from electronic annotation ///NM_005402 // GO:0005515 // protein binding // inferred from physical interaction ///NM_005402 // GO:0005525 // GTP binding // inferred from electronic annotation ///NM_005402 // GO:0031755 // Edg-2 lysophosphatidic acid receptor binding // inferred from direct assay ///NM_005402 // GO:0000166 // nucleotide bindin…		ENST00000005257 // Pfam // IPR000795 // Elongation factor, GTP-binding domain///ENST00000005257 // Pfam // IPR001806 // Small GTPase superfamily///ENST00000005257 // Pfam // IPR006689 // Small GTPase superfamily, ARF/SAR type///ENST00000005257 // Pfam // IPR013684 // Mitochondrial Rho-like///ENST00000434466 // Pfam // IPR000795 // Elongation factor, GTP-binding domain///ENST00000434466 // Pfam //…	NM_005402///XM_006715763	27	Hs.6906///Hs.547367///Hs.644968
8149629	GFRA2	1.57191	0.652516	1.57191	up	0.627687	-0.0248281	main	chr8	2675	AF002700|BC041688|U93703|U97145|AK299623|AY326396|AY941828	GDNFfamilyreceptoralpha2	GFRA2	NM_001495 // GO:0007169 // transmembrane receptor protein tyrosine kinase signaling pathway // traceable author statement ///NM_001495 // GO:0007399 // nervous system development // inferred from electronic annotation ///NM_001495 // GO:0031953 // negative regulation of protein autophosphorylation // inferred from electronic annotation ///NM_001495 // GO:0035860 // glial cell-derived neurotrophic…	NM_001495 // GO:0005886 // plasma membrane // inferred from electronic annotation ///NM_001495 // GO:0019898 // extrinsic component of membrane // traceable author statement ///NM_001495 // GO:0031225 // anchored component of membrane // inferred from electronic annotation ///NM_001495 // GO:0016020 // membrane // inferred from electronic annotation ///XM_005273475 // GO:0005886 // plasma membran…	NM_001495 // GO:0016167 // glial cell-derived neurotrophic factor receptor activity // inferred from electronic annotation ///NM_001495 // GO:0004872 // receptor activity // inferred from electronic annotation ///NM_001495 // GO:0016167 // glial cell-derived neurotrophic factor receptor activity // traceable author statement ///XM_005273475 // GO:0016167 // glial cell-derived neurotrophic factor …		ENST00000517328 // Pfam // IPR016017 // GDNF/GAS1///ENST00000524240 // Pfam // IPR016017 // GDNF/GAS1///ENST00000517892 // Pfam // IPR016017 // GDNF/GAS1///ENST00000518077 // Pfam // IPR016017 // GDNF/GAS1	NM_001495///XM_005273475///XM_006716327///NM_001165038///NM_001165039	16	Hs.441202///Hs.720276
8146142	AGPAT6	1.56588	0.646977	1.56588	up	0.519353	-0.127624	main	chr8	137964	AF406612|AY358670|AY513610|BC051377|BC061884	1-acylglycerol-3-phosphateO-acyltransferase6	AGPAT6	NM_178819 // GO:0002071 // glandular epithelial cell maturation // inferred from electronic annotation ///NM_178819 // GO:0006631 // fatty acid metabolic process // inferred from electronic annotation ///NM_178819 // GO:0006637 // acyl-CoA metabolic process // inferred from direct assay ///NM_178819 // GO:0006644 // phospholipid metabolic process // traceable author statement ///NM_178819 // GO:0…	NM_178819 // GO:0005783 // endoplasmic reticulum // inferred from direct assay ///NM_178819 // GO:0005783 // endoplasmic reticulum // inferred from sequence or structural similarity ///NM_178819 // GO:0005789 // endoplasmic reticulum membrane // traceable author statement ///NM_178819 // GO:0016020 // membrane // inferred from direct assay ///NM_178819 // GO:0016021 // integral component of membr…	NM_178819 // GO:0003841 // 1-acylglycerol-3-phosphate O-acyltransferase activity // inferred from direct assay ///NM_178819 // GO:0004366 // glycerol-3-phosphate O-acyltransferase activity // inferred from direct assay ///NM_178819 // GO:0004366 // glycerol-3-phosphate O-acyltransferase activity // inferred from electronic annotation ///NM_178819 // GO:0016740 // transferase activity // inferred …		ENST00000396987 // Pfam // IPR002123 // Phospholipid/glycerol acyltransferase	NM_178819///XM_005273403	35	Hs.355753
8063796	CDH4	1.56384	0.645093	1.56384	up	0.446414	-0.198679	main	chr20	1002	AK091496|BC101651|BC112150|L34059	cadherin4,type1,R-cadherin(retinal)	CDH4	NM_001252338 // GO:0007155 // cell adhesion // traceable author statement ///NM_001252338 // GO:0007156 // homophilic cell adhesion // inferred from electronic annotation ///NM_001252338 // GO:0007157 // heterophilic cell-cell adhesion // inferred from electronic annotation ///NM_001252338 // GO:0007411 // axon guidance // inferred from electronic annotation ///NM_001252338 // GO:0034329 // cell …	NM_001252338 // GO:0005886 // plasma membrane // inferred from direct assay ///NM_001252338 // GO:0005886 // plasma membrane // traceable author statement ///NM_001252338 // GO:0005887 // integral component of plasma membrane // inferred from electronic annotation ///NM_001252338 // GO:0005886 // plasma membrane // inferred from electronic annotation ///NM_001252338 // GO:0016020 // membrane // i…	NM_001252338 // GO:0005509 // calcium ion binding // inferred from electronic annotation ///NM_001252338 // GO:0046872 // metal ion binding // inferred from electronic annotation ///NM_001252339 // GO:0005509 // calcium ion binding // inferred from electronic annotation ///NM_001252339 // GO:0046872 // metal ion binding // inferred from electronic annotation ///NM_001794 // GO:0005509 // calcium …		ENST00000543233 // Pfam // IPR000233 // Cadherin, cytoplasmic domain///ENST00000543233 // Pfam // IPR002126 // Cadherin///ENST00000543233 // Pfam // IPR014868 // Cadherin prodomain	NM_001252338///NM_001252339///NM_001794	41	Hs.473231///Hs.617901
8019912	EMILIN2	1.55813	0.639813	1.55813	up	0.714833	0.0750194	main	chr18	84034	AF270513|BC136541	elastinmicrofibrilinterfacer2	EMILIN2	NM_032048 // GO:0007155 // cell adhesion // inferred from electronic annotation ///NM_032048 // GO:0008150 // biological_process // no biological data available ///ENST00000254528 // GO:0007155 // cell adhesion // inferred from electronic annotation ///ENST00000254528 // GO:0008150 // biological_process // no biological data available ///ENST00000308080 // GO:0007155 // cell adhesion // inferred …	NM_032048 // GO:0005576 // extracellular region // inferred from direct assay ///NM_032048 // GO:0005578 // proteinaceous extracellular matrix // inferred from electronic annotation ///NM_032048 // GO:0005581 // collagen trimer // inferred from electronic annotation ///NM_032048 // GO:0005576 // extracellular region // inferred from electronic annotation ///ENST00000254528 // GO:0005576 // extrac…	NM_032048 // GO:0005515 // protein binding // inferred from physical interaction ///NM_032048 // GO:0030023 // extracellular matrix constituent conferring elasticity // non-traceable author statement ///ENST00000254528 // GO:0005515 // protein binding // inferred from physical interaction ///ENST00000254528 // GO:0030023 // extracellular matrix constituent conferring elasticity // non-traceable a…		ENST00000254528 // Pfam // IPR001073 // Complement C1q protein///ENST00000254528 // Pfam // IPR011489 // EMI domain	NM_032048	43	Hs.532815
8162533	PTCH1	1.54819	0.63058	1.54819	up	0.971987	0.341407	main	chr9	5727	AB209495|U43148|U59464|BC043542	patched1	PTCH1	NM_000264 // GO:0000122 // negative regulation of transcription from RNA polymerase II promoter // inferred from mutant phenotype ///NM_000264 // GO:0001658 // branching involved in ureteric bud morphogenesis // inferred from electronic annotation ///NM_000264 // GO:0001843 // neural tube closure // inferred from electronic annotation ///NM_000264 // GO:0003007 // heart morphogenesis // inferred …	NM_000264 // GO:0005794 // Golgi apparatus // inferred from direct assay ///NM_000264 // GO:0005886 // plasma membrane // inferred from direct assay ///NM_000264 // GO:0005901 // caveola // inferred from direct assay ///NM_000264 // GO:0014069 // postsynaptic density // inferred from electronic annotation ///NM_000264 // GO:0016021 // integral component of membrane // inferred from electronic ann…	NM_000264 // GO:0005113 // patched binding // inferred from electronic annotation ///NM_000264 // GO:0005119 // smoothened binding // inferred from physical interaction ///NM_000264 // GO:0005515 // protein binding // inferred from physical interaction ///NM_000264 // GO:0008158 // hedgehog receptor activity // inferred from electronic annotation ///NM_000264 // GO:0008201 // heparin binding // i…		ENST00000331920 // Pfam // IPR003392 // Patched///ENST00000375274 // Pfam // IPR003392 // Patched///ENST00000375290 // Pfam // IPR003392 // Patched///ENST00000418258 // Pfam // IPR003392 // Patched///ENST00000421141 // Pfam // IPR003392 // Patched///ENST00000429896 // Pfam // IPR003392 // Patched///ENST00000430669 // Pfam // IPR003392 // Patched///ENST00000437951 // Pfam // IPR003392 // Patched	NM_000264///NM_001083602///NM_001083603///NM_001083604///NM_001083605///NM_001083606///NM_001083607	30	Hs.494538
8112841	HOMER1	1.54597	0.628514	1.54597	up	0.225889	-0.402625	main	chr5	9456	AF093262|AY189939|AY189940|AY189941|BC015502|BC047438|BT009846|AK122857	homerhomolog1(Drosophila)	HOMER1	NM_001277077 // GO:0003009 // skeletal muscle contraction // inferred from electronic annotation ///NM_001277077 // GO:0007206 // phospholipase C-activating G-protein coupled glutamate receptor signaling pathway // traceable author statement ///NM_001277077 // GO:0007268 // synaptic transmission // traceable author statement ///NM_001277077 // GO:0007623 // circadian rhythm // inferred from elect…	NM_001277077 // GO:0005887 // integral component of plasma membrane // traceable author statement ///NM_001277077 // GO:0030018 // Z disc // inferred from electronic annotation ///NM_001277077 // GO:0030054 // cell junction // inferred from electronic annotation ///NM_001277077 // GO:0043025 // neuronal cell body // inferred from electronic annotation ///NM_001277077 // GO:0043034 // costamere //…	NM_001277077 // GO:0031802 // type 5 metabotropic glutamate receptor binding // inferred from electronic annotation ///NM_001277077 // GO:0032947 // protein complex scaffold // inferred from electronic annotation ///NM_001277077 // GO:0035591 // signaling adaptor activity // inferred by curator ///NM_001277077 // GO:0042802 // identical protein binding // inferred from electronic annotation ///NM…		ENST00000282260 // Pfam // IPR000697 // WH1/EVH1///ENST00000334082 // Pfam // IPR000697 // WH1/EVH1///ENST00000508576 // Pfam // IPR000697 // WH1/EVH1	NM_001277077///NM_004272///NM_001277078	33	Hs.591761///Hs.129051
8111993	FGF10	1.54213	0.624928	1.54213	up	1.03197	0.407043	main	chr5	2255	AB002097|AF411527|BC069561|BC105021|BC105023|BC143772|CR541665|CR541688|GQ351295|U67918	fibroblastgrowthfactor10	FGF10	NM_004465 // GO:0000187 // activation of MAPK activity // inferred from direct assay ///NM_004465 // GO:0001525 // angiogenesis // inferred from electronic annotation ///NM_004465 // GO:0001656 // metanephros development // inferred from expression pattern ///NM_004465 // GO:0001759 // organ induction // inferred from electronic annotation ///NM_004465 // GO:0001823 // mesonephros development // …	NM_004465 // GO:0005576 // extracellular region // traceable author statement ///NM_004465 // GO:0005615 // extracellular space // inferred from direct assay ///NM_004465 // GO:0005634 // nucleus // inferred from direct assay ///NM_004465 // GO:0005886 // plasma membrane // inferred from direct assay ///NM_004465 // GO:0009986 // cell surface // inferred from direct assay ///NM_004465 // GO:00099…	NM_004465 // GO:0005104 // fibroblast growth factor receptor binding // inferred from direct assay ///NM_004465 // GO:0005111 // type 2 fibroblast growth factor receptor binding // inferred from physical interaction ///NM_004465 // GO:0008083 // growth factor activity // inferred from direct assay ///NM_004465 // GO:0008201 // heparin binding // inferred from direct assay ///NM_004465 // GO:00420…		ENST00000264664 // Pfam // IPR002209 // Fibroblast growth factor family	NM_004465	28	Hs.664499
8022531	NPC1	1.54132	0.62417	1.54132	up	0.423441	-0.20073	main	chr18	4864	AF002020|AK293779|AK295715|BC063302	Niemann-Pickdisease,typeC1	NPC1	NM_000271 // GO:0006486 // protein glycosylation // inferred from direct assay ///NM_000271 // GO:0006897 // endocytosis // inferred from electronic annotation ///NM_000271 // GO:0006914 // autophagy // inferred from genetic interaction ///NM_000271 // GO:0007041 // lysosomal transport // inferred from sequence or structural similarity ///NM_000271 // GO:0007165 // signal transduction // inferred…	NM_000271 // GO:0005576 // extracellular region // inferred from sequence or structural similarity ///NM_000271 // GO:0005635 // nuclear envelope // inferred from direct assay ///NM_000271 // GO:0005764 // lysosome // inferred from sequence or structural similarity ///NM_000271 // GO:0005765 // lysosomal membrane // inferred from direct assay ///NM_000271 // GO:0005783 // endoplasmic reticulum //…	NM_000271 // GO:0004872 // receptor activity // traceable author statement ///NM_000271 // GO:0004888 // transmembrane signaling receptor activity // traceable author statement ///NM_000271 // GO:0005515 // protein binding // inferred from physical interaction ///NM_000271 // GO:0008158 // hedgehog receptor activity // inferred from electronic annotation ///NM_000271 // GO:0015248 // sterol trans…		ENST00000269228 // Pfam // IPR003392 // Patched///ENST00000269228 // Pfam // IPR004869 // Membrane transport protein, MMPL domain///ENST00000591051 // Pfam // IPR003392 // Patched///ENST00000591051 // Pfam // IPR004869 // Membrane transport protein, MMPL domain	NM_000271///XM_005258277///XM_006722479	31	Hs.715623///Hs.691290
8138454	TWISTNB	1.53989	0.622831	1.53989	up	0.650248	0.0274169	main	chr7	221830	AK301329|BC014574|BC056267|BC130298|BC130300	TWISTneighbor	TWISTNB	NM_001002926 // GO:0006360 // transcription from RNA polymerase I promoter // not recorded ///NM_001002926 // GO:0006351 // transcription, DNA-templated // inferred from electronic annotation ///NM_001002926 // GO:0006360 // transcription from RNA polymerase I promoter // ---///ENST00000222567 // GO:0006360 // transcription from RNA polymerase I promoter // not recorded ///ENST00000222567 // GO:0…	NM_001002926 // GO:0005634 // nucleus // inferred from direct assay ///NM_001002926 // GO:0005730 // nucleolus // inferred from direct assay ///NM_001002926 // GO:0005736 // DNA-directed RNA polymerase I complex // not recorded ///NM_001002926 // GO:0015630 // microtubule cytoskeleton // inferred from direct assay ///NM_001002926 // GO:0005634 // nucleus // inferred from electronic annotation ///…	NM_001002926 // GO:0001054 // RNA polymerase I activity // not recorded ///NM_001002926 // GO:0001054 // RNA polymerase I activity // ---///NM_001002926 // GO:0003899 // DNA-directed RNA polymerase activity // inferred from electronic annotation ///ENST00000222567 // GO:0001054 // RNA polymerase I activity // not recorded ///ENST00000222567 // GO:0003899 // DNA-directed RNA polymerase activity //…		ENST00000222567 // Pfam // IPR005576 // RNA polymerase Rpb7, N-terminal	NM_001002926	27	Hs.353035///Hs.701612
8093826	ADRA2C	1.53951	0.622475	1.53951	up	0.215661	-0.406814	main	chr4	152	BC142625|J03853	adrenoceptoralpha2C	ADRA2C	NM_000683 // GO:0006112 // energy reserve metabolic process // traceable author statement ///NM_000683 // GO:0007186 // G-protein coupled receptor signaling pathway // traceable author statement ///NM_000683 // GO:0007267 // cell-cell signaling // traceable author statement ///NM_000683 // GO:0007565 // female pregnancy // inferred from electronic annotation ///NM_000683 // GO:0007596 // blood co…	NM_000683 // GO:0005737 // cytoplasm // inferred from direct assay ///NM_000683 // GO:0005768 // endosome // traceable author statement ///NM_000683 // GO:0005886 // plasma membrane // traceable author statement ///NM_000683 // GO:0005887 // integral component of plasma membrane // inferred from direct assay ///NM_000683 // GO:0043679 // axon terminus // inferred from electronic annotation ///NM_…	NM_000683 // GO:0004938 // alpha2-adrenergic receptor activity // inferred from direct assay ///NM_000683 // GO:0005515 // protein binding // inferred from physical interaction ///NM_000683 // GO:0031694 // alpha-2A adrenergic receptor binding // inferred from physical interaction ///NM_000683 // GO:0042803 // protein homodimerization activity // inferred from direct assay ///NM_000683 // GO:0046…	NM_000683 // GenMAPP // GPCRDB_Class_A_Rhodopsin-like///NM_000683 // GenMAPP // Monoamine_GPCRs///ENST00000330055 // GenMAPP // GPCRDB_Class_A_Rhodopsin-like///ENST00000330055 // GenMAPP // Monoamine_GPCRs///BC142625 // GenMAPP // GPCRDB_Class_A_Rhodopsin-like///BC142625 // GenMAPP // Monoamine_GPCRs///J03853 // GenMAPP // GPCRDB_Class_A_Rhodopsin-like///J03853 // GenMAPP // Monoamine_GPCRs///ENS…	ENST00000330055 // Pfam // IPR000276 // G protein-coupled receptor, rhodopsin-like///ENST00000330055 // Pfam // IPR019424 // 7TM GPCR, olfactory receptor/chemoreceptor Srsx///ENST00000330055 // Pfam // IPR019430 // 7TM GPCR, serpentine receptor class x (Srx)///ENST00000509482 // Pfam // IPR000276 // G protein-coupled receptor, rhodopsin-like///ENST00000509482 // Pfam // IPR019424 // 7TM GPCR, olf…	NM_000683	32	Hs.123022
8145954	TACC1	1.53483	0.618076	1.53483	up	0.386732	-0.231343	main	chr8	6867	AF049910|AK294931|AK295071|AK304507|AK304725|AK304774|AY177411|BC041391	transforming,acidiccoiled-coilcontainingprotein1	TACC1	NM_001122824 // GO:0000226 // microtubule cytoskeleton organization // inferred from electronic annotation ///NM_001122824 // GO:0007049 // cell cycle // inferred from electronic annotation ///NM_001122824 // GO:0021987 // cerebral cortex development // inferred from electronic annotation ///NM_001122824 // GO:0022008 // neurogenesis // inferred from electronic annotation ///NM_001122824 // GO:00…	NM_001122824 // GO:0005634 // nucleus // inferred from electronic annotation ///NM_001122824 // GO:0005737 // cytoplasm // inferred from direct assay ///NM_001122824 // GO:0005815 // microtubule organizing center // inferred from electronic annotation ///NM_001122824 // GO:0015630 // microtubule cytoskeleton // inferred from direct assay ///NM_001122824 // GO:0045111 // intermediate filament cyto…	NM_001122824 // GO:0005515 // protein binding // inferred from physical interaction ///NM_001122824 // GO:0019904 // protein domain specific binding // inferred from electronic annotation ///NM_001146216 // GO:0005515 // protein binding // inferred from physical interaction ///NM_001146216 // GO:0019904 // protein domain specific binding // inferred from electronic annotation ///NM_006283 // GO:0…		ENST00000276520 // Pfam // IPR007707 // Transforming acidic coiled-coil///ENST00000317827 // Pfam // IPR007707 // Transforming acidic coiled-coil///ENST00000518415 // Pfam // IPR007707 // Transforming acidic coiled-coil///ENST00000518809 // Pfam // IPR007707 // Transforming acidic coiled-coil///ENST00000519416 // Pfam // IPR007707 // Transforming acidic coiled-coil///ENST00000520611 // Pfam // IP…	NM_001122824///NM_001146216///NM_006283	26	Hs.279245///Hs.618514///Hs.638095///Hs.642259///Hs.733343///Hs.734942
8066822	SULF2	1.53415	0.61744	1.53415	up	0.356682	-0.260758	main	chr20	55959	AB033073|AY101176|AY358461|BC020962|BC090952|BC110539	sulfatase2	SULF2	NM_001161841 // GO:0001822 // kidney development // inferred from sequence or structural similarity ///NM_001161841 // GO:0002063 // chondrocyte development // inferred from sequence or structural similarity ///NM_001161841 // GO:0003094 // glomerular filtration // inferred from sequence or structural similarity ///NM_001161841 // GO:0010575 // positive regulation vascular endothelial growth fact…	NM_001161841 // GO:0005615 // extracellular space // non-traceable author statement ///NM_001161841 // GO:0005783 // endoplasmic reticulum // inferred from direct assay ///NM_001161841 // GO:0005795 // Golgi stack // inferred from electronic annotation ///NM_001161841 // GO:0005886 // plasma membrane // inferred from sequence or structural similarity ///NM_001161841 // GO:0009986 // cell surface …	NM_001161841 // GO:0004065 // arylsulfatase activity // inferred from direct assay ///NM_001161841 // GO:0004065 // arylsulfatase activity // inferred from mutant phenotype ///NM_001161841 // GO:0005509 // calcium ion binding // inferred from electronic annotation ///NM_001161841 // GO:0008449 // N-acetylglucosamine-6-sulfatase activity // inferred from direct assay ///NM_001161841 // GO:0008449 …		ENST00000359930 // Pfam // IPR000917 // Sulfatase///ENST00000359930 // Pfam // IPR024609 // Extracellular sulfatase, C-terminal///ENST00000467815 // Pfam // IPR000917 // Sulfatase///ENST00000467815 // Pfam // IPR024609 // Extracellular sulfatase, C-terminal///ENST00000484875 // Pfam // IPR000917 // Sulfatase///ENST00000484875 // Pfam // IPR024609 // Extracellular sulfatase, C-terminal	NM_001161841///NM_018837///NM_198596///XM_005260459///XM_006723827	30	Hs.162016///Hs.668626
8060745	SMOX	1.5318	0.615227	1.5318	up	0.513007	-0.10222	main	chr20	54498	AF519179|AK000753|AK293485|AY033889|AY033890|AY358104|BC000669|EF032141|AK127286|AY033891	spermineoxidase	SMOX	NM_001270691 // GO:0006595 // polyamine metabolic process // traceable author statement ///NM_001270691 // GO:0006596 // polyamine biosynthetic process // traceable author statement ///NM_001270691 // GO:0006598 // polyamine catabolic process // inferred from direct assay ///NM_001270691 // GO:0006805 // xenobiotic metabolic process // traceable author statement ///NM_001270691 // GO:0034641 // c…	NM_001270691 // GO:0005634 // nucleus // inferred from direct assay ///NM_001270691 // GO:0005634 // nucleus // inferred from electronic annotation ///NM_001270691 // GO:0005737 // cytoplasm // inferred from direct assay ///NM_001270691 // GO:0005829 // cytosol // traceable author statement ///NM_001270691 // GO:0005737 // cytoplasm // inferred from electronic annotation ///NM_175839 // GO:000563…	NM_001270691 // GO:0046592 // polyamine oxidase activity // inferred from direct assay ///NM_001270691 // GO:0052894 // norspermine:oxygen oxidoreductase activity // inferred from electronic annotation ///NM_001270691 // GO:0052895 // N1-acetylspermine:oxygen oxidoreductase (N1-acetylspermidine-forming) activity // inferred from electronic annotation ///NM_001270691 // GO:0052901 // spermine:oxyg…	NM_175839 // HumanCyc // PWY-5760///NM_175840 // HumanCyc // PWY-5760///NM_175842 // HumanCyc // PWY-5760///AF519179 // HumanCyc // PWY-5760///AK000753 // HumanCyc // PWY-5760///AY033889 // HumanCyc // PWY-5760///AY033890 // HumanCyc // PWY-5760///BC000669 // HumanCyc // PWY-5760///NM_175841 // HumanCyc // PWY-5760///AY033891 // HumanCyc // PWY-5760	ENST00000278795 // Pfam // IPR002937 // Amine oxidase///ENST00000278795 // Pfam // IPR003953 // FAD binding domain///ENST00000278795 // Pfam // IPR006076 // FAD dependent oxidoreductase///ENST00000305958 // Pfam // IPR002937 // Amine oxidase///ENST00000305958 // Pfam // IPR003953 // FAD binding domain///ENST00000305958 // Pfam // IPR006076 // FAD dependent oxidoreductase///ENST00000339123 // Pfam…	NM_001270691///NM_175839///NM_175840///NM_175842///XM_006723578///NM_175841	34	Hs.433337///Hs.742079
8044813	TMEM37	1.5291	0.612683	1.5291	up	0.372568	-0.240115	main	chr2	140738	AF361356|BC046362	transmembraneprotein37	TMEM37	NM_183240 // GO:0034765 // regulation of ion transmembrane transport // inferred from electronic annotation ///NM_183240 // GO:0070588 // calcium ion transmembrane transport // inferred from electronic annotation ///NM_183240 // GO:0006810 // transport // inferred from electronic annotation ///NM_183240 // GO:0006811 // ion transport // inferred from electronic annotation ///NM_183240 // GO:00068…	NM_183240 // GO:0016021 // integral component of membrane // inferred from electronic annotation ///NM_183240 // GO:0016020 // membrane // inferred from electronic annotation ///XM_005263598 // GO:0016021 // integral component of membrane // inferred from electronic annotation ///XM_005263598 // GO:0016020 // membrane // inferred from electronic annotation ///XM_006712300 // GO:0016021 // integra…	NM_183240 // GO:0005244 // voltage-gated ion channel activity // inferred from electronic annotation ///NM_183240 // GO:0005262 // calcium channel activity // inferred from electronic annotation ///XM_005263598 // GO:0005244 // voltage-gated ion channel activity // inferred from electronic annotation ///XM_005263598 // GO:0005262 // calcium channel activity // inferred from electronic annotation …			NM_183240///XM_005263598///XM_006712300	24	Hs.26216
7928491	KAT6B	1.52492	0.608737	1.52492	up	0.626435	0.0176976	main	chr10	23522	AF113514|AF119230|AF119231|AF217500|BC150270|BC150618|AL832065	K(lysine)acetyltransferase6B	KAT6B	NM_001256468 // GO:0006325 // chromatin organization // traceable author statement ///NM_001256468 // GO:0006334 // nucleosome assembly // non-traceable author statement ///NM_001256468 // GO:0006351 // transcription, DNA-templated // inferred from electronic annotation ///NM_001256468 // GO:0006355 // regulation of transcription, DNA-templated // non-traceable author statement ///NM_001256468 //…	NM_001256468 // GO:0000786 // nucleosome // non-traceable author statement ///NM_001256468 // GO:0005634 // nucleus // inferred from direct assay ///NM_001256468 // GO:0005634 // nucleus // traceable author statement ///NM_001256468 // GO:0005654 // nucleoplasm // traceable author statement ///NM_001256468 // GO:0070776 // MOZ/MORF histone acetyltransferase complex // inferred from direct assay /…	NM_001256468 // GO:0003677 // DNA binding // inferred from electronic annotation ///NM_001256468 // GO:0004402 // histone acetyltransferase activity // inferred from direct assay ///NM_001256468 // GO:0005515 // protein binding // inferred from physical interaction ///NM_001256468 // GO:0008134 // transcription factor binding // inferred from direct assay ///NM_001256468 // GO:0008270 // zinc ion…		ENST00000287239 // Pfam // IPR002717 // MOZ/SAS-like protein///ENST00000287239 // Pfam // IPR005818 // Linker histone H1/H5, domain H15///ENST00000287239 // Pfam // IPR019787 // Zinc finger, PHD-finger///ENST00000372711 // Pfam // IPR002717 // MOZ/SAS-like protein///ENST00000372711 // Pfam // IPR005818 // Linker histone H1/H5, domain H15///ENST00000372711 // Pfam // IPR019787 // Zinc finger, PHD-…	NM_001256468///NM_001256469///NM_012330///XM_005269664	32	Hs.35758
8128991	LAMA4	1.51762	0.60181	1.51762	up	0.820361	0.218552	main	chr6	3910	BC066552	laminin,alpha4	LAMA4	NM_001105206 // GO:0001568 // blood vessel development // inferred from electronic annotation ///NM_001105206 // GO:0007155 // cell adhesion // inferred from electronic annotation ///NM_001105206 // GO:0030155 // regulation of cell adhesion // inferred from electronic annotation ///NM_001105206 // GO:0030198 // extracellular matrix organization // traceable author statement ///NM_001105206 // GO:…	NM_001105206 // GO:0005576 // extracellular region // traceable author statement ///NM_001105206 // GO:0005604 // basement membrane // inferred from direct assay ///NM_001105206 // GO:0005605 // basal lamina // traceable author statement ///NM_001105206 // GO:0005606 // laminin-1 complex // inferred from electronic annotation ///NM_001105206 // GO:0031012 // extracellular matrix // inferred from …	NM_001105206 // GO:0005102 // receptor binding // inferred from electronic annotation ///NM_001105206 // GO:0005201 // extracellular matrix structural constituent // traceable author statement ///NM_001105207 // GO:0005102 // receptor binding // inferred from electronic annotation ///NM_001105207 // GO:0005201 // extracellular matrix structural constituent // traceable author statement ///NM_0022…		ENST00000230538 // Pfam // IPR001791 // Laminin G domain///ENST00000230538 // Pfam // IPR002049 // EGF-like, laminin///ENST00000230538 // Pfam // IPR009254 // Laminin I///ENST00000230538 // Pfam // IPR010307 // Laminin domain II///ENST00000389463 // Pfam // IPR001791 // Laminin G domain///ENST00000389463 // Pfam // IPR002049 // EGF-like, laminin///ENST00000389463 // Pfam // IPR009254 // Laminin I…	NM_001105206///NM_001105207///NM_002290	53	Hs.654572
7980438	SPTLC2	1.51258	0.597014	1.51258	up	0.79738	0.200366	main	chr14	9517	BC005123|U15555	serinepalmitoyltransferase,longchainbasesubunit2	SPTLC2	NM_004863 // GO:0006665 // sphingolipid metabolic process // traceable author statement ///NM_004863 // GO:0006686 // sphingomyelin biosynthetic process // inferred from electronic annotation ///NM_004863 // GO:0030148 // sphingolipid biosynthetic process // traceable author statement ///NM_004863 // GO:0044281 // small molecule metabolic process // traceable author statement ///NM_004863 // GO:0…	NM_004863 // GO:0005739 // mitochondrion // inferred from electronic annotation ///NM_004863 // GO:0005789 // endoplasmic reticulum membrane // traceable author statement ///NM_004863 // GO:0016021 // integral component of membrane // inferred from electronic annotation ///NM_004863 // GO:0017059 // serine C-palmitoyltransferase complex // inferred from direct assay ///NM_004863 // GO:0005783 // …	NM_004863 // GO:0004758 // serine C-palmitoyltransferase activity // inferred from direct assay ///NM_004863 // GO:0030170 // pyridoxal phosphate binding // inferred from electronic annotation ///NM_004863 // GO:0003824 // catalytic activity // inferred from electronic annotation ///NM_004863 // GO:0004758 // serine C-palmitoyltransferase activity // inferred from electronic annotation ///NM_0048…	NM_004863 // HumanCyc // SPHINGOLIPID-SYN-PWY///BC005123 // HumanCyc // SPHINGOLIPID-SYN-PWY///U15555 // HumanCyc // SPHINGOLIPID-SYN-PWY	ENST00000216484 // Pfam // IPR004839 // Aminotransferase, class I/classII///ENST00000554901 // Pfam // IPR004839 // Aminotransferase, class I/classII	NM_004863	35	Hs.435661
8040473	RHOB	1.5125	0.596933	1.5125	up	0.536801	-0.0601329	main	chr2	388	AF498971|BC066954|BT019546|BT019547|CR542272|AK297495	rashomologfamilymemberB	RHOB	NM_004040 // GO:0000910 // cytokinesis // inferred from mutant phenotype ///NM_004040 // GO:0001525 // angiogenesis // inferred from electronic annotation ///NM_004040 // GO:0006184 // GTP catabolic process // traceable author statement ///NM_004040 // GO:0006915 // apoptotic process // traceable author statement ///NM_004040 // GO:0006927 // transformed cell apoptotic process // inferred from se…	NM_004040 // GO:0005634 // nucleus // inferred from sequence or structural similarity ///NM_004040 // GO:0005829 // cytosol // traceable author statement ///NM_004040 // GO:0005886 // plasma membrane // inferred from direct assay ///NM_004040 // GO:0005886 // plasma membrane // traceable author statement ///NM_004040 // GO:0010008 // endosome membrane // inferred from direct assay ///NM_004040 //…	NM_004040 // GO:0003924 // GTPase activity // traceable author statement ///NM_004040 // GO:0005515 // protein binding // inferred from physical interaction ///NM_004040 // GO:0005525 // GTP binding // traceable author statement ///NM_004040 // GO:0019003 // GDP binding // inferred from electronic annotation ///NM_004040 // GO:0000166 // nucleotide binding // inferred from electronic annotation /…		ENST00000272233 // Pfam // IPR000795 // Elongation factor, GTP-binding domain///ENST00000272233 // Pfam // IPR001806 // Small GTPase superfamily///ENST00000272233 // Pfam // IPR006689 // Small GTPase superfamily, ARF/SAR type///ENST00000272233 // Pfam // IPR013684 // Mitochondrial Rho-like	NM_004040	27	Hs.502876
8007100	IGFBP4	1.5068	0.591492	1.5068	up	0.282616	-0.308876	main	chr17	3487	AK290810|BC016041|BT019891|BT019892|M62403|AK304572	insulin-likegrowthfactorbindingprotein4	IGFBP4	NM_001552 // GO:0001501 // skeletal system development // traceable author statement ///NM_001552 // GO:0001558 // regulation of cell growth // inferred from electronic annotation ///NM_001552 // GO:0006259 // DNA metabolic process // traceable author statement ///NM_001552 // GO:0006954 // inflammatory response // inferred from electronic annotation ///NM_001552 // GO:0007165 // signal transduct…	NM_001552 // GO:0005576 // extracellular region // traceable author statement ///NM_001552 // GO:0005615 // extracellular space // inferred from electronic annotation ///NM_001552 // GO:0005576 // extracellular region // inferred from electronic annotation ///ENST00000269593 // GO:0005576 // extracellular region // traceable author statement ///ENST00000269593 // GO:0005615 // extracellular space…	NM_001552 // GO:0005520 // insulin-like growth factor binding // inferred from electronic annotation ///NM_001552 // GO:0019838 // growth factor binding // inferred from electronic annotation ///ENST00000269593 // GO:0005520 // insulin-like growth factor binding // inferred from electronic annotation ///ENST00000269593 // GO:0019838 // growth factor binding // inferred from electronic annotation …	NM_001552 // GenMAPP // Smooth_muscle_contraction///ENST00000269593 // GenMAPP // Smooth_muscle_contraction///AK290810 // GenMAPP // Smooth_muscle_contraction///BC016041 // GenMAPP // Smooth_muscle_contraction///BT019891 // GenMAPP // Smooth_muscle_contraction///BT019892 // GenMAPP // Smooth_muscle_contraction///M62403 // GenMAPP // Smooth_muscle_contraction///AK304572 // GenMAPP // Smooth_muscle…	ENST00000269593 // Pfam // IPR000716 // Thyroglobulin type-1///ENST00000269593 // Pfam // IPR000867 // Insulin-like growth factor-binding protein, IGFBP	NM_001552	28	Hs.462998
8173933	PCDH19	1.5062	0.590911	1.5062	up	0.228174	-0.362737	main	chrX	57526	BC136628|EF676096	protocadherin19	PCDH19	NM_001105243 // GO:0007156 // homophilic cell adhesion // inferred from electronic annotation ///NM_001105243 // GO:0007155 // cell adhesion // inferred from electronic annotation ///NM_001184880 // GO:0007156 // homophilic cell adhesion // inferred from electronic annotation ///NM_001184880 // GO:0007155 // cell adhesion // inferred from electronic annotation ///NM_020766 // GO:0007156 // homoph…	NM_001105243 // GO:0005886 // plasma membrane // inferred from electronic annotation ///NM_001105243 // GO:0016021 // integral component of membrane // inferred from electronic annotation ///NM_001105243 // GO:0016020 // membrane // inferred from electronic annotation ///NM_001184880 // GO:0005886 // plasma membrane // inferred from electronic annotation ///NM_001184880 // GO:0016021 // integral …	NM_001105243 // GO:0005509 // calcium ion binding // inferred from electronic annotation ///NM_001184880 // GO:0005509 // calcium ion binding // inferred from electronic annotation ///NM_020766 // GO:0005509 // calcium ion binding // inferred from electronic annotation ///ENST00000255531 // GO:0005509 // calcium ion binding // inferred from electronic annotation ///ENST00000373034 // GO:0005509 /…		ENST00000255531 // Pfam // IPR002126 // Cadherin///ENST00000255531 // Pfam // IPR013164 // Cadherin, N-terminal///ENST00000373034 // Pfam // IPR002126 // Cadherin///ENST00000373034 // Pfam // IPR013164 // Cadherin, N-terminal///ENST00000420881 // Pfam // IPR002126 // Cadherin///ENST00000420881 // Pfam // IPR013164 // Cadherin, N-terminal	NM_001105243///NM_001184880///NM_020766	27	Hs.4993///Hs.594996///Hs.707195
8098263	PALLD	1.50528	0.59003	1.50528	up	0.306815	-0.283215	main	chr4	23022	AF151909|AF464873|AK096458|BC140850|BC144666	palladin,cytoskeletalassociatedprotein	PALLD	NM_001166108 // GO:0007010 // cytoskeleton organization // non-traceable author statement ///NM_001166109 // GO:0007010 // cytoskeleton organization // non-traceable author statement ///NM_001166110 // GO:0007010 // cytoskeleton organization // non-traceable author statement ///NM_016081 // GO:0007010 // cytoskeleton organization // non-traceable author statement ///ENST00000261509 // GO:0007010 …	NM_001166108 // GO:0001726 // ruffle // inferred from electronic annotation ///NM_001166108 // GO:0005634 // nucleus // inferred from direct assay ///NM_001166108 // GO:0005884 // actin filament // inferred from direct assay ///NM_001166108 // GO:0005925 // focal adhesion // inferred from electronic annotation ///NM_001166108 // GO:0030018 // Z disc // inferred from electronic annotation ///NM_00…	NM_001166108 // GO:0003779 // actin binding // inferred from electronic annotation ///NM_001166108 // GO:0005515 // protein binding // inferred from physical interaction ///NM_001166108 // GO:0051371 // muscle alpha-actinin binding // traceable author statement ///NM_001166109 // GO:0003779 // actin binding // inferred from electronic annotation ///NM_001166109 // GO:0005515 // protein binding //…		ENST00000261509 // Pfam // IPR013098 // Immunoglobulin I-set///ENST00000261509 // Pfam // IPR013106 // Immunoglobulin V-set domain///ENST00000261509 // Pfam // IPR013151 // Immunoglobulin///ENST00000505667 // Pfam // IPR013098 // Immunoglobulin I-set///ENST00000505667 // Pfam // IPR013106 // Immunoglobulin V-set domain///ENST00000505667 // Pfam // IPR013151 // Immunoglobulin///ENST00000507735 // …	NM_001166108///NM_001166109///NM_001166110///NM_016081	29	Hs.151220
8092134	PLD1	1.50489	0.589658	1.50489	up	0.590877	0.0012182	main	chr3	5337	BC068976|U38545	phospholipaseD1,phosphatidylcholine-specific	PLD1	NM_001130081 // GO:0006644 // phospholipid metabolic process // traceable author statement ///NM_001130081 // GO:0006654 // phosphatidic acid biosynthetic process // traceable author statement ///NM_001130081 // GO:0006655 // phosphatidylglycerol biosynthetic process // traceable author statement ///NM_001130081 // GO:0006935 // chemotaxis // traceable author statement ///NM_001130081 // GO:00072…	NM_001130081 // GO:0000139 // Golgi membrane // inferred from electronic annotation ///NM_001130081 // GO:0005765 // lysosomal membrane // inferred from direct assay ///NM_001130081 // GO:0005768 // endosome // inferred from direct assay ///NM_001130081 // GO:0005789 // endoplasmic reticulum membrane // traceable author statement ///NM_001130081 // GO:0005794 // Golgi apparatus // inferred from d…	NM_001130081 // GO:0004630 // phospholipase D activity // inferred from electronic annotation ///NM_001130081 // GO:0005515 // protein binding // inferred from physical interaction ///NM_001130081 // GO:0035091 // phosphatidylinositol binding // inferred from electronic annotation ///NM_001130081 // GO:0070290 // N-acylphosphatidylethanolamine-specific phospholipase D activity // inferred from el…	NM_002662 // HumanCyc // PWY-3561///NM_002662 // HumanCyc // LIPASYN-PWY///U38545 // HumanCyc // PWY-3561///U38545 // HumanCyc // LIPASYN-PWY	ENST00000351298 // Pfam // IPR001683 // Phox homologous domain///ENST00000351298 // Pfam // IPR001736 // Phospholipase D/Transphosphatidylase///ENST00000351298 // Pfam // IPR001849 // Pleckstrin homology domain///ENST00000356327 // Pfam // IPR001683 // Phox homologous domain///ENST00000356327 // Pfam // IPR001736 // Phospholipase D/Transphosphatidylase///ENST00000356327 // Pfam // IPR001849 // Pl…	NM_001130081///NM_002662	34	Hs.382865///Hs.592715///Hs.600897///Hs.705837///Hs.732969
8012896	PMP22	1.50399	0.588792	1.50399	up	0.4213	-0.167491	main	chr17	5376	AK290640|AK300690|BC019040|BC091499|CR541931|CR541953|D11428|L03203|M94048	peripheralmyelinprotein22	PMP22	NM_000304 // GO:0007268 // synaptic transmission // traceable author statement ///NM_000304 // GO:0007422 // peripheral nervous system development // traceable author statement ///NM_000304 // GO:0008219 // cell death // inferred from electronic annotation ///NM_000304 // GO:0008285 // negative regulation of cell proliferation // inferred from electronic annotation ///NM_000304 // GO:0010977 // n…	NM_000304 // GO:0005886 // plasma membrane // inferred from electronic annotation ///NM_000304 // GO:0005923 // tight junction // inferred from electronic annotation ///NM_000304 // GO:0016021 // integral component of membrane // inferred from electronic annotation ///NM_000304 // GO:0043218 // compact myelin // inferred from electronic annotation ///NM_000304 // GO:0016020 // membrane // inferre…	NM_000304 // GO:0005515 // protein binding // inferred from physical interaction ///NM_001281455 // GO:0005515 // protein binding // inferred from physical interaction ///NM_001281456 // GO:0005515 // protein binding // inferred from physical interaction ///NM_153321 // GO:0005515 // protein binding // inferred from physical interaction ///NM_153322 // GO:0005515 // protein binding // inferred fr…		ENST00000312280 // Pfam // IPR004031 // PMP-22/EMP/MP20/Claudin superfamily///ENST00000395936 // Pfam // IPR004031 // PMP-22/EMP/MP20/Claudin superfamily///ENST00000395938 // Pfam // IPR004031 // PMP-22/EMP/MP20/Claudin superfamily///ENST00000426385 // Pfam // IPR004031 // PMP-22/EMP/MP20/Claudin superfamily	NM_000304///NM_001281455///NM_001281456///NM_153321///NM_153322///NR_104017///NR_104018	27	Hs.372031///Hs.619083
8047078	MFSD6	1.50065	0.585584	1.50065	up	0.430723	-0.154861	main	chr2	54842	AB472299|AK302647|AK302753|BC050537	majorfacilitatorsuperfamilydomaincontaining6	MFSD6	NM_017694 // GO:0055085 // transmembrane transport // inferred from electronic annotation ///ENST00000281416 // GO:0055085 // transmembrane transport // inferred from electronic annotation ///ENST00000392328 // GO:0055085 // transmembrane transport // inferred from electronic annotation ///ENST00000434582 // GO:0055085 // transmembrane transport // inferred from electronic annotation ///AB472299 …	NM_017694 // GO:0016021 // integral component of membrane // inferred from electronic annotation ///NM_017694 // GO:0016020 // membrane // inferred from direct assay ///NM_017694 // GO:0016020 // membrane // inferred from electronic annotation ///ENST00000281416 // GO:0016021 // integral component of membrane // inferred from electronic annotation ///ENST00000281416 // GO:0016020 // membrane // i…			ENST00000281416 // Pfam // IPR011701 // Major facilitator superfamily///ENST00000392328 // Pfam // IPR011701 // Major facilitator superfamily///ENST00000434582 // Pfam // IPR010290 // Transmembrane secretion effector///ENST00000434582 // Pfam // IPR011701 // Major facilitator superfamily	NM_017694	28	Hs.418581///Hs.744117
8097586	GAB1	-1.50021	-0.585163	1.50021	down	-0.0635651	0.521598	main	chr4	2549	AK289767|AK295684|BC064848|U43885	GRB2-associatedbindingprotein1	GAB1	NM_002039 // GO:0006979 // response to oxidative stress // inferred from electronic annotation ///NM_002039 // GO:0007173 // epidermal growth factor receptor signaling pathway // traceable author statement ///NM_002039 // GO:0007257 // activation of JUN kinase activity // inferred from electronic annotation ///NM_002039 // GO:0007507 // heart development // inferred from electronic annotation ///…	NM_002039 // GO:0005829 // cytosol // traceable author statement ///NM_002039 // GO:0005737 // cytoplasm // inferred from electronic annotation ///NM_207123 // GO:0005829 // cytosol // traceable author statement ///NM_207123 // GO:0005737 // cytoplasm // inferred from electronic annotation ///XM_005262881 // GO:0005829 // cytosol // traceable author statement ///XM_005262881 // GO:0005737 // cyto…	NM_002039 // GO:0004871 // signal transducer activity // inferred from electronic annotation ///NM_002039 // GO:0005070 // SH3/SH2 adaptor activity // traceable author statement ///NM_002039 // GO:0005515 // protein binding // inferred from physical interaction ///NM_207123 // GO:0004871 // signal transducer activity // inferred from electronic annotation ///NM_207123 // GO:0005070 // SH3/SH2 ada…		ENST00000262994 // Pfam // IPR001849 // Pleckstrin homology domain///ENST00000262995 // Pfam // IPR001849 // Pleckstrin homology domain///ENST00000514639 // Pfam // IPR001849 // Pleckstrin homology domain	NM_002039///NM_207123///XM_005262881	28	Hs.80720///Hs.618456///Hs.597973
7965322	KITLG	-1.50881	-0.593409	1.50881	down	-0.0663185	0.527091	main	chr12	4254	AF400436|AK290319|AK293002|BC069733|BC069783|BC069797|BC074725|BC126166|BC143899|M59964|AF119835|AF400437	KITligand	KITLG	NM_000899 // GO:0001755 // neural crest cell migration // inferred from electronic annotation ///NM_000899 // GO:0002763 // positive regulation of myeloid leukocyte differentiation // inferred from electronic annotation ///NM_000899 // GO:0007155 // cell adhesion // inferred from electronic annotation ///NM_000899 // GO:0007165 // signal transduction // traceable author statement ///NM_000899 // …	NM_000899 // GO:0005576 // extracellular region // traceable author statement ///NM_000899 // GO:0005615 // extracellular space // inferred from electronic annotation ///NM_000899 // GO:0005737 // cytoplasm // inferred from electronic annotation ///NM_000899 // GO:0005856 // cytoskeleton // inferred from electronic annotation ///NM_000899 // GO:0005886 // plasma membrane // non-traceable author s…	NM_000899 // GO:0005125 // cytokine activity // inferred from electronic annotation ///NM_000899 // GO:0005173 // stem cell factor receptor binding // inferred from electronic annotation ///NM_000899 // GO:0005515 // protein binding // inferred from physical interaction ///NM_000899 // GO:0008083 // growth factor activity // inferred from electronic annotation ///NM_000899 // GO:0005173 // stem c…		ENST00000228280 // Pfam // IPR003452 // Stem cell factor///ENST00000347404 // Pfam // IPR003452 // Stem cell factor///ENST00000357116 // Pfam // IPR003452 // Stem cell factor	NM_000899///NM_003994	30	Hs.1048
7966026	NUAK1	-1.51163	-0.596102	1.51163	down	-0.710036	-0.113935	main	chr12	9891	AK289992|BC152462	NUAKfamily,SNF1-likekinase,1	NUAK1	NM_014840 // GO:0006468 // protein phosphorylation // inferred from electronic annotation ///NM_014840 // GO:0006974 // cellular response to DNA damage stimulus // inferred from electronic annotation ///NM_014840 // GO:0007155 // cell adhesion // inferred from electronic annotation ///NM_014840 // GO:0030155 // regulation of cell adhesion // inferred from direct assay ///NM_014840 // GO:0035507 /…	NM_014840 // GO:0005634 // nucleus // inferred from direct assay ///NM_014840 // GO:0005730 // nucleolus // inferred from direct assay ///NM_014840 // GO:0005737 // cytoplasm // inferred from direct assay ///NM_014840 // GO:0015630 // microtubule cytoskeleton // inferred from direct assay ///NM_014840 // GO:0005634 // nucleus // inferred from electronic annotation ///NM_014840 // GO:0005737 // cy…	NM_014840 // GO:0002039 // p53 binding // inferred from physical interaction ///NM_014840 // GO:0004674 // protein serine/threonine kinase activity // inferred from direct assay ///NM_014840 // GO:0005515 // protein binding // inferred from physical interaction ///NM_014840 // GO:0005524 // ATP binding // inferred from electronic annotation ///NM_014840 // GO:0046872 // metal ion binding // infer…		ENST00000261402 // Pfam // IPR000719 // Protein kinase domain///ENST00000261402 // Pfam // IPR001245 // Serine-threonine/tyrosine-protein kinase catalytic domain///ENST00000261402 // Pfam // IPR010440 // Lipopolysaccharide kinase///ENST00000548902 // Pfam // IPR000719 // Protein kinase domain///ENST00000548902 // Pfam // IPR001245 // Serine-threonine/tyrosine-protein kinase catalytic domain///ENS…	NM_014840	27	Hs.524692///Hs.727337///Hs.743544
8097056	SNORA24|SNHG8	-1.51662	-0.600863	1.51662	down	-0.780306	-0.179443	main	chr4	677809///100093630		smallnucleolarRNA,H/ACAbox24|smallnucleolarRNAhostgene8(non-proteincoding)	SNORA24|SNHG8						NR_002963	17	Hs.744742///Hs.535762
8059565	PID1	-1.51685	-0.601077	1.51685	down	-0.225428	0.375649	main	chr2	55022	AK000708|AY317148|BC040164	phosphotyrosineinteractiondomaincontaining1	PID1	NM_017933 // GO:0001933 // negative regulation of protein phosphorylation // inferred from direct assay ///NM_017933 // GO:0006112 // energy reserve metabolic process // inferred by curator ///NM_017933 // GO:0010628 // positive regulation of gene expression // inferred from mutant phenotype ///NM_017933 // GO:0010635 // regulation of mitochondrial fusion // inferred by curator ///NM_017933 // GO…	NM_017933 // GO:0005634 // nucleus // inferred from direct assay ///NM_017933 // GO:0005730 // nucleolus // inferred from direct assay ///NM_017933 // GO:0005737 // cytoplasm // inferred from direct assay ///NM_017933 // GO:0005737 // cytoplasm // inferred from electronic annotation ///ENST00000354069 // GO:0005634 // nucleus // inferred from direct assay ///ENST00000354069 // GO:0005730 // nucle…	ENST00000354069 // GO:0005515 // protein binding // inferred from electronic annotation ///ENST00000392054 // GO:0005515 // protein binding // inferred from electronic annotation ///ENST00000392055 // GO:0005515 // protein binding // inferred from electronic annotation ///ENST00000409462 // GO:0005515 // protein binding // inferred from electronic annotation		ENST00000354069 // Pfam // IPR006020 // PTB/PI domain///ENST00000392054 // Pfam // IPR006020 // PTB/PI domain///ENST00000392055 // Pfam // IPR006020 // PTB/PI domain///ENST00000409462 // Pfam // IPR006020 // PTB/PI domain	NM_017933///NM_001100818	26	Hs.745038///Hs.737751
8146839	C8orf34	-1.5189	-0.60303	1.5189	down	-0.586381	0.0166488	main	chr8	116328	AB056652|BC041961|BC143425|AK094191|AK291436	chromosome8openreadingframe34	C8orf34						NM_052958///NM_001195639///XM_005251149	42	Hs.491941
8126760	RCAN2	-1.52547	-0.609251	1.52547	down	-0.510983	0.0982678	main	chr6	10231	AY034085|AY034086|BC038509|D83407	regulatorofcalcineurin2	RCAN2	NM_005822 // GO:0019722 // calcium-mediated signaling // inferred from electronic annotation ///ENST00000330430 // GO:0019722 // calcium-mediated signaling // inferred from electronic annotation ///ENST00000330430 // GO:0007417 // central nervous system development // non-traceable author statement ///ENST00000405162 // GO:0019722 // calcium-mediated signaling // inferred from electronic annotati…	NM_005822 // GO:0005575 // cellular_component // no biological data available ///ENST00000330430 // GO:0005575 // cellular_component // no biological data available ///ENST00000405162 // GO:0005575 // cellular_component // no biological data available ///AY034085 // GO:0005575 // cellular_component // no biological data available ///AY034086 // GO:0005575 // cellular_component // no biological da…	NM_005822 // GO:0000166 // nucleotide binding // inferred from electronic annotation ///ENST00000330430 // GO:0000166 // nucleotide binding // inferred from electronic annotation ///ENST00000330430 // GO:0030346 // protein phosphatase 2B binding // non-traceable author statement ///ENST00000405162 // GO:0000166 // nucleotide binding // inferred from electronic annotation ///ENST00000405162 // GO:…		ENST00000330430 // Pfam // IPR006931 // Calcipressin///ENST00000405162 // Pfam // IPR006931 // Calcipressin///ENST00000306764 // Pfam // IPR006931 // Calcipressin///ENST00000371374 // Pfam // IPR006931 // Calcipressin	NM_005822///NM_001251973///NM_001251974///XM_006714948	23	Hs.440168
8055314	LYPD1	-1.53551	-0.618721	1.53551	down	-0.399207	0.219514	main	chr2	116372	AY358628|BC011449|BC017318|BC040046|AK309668	LY6/PLAURdomaincontaining1	LYPD1		NM_144586 // GO:0005886 // plasma membrane // inferred from electronic annotation ///NM_144586 // GO:0031225 // anchored component of membrane // inferred from electronic annotation ///NM_144586 // GO:0016020 // membrane // inferred from electronic annotation ///ENST00000397463 // GO:0005886 // plasma membrane // inferred from electronic annotation ///ENST00000397463 // GO:0031225 // anchored com…		NM_144586 // GenMAPP // GPCRDB_Class_A_Rhodopsin-like2///ENST00000397463 // GenMAPP // GPCRDB_Class_A_Rhodopsin-like2///ENST00000449209 // GenMAPP // GPCRDB_Class_A_Rhodopsin-like2///AY358628 // GenMAPP // GPCRDB_Class_A_Rhodopsin-like2///BC011449 // GenMAPP // GPCRDB_Class_A_Rhodopsin-like2///BC017318 // GenMAPP // GPCRDB_Class_A_Rhodopsin-like2///BC040046 // GenMAPP // GPCRDB_Class_A_Rhodopsin-…		NM_144586///NM_001077427	26	Hs.432395
7943892	NCAM1	-1.54571	-0.628272	1.54571	down	-1.81523	-1.18695	main	chr11	4684	AK057509|AK292453|S71824|U63041|BC047244|AK299865	neuralcelladhesionmolecule1	NCAM1	NM_001076682 // GO:0007155 // cell adhesion // inferred from electronic annotation ///NM_001076682 // GO:0007411 // axon guidance // traceable author statement ///NM_001076682 // GO:0019221 // cytokine-mediated signaling pathway // traceable author statement ///NM_001076682 // GO:0030198 // extracellular matrix organization // traceable author statement ///NM_001076682 // GO:0060333 // interferon…	NM_001076682 // GO:0000139 // Golgi membrane // traceable author statement ///NM_001076682 // GO:0005737 // cytoplasm // inferred from direct assay ///NM_001076682 // GO:0005886 // plasma membrane // inferred from direct assay ///NM_001076682 // GO:0005886 // plasma membrane // traceable author statement ///NM_001076682 // GO:0009897 // external side of plasma membrane // inferred from direct ass…	NM_001076682 // GO:0042802 // identical protein binding // inferred from physical interaction ///NM_001242608 // GO:0042802 // identical protein binding // inferred from physical interaction ///ENST00000401611 // GO:0042802 // identical protein binding // inferred from physical interaction ///ENST00000401611 // GO:0005515 // protein binding // inferred from electronic annotation ///ENST0000053104…		ENST00000401611 // Pfam // IPR003961 // Fibronectin, type III///ENST00000401611 // Pfam // IPR013098 // Immunoglobulin I-set///ENST00000401611 // Pfam // IPR013106 // Immunoglobulin V-set domain///ENST00000401611 // Pfam // IPR013151 // Immunoglobulin///ENST00000316851 // Pfam // IPR003961 // Fibronectin, type III///ENST00000316851 // Pfam // IPR013098 // Immunoglobulin I-set///ENST00000316851 //…	NM_001076682///NM_001242608///NM_000615///NM_001242607///NM_181351	25	Hs.503878///Hs.733031
8090098	MYLK	-1.5458	-0.628357	1.5458	down	-0.386028	0.242328	main	chr3	4638	AB037663|AF069601|AF069602|AF069603|AF096773|AF096774|AF096775|AK300610|AY339601|AY424269|AY424270|BC064420|BC100761|BC100762|BC100763|U48959|AL832211|AK127437|AK130921|AL833897	myosinlightchainkinase	MYLK	NM_053025 // GO:0006468 // protein phosphorylation // inferred from electronic annotation ///NM_053025 // GO:0006936 // muscle contraction // traceable author statement ///NM_053025 // GO:0006939 // smooth muscle contraction // not recorded ///NM_053025 // GO:0006939 // smooth muscle contraction // inferred from sequence or structural similarity ///NM_053025 // GO:0007015 // actin filament organi…	NM_053025 // GO:0001725 // stress fiber // inferred from direct assay ///NM_053025 // GO:0005737 // cytoplasm // inferred from direct assay ///NM_053025 // GO:0005829 // cytosol // traceable author statement ///NM_053025 // GO:0030027 // lamellipodium // inferred from direct assay ///NM_053025 // GO:0032154 // cleavage furrow // inferred from direct assay ///NM_053025 // GO:0070062 // extracellul…	NM_053025 // GO:0003779 // actin binding // inferred from electronic annotation ///NM_053025 // GO:0004683 // calmodulin-dependent protein kinase activity // not recorded ///NM_053025 // GO:0004687 // myosin light chain kinase activity // inferred from direct assay ///NM_053025 // GO:0005515 // protein binding // inferred from physical interaction ///NM_053025 // GO:0005516 // calmodulin binding …		ENST00000346322 // Pfam // IPR000719 // Protein kinase domain///ENST00000346322 // Pfam // IPR001245 // Serine-threonine/tyrosine-protein kinase catalytic domain///ENST00000346322 // Pfam // IPR003961 // Fibronectin, type III///ENST00000346322 // Pfam // IPR013098 // Immunoglobulin I-set///ENST00000346322 // Pfam // IPR013106 // Immunoglobulin V-set domain///ENST00000346322 // Pfam // IPR013151 /…	NM_053025///NM_053031///NM_053032///NM_053026///NM_053027///NM_053028	72	Hs.477375///Hs.594108///Hs.600605///Hs.625965///Hs.638679///Hs.715052
8151447	IL7	-1.55404	-0.636022	1.55404	down	0.0535617	0.689584	main	chr8	3574	AB102879|AB102880|AB102882|AB102885|AB102893|AK226000|AK291538|BC047698|J04156	interleukin7	IL7	NM_000880 // GO:0002360 // T cell lineage commitment // inferred from electronic annotation ///NM_000880 // GO:0006959 // humoral immune response // traceable author statement ///NM_000880 // GO:0007267 // cell-cell signaling // traceable author statement ///NM_000880 // GO:0008284 // positive regulation of cell proliferation // traceable author statement ///NM_000880 // GO:0009887 // organ morph…	NM_000880 // GO:0005576 // extracellular region // traceable author statement ///NM_000880 // GO:0005615 // extracellular space // inferred from electronic annotation ///NM_000880 // GO:0005576 // extracellular region // inferred from electronic annotation ///NM_001199886 // GO:0005576 // extracellular region // traceable author statement ///NM_001199886 // GO:0005615 // extracellular space // in…	NM_000880 // GO:0005125 // cytokine activity // inferred from electronic annotation ///NM_000880 // GO:0005139 // interleukin-7 receptor binding // inferred from electronic annotation ///NM_000880 // GO:0005515 // protein binding // inferred from physical interaction ///NM_000880 // GO:0008083 // growth factor activity // inferred from sequence or structural similarity ///NM_000880 // GO:0005126 …		ENST00000263851 // Pfam // IPR000226 // Interleukin-7/interleukin-9 family///ENST00000379113 // Pfam // IPR000226 // Interleukin-7/interleukin-9 family///ENST00000518982 // Pfam // IPR000226 // Interleukin-7/interleukin-9 family///ENST00000520269 // Pfam // IPR000226 // Interleukin-7/interleukin-9 family///ENST00000541183 // Pfam // IPR000226 // Interleukin-7/interleukin-9 family	NM_000880///NM_001199886///NM_001199887///NM_001199888	50	Hs.591873
7968236	RASL11A	-1.56184	-0.643245	1.56184	down	-0.274638	0.368607	main	chr13	387496	AY439004|BC132703|BC136761	RAS-like,family11,memberA	RASL11A	NM_206827 // GO:0006184 // GTP catabolic process // inferred from electronic annotation ///NM_206827 // GO:0006351 // transcription, DNA-templated // inferred from electronic annotation ///NM_206827 // GO:0007264 // small GTPase mediated signal transduction // inferred from electronic annotation ///NM_206827 // GO:0045943 // positive regulation of transcription from RNA polymerase I promoter // i…	NM_206827 // GO:0005730 // nucleolus // inferred from sequence or structural similarity ///NM_206827 // GO:0016020 // membrane // inferred from electronic annotation ///NM_206827 // GO:0005634 // nucleus // inferred from electronic annotation ///NM_206827 // GO:0005730 // nucleolus // inferred from electronic annotation ///XM_005266370 // GO:0005730 // nucleolus // inferred from sequence or struc…	NM_206827 // GO:0005525 // GTP binding // inferred from electronic annotation ///NM_206827 // GO:0000166 // nucleotide binding // inferred from electronic annotation ///XM_005266370 // GO:0005525 // GTP binding // inferred from electronic annotation ///XM_005266370 // GO:0000166 // nucleotide binding // inferred from electronic annotation ///ENST00000241463 // GO:0005525 // GTP binding // inferre…		ENST00000241463 // Pfam // IPR001806 // Small GTPase superfamily///ENST00000241463 // Pfam // IPR013684 // Mitochondrial Rho-like	NM_206827///XM_005266370	32	Hs.192131
8135069	SERPINE1	-1.5629	-0.644228	1.5629	down	-1.32812	-0.683888	main	chr7	5054	AK297728|AK298048|AK316225|BC010860|M16006|AK293248|BX649164	serpinpeptidaseinhibitor,cladeE(nexin,plasminogenactivatorinhibitortype1),member1	SERPINE1	NM_000602 // GO:0001300 // chronological cell aging // inferred from expression pattern ///NM_000602 // GO:0001525 // angiogenesis // inferred from expression pattern ///NM_000602 // GO:0002576 // platelet degranulation // traceable author statement ///NM_000602 // GO:0006351 // transcription, DNA-templated // traceable author statement ///NM_000602 // GO:0006367 // transcription initiation from …	NM_000602 // GO:0005576 // extracellular region // inferred from direct assay ///NM_000602 // GO:0005576 // extracellular region // traceable author statement ///NM_000602 // GO:0005615 // extracellular space // inferred from direct assay ///NM_000602 // GO:0005886 // plasma membrane // traceable author statement ///NM_000602 // GO:0031012 // extracellular matrix // inferred from direct assay ///…	NM_000602 // GO:0002020 // protease binding // inferred from physical interaction ///NM_000602 // GO:0004867 // serine-type endopeptidase inhibitor activity // inferred from direct assay ///NM_000602 // GO:0005102 // receptor binding // inferred from physical interaction ///NM_000602 // GO:0005515 // protein binding // inferred from physical interaction ///NM_000602 // GO:0004867 // serine-type e…	NM_000602 // GenMAPP // TGF_Beta_Signaling_Pathway///NM_000602 // GenMAPP // Blood_Clotting_Cascade///ENST00000223095 // GenMAPP // TGF_Beta_Signaling_Pathway///ENST00000223095 // GenMAPP // Blood_Clotting_Cascade///AK297728 // GenMAPP // TGF_Beta_Signaling_Pathway///AK297728 // GenMAPP // Blood_Clotting_Cascade///AK298048 // GenMAPP // TGF_Beta_Signaling_Pathway///AK298048 // GenMAPP // Blood_Cl…	ENST00000223095 // Pfam // IPR023796 // Serpin domain	NM_000602	33	Hs.414795///Hs.741440
7997139	CALB2	-1.56374	-0.644997	1.56374	down	-0.542575	0.102423	main	chr16	794	AK222495|AK222648|AK291096|BC015484	calbindin2	CALB2	NM_001740 // GO:0051480 // cytosolic calcium ion homeostasis // inferred from electronic annotation ///NM_007088 // GO:0051480 // cytosolic calcium ion homeostasis // inferred from electronic annotation ///NR_027910 // GO:0051480 // cytosolic calcium ion homeostasis // inferred from electronic annotation ///ENST00000302628 // GO:0051480 // cytosolic calcium ion homeostasis // inferred from electr…	NM_001740 // GO:0005634 // nucleus // inferred from electronic annotation ///NM_001740 // GO:0005737 // cytoplasm // inferred from direct assay ///NM_001740 // GO:0005921 // gap junction // inferred from electronic annotation ///NM_001740 // GO:0005737 // cytoplasm // inferred from electronic annotation ///NM_007088 // GO:0005634 // nucleus // inferred from electronic annotation ///NM_007088 // G…	NM_001740 // GO:0005509 // calcium ion binding // inferred from electronic annotation ///NM_001740 // GO:0046872 // metal ion binding // inferred from electronic annotation ///NM_007088 // GO:0005509 // calcium ion binding // inferred from electronic annotation ///NM_007088 // GO:0046872 // metal ion binding // inferred from electronic annotation ///NR_027910 // GO:0005509 // calcium ion binding …		ENST00000302628 // Pfam // IPR002048 // EF-hand domain///ENST00000349553 // Pfam // IPR002048 // EF-hand domain///ENST00000490520 // Pfam // IPR002048 // EF-hand domain///ENST00000562305 // Pfam // IPR002048 // EF-hand domain	NM_001740///NM_007088///NR_027910	26	Hs.106857
8163202	SVEP1	-1.56746	-0.648425	1.56746	down	-0.0405824	0.607842	main	chr9	79987	AK122605|AL079279|AY243503|AY916667|BC030816|AK027870|BX538049	sushi,vonWillebrandfactortypeA,EGFandpentraxindomaincontaining1	SVEP1	NM_153366 // GO:0007155 // cell adhesion // inferred from electronic annotation ///ENST00000297826 // GO:0007155 // cell adhesion // inferred from electronic annotation ///ENST00000374461 // GO:0007155 // cell adhesion // inferred from electronic annotation ///ENST00000374469 // GO:0007155 // cell adhesion // inferred from electronic annotation ///ENST00000401783 // GO:0007155 // cell adhesion //…	NM_153366 // GO:0005576 // extracellular region // inferred from electronic annotation ///NM_153366 // GO:0005737 // cytoplasm // inferred from electronic annotation ///NM_153366 // GO:0016020 // membrane // inferred from electronic annotation ///ENST00000297826 // GO:0005576 // extracellular region // inferred from electronic annotation ///ENST00000297826 // GO:0005737 // cytoplasm // inferred f…	NM_153366 // GO:0003682 // chromatin binding // inferred from electronic annotation ///NM_153366 // GO:0005509 // calcium ion binding // inferred from electronic annotation ///ENST00000297826 // GO:0003682 // chromatin binding // inferred from electronic annotation ///ENST00000297826 // GO:0005509 // calcium ion binding // inferred from electronic annotation ///ENST00000297826 // GO:0005515 // pr…		ENST00000297826 // Pfam // IPR000436 // Sushi/SCR/CCP///ENST00000297826 // Pfam // IPR000742 // Epidermal growth factor-like domain///ENST00000297826 // Pfam // IPR013111 // EGF-like domain, extracellular///ENST00000374461 // Pfam // IPR000436 // Sushi/SCR/CCP///ENST00000374461 // Pfam // IPR002035 // von Willebrand factor, type A///ENST00000374461 // Pfam // IPR003410 // Hyalin///ENST00000374461…	NM_153366	56	Hs.522334///Hs.726867///Hs.686136///Hs.745131
7965359	ATP2B1	-1.57284	-0.65337	1.57284	down	-0.24231	0.411061	main	chr12	490	J04027|M95541|M95542	ATPase,Ca++transporting,plasmamembrane1	ATP2B1	NM_001001323 // GO:0006810 // transport // traceable author statement ///NM_001001323 // GO:0007596 // blood coagulation // traceable author statement ///NM_001001323 // GO:0008152 // metabolic process // inferred from electronic annotation ///NM_001001323 // GO:0034220 // ion transmembrane transport // traceable author statement ///NM_001001323 // GO:0055085 // transmembrane transport // traceab…	NM_001001323 // GO:0005886 // plasma membrane // traceable author statement ///NM_001001323 // GO:0005887 // integral component of plasma membrane // traceable author statement ///NM_001001323 // GO:0070062 // extracellular vesicular exosome // inferred from direct assay ///NM_001001323 // GO:0005886 // plasma membrane // inferred from electronic annotation ///NM_001001323 // GO:0016020 // membra…	NM_001001323 // GO:0005388 // calcium-transporting ATPase activity // inferred from electronic annotation ///NM_001001323 // GO:0005515 // protein binding // inferred from physical interaction ///NM_001001323 // GO:0005516 // calmodulin binding // inferred from electronic annotation ///NM_001001323 // GO:0005524 // ATP binding // inferred from electronic annotation ///NM_001001323 // GO:0046872 /…	NM_001001323 // GenMAPP // Calcium_regulation_in_cardiac_cells///NM_001682 // GenMAPP // Calcium_regulation_in_cardiac_cells///ENST00000261173 // GenMAPP // Calcium_regulation_in_cardiac_cells///ENST00000359142 // GenMAPP // Calcium_regulation_in_cardiac_cells///ENST00000393164 // GenMAPP // Calcium_regulation_in_cardiac_cells///ENST00000428670 // GenMAPP // Calcium_regulation_in_cardiac_cells///…	ENST00000261173 // Pfam // IPR004014 // Cation-transporting P-type ATPase, N-terminal///ENST00000261173 // Pfam // IPR006068 // Cation-transporting P-type ATPase, C-terminal///ENST00000261173 // Pfam // IPR008250 // P-type ATPase, A domain///ENST00000261173 // Pfam // IPR022141 // Calcium transporting P-type ATPase, C-terminal, plasma membrane///ENST00000261173 // Pfam // IPR023214 // HAD-like do…	NM_001001323///NM_001682	29	Hs.506276///Hs.607220///Hs.610752///Hs.705540
7969861	ITGBL1	-1.57866	-0.658701	1.57866	down	-1.37815	-0.719447	main	chr13	9358	AB008375|AF072752|AK291340|AK297744|AK298571|AL359052|BC036788	integrin,beta-like1(withEGF-likerepeatdomains)	ITGBL1	NM_001271754 // GO:0007155 // cell adhesion // traceable author statement ///NM_001271754 // GO:0007229 // integrin-mediated signaling pathway // inferred from electronic annotation ///NM_001271755 // GO:0007155 // cell adhesion // traceable author statement ///NM_001271755 // GO:0007229 // integrin-mediated signaling pathway // inferred from electronic annotation ///NM_001271756 // GO:0007155 //…	NM_001271754 // GO:0005576 // extracellular region // inferred from electronic annotation ///NM_001271755 // GO:0005576 // extracellular region // inferred from electronic annotation ///NM_001271756 // GO:0005576 // extracellular region // inferred from electronic annotation ///NM_004791 // GO:0005576 // extracellular region // inferred from electronic annotation ///ENST00000376162 // GO:0005576 …	ENST00000376162 // GO:0005515 // protein binding // inferred from electronic annotation ///ENST00000376180 // GO:0005515 // protein binding // inferred from electronic annotation ///ENST00000545560 // GO:0005515 // protein binding // inferred from electronic annotation		ENST00000376162 // Pfam // IPR013111 // EGF-like domain, extracellular///ENST00000376180 // Pfam // IPR013111 // EGF-like domain, extracellular///ENST00000490242 // Pfam // IPR013111 // EGF-like domain, extracellular///ENST00000545560 // Pfam // IPR013111 // EGF-like domain, extracellular	NM_001271754///NM_001271755///NM_001271756///NM_004791	42	Hs.696554///Hs.609968///Hs.733321///Hs.734767
8045341		-1.58976	-0.668809	1.58976	down	-0.470241	0.198568	main	chr2		AF251048									25
8121949	LAMA2	-1.59251	-0.671304	1.59251	down	-0.481087	0.190217	main	chr6	3908		laminin,alpha2	LAMA2	NM_000426 // GO:0007155 // cell adhesion // inferred from electronic annotation ///NM_000426 // GO:0007411 // axon guidance // inferred from electronic annotation ///NM_000426 // GO:0007517 // muscle organ development // traceable author statement ///NM_000426 // GO:0022011 // myelination in peripheral nervous system // inferred from electronic annotation ///NM_000426 // GO:0030155 // regulation …	NM_000426 // GO:0005576 // extracellular region // traceable author statement ///NM_000426 // GO:0005604 // basement membrane // inferred from direct assay ///NM_000426 // GO:0005606 // laminin-1 complex // inferred from electronic annotation ///NM_000426 // GO:0031012 // extracellular matrix // inferred from sequence or structural similarity ///NM_000426 // GO:0042383 // sarcolemma // inferred f…	NM_000426 // GO:0005102 // receptor binding // inferred from electronic annotation ///NM_000426 // GO:0005198 // structural molecule activity // traceable author statement ///NM_001079823 // GO:0005102 // receptor binding // inferred from electronic annotation ///NM_001079823 // GO:0005198 // structural molecule activity // traceable author statement ///ENST00000421865 // GO:0005102 // receptor b…		ENST00000421865 // Pfam // IPR000034 // Laminin B type IV///ENST00000421865 // Pfam // IPR001791 // Laminin G domain///ENST00000421865 // Pfam // IPR002049 // EGF-like, laminin///ENST00000421865 // Pfam // IPR008211 // Laminin, N-terminal///ENST00000421865 // Pfam // IPR009254 // Laminin I///ENST00000421865 // Pfam // IPR010307 // Laminin domain II	NM_000426///NM_001079823	67	Hs.200841
8129562	CTGF	-1.59491	-0.673471	1.59491	down	-0.989323	-0.315852	main	chr6	1490	AK290884|BC087839|BT019794|BT019795|CR541759|M92934|AY395801|AY550024|CR541734	connectivetissuegrowthfactor	CTGF	NM_001901 // GO:0001502 // cartilage condensation // inferred from electronic annotation ///NM_001901 // GO:0001503 // ossification // inferred from electronic annotation ///NM_001901 // GO:0001525 // angiogenesis // inferred from electronic annotation ///NM_001901 // GO:0001558 // regulation of cell growth // inferred from electronic annotation ///NM_001901 // GO:0001934 // positive regulation o…	NM_001901 // GO:0005576 // extracellular region // traceable author statement ///NM_001901 // GO:0005578 // proteinaceous extracellular matrix // inferred from electronic annotation ///NM_001901 // GO:0005615 // extracellular space // inferred from electronic annotation ///NM_001901 // GO:0005794 // Golgi apparatus // inferred from direct assay ///NM_001901 // GO:0005801 // cis-Golgi network // i…	NM_001901 // GO:0001968 // fibronectin binding // inferred from electronic annotation ///NM_001901 // GO:0005178 // integrin binding // inferred from electronic annotation ///NM_001901 // GO:0005515 // protein binding // inferred from physical interaction ///NM_001901 // GO:0005520 // insulin-like growth factor binding // inferred from electronic annotation ///NM_001901 // GO:0008083 // growth fa…		ENST00000367976 // Pfam // IPR000867 // Insulin-like growth factor-binding protein, IGFBP///ENST00000367976 // Pfam // IPR000884 // Thrombospondin, type 1 repeat///ENST00000367976 // Pfam // IPR001007 // von Willebrand factor, type C///ENST00000367976 // Pfam // IPR006208 // Glycoprotein hormone subunit beta, cystine knot	NM_001901	31	Hs.410037
8151219		-1.59849	-0.676709	1.59849	down	-1.01674	-0.340031	main	chr8		BC008624									27
8045349	MGAT5	-1.61219	-0.68902	1.61219	down	-0.413614	0.275406	main	chr2	4249	AF113921|D17716	mannosyl(alpha-1,6-)-glycoproteinbeta-1,6-N-acetyl-glucosaminyltransferase	MGAT5	AF113921 // GO:0018279 // protein N-linked glycosylation via asparagine // traceable author statement ///AF113921 // GO:0043687 // post-translational protein modification // traceable author statement ///AF113921 // GO:0044267 // cellular protein metabolic process // traceable author statement ///AF113921 // GO:0006486 // protein glycosylation // inferred from electronic annotation ///AF113921 //…	AF113921 // GO:0000139 // Golgi membrane // traceable author statement ///AF113921 // GO:0016021 // integral component of membrane // inferred from electronic annotation ///AF113921 // GO:0070062 // extracellular vesicular exosome // inferred from direct assay ///AF113921 // GO:0000139 // Golgi membrane // inferred from electronic annotation ///AF113921 // GO:0005794 // Golgi apparatus // inferre…	AF113921 // GO:0030144 // alpha-1,6-mannosylglycoprotein 6-beta-N-acetylglucosaminyltransferase activity // non-traceable author statement ///AF113921 // GO:0008375 // acetylglucosaminyltransferase activity // inferred from electronic annotation ///AF113921 // GO:0016740 // transferase activity // inferred from electronic annotation ///AF113921 // GO:0016757 // transferase activity, transferring …			NM_002410///XM_005263669	43	Hs.4988///Hs.737717
7917530	GBP2	-1.61366	-0.690334	1.61366	down	-0.039176	0.651158	main	chr1	2634	AL832451	guanylatebindingprotein2,interferon-inducible	GBP2	NM_004120 // GO:0006184 // GTP catabolic process // inferred from electronic annotation ///NM_004120 // GO:0006955 // immune response // traceable author statement ///NM_004120 // GO:0019221 // cytokine-mediated signaling pathway // traceable author statement ///NM_004120 // GO:0060333 // interferon-gamma-mediated signaling pathway // traceable author statement ///NM_004120 // GO:0060337 // type …	NM_004120 // GO:0000139 // Golgi membrane // inferred from electronic annotation ///NM_004120 // GO:0005634 // nucleus // inferred from electronic annotation ///NM_004120 // GO:0005829 // cytosol // traceable author statement ///NM_004120 // GO:0005737 // cytoplasm // inferred from electronic annotation ///NM_004120 // GO:0005794 // Golgi apparatus // inferred from electronic annotation ///NM_004…	NM_004120 // GO:0003924 // GTPase activity // inferred from electronic annotation ///NM_004120 // GO:0005515 // protein binding // inferred from physical interaction ///NM_004120 // GO:0005525 // GTP binding // inferred from electronic annotation ///NM_004120 // GO:0000166 // nucleotide binding // inferred from electronic annotation ///NM_004120 // GO:0005525 // GTP binding // traceable author st…		ENST00000464839 // Pfam // IPR003191 // Guanylate-binding protein, C-terminal///ENST00000464839 // Pfam // IPR015894 // Guanylate-binding protein, N-terminal	NM_004120	25	Hs.386567
8129458	ARHGAP18	-1.61416	-0.690782	1.61416	down	-0.312057	0.378725	main	chr6	93663	AB053293|AK307796|AY643712|BC101708|BC107416|BC111940|BC143531	RhoGTPaseactivatingprotein18	ARHGAP18	NM_033515 // GO:0007264 // small GTPase mediated signal transduction // traceable author statement ///NM_033515 // GO:0043547 // positive regulation of GTPase activity // inferred from electronic annotation ///NM_033515 // GO:0051056 // regulation of small GTPase mediated signal transduction // traceable author statement ///NM_033515 // GO:0007165 // signal transduction // inferred from electroni…	NM_033515 // GO:0005829 // cytosol // traceable author statement ///NM_033515 // GO:0005622 // intracellular // inferred from electronic annotation ///ENST00000368149 // GO:0005829 // cytosol // traceable author statement ///ENST00000368149 // GO:0005622 // intracellular // inferred from electronic annotation ///ENST00000463225 // GO:0005829 // cytosol // traceable author statement ///ENST0000046…	NM_033515 // GO:0005096 // GTPase activator activity // inferred from electronic annotation ///ENST00000368149 // GO:0005096 // GTPase activator activity // inferred from electronic annotation ///ENST00000463225 // GO:0005096 // GTPase activator activity // inferred from electronic annotation ///ENST00000483367 // GO:0005096 // GTPase activator activity // inferred from electronic annotation ///A…		ENST00000368149 // Pfam // IPR000198 // Rho GTPase-activating protein domain	NM_033515	41	Hs.486458
8112731	F2RL2	-1.6291	-0.704076	1.6291	down	0.10939	0.813466	main	chr5	2151	AK298585|BC093648|BC093650|BX537386|U92971	coagulationfactorII(thrombin)receptor-like2	F2RL2	NM_001256566 // GO:0007596 // blood coagulation // traceable author statement ///NM_001256566 // GO:0008152 // metabolic process // traceable author statement ///NM_001256566 // GO:0009611 // response to wounding // traceable author statement ///NM_001256566 // GO:0030168 // platelet activation // traceable author statement ///NM_001256566 // GO:0070493 // thrombin receptor signaling pathway // i…	NM_001256566 // GO:0005576 // extracellular region // traceable author statement ///NM_001256566 // GO:0005886 // plasma membrane // traceable author statement ///NM_001256566 // GO:0005887 // integral component of plasma membrane // traceable author statement ///NM_001256566 // GO:0016324 // apical plasma membrane // inferred from electronic annotation ///NM_001256566 // GO:0005886 // plasma mem…	NM_001256566 // GO:0004435 // phosphatidylinositol phospholipase C activity // traceable author statement ///NM_001256566 // GO:0005515 // protein binding // inferred from physical interaction ///NM_001256566 // GO:0015057 // thrombin receptor activity // inferred from electronic annotation ///NM_001256566 // GO:0004871 // signal transducer activity // inferred from electronic annotation ///NM_00…	NM_001256566 // GenMAPP // GPCRDB_Class_A_Rhodopsin-like///NM_004101 // GenMAPP // GPCRDB_Class_A_Rhodopsin-like///ENST00000296641 // GenMAPP // GPCRDB_Class_A_Rhodopsin-like///ENST00000504899 // GenMAPP // GPCRDB_Class_A_Rhodopsin-like///AK298585 // GenMAPP // GPCRDB_Class_A_Rhodopsin-like///BC093648 // GenMAPP // GPCRDB_Class_A_Rhodopsin-like///BC093650 // GenMAPP // GPCRDB_Class_A_Rhodopsin-li…	ENST00000296641 // Pfam // IPR000276 // G protein-coupled receptor, rhodopsin-like///ENST00000504899 // Pfam // IPR000276 // G protein-coupled receptor, rhodopsin-like	NM_001256566///NM_004101	28	Hs.42502///Hs.659044
8126853	PTCHD4	-1.63328	-0.707771	1.63328	down	-0.459331	0.24844	main	chr6	442213	AK299301|AK300335|BC137359|BC137364	patcheddomaincontaining4	PTCHD4	NM_001013732 // GO:0007165 // signal transduction // inferred from electronic annotation ///NM_001013732 // GO:0008150 // biological_process // no biological data available ///ENST00000339488 // GO:0007165 // signal transduction // inferred from electronic annotation ///ENST00000339488 // GO:0008150 // biological_process // no biological data available ///AK299301 // GO:0007165 // signal transduc…	NM_001013732 // GO:0016021 // integral component of membrane // inferred from electronic annotation ///NM_001013732 // GO:0005575 // cellular_component // no biological data available ///NM_001013732 // GO:0016020 // membrane // inferred from electronic annotation ///ENST00000339488 // GO:0016021 // integral component of membrane // inferred from electronic annotation ///ENST00000339488 // GO:000…	NM_001013732 // GO:0008158 // hedgehog receptor activity // inferred from electronic annotation ///NM_001013732 // GO:0003674 // molecular_function // no biological data available ///ENST00000339488 // GO:0008158 // hedgehog receptor activity // inferred from electronic annotation ///ENST00000339488 // GO:0003674 // molecular_function // no biological data available ///AK299301 // GO:0008158 // h…		ENST00000339488 // Pfam // IPR003392 // Patched	NM_001013732	22	Hs.659409
7946757	SOX6	-1.63535	-0.709602	1.63535	down	-0.423823	0.285779	main	chr11	55553	AF309034|BC037866|BC047064	SRY(sexdeterminingregionY)-box6	SOX6	NM_001145811 // GO:0000122 // negative regulation of transcription from RNA polymerase II promoter // inferred from electronic annotation ///NM_001145811 // GO:0000902 // cell morphogenesis // inferred from electronic annotation ///NM_001145811 // GO:0001701 // in utero embryonic development // inferred from electronic annotation ///NM_001145811 // GO:0006351 // transcription, DNA-templated // in…	NM_001145811 // GO:0005634 // nucleus // inferred from direct assay ///NM_001145811 // GO:0005634 // nucleus // non-traceable author statement ///NM_001145811 // GO:0005730 // nucleolus // inferred from direct assay ///NM_001145811 // GO:0005634 // nucleus // inferred from electronic annotation ///NM_001145819 // GO:0005634 // nucleus // inferred from direct assay ///NM_001145819 // GO:0005634 //…	NM_001145811 // GO:0003677 // DNA binding // non-traceable author statement ///NM_001145811 // GO:0003700 // sequence-specific DNA binding transcription factor activity // non-traceable author statement ///NM_001145811 // GO:0005515 // protein binding // inferred from physical interaction ///NM_001145811 // GO:0043565 // sequence-specific DNA binding // inferred from electronic annotation ///NM_0…		ENST00000316399 // Pfam // IPR009071 // High mobility group box domain///ENST00000396356 // Pfam // IPR009071 // High mobility group box domain///ENST00000527619 // Pfam // IPR009071 // High mobility group box domain///ENST00000528252 // Pfam // IPR009071 // High mobility group box domain///ENST00000528429 // Pfam // IPR009071 // High mobility group box domain	NM_001145811///NM_001145819///NM_017508///NM_033326	25	Hs.368226///Hs.596281///Hs.601154///Hs.629542///Hs.712586///Hs.739277
8106660	RASGRF2	-1.6387	-0.712551	1.6387	down	-0.154855	0.557696	main	chr5	5924	BC126112|BC136296	Rasprotein-specificguaninenucleotide-releasingfactor2	RASGRF2	NM_006909 // GO:0007264 // small GTPase mediated signal transduction // traceable author statement ///NM_006909 // GO:0007268 // synaptic transmission // traceable author statement ///NM_006909 // GO:0032319 // regulation of Rho GTPase activity // inferred from electronic annotation ///NM_006909 // GO:0043065 // positive regulation of apoptotic process // traceable author statement ///NM_006909 /…	NM_006909 // GO:0005789 // endoplasmic reticulum membrane // inferred from electronic annotation ///NM_006909 // GO:0005829 // cytosol // traceable author statement ///NM_006909 // GO:0005886 // plasma membrane // traceable author statement ///NM_006909 // GO:0005622 // intracellular // inferred from electronic annotation ///NM_006909 // GO:0005737 // cytoplasm // inferred from electronic annotat…	NM_006909 // GO:0005089 // Rho guanyl-nucleotide exchange factor activity // inferred from electronic annotation ///NM_006909 // GO:0005516 // calmodulin binding // inferred from electronic annotation ///NM_006909 // GO:0005085 // guanyl-nucleotide exchange factor activity // inferred from electronic annotation ///XM_005248565 // GO:0005089 // Rho guanyl-nucleotide exchange factor activity // inf…		ENST00000265080 // Pfam // IPR000219 // Dbl homology (DH) domain///ENST00000265080 // Pfam // IPR000651 // Ras-like guanine nucleotide exchange factor, N-terminal///ENST00000265080 // Pfam // IPR001849 // Pleckstrin homology domain///ENST00000265080 // Pfam // IPR001895 // Ras guanine-nucleotide exchange factors catalytic domain///ENST00000503795 // Pfam // IPR000219 // Dbl homology (DH) domain//…	NM_006909///XM_005248565	33	Hs.162129///Hs.711031
7917532	GBP2	-1.64338	-0.716664	1.64338	down	-0.247071	0.469593	main	chr1	2634	BC022272|BC073163|CR457062|M55543|AK122866|AL832451	guanylatebindingprotein2,interferon-inducible	GBP2	NM_004120 // GO:0006184 // GTP catabolic process // inferred from electronic annotation ///NM_004120 // GO:0006955 // immune response // traceable author statement ///NM_004120 // GO:0019221 // cytokine-mediated signaling pathway // traceable author statement ///NM_004120 // GO:0060333 // interferon-gamma-mediated signaling pathway // traceable author statement ///NM_004120 // GO:0060337 // type …	NM_004120 // GO:0000139 // Golgi membrane // inferred from electronic annotation ///NM_004120 // GO:0005634 // nucleus // inferred from electronic annotation ///NM_004120 // GO:0005829 // cytosol // traceable author statement ///NM_004120 // GO:0005737 // cytoplasm // inferred from electronic annotation ///NM_004120 // GO:0005794 // Golgi apparatus // inferred from electronic annotation ///NM_004…	NM_004120 // GO:0003924 // GTPase activity // inferred from electronic annotation ///NM_004120 // GO:0005515 // protein binding // inferred from physical interaction ///NM_004120 // GO:0005525 // GTP binding // inferred from electronic annotation ///NM_004120 // GO:0000166 // nucleotide binding // inferred from electronic annotation ///NM_004120 // GO:0005525 // GTP binding // traceable author st…		ENST00000370466 // Pfam // IPR003191 // Guanylate-binding protein, C-terminal///ENST00000370466 // Pfam // IPR015894 // Guanylate-binding protein, N-terminal///ENST00000464839 // Pfam // IPR003191 // Guanylate-binding protein, C-terminal///ENST00000464839 // Pfam // IPR015894 // Guanylate-binding protein, N-terminal	NM_004120	29	Hs.386567
7902565	LPHN2|LOC101927458	-1.64473	-0.717855	1.64473	down	-1.45293	-0.735077	main	chr1	23266///101927458	AF104938|AF104939|AF104266|AK123422	latrophilin2|uncharacterizedLOC101927458	LPHN2|LOC101927458	NM_012302 // GO:0007186 // G-protein coupled receptor signaling pathway // non-traceable author statement ///NM_012302 // GO:0007218 // neuropeptide signaling pathway // inferred from electronic annotation ///NM_012302 // GO:0007165 // signal transduction // inferred from electronic annotation ///NM_012302 // GO:0007166 // cell surface receptor signaling pathway // inferred from electronic annota…	NM_012302 // GO:0005886 // plasma membrane // inferred from electronic annotation ///NM_012302 // GO:0016021 // integral component of membrane // non-traceable author statement ///NM_012302 // GO:0016020 // membrane // inferred from electronic annotation ///NM_012302 // GO:0016021 // integral component of membrane // inferred from electronic annotation ///NM_012302 // GO:0016021 // integral compo…	NM_012302 // GO:0004930 // G-protein coupled receptor activity // inferred from electronic annotation ///NM_012302 // GO:0016524 // latrotoxin receptor activity // non-traceable author statement ///NM_012302 // GO:0030246 // carbohydrate binding // inferred from electronic annotation ///NM_012302 // GO:0004871 // signal transducer activity // inferred from electronic annotation ///NM_012302 // GO…	NM_012302 // GenMAPP // GPCRDB_Class_B_Secretin-like///NM_012302 // GenMAPP // GPCRDB_Other///XM_006710486 // GenMAPP // GPCRDB_Class_B_Secretin-like///XM_006710486 // GenMAPP // GPCRDB_Other///XM_006710496 // GenMAPP // GPCRDB_Class_B_Secretin-like///XM_006710496 // GenMAPP // GPCRDB_Other///ENST00000319517 // GenMAPP // GPCRDB_Class_B_Secretin-like///ENST00000319517 // GenMAPP // GPCRDB_Other//…	ENST00000319517 // Pfam // IPR000203 // GPS motif///ENST00000319517 // Pfam // IPR000832 // GPCR, family 2, secretin-like///ENST00000319517 // Pfam // IPR000922 // D-galactoside/L-rhamnose binding SUEL lectin domain///ENST00000319517 // Pfam // IPR001879 // GPCR, family 2, extracellular hormone receptor domain///ENST00000319517 // Pfam // IPR003112 // Olfactomedin-like///ENST00000319517 // Pfam /…	NM_012302///XM_006710486///XM_006710496	30	Hs.24212///Hs.649282
7951397	CASP1	-1.65191	-0.724139	1.65191	down	-0.196911	0.527228	main	chr11	834	AK290114|AK290122|AK301037|AY660536|BC062327|M87507|U13697|U13699|U13698|AK310059	caspase1,apoptosis-relatedcysteinepeptidase	CASP1	NM_001223 // GO:0001666 // response to hypoxia // inferred from electronic annotation ///NM_001223 // GO:0006508 // proteolysis // inferred from direct assay ///NM_001223 // GO:0006915 // apoptotic process // traceable author statement ///NM_001223 // GO:0006919 // activation of cysteine-type endopeptidase activity involved in apoptotic process // traceable author statement ///NM_001223 // GO:000…	NM_001223 // GO:0005576 // extracellular region // inferred from electronic annotation ///NM_001223 // GO:0005737 // cytoplasm // not recorded ///NM_001223 // GO:0005829 // cytosol // traceable author statement ///NM_001223 // GO:0072557 // IPAF inflammasome complex // not recorded ///NM_001223 // GO:0072557 // IPAF inflammasome complex // inferred from sequence or structural similarity ///NM_001…	NM_001223 // GO:0004197 // cysteine-type endopeptidase activity // not recorded ///NM_001223 // GO:0004197 // cysteine-type endopeptidase activity // traceable author statement ///NM_001223 // GO:0005515 // protein binding // inferred from physical interaction ///NM_001223 // GO:0008656 // cysteine-type endopeptidase activator activity involved in apoptotic process // traceable author statement /…	NM_001223 // GenMAPP // Apoptosis///NM_001223 // GenMAPP // Apoptosis_KEGG///NM_001257118 // GenMAPP // Apoptosis///NM_001257118 // GenMAPP // Apoptosis_KEGG///NM_001257119 // GenMAPP // Apoptosis///NM_001257119 // GenMAPP // Apoptosis_KEGG///NM_033292 // GenMAPP // Apoptosis///NM_033292 // GenMAPP // Apoptosis_KEGG///NM_033293 // GenMAPP // Apoptosis///NM_033293 // GenMAPP // Apoptosis_KEGG///NM…	ENST00000436863 // Pfam // IPR001315 // CARD domain///ENST00000436863 // Pfam // IPR011600 // Peptidase C14, caspase domain///ENST00000446369 // Pfam // IPR011600 // Peptidase C14, caspase domain///ENST00000525825 // Pfam // IPR001315 // CARD domain///ENST00000525825 // Pfam // IPR011600 // Peptidase C14, caspase domain///ENST00000526568 // Pfam // IPR011600 // Peptidase C14, caspase domain///ENS…	NM_001223///NM_001257118///NM_001257119///NM_033292///NM_033293///NM_033294///NM_033295	23	Hs.2490
8142554	AASS	-1.66011	-0.731276	1.66011	down	-0.247779	0.483497	main	chr7	10157	AF229180|AK294326|BC144247	aminoadipate-semialdehydesynthase	AASS	NM_005763 // GO:0006554 // lysine catabolic process // non-traceable author statement ///NM_005763 // GO:0006554 // lysine catabolic process // traceable author statement ///NM_005763 // GO:0033512 // L-lysine catabolic process to acetyl-CoA via saccharopine // inferred from electronic annotation ///NM_005763 // GO:0034641 // cellular nitrogen compound metabolic process // traceable author statem…	NM_005763 // GO:0005739 // mitochondrion // inferred from direct assay ///NM_005763 // GO:0005739 // mitochondrion // traceable author statement ///NM_005763 // GO:0005759 // mitochondrial matrix // traceable author statement ///NM_005763 // GO:0043231 // intracellular membrane-bounded organelle // inferred from direct assay ///NM_005763 // GO:0005739 // mitochondrion // inferred from electronic …	NM_005763 // GO:0047130 // saccharopine dehydrogenase (NADP+, L-lysine-forming) activity // not recorded ///NM_005763 // GO:0047131 // saccharopine dehydrogenase (NAD+, L-glutamate-forming) activity // not recorded ///NM_005763 // GO:0047131 // saccharopine dehydrogenase (NAD+, L-glutamate-forming) activity // non-traceable author statement ///NM_005763 // GO:0003824 // catalytic activity // infe…	NM_005763 // HumanCyc // LYSINE-DEG1-PWY///AF229180 // HumanCyc // LYSINE-DEG1-PWY	ENST00000358954 // Pfam // IPR005097 // Saccharopine dehydrogenase / Homospermidine synthase///ENST00000358954 // Pfam // IPR007698 // Alanine dehydrogenase/pyridine nucleotide transhydrogenase, NAD(H)-binding domain///ENST00000358954 // Pfam // IPR007886 // Alanine dehydrogenase/pyridine nucleotide transhydrogenase, N-terminal///ENST00000393376 // Pfam // IPR005097 // Saccharopine dehydrogenase …	NM_005763	28	Hs.156738
7907271	FMO2	-1.67857	-0.747232	1.67857	down	-0.577712	0.16952	main	chr1	2327	AK304385|BC005894|BT006979	flavincontainingmonooxygenase2(non-functional)	FMO2	NM_001460 // GO:0006082 // organic acid metabolic process // inferred from direct assay ///NM_001460 // GO:0006739 // NADP metabolic process // inferred from direct assay ///NM_001460 // GO:0006805 // xenobiotic metabolic process // inferred from direct assay ///NM_001460 // GO:0006805 // xenobiotic metabolic process // traceable author statement ///NM_001460 // GO:0009404 // toxin metabolic proc…	NM_001460 // GO:0005789 // endoplasmic reticulum membrane // traceable author statement ///NM_001460 // GO:0016020 // membrane // inferred from direct assay ///NM_001460 // GO:0016021 // integral component of membrane // inferred from electronic annotation ///NM_001460 // GO:0005783 // endoplasmic reticulum // inferred from electronic annotation ///NM_001460 // GO:0005789 // endoplasmic reticulum…	NM_001460 // GO:0004497 // monooxygenase activity // traceable author statement ///NM_001460 // GO:0004499 // N,N-dimethylaniline monooxygenase activity // inferred from direct assay ///NM_001460 // GO:0050660 // flavin adenine dinucleotide binding // inferred from electronic annotation ///NM_001460 // GO:0050661 // NADP binding // inferred from electronic annotation ///NM_001460 // GO:0004497 //…		ENST00000209929 // Pfam // IPR020946 // Flavin monooxygenase-like///ENST00000209929 // Pfam // IPR023753 // Pyridine nucleotide-disulphide oxidoreductase, FAD/NAD(P)-binding domain	NM_001460	32	Hs.144912///Hs.610163///Hs.623040
7907297	FMO4	-1.68971	-0.756778	1.68971	down	-0.297435	0.459342	main	chr1	2329	BC002780|BT007444	flavincontainingmonooxygenase4	FMO4	NM_002022 // GO:0055114 // oxidation-reduction process // inferred from electronic annotation ///ENST00000367749 // GO:0055114 // oxidation-reduction process // inferred from electronic annotation ///ENST00000367749 // GO:0006805 // xenobiotic metabolic process // non-traceable author statement ///ENST00000480136 // GO:0055114 // oxidation-reduction process // inferred from electronic annotation …	NM_002022 // GO:0005789 // endoplasmic reticulum membrane // inferred from electronic annotation ///NM_002022 // GO:0016021 // integral component of membrane // inferred from electronic annotation ///NM_002022 // GO:0005783 // endoplasmic reticulum // inferred from electronic annotation ///NM_002022 // GO:0016020 // membrane // inferred from electronic annotation ///NM_002022 // GO:0031090 // org…	NM_002022 // GO:0004499 // N,N-dimethylaniline monooxygenase activity // non-traceable author statement ///NM_002022 // GO:0050660 // flavin adenine dinucleotide binding // inferred from electronic annotation ///NM_002022 // GO:0050661 // NADP binding // inferred from electronic annotation ///NM_002022 // GO:0004497 // monooxygenase activity // inferred from electronic annotation ///NM_002022 // …		ENST00000367749 // Pfam // IPR020946 // Flavin monooxygenase-like///ENST00000367749 // Pfam // IPR023753 // Pyridine nucleotide-disulphide oxidoreductase, FAD/NAD(P)-binding domain	NM_002022///XM_006711243	30	Hs.386502
8143144	PTN	-1.70477	-0.769577	1.70477	down	-0.353703	0.415874	main	chr7	5764	AK290488|BC005916|BT019692|CR450338|D90226|M57399	pleiotrophin	PTN	NM_002825 // GO:0007185 // transmembrane receptor protein tyrosine phosphatase signaling pathway // traceable author statement ///NM_002825 // GO:0007399 // nervous system development // traceable author statement ///NM_002825 // GO:0007612 // learning // inferred from electronic annotation ///NM_002825 // GO:0008284 // positive regulation of cell proliferation // traceable author statement ///NM…	NM_002825 // GO:0005615 // extracellular space // traceable author statement ///NM_002825 // GO:0005783 // endoplasmic reticulum // inferred from direct assay ///NM_002825 // GO:0005576 // extracellular region // inferred from electronic annotation ///XM_005250515 // GO:0005615 // extracellular space // traceable author statement ///XM_005250515 // GO:0005783 // endoplasmic reticulum // inferred …	NM_002825 // GO:0004864 // protein phosphatase inhibitor activity // traceable author statement ///NM_002825 // GO:0008083 // growth factor activity // inferred from electronic annotation ///NM_002825 // GO:0008201 // heparin binding // inferred from electronic annotation ///XM_005250515 // GO:0004864 // protein phosphatase inhibitor activity // traceable author statement ///XM_005250515 // GO:00…		ENST00000348225 // Pfam // IPR020089 // Pleiotrophin/Midkine, N-terminal domain///ENST00000348225 // Pfam // IPR020090 // Pleiotrophin/Midkine, C-terminal domain///ENST00000393083 // Pfam // IPR020089 // Pleiotrophin/Midkine, N-terminal domain///ENST00000393083 // Pfam // IPR020090 // Pleiotrophin/Midkine, C-terminal domain	NM_002825///XM_005250515	27	Hs.371249///Hs.597821///Hs.713732
7922337	TNFSF18	-1.72682	-0.788115	1.72682	down	-0.805155	-0.0170401	main	chr1	8995	AF117713|AF125303|AY358868|BC069319|BC093986|BC112032	tumornecrosisfactor(ligand)superfamily,member18	TNFSF18	NM_005092 // GO:0002309 // T cell proliferation involved in immune response // inferred from sequence or structural similarity ///NM_005092 // GO:0007165 // signal transduction // traceable author statement ///NM_005092 // GO:0007267 // cell-cell signaling // traceable author statement ///NM_005092 // GO:0033209 // tumor necrosis factor-mediated signaling pathway // inferred from sequence or stru…	NM_005092 // GO:0005615 // extracellular space // inferred from electronic annotation ///NM_005092 // GO:0005886 // plasma membrane // inferred from electronic annotation ///NM_005092 // GO:0009986 // cell surface // inferred from sequence or structural similarity ///NM_005092 // GO:0016021 // integral component of membrane // inferred from electronic annotation ///NM_005092 // GO:0009986 // cell…	NM_005092 // GO:0005102 // receptor binding // traceable author statement ///NM_005092 // GO:0005125 // cytokine activity // inferred from electronic annotation ///NM_005092 // GO:0005164 // tumor necrosis factor receptor binding // inferred from electronic annotation ///NM_005092 // GO:0032813 // tumor necrosis factor receptor superfamily binding // inferred from sequence or structural similarit…		ENST00000404377 // Pfam // IPR006052 // Tumour necrosis factor domain	NM_005092	27	Hs.248197
8021081	SLC14A1	-1.73645	-0.796142	1.73645	down	-0.593119	0.203023	main	chr18	6563	AK289608|AK294129|BC050539|HQ709264|U35735|AK091064|AK123681|AK295268	solutecarrierfamily14(ureatransporter),member1(Kiddbloodgroup)	SLC14A1	NM_001128588 // GO:0006833 // water transport // inferred from electronic annotation ///NM_001128588 // GO:0015840 // urea transport // traceable author statement ///NM_001128588 // GO:0055085 // transmembrane transport // traceable author statement ///NM_001128588 // GO:0071918 // urea transmembrane transport // inferred from direct assay ///NM_001128588 // GO:0006810 // transport // inferred fr…	NM_001128588 // GO:0005886 // plasma membrane // traceable author statement ///NM_001128588 // GO:0005887 // integral component of plasma membrane // inferred from direct assay ///NM_001128588 // GO:0016323 // basolateral plasma membrane // inferred from electronic annotation ///NM_001128588 // GO:0005886 // plasma membrane // inferred from electronic annotation ///NM_001128588 // GO:0005887 // i…	NM_001128588 // GO:0005372 // water transmembrane transporter activity // inferred from electronic annotation ///NM_001128588 // GO:0015204 // urea transmembrane transporter activity // traceable author statement ///NM_001128588 // GO:0015265 // urea channel activity // inferred from direct assay ///NM_001128588 // GO:0015204 // urea transmembrane transporter activity // inferred from electronic …		ENST00000321925 // Pfam // IPR004937 // Urea transporter///ENST00000402943 // Pfam // IPR004937 // Urea transporter///ENST00000415427 // Pfam // IPR004937 // Urea transporter///ENST00000502059 // Pfam // IPR004937 // Urea transporter///ENST00000586056 // Pfam // IPR004937 // Urea transporter///ENST00000588179 // Pfam // IPR004937 // Urea transporter///ENST00000589700 // Pfam // IPR004937 // Urea …	NM_001128588///NM_001146036///NM_001146037///NM_015865	21	Hs.101307///Hs.600667
8129573	MOXD1	-1.7551	-0.811556	1.7551	down	-0.0265694	0.784987	main	chr6	26002	AJ420565|AY007239|AY359094|BC018756	monooxygenase,DBH-like1	MOXD1	ENST00000336749 // GO:0055114 // oxidation-reduction process // inferred from electronic annotation ///AJ420565 // GO:0055114 // oxidation-reduction process // inferred from electronic annotation ///AY007239 // GO:0055114 // oxidation-reduction process // inferred from electronic annotation ///NM_015529 // GO:0055114 // oxidation-reduction process // inferred from electronic annotation ///ENST000…	ENST00000336749 // GO:0005789 // endoplasmic reticulum membrane // inferred from electronic annotation ///ENST00000336749 // GO:0016021 // integral component of membrane // inferred from electronic annotation ///ENST00000336749 // GO:0005783 // endoplasmic reticulum // inferred from electronic annotation ///ENST00000336749 // GO:0016020 // membrane // inferred from electronic annotation ///AJ4205…	ENST00000336749 // GO:0005507 // copper ion binding // inferred from electronic annotation ///ENST00000336749 // GO:0016715 // oxidoreductase activity, acting on paired donors, with incorporation or reduction of molecular oxygen, reduced ascorbate as one donor, and incorporation of one atom of oxygen // inferred from electronic annotation ///ENST00000336749 // GO:0003824 // catalytic activity // …		ENST00000336749 // Pfam // IPR000323 // Copper type II, ascorbate-dependent monooxygenase, N-terminal///ENST00000336749 // Pfam // IPR005018 // DOMON domain///ENST00000367963 // Pfam // IPR000323 // Copper type II, ascorbate-dependent monooxygenase, N-terminal///ENST00000367963 // Pfam // IPR005018 // DOMON domain	NM_015529	25	Hs.6909///Hs.608419
8046048	CSRNP3	-1.77209	-0.825452	1.77209	down	-0.0411724	0.784279	main	chr2	80034	AB063300	cysteine-serine-richnuclearprotein3	CSRNP3	NM_024969 // GO:0006351 // transcription, DNA-templated // inferred from electronic annotation ///NM_024969 // GO:0006915 // apoptotic process // inferred from electronic annotation ///NM_024969 // GO:0010923 // negative regulation of phosphatase activity // inferred from direct assay ///NM_024969 // GO:0043065 // positive regulation of apoptotic process // inferred from sequence or structural si…	NM_024969 // GO:0005634 // nucleus // inferred from sequence or structural similarity ///NM_024969 // GO:0005634 // nucleus // inferred from electronic annotation ///ENST00000342316 // GO:0005634 // nucleus // inferred from sequence or structural similarity ///ENST00000342316 // GO:0005634 // nucleus // inferred from electronic annotation ///ENST00000409420 // GO:0005634 // nucleus // inferred fr…	NM_024969 // GO:0001228 // RNA polymerase II transcription regulatory region sequence-specific DNA binding transcription factor activity involved in positive regulation of transcription // inferred from electronic annotation ///NM_024969 // GO:0003700 // sequence-specific DNA binding transcription factor activity // inferred from sequence or structural similarity ///NM_024969 // GO:0043565 // seq…			NM_024969///NM_001172173	30	Hs.470479///Hs.595237///Hs.602546///Hs.614520///Hs.713975
7970763	FLT1	-1.78277	-0.834124	1.78277	down	-0.692891	0.141232	main	chr13	2321	AF063657|AK292936|AK300392|BC039007|DQ836394|DQ836395|EF491868|EU360600|EU368830|EU826561|JF509744|U01134|X51602	fms-relatedtyrosinekinase1	FLT1	NM_001160030 // GO:0001569 // patterning of blood vessels // inferred from electronic annotation ///NM_001160030 // GO:0002040 // sprouting angiogenesis // inferred from electronic annotation ///NM_001160030 // GO:0002548 // monocyte chemotaxis // inferred from direct assay ///NM_001160030 // GO:0007169 // transmembrane receptor protein tyrosine kinase signaling pathway // traceable author statem…	NM_001160030 // GO:0005615 // extracellular space // traceable author statement ///NM_001160030 // GO:0005768 // endosome // inferred from electronic annotation ///NM_001160030 // GO:0005886 // plasma membrane // traceable author statement ///NM_001160030 // GO:0005887 // integral component of plasma membrane // inferred from direct assay ///NM_001160030 // GO:0043235 // receptor complex // infer…	NM_001160030 // GO:0004714 // transmembrane receptor protein tyrosine kinase activity // traceable author statement ///NM_001160030 // GO:0005021 // vascular endothelial growth factor-activated receptor activity // inferred from direct assay ///NM_001160030 // GO:0005021 // vascular endothelial growth factor-activated receptor activity // inferred from mutant phenotype ///NM_001160030 // GO:00055…		ENST00000282397 // Pfam // IPR000719 // Protein kinase domain///ENST00000282397 // Pfam // IPR001245 // Serine-threonine/tyrosine-protein kinase catalytic domain///ENST00000282397 // Pfam // IPR013098 // Immunoglobulin I-set///ENST00000282397 // Pfam // IPR013106 // Immunoglobulin V-set domain///ENST00000282397 // Pfam // IPR013151 // Immunoglobulin///ENST00000539099 // Pfam // IPR013098 // Immun…	NM_001160030///NM_001160031///NM_002019///NM_001159920	35	Hs.594454///Hs.658796
8138289	ETV1	-1.78802	-0.838364	1.78802	down	0.251699	1.09006	main	chr7	2115	AK293802|AK294572|AK294755|AK299693|AK309190|AK311089|AK316007|BC098403|BC106762|BC106763|U17163|X87175|EF632110	etsvariant1	ETV1	NM_001163147 // GO:0006357 // regulation of transcription from RNA polymerase II promoter // not recorded ///NM_001163147 // GO:0006366 // transcription from RNA polymerase II promoter // traceable author statement ///NM_001163147 // GO:0007411 // axon guidance // inferred from electronic annotation ///NM_001163147 // GO:0007517 // muscle organ development // inferred from electronic annotation /…	NM_001163147 // GO:0005634 // nucleus // not recorded ///NM_001163147 // GO:0005634 // nucleus // ---///NM_001163147 // GO:0005634 // nucleus // inferred from electronic annotation ///NM_001163148 // GO:0005634 // nucleus // not recorded ///NM_001163148 // GO:0005634 // nucleus // ---///NM_001163148 // GO:0005634 // nucleus // inferred from electronic annotation ///NM_001163149 // GO:0005634 // n…	NM_001163147 // GO:0000978 // RNA polymerase II core promoter proximal region sequence-specific DNA binding // inferred from direct assay ///NM_001163147 // GO:0000981 // sequence-specific DNA binding RNA polymerase II transcription factor activity // not recorded ///NM_001163147 // GO:0001077 // RNA polymerase II core promoter proximal region sequence-specific DNA binding transcription factor ac…		ENST00000242066 // Pfam // IPR000418 // Ets domain///ENST00000242066 // Pfam // IPR006715 // PEA3-type ETS-domain transcription factor, N-terminal///ENST00000399357 // Pfam // IPR000418 // Ets domain///ENST00000399357 // Pfam // IPR006715 // PEA3-type ETS-domain transcription factor, N-terminal///ENST00000403527 // Pfam // IPR000418 // Ets domain///ENST00000403527 // Pfam // IPR006715 // PEA3-typ…	NM_001163147///NM_001163148///NM_001163149///NM_001163150///NM_001163151///NM_001163152///NM_004956///NR_120445	41	Hs.22634///Hs.627150///Hs.697443
8102587	NDNF	-1.79556	-0.84443	1.79556	down	0.311084	1.15551	main	chr4	79625	AK289615|AY358821|BC019351	neuron-derivedneurotrophicfactor	NDNF	NM_024574 // GO:0001764 // neuron migration // inferred from direct assay ///NM_024574 // GO:0010811 // positive regulation of cell-substrate adhesion // inferred from sequence or structural similarity ///NM_024574 // GO:0010976 // positive regulation of neuron projection development // inferred from direct assay ///NM_024574 // GO:0016049 // cell growth // inferred from direct assay ///NM_024574…	NM_024574 // GO:0005576 // extracellular region // inferred from direct assay ///NM_024574 // GO:0031012 // extracellular matrix // inferred from sequence or structural similarity ///NM_024574 // GO:0005576 // extracellular region // inferred from electronic annotation ///NM_024574 // GO:0031012 // extracellular matrix // inferred from electronic annotation ///ENST00000379692 // GO:0005576 // ext…	NM_024574 // GO:0005539 // glycosaminoglycan binding // inferred from sequence or structural similarity ///NM_024574 // GO:0008201 // heparin binding // inferred from sequence or structural similarity ///NM_024574 // GO:0005539 // glycosaminoglycan binding // inferred from electronic annotation ///NM_024574 // GO:0008201 // heparin binding // inferred from electronic annotation ///ENST00000379692…		ENST00000379692 // Pfam // IPR019326 // Protein of unknown function DUF2369	NM_024574	27	Hs.709520
8106354	IQGAP2	-1.79588	-0.844688	1.79588	down	-0.0215125	0.823176	main	chr5	10788	AK291066|AK302599|AK302981|AK303054|AK307555|AY351902|U51903	IQmotifcontainingGTPaseactivatingprotein2	IQGAP2	NM_001285460 // GO:0007165 // signal transduction // traceable author statement ///NM_001285460 // GO:0007264 // small GTPase mediated signal transduction // inferred from electronic annotation ///NM_001285460 // GO:0032320 // positive regulation of Ras GTPase activity // inferred from electronic annotation ///NM_001285460 // GO:0043086 // negative regulation of catalytic activity // traceable au…	NM_001285460 // GO:0005874 // microtubule // inferred from direct assay ///NM_001285460 // GO:0005902 // microvillus // inferred from electronic annotation ///NM_001285460 // GO:0015629 // actin cytoskeleton // traceable author statement ///NM_001285460 // GO:0070062 // extracellular vesicular exosome // inferred from direct assay ///NM_001285460 // GO:0005622 // intracellular // inferred from el…	NM_001285460 // GO:0003779 // actin binding // traceable author statement ///NM_001285460 // GO:0005095 // GTPase inhibitor activity // traceable author statement ///NM_001285460 // GO:0005099 // Ras GTPase activator activity // inferred from electronic annotation ///NM_001285460 // GO:0005516 // calmodulin binding // inferred from electronic annotation ///NM_001285460 // GO:0005547 // phosphatid…	NM_001285460 // GenMAPP // G13_Signaling_Pathway///NM_001285461 // GenMAPP // G13_Signaling_Pathway///NM_001285462 // GenMAPP // G13_Signaling_Pathway///NM_006633 // GenMAPP // G13_Signaling_Pathway///ENST00000274364 // GenMAPP // G13_Signaling_Pathway///ENST00000379730 // GenMAPP // G13_Signaling_Pathway///ENST00000396234 // GenMAPP // G13_Signaling_Pathway///ENST00000502745 // GenMAPP // G13_Si…	ENST00000274364 // Pfam // IPR000048 // IQ motif, EF-hand binding site///ENST00000274364 // Pfam // IPR000593 // RasGAP protein, C-terminal///ENST00000274364 // Pfam // IPR001715 // Calponin homology domain///ENST00000274364 // Pfam // IPR001936 // Ras GTPase-activating protein///ENST00000379730 // Pfam // IPR000048 // IQ motif, EF-hand binding site///ENST00000379730 // Pfam // IPR000593 // RasGA…	NM_001285460///NM_001285461///NM_001285462///NM_006633	45	Hs.291030
8085797	THRB	-1.8181	-0.862433	1.8181	down	-0.322183	0.54025	main	chr3	7068	AB307687|AY286468|BC106929|BC106930|GQ919288|HQ692825|M26747|AY286471|AY286470	thyroidhormonereceptor,beta	THRB	NM_000461 // GO:0000122 // negative regulation of transcription from RNA polymerase II promoter // inferred from electronic annotation ///NM_000461 // GO:0006351 // transcription, DNA-templated // traceable author statement ///NM_000461 // GO:0006367 // transcription initiation from RNA polymerase II promoter // traceable author statement ///NM_000461 // GO:0007605 // sensory perception of sound …	NM_000461 // GO:0005634 // nucleus // traceable author statement ///NM_000461 // GO:0005654 // nucleoplasm // traceable author statement ///NM_000461 // GO:0070062 // extracellular vesicular exosome // inferred from direct assay ///NM_000461 // GO:0005634 // nucleus // inferred from electronic annotation ///NM_001128176 // GO:0005634 // nucleus // traceable author statement ///NM_001128176 // GO:…	NM_000461 // GO:0003677 // DNA binding // traceable author statement ///NM_000461 // GO:0003700 // sequence-specific DNA binding transcription factor activity // non-traceable author statement ///NM_000461 // GO:0003707 // steroid hormone receptor activity // inferred from electronic annotation ///NM_000461 // GO:0003714 // transcription corepressor activity // traceable author statement ///NM_00…	NM_000461 // GenMAPP // Nuclear_Receptors///NM_001128176 // GenMAPP // Nuclear_Receptors///NM_001128177 // GenMAPP // Nuclear_Receptors///NM_001252634 // GenMAPP // Nuclear_Receptors///XM_005265425 // GenMAPP // Nuclear_Receptors///ENST00000280696 // GenMAPP // Nuclear_Receptors///ENST00000356447 // GenMAPP // Nuclear_Receptors///ENST00000396671 // GenMAPP // Nuclear_Receptors///ENST00000415021 /…	ENST00000280696 // Pfam // IPR000536 // Nuclear hormone receptor, ligand-binding, core///ENST00000280696 // Pfam // IPR001628 // Zinc finger, nuclear hormone receptor-type///ENST00000356447 // Pfam // IPR000536 // Nuclear hormone receptor, ligand-binding, core///ENST00000356447 // Pfam // IPR001628 // Zinc finger, nuclear hormone receptor-type///ENST00000396671 // Pfam // IPR000536 // Nuclear hor…	NM_000461///NM_001128176///NM_001128177///NM_001252634///XM_005265425	36	Hs.187861///Hs.605219///Hs.741539
8109383	GRIA1	-1.82461	-0.867592	1.82461	down	-1.05699	-0.189395	main	chr5	2890	AK289565|AK294011|AK295039|AK295184|AK295827|AK310189|AK315934|BC111734|M64752|M81886	glutamatereceptor,ionotropic,AMPA1	GRIA1	NM_000827 // GO:0007165 // signal transduction // traceable author statement ///NM_000827 // GO:0007268 // synaptic transmission // traceable author statement ///NM_000827 // GO:0007616 // long-term memory // inferred from electronic annotation ///NM_000827 // GO:0031623 // receptor internalization // inferred from electronic annotation ///NM_000827 // GO:0034220 // ion transmembrane transport //…	NM_000827 // GO:0005789 // endoplasmic reticulum membrane // inferred from electronic annotation ///NM_000827 // GO:0005886 // plasma membrane // traceable author statement ///NM_000827 // GO:0008021 // synaptic vesicle // inferred from electronic annotation ///NM_000827 // GO:0009986 // cell surface // inferred from sequence or structural similarity ///NM_000827 // GO:0014069 // postsynaptic den…	NM_000827 // GO:0004971 // alpha-amino-3-hydroxy-5-methyl-4-isoxazole propionate selective glutamate receptor activity // inferred from direct assay ///NM_000827 // GO:0005234 // extracellular-glutamate-gated ion channel activity // not recorded ///NM_000827 // GO:0005515 // protein binding // inferred from physical interaction ///NM_000827 // GO:0008066 // glutamate receptor activity // traceabl…		ENST00000285900 // Pfam // IPR001320 // Ionotropic glutamate receptor///ENST00000285900 // Pfam // IPR001638 // Extracellular solute-binding protein, family 3///ENST00000285900 // Pfam // IPR001828 // Extracellular ligand-binding receptor///ENST00000285900 // Pfam // IPR019594 // Glutamate receptor, L-glutamate/glycine-binding///ENST00000340592 // Pfam // IPR001320 // Ionotropic glutamate recepto…	NM_000827///NM_001114183///NM_001258019///NM_001258020///NM_001258022///NM_001258023///NR_047578///NM_001258021	25	Hs.519693///Hs.737709
7922343	TNFSF4	-1.83351	-0.874611	1.83351	down	-1.22544	-0.350832	main	chr1	7292	AK297932|BC041663|D90224|CR542033|AK056011	tumornecrosisfactor(ligand)superfamily,member4	TNFSF4	ENST00000367718 // GO:0002215 // defense response to nematode // inferred from sequence or structural similarity ///ENST00000367718 // GO:0002526 // acute inflammatory response // inferred from sequence or structural similarity ///ENST00000367718 // GO:0002726 // positive regulation of T cell cytokine production // inferred from sequence or structural similarity ///ENST00000367718 // GO:0002819 /…	ENST00000367718 // GO:0005615 // extracellular space // inferred from direct assay ///ENST00000367718 // GO:0005887 // integral component of plasma membrane // non-traceable author statement ///ENST00000367718 // GO:0009986 // cell surface // inferred from direct assay ///ENST00000367718 // GO:0016020 // membrane // inferred from electronic annotation ///ENST00000367718 // GO:0005615 // extracell…	ENST00000367718 // GO:0005102 // receptor binding // traceable author statement ///ENST00000367718 // GO:0005125 // cytokine activity // inferred from electronic annotation ///ENST00000367718 // GO:0005164 // tumor necrosis factor receptor binding // inferred from electronic annotation ///ENST00000367718 // GO:0032813 // tumor necrosis factor receptor superfamily binding // inferred from sequence…		ENST00000367718 // Pfam // IPR006052 // Tumour necrosis factor domain///ENST00000281834 // Pfam // IPR006052 // Tumour necrosis factor domain	NM_003326///NM_001297562	30	Hs.181097
8081657	CD200	-1.84342	-0.882383	1.84342	down	-0.508962	0.373421	main	chr3	4345	AF063591|AK293399|AK297194|AY603771|BC022522|BC031103		CD200	NM_001004196 // GO:0050776 // regulation of immune response // traceable author statement ///NM_005944 // GO:0050776 // regulation of immune response // traceable author statement ///XM_005247481 // GO:0050776 // regulation of immune response // traceable author statement ///XM_005247491 // GO:0050776 // regulation of immune response // traceable author statement ///XM_006713648 // GO:0050776 // …	NM_001004196 // GO:0005886 // plasma membrane // traceable author statement ///NM_001004196 // GO:0005887 // integral component of plasma membrane // traceable author statement ///NM_001004196 // GO:0005886 // plasma membrane // inferred from electronic annotation ///NM_001004196 // GO:0016020 // membrane // inferred from electronic annotation ///NM_001004196 // GO:0016021 // integral component o…	NM_001004196 // GO:0005515 // protein binding // inferred from physical interaction ///NM_005944 // GO:0005515 // protein binding // inferred from physical interaction ///XM_005247481 // GO:0005515 // protein binding // inferred from physical interaction ///XM_005247491 // GO:0005515 // protein binding // inferred from physical interaction ///XM_006713648 // GO:0005515 // protein binding // infer…		ENST00000315711 // Pfam // IPR013106 // Immunoglobulin V-set domain///ENST00000315711 // Pfam // IPR013151 // Immunoglobulin///ENST00000383681 // Pfam // IPR013151 // Immunoglobulin///ENST00000383681 // Pfam // IPR013162 // CD80-like, immunoglobulin C2-set///ENST00000473539 // Pfam // IPR013106 // Immunoglobulin V-set domain///ENST00000473539 // Pfam // IPR013151 // Immunoglobulin///ENST000004785…	NM_001004196///NM_005944///XM_005247481///XM_005247491///XM_006713648///XM_005247483///XM_005247485	30	Hs.79015
8136248	MEST	-1.84471	-0.883394	1.84471	down	-0.768353	0.115042	main	chr7	4232	AK298984|BC002413|BC011908|BC014564|BC018695|BC090049|BT007056|CR457040|D78611|D87367	mesodermspecifictranscript	MEST	NM_001253900 // GO:0007498 // mesoderm development // traceable author statement ///NM_001253900 // GO:0008152 // metabolic process // inferred from electronic annotation ///NM_001253900 // GO:0010883 // regulation of lipid storage // inferred from electronic annotation ///NM_001253900 // GO:0032526 // response to retinoic acid // inferred from electronic annotation ///NM_001253901 // GO:0007498 …	NM_001253900 // GO:0005783 // endoplasmic reticulum // inferred from sequence or structural similarity ///NM_001253900 // GO:0005789 // endoplasmic reticulum membrane // inferred from electronic annotation ///NM_001253900 // GO:0016021 // integral component of membrane // inferred from electronic annotation ///NM_001253900 // GO:0070062 // extracellular vesicular exosome // inferred from direct a…	NM_001253900 // GO:0016787 // hydrolase activity // inferred from electronic annotation ///NM_001253900 // GO:0003824 // catalytic activity // inferred from electronic annotation ///NM_001253901 // GO:0016787 // hydrolase activity // inferred from electronic annotation ///NM_001253901 // GO:0003824 // catalytic activity // inferred from electronic annotation ///NM_001253902 // GO:0016787 // hydro…		ENST00000223215 // Pfam // IPR000073 // Alpha/beta hydrolase fold-1///ENST00000223215 // Pfam // IPR010463 // Protein of unknown function DUF1057///ENST00000378576 // Pfam // IPR000073 // Alpha/beta hydrolase fold-1///ENST00000378576 // Pfam // IPR010463 // Protein of unknown function DUF1057///ENST00000416162 // Pfam // IPR000073 // Alpha/beta hydrolase fold-1///ENST00000416162 // Pfam // IPR010…	NM_001253900///NM_001253901///NM_001253902///NM_002402///NM_177524///NM_177525	17	Hs.270978///Hs.596119
8152297	ANGPT1	-1.84472	-0.883405	1.84472	down	-0.751686	0.131719	main	chr8	284	AB084454|AY121504|AY124380|BC029406|BC152411|BC152419|D13628|U83508|AK300319|AK304717|AY055342	angiopoietin1	ANGPT1	NM_001146 // GO:0001701 // in utero embryonic development // inferred from electronic annotation ///NM_001146 // GO:0001936 // regulation of endothelial cell proliferation // inferred from direct assay ///NM_001146 // GO:0002040 // sprouting angiogenesis // inferred from direct assay ///NM_001146 // GO:0002092 // positive regulation of receptor internalization // inferred from direct assay ///NM_…	NM_001146 // GO:0005576 // extracellular region // traceable author statement ///NM_001146 // GO:0005615 // extracellular space // inferred from direct assay ///NM_001146 // GO:0005886 // plasma membrane // inferred from direct assay ///NM_001146 // GO:0005902 // microvillus // inferred from direct assay ///NM_001146 // GO:0045121 // membrane raft // inferred from direct assay ///NM_001146 // GO:…	NM_001146 // GO:0030971 // receptor tyrosine kinase binding // inferred from physical interaction ///NM_001146 // GO:0005102 // receptor binding // inferred from electronic annotation ///NM_001146 // GO:0030971 // receptor tyrosine kinase binding // inferred from electronic annotation ///NM_001199859 // GO:0030971 // receptor tyrosine kinase binding // inferred from physical interaction ///NM_001…		ENST00000297450 // Pfam // IPR002181 // Fibrinogen, alpha/beta/gamma chain, C-terminal globular domain///ENST00000517746 // Pfam // IPR002181 // Fibrinogen, alpha/beta/gamma chain, C-terminal globular domain///ENST00000520052 // Pfam // IPR002181 // Fibrinogen, alpha/beta/gamma chain, C-terminal globular domain///ENST00000520734 // Pfam // IPR002181 // Fibrinogen, alpha/beta/gamma chain, C-termin…	NM_001146///NM_001199859	33	Hs.369675///Hs.613780
7909789	TGFB2	-1.87551	-0.90728	1.87551	down	-0.458236	0.449044	main	chr1	7042	AK295671|AK296504|AK299839|BC096235|BC099635|M19154|AB209842	transforminggrowthfactor,beta2	TGFB2	NM_001135599 // GO:0000902 // cell morphogenesis // inferred from direct assay ///NM_001135599 // GO:0001502 // cartilage condensation // inferred from electronic annotation ///NM_001135599 // GO:0001525 // angiogenesis // traceable author statement ///NM_001135599 // GO:0001654 // eye development // inferred from direct assay ///NM_001135599 // GO:0001666 // response to hypoxia // inferred from …	NM_001135599 // GO:0005576 // extracellular region // inferred from direct assay ///NM_001135599 // GO:0005576 // extracellular region // traceable author statement ///NM_001135599 // GO:0005615 // extracellular space // inferred from direct assay ///NM_001135599 // GO:0030424 // axon // inferred from sequence or structural similarity ///NM_001135599 // GO:0031012 // extracellular matrix // infer…	NM_001135599 // GO:0001540 // beta-amyloid binding // inferred from direct assay ///NM_001135599 // GO:0004702 // receptor signaling protein serine/threonine kinase activity // inferred from direct assay ///NM_001135599 // GO:0005102 // receptor binding // inferred from mutant phenotype ///NM_001135599 // GO:0005114 // type II transforming growth factor beta receptor binding // inferred from dire…		ENST00000366929 // Pfam // IPR001111 // Transforming growth factor-beta, N-terminal///ENST00000366929 // Pfam // IPR001839 // Transforming growth factor-beta, C-terminal///ENST00000366930 // Pfam // IPR001111 // Transforming growth factor-beta, N-terminal///ENST00000366930 // Pfam // IPR001839 // Transforming growth factor-beta, C-terminal	NM_001135599///NM_003238	28	Hs.133379///Hs.595064///Hs.595065///Hs.726819
8055323	NCKAP5	-1.88146	-0.911856	1.88146	down	-0.778962	0.132895	main	chr2	344148	AY946008|AY946007	NCK-associatedprotein5	NCKAP5	NM_207363 // GO:0008150 // biological_process // no biological data available ///ENST00000317721 // GO:0008150 // biological_process // no biological data available ///ENST00000409261 // GO:0008150 // biological_process // no biological data available ///AY946008 // GO:0008150 // biological_process // no biological data available ///NM_207481 // GO:0008150 // biological_process // no biological d…	NM_207363 // GO:0005575 // cellular_component // no biological data available ///ENST00000317721 // GO:0005575 // cellular_component // no biological data available ///ENST00000409261 // GO:0005575 // cellular_component // no biological data available ///AY946008 // GO:0005575 // cellular_component // no biological data available ///NM_207481 // GO:0005575 // cellular_component // no biological d…				NM_207363///NM_207481	33	Hs.537329
7982597	THBS1	-1.92768	-0.946862	1.92768	down	-1.29162	-0.344756	main	chr15	7057	AK291639|AK310820|BC136469|BC136470|AK304754	thrombospondin1	THBS1	NM_003246 // GO:0000187 // activation of MAPK activity // inferred from mutant phenotype ///NM_003246 // GO:0001666 // response to hypoxia // non-traceable author statement ///NM_003246 // GO:0001937 // negative regulation of endothelial cell proliferation // inferred from direct assay ///NM_003246 // GO:0001937 // negative regulation of endothelial cell proliferation // inferred from mutant phen…	NM_003246 // GO:0005576 // extracellular region // traceable author statement ///NM_003246 // GO:0005577 // fibrinogen complex // inferred from direct assay ///NM_003246 // GO:0005615 // extracellular space // inferred from direct assay ///NM_003246 // GO:0005783 // endoplasmic reticulum // inferred from sequence or structural similarity ///NM_003246 // GO:0009897 // external side of plasma membr…	NM_003246 // GO:0001786 // phosphatidylserine binding // inferred from direct assay ///NM_003246 // GO:0001948 // glycoprotein binding // non-traceable author statement ///NM_003246 // GO:0001968 // fibronectin binding // inferred from direct assay ///NM_003246 // GO:0005178 // integrin binding // inferred from mutant phenotype ///NM_003246 // GO:0005509 // calcium ion binding // non-traceable au…	NM_003246 // GenMAPP // TGF_Beta_Signaling_Pathway///NM_003246 // GenMAPP // Inflammatory_Response_Pathway///ENST00000260356 // GenMAPP // TGF_Beta_Signaling_Pathway///ENST00000260356 // GenMAPP // Inflammatory_Response_Pathway///AK291639 // GenMAPP // TGF_Beta_Signaling_Pathway///AK291639 // GenMAPP // Inflammatory_Response_Pathway///AK310820 // GenMAPP // TGF_Beta_Signaling_Pathway///AK310820 /…	ENST00000260356 // Pfam // IPR000884 // Thrombospondin, type 1 repeat///ENST00000260356 // Pfam // IPR001007 // von Willebrand factor, type C///ENST00000260356 // Pfam // IPR001881 // EGF-like calcium-binding domain///ENST00000260356 // Pfam // IPR003367 // Thrombospondin, type 3-like repeat///ENST00000260356 // Pfam // IPR008859 // Thrombospondin, C-terminal	NM_003246	26	Hs.164226///Hs.599979///Hs.611774///Hs.713837///Hs.732539///Hs.736912
8047487	FZD7	-1.93436	-0.951854	1.93436	down	-0.668827	0.283027	main	chr2	8324	AB017365|BC015915	frizzledclassreceptor7	FZD7	NM_003507 // GO:0001944 // vasculature development // not recorded ///NM_003507 // GO:0006355 // regulation of transcription, DNA-templated // inferred from mutant phenotype ///NM_003507 // GO:0007199 // G-protein coupled receptor signaling pathway coupled to cGMP nucleotide second messenger // not recorded ///NM_003507 // GO:0007223 // Wnt signaling pathway, calcium modulating pathway // not rec…	NM_003507 // GO:0005737 // cytoplasm // not recorded ///NM_003507 // GO:0005886 // plasma membrane // inferred from direct assay ///NM_003507 // GO:0005886 // plasma membrane // traceable author statement ///NM_003507 // GO:0016021 // integral component of membrane // traceable author statement ///NM_003507 // GO:0032589 // neuron projection membrane // not recorded ///NM_003507 // GO:0045177 // …	NM_003507 // GO:0004930 // G-protein coupled receptor activity // inferred from electronic annotation ///NM_003507 // GO:0005109 // frizzled binding // inferred from physical interaction ///NM_003507 // GO:0005515 // protein binding // inferred from physical interaction ///NM_003507 // GO:0017147 // Wnt-protein binding // inferred from physical interaction ///NM_003507 // GO:0030165 // PDZ domain…	NM_003507 // GenMAPP // Wnt_signaling///ENST00000286201 // GenMAPP // Wnt_signaling///AB017365 // GenMAPP // Wnt_signaling///BC015915 // GenMAPP // Wnt_signaling	ENST00000286201 // Pfam // IPR000539 // Frizzled protein///ENST00000286201 // Pfam // IPR020067 // Frizzled domain	NM_003507	32	Hs.173859///Hs.707379
7969438	LMO7	-1.96649	-0.975625	1.96649	down	-0.698905	0.27672	main	chr13	4008	AF330045|AK304051|FJ711162|AF144237|BC036428	LIMdomain7	LMO7	NM_005358 // GO:0016567 // protein ubiquitination // non-traceable author statement ///NM_005358 // GO:0016337 // single organismal cell-cell adhesion // inferred from electronic annotation ///NM_015842 // GO:0016567 // protein ubiquitination // non-traceable author statement ///NM_015842 // GO:0016337 // single organismal cell-cell adhesion // inferred from electronic annotation ///XM_005266391 …	NM_005358 // GO:0000151 // ubiquitin ligase complex // non-traceable author statement ///NM_005358 // GO:0005634 // nucleus // traceable author statement ///NM_005358 // GO:0005737 // cytoplasm // traceable author statement ///NM_005358 // GO:0005913 // cell-cell adherens junction // inferred from electronic annotation ///NM_005358 // GO:0016324 // apical plasma membrane // inferred from electron…	NM_005358 // GO:0004842 // ubiquitin-protein transferase activity // non-traceable author statement ///NM_005358 // GO:0008270 // zinc ion binding // inferred from electronic annotation ///NM_005358 // GO:0046872 // metal ion binding // inferred from electronic annotation ///NM_005358 // GO:0008022 // protein C-terminus binding // inferred from electronic annotation ///NM_005358 // GO:0042805 // …		ENST00000341547 // Pfam // IPR001478 // PDZ domain///ENST00000341547 // Pfam // IPR001715 // Calponin homology domain///ENST00000341547 // Pfam // IPR001781 // Zinc finger, LIM-type///ENST00000357063 // Pfam // IPR001478 // PDZ domain///ENST00000357063 // Pfam // IPR001715 // Calponin homology domain///ENST00000377499 // Pfam // IPR001478 // PDZ domain///ENST00000377499 // Pfam // IPR001715 // Ca…	NM_005358///NM_015842///XM_005266391///XM_005266397	45	Hs.207631///Hs.612198///Hs.705567
7929511	ENTPD1	-1.96912	-0.977549	1.96912	down	-0.0729617	0.904587	main	chr10	953	AJ133133|AJ133134|AK304018|BC047664|U87967|AK301459|AK304836|AK298648|AK316009	ectonucleosidetriphosphatediphosphohydrolase1	ENTPD1	NM_001098175 // GO:0006200 // ATP catabolic process // inferred from electronic annotation ///NM_001098175 // GO:0007155 // cell adhesion // non-traceable author statement ///NM_001098175 // GO:0007186 // G-protein coupled receptor signaling pathway // inferred from electronic annotation ///NM_001098175 // GO:0007596 // blood coagulation // traceable author statement ///NM_001098175 // GO:0009181…	NM_001098175 // GO:0005605 // basal lamina // inferred from electronic annotation ///NM_001098175 // GO:0005886 // plasma membrane // non-traceable author statement ///NM_001098175 // GO:0005887 // integral component of plasma membrane // traceable author statement ///NM_001098175 // GO:0070062 // extracellular vesicular exosome // inferred from direct assay ///NM_001098175 // GO:0016020 // membr…	NM_001098175 // GO:0005515 // protein binding // inferred from physical interaction ///NM_001098175 // GO:0005524 // ATP binding // inferred from electronic annotation ///NM_001098175 // GO:0017110 // nucleoside-diphosphatase activity // inferred from electronic annotation ///NM_001098175 // GO:0017111 // nucleoside-triphosphatase activity // inferred from electronic annotation ///NM_001098175 //…		ENST00000371203 // Pfam // IPR000407 // Nucleoside phosphatase GDA1/CD39///ENST00000371207 // Pfam // IPR000407 // Nucleoside phosphatase GDA1/CD39///ENST00000453258 // Pfam // IPR000407 // Nucleoside phosphatase GDA1/CD39///ENST00000539125 // Pfam // IPR000407 // Nucleoside phosphatase GDA1/CD39///ENST00000543964 // Pfam // IPR000407 // Nucleoside phosphatase GDA1/CD39///ENST00000371205 // Pfam …	NM_001098175///NM_001164178///NM_001164179///NM_001164181///NM_001164182///NM_001164183///NM_001776///XM_006718076	32	Hs.576612///Hs.664546///Hs.666483///Hs.743844///Hs.744862
8131803	IL6	-2.0519	-1.03696	2.0519	down	-0.222656	0.814307	main	chr7	3569	BC015511|BT019748|BT019749|CR450296|M14584|M18403|M29150|M54894|AK298013|AK301141|AK298077|JQ250825	interleukin6	IL6	NM_000600 // GO:0001781 // neutrophil apoptotic process // inferred from direct assay ///NM_000600 // GO:0002384 // hepatic immune response // inferred from direct assay ///NM_000600 // GO:0002384 // hepatic immune response // traceable author statement ///NM_000600 // GO:0002446 // neutrophil mediated immunity // inferred by curator ///NM_000600 // GO:0002548 // monocyte chemotaxis // inferred b…	NM_000600 // GO:0005576 // extracellular region // traceable author statement ///NM_000600 // GO:0005615 // extracellular space // inferred from direct assay ///NM_000600 // GO:0005896 // interleukin-6 receptor complex // inferred from direct assay ///NM_000600 // GO:0009897 // external side of plasma membrane // inferred from electronic annotation ///NM_000600 // GO:0005576 // extracellular regi…	NM_000600 // GO:0005125 // cytokine activity // inferred from direct assay ///NM_000600 // GO:0005125 // cytokine activity // non-traceable author statement ///NM_000600 // GO:0005138 // interleukin-6 receptor binding // inferred from physical interaction ///NM_000600 // GO:0005138 // interleukin-6 receptor binding // non-traceable author statement ///NM_000600 // GO:0005515 // protein binding //…	NM_000600 // GenMAPP // Smooth_muscle_contraction///ENST00000258743 // GenMAPP // Smooth_muscle_contraction///ENST00000401630 // GenMAPP // Smooth_muscle_contraction///ENST00000404625 // GenMAPP // Smooth_muscle_contraction///ENST00000406575 // GenMAPP // Smooth_muscle_contraction///ENST00000407492 // GenMAPP // Smooth_muscle_contraction///ENST00000426291 // GenMAPP // Smooth_muscle_contraction//…	ENST00000258743 // Pfam // IPR003573 // Interleukin-6/Interleukin-23/GCSF/MGF///ENST00000401630 // Pfam // IPR003573 // Interleukin-6/Interleukin-23/GCSF/MGF///ENST00000404625 // Pfam // IPR003573 // Interleukin-6/Interleukin-23/GCSF/MGF///ENST00000406575 // Pfam // IPR003573 // Interleukin-6/Interleukin-23/GCSF/MGF///ENST00000407492 // Pfam // IPR003573 // Interleukin-6/Interleukin-23/GCSF/MGF//…	NM_000600	29	Hs.654458
8017927	ABCA9	-2.06594	-1.0468	2.06594	down	-0.8292	0.217601	main	chr17	10350	AF423307|AK122687|AY028899|BC062472	ATP-bindingcassette,sub-familyA(ABC1),member9	ABCA9	NM_080283 // GO:0006200 // ATP catabolic process // inferred from electronic annotation ///NM_080283 // GO:0006810 // transport // inferred from electronic annotation ///NM_080283 // GO:0008152 // metabolic process // inferred from electronic annotation ///ENST00000340001 // GO:0006200 // ATP catabolic process // inferred from electronic annotation ///ENST00000340001 // GO:0006810 // transport //…	NM_080283 // GO:0005739 // mitochondrion // inferred from electronic annotation ///NM_080283 // GO:0016021 // integral component of membrane // inferred from electronic annotation ///NM_080283 // GO:0016020 // membrane // inferred from electronic annotation ///ENST00000340001 // GO:0005739 // mitochondrion // inferred from electronic annotation ///ENST00000340001 // GO:0016021 // integral compone…	NM_080283 // GO:0005524 // ATP binding // inferred from electronic annotation ///NM_080283 // GO:0016887 // ATPase activity // inferred from electronic annotation ///NM_080283 // GO:0000166 // nucleotide binding // inferred from electronic annotation ///NM_080283 // GO:0017111 // nucleoside-triphosphatase activity // inferred from electronic annotation ///ENST00000340001 // GO:0005524 // ATP bind…		ENST00000340001 // Pfam // IPR003439 // ABC transporter-like///ENST00000453985 // Pfam // IPR003439 // ABC transporter-like	NM_080283	42	Hs.131686
8020141	APCDD1	-2.06889	-1.04886	2.06889	down	-0.359625	0.689232	main	chr18	147495	AB056722|AB104887|AK300743|AK303076|BC053324	adenomatosispolyposiscolidown-regulated1	APCDD1	NM_153000 // GO:0001942 // hair follicle development // inferred from mutant phenotype ///NM_153000 // GO:0016055 // Wnt signaling pathway // inferred from electronic annotation ///NM_153000 // GO:0030178 // negative regulation of Wnt signaling pathway // inferred from direct assay ///NM_153000 // GO:0043615 // astrocyte cell migration // inferred from electronic annotation ///ENST00000355285 // …	NM_153000 // GO:0005887 // integral component of plasma membrane // inferred from direct assay ///NM_153000 // GO:0005886 // plasma membrane // inferred from electronic annotation ///NM_153000 // GO:0016020 // membrane // inferred from electronic annotation ///NM_153000 // GO:0016021 // integral component of membrane // inferred from electronic annotation ///ENST00000355285 // GO:0005887 // integ…	NM_153000 // GO:0017147 // Wnt-protein binding // inferred from direct assay ///ENST00000355285 // GO:0017147 // Wnt-protein binding // inferred from direct assay ///ENST00000582723 // GO:0017147 // Wnt-protein binding // inferred from direct assay ///AB056722 // GO:0017147 // Wnt-protein binding // inferred from direct assay ///AB104887 // GO:0017147 // Wnt-protein binding // inferred from direc…			NM_153000	27	Hs.293274///Hs.702756
7965335	DUSP6	-2.0785	-1.05554	2.0785	down	-0.249905	0.80564	main	chr12	1848	AB013382|AB451265|BC003143|BC003562|BC005047|BC037236|BT006895|AB013602	dualspecificityphosphatase6	DUSP6	NM_001946 // GO:0000188 // inactivation of MAPK activity // inferred from direct assay ///NM_001946 // GO:0002224 // toll-like receptor signaling pathway // traceable author statement ///NM_001946 // GO:0002755 // MyD88-dependent toll-like receptor signaling pathway // traceable author statement ///NM_001946 // GO:0002756 // MyD88-independent toll-like receptor signaling pathway // traceable auth…	NM_001946 // GO:0005654 // nucleoplasm // traceable author statement ///NM_001946 // GO:0005737 // cytoplasm // inferred from direct assay ///NM_001946 // GO:0005737 // cytoplasm // inferred from electronic annotation ///ENST00000279488 // GO:0005654 // nucleoplasm // traceable author statement ///ENST00000279488 // GO:0005737 // cytoplasm // inferred from direct assay ///ENST00000279488 // GO:00…	NM_001946 // GO:0004725 // protein tyrosine phosphatase activity // inferred from electronic annotation ///NM_001946 // GO:0017017 // MAP kinase tyrosine/serine/threonine phosphatase activity // inferred from direct assay ///NM_001946 // GO:0004721 // phosphoprotein phosphatase activity // inferred from electronic annotation ///NM_001946 // GO:0008138 // protein tyrosine/serine/threonine phosphat…		ENST00000279488 // Pfam // IPR000340 // Dual specificity phosphatase, catalytic domain///ENST00000279488 // Pfam // IPR001763 // Rhodanese-like domain///ENST00000547291 // Pfam // IPR000242 // Protein-tyrosine phosphatase, receptor/non-receptor type///ENST00000547291 // Pfam // IPR000340 // Dual specificity phosphatase, catalytic domain///ENST00000308385 // Pfam // IPR000340 // Dual specificity p…	NM_001946///NM_022652	26	Hs.298654///Hs.718640///Hs.735755
7917561	GBP4	-2.09317	-1.06569	2.09317	down	-0.284224	0.781466	main	chr1	115361	AF288814|AL832576|BC070055|BC050625|AK304245	guanylatebindingprotein4	GBP4	NM_052941 // GO:0006184 // GTP catabolic process // inferred from electronic annotation ///ENST00000355754 // GO:0006184 // GTP catabolic process // inferred from electronic annotation ///AF288814 // GO:0006184 // GTP catabolic process // inferred from electronic annotation ///AL832576 // GO:0006184 // GTP catabolic process // inferred from electronic annotation ///BC070055 // GO:0006184 // GTP c…	NM_052941 // GO:0005634 // nucleus // inferred from electronic annotation ///NM_052941 // GO:0005737 // cytoplasm // inferred from electronic annotation ///ENST00000355754 // GO:0005634 // nucleus // inferred from electronic annotation ///ENST00000355754 // GO:0005737 // cytoplasm // inferred from electronic annotation ///AF288814 // GO:0005634 // nucleus // inferred from electronic annotation //…	NM_052941 // GO:0003924 // GTPase activity // inferred from electronic annotation ///NM_052941 // GO:0005525 // GTP binding // inferred from electronic annotation ///NM_052941 // GO:0000166 // nucleotide binding // inferred from electronic annotation ///ENST00000355754 // GO:0003924 // GTPase activity // inferred from electronic annotation ///ENST00000355754 // GO:0005525 // GTP binding // inferr…		ENST00000355754 // Pfam // IPR003191 // Guanylate-binding protein, C-terminal///ENST00000355754 // Pfam // IPR015894 // Guanylate-binding protein, N-terminal	NM_052941	41	Hs.409925
8146863	SULF1	-2.10706	-1.07523	2.10706	down	-1.58527	-0.510036	main	chr8	23213	AF545571|AY101175|BC068565	sulfatase1	SULF1	NM_001128204 // GO:0001822 // kidney development // inferred from sequence or structural similarity ///NM_001128204 // GO:0001937 // negative regulation of endothelial cell proliferation // inferred from direct assay ///NM_001128204 // GO:0002063 // chondrocyte development // inferred from sequence or structural similarity ///NM_001128204 // GO:0003094 // glomerular filtration // inferred from se…	NM_001128204 // GO:0005615 // extracellular space // inferred from direct assay ///NM_001128204 // GO:0005615 // extracellular space // non-traceable author statement ///NM_001128204 // GO:0005783 // endoplasmic reticulum // inferred from direct assay ///NM_001128204 // GO:0005794 // Golgi apparatus // inferred from sequence or structural similarity ///NM_001128204 // GO:0005795 // Golgi stack //…	NM_001128204 // GO:0004065 // arylsulfatase activity // inferred from direct assay ///NM_001128204 // GO:0004065 // arylsulfatase activity // inferred from mutant phenotype ///NM_001128204 // GO:0005509 // calcium ion binding // inferred from electronic annotation ///NM_001128204 // GO:0008449 // N-acetylglucosamine-6-sulfatase activity // inferred from direct assay ///NM_001128204 // GO:0008449 …		ENST00000260128 // Pfam // IPR000917 // Sulfatase///ENST00000260128 // Pfam // IPR002591 // Type I phosphodiesterase/nucleotide pyrophosphatase/phosphate transferase///ENST00000260128 // Pfam // IPR024609 // Extracellular sulfatase, C-terminal///ENST00000402687 // Pfam // IPR000917 // Sulfatase///ENST00000402687 // Pfam // IPR002591 // Type I phosphodiesterase/nucleotide pyrophosphatase/phosphate…	NM_001128204///NM_001128205///NM_001128206///NM_015170	36	Hs.409602///Hs.617218///Hs.710666
8097692	EDNRA	-2.1796	-1.12407	2.1796	down	0.088884	1.21295	main	chr4	1909	AK315931|AY275462|BC022511|D90348|L06622|S67127|AK304451	endothelinreceptortypeA	EDNRA	NM_001957 // GO:0001569 // patterning of blood vessels // inferred from electronic annotation ///NM_001957 // GO:0001666 // response to hypoxia // inferred from electronic annotation ///NM_001957 // GO:0001701 // in utero embryonic development // inferred from electronic annotation ///NM_001957 // GO:0001821 // histamine secretion // inferred from electronic annotation ///NM_001957 // GO:0001934 …	NM_001957 // GO:0005886 // plasma membrane // traceable author statement ///NM_001957 // GO:0005887 // integral component of plasma membrane // traceable author statement ///NM_001957 // GO:0030315 // T-tubule // inferred from electronic annotation ///NM_001957 // GO:0031965 // nuclear membrane // inferred from electronic annotation ///NM_001957 // GO:0005886 // plasma membrane // inferred from e…	NM_001957 // GO:0004435 // phosphatidylinositol phospholipase C activity // traceable author statement ///NM_001957 // GO:0004962 // endothelin receptor activity // non-traceable author statement ///NM_001957 // GO:0005515 // protein binding // inferred from physical interaction ///NM_001957 // GO:0004871 // signal transducer activity // inferred from electronic annotation ///NM_001957 // GO:0004…	NM_001957 // GenMAPP // Prostaglandin_synthesis_regulation///NM_001957 // GenMAPP // GPCRDB_Class_A_Rhodopsin-like///NM_001957 // GenMAPP // GPCRDB_Other///NM_001957 // GenMAPP // Peptide_GPCRs///NR_045958 // GenMAPP // Prostaglandin_synthesis_regulation///NR_045958 // GenMAPP // GPCRDB_Class_A_Rhodopsin-like///NR_045958 // GenMAPP // GPCRDB_Other///NR_045958 // GenMAPP // Peptide_GPCRs///ENST000…	ENST00000324300 // Pfam // IPR000276 // G protein-coupled receptor, rhodopsin-like///ENST00000510697 // Pfam // IPR000276 // G protein-coupled receptor, rhodopsin-like///ENST00000358556 // Pfam // IPR000276 // G protein-coupled receptor, rhodopsin-like///ENST00000506066 // Pfam // IPR000276 // G protein-coupled receptor, rhodopsin-like///ENST00000511804 // Pfam // IPR000276 // G protein-coupled r…	NM_001957///NR_045958///NM_001166055///NM_001256283	24	Hs.183713
7921916	RGS5	-2.25164	-1.17097	2.25164	down	-0.321394	0.84958	main	chr1	8490	AB008109|AF030108|AF159570|AF493929|BC030059|BX537427	regulatorofG-proteinsignaling5	RGS5	NM_001195303 // GO:0007165 // signal transduction // inferred from electronic annotation ///NM_001195303 // GO:0008277 // regulation of G-protein coupled receptor protein signaling pathway // traceable author statement ///NM_001195303 // GO:0038032 // termination of G-protein coupled receptor signaling pathway // inferred from electronic annotation ///NM_001195303 // GO:0043547 // positive regula…	NM_001195303 // GO:0005737 // cytoplasm // inferred from direct assay ///NM_001195303 // GO:0005886 // plasma membrane // not recorded ///NM_001195303 // GO:0005737 // cytoplasm // inferred from electronic annotation ///NM_001195303 // GO:0005886 // plasma membrane // ---///NM_001195303 // GO:0016020 // membrane // inferred from electronic annotation ///NM_001254748 // GO:0005737 // cytoplasm // …	NM_001195303 // GO:0005096 // GTPase activator activity // not recorded ///NM_001195303 // GO:0005096 // GTPase activator activity // ---///NM_001195303 // GO:0005096 // GTPase activator activity // traceable author statement ///NM_001254748 // GO:0005096 // GTPase activator activity // not recorded ///NM_001254748 // GO:0005096 // GTPase activator activity // ---///NM_001254748 // GO:0005096 // …	NM_001195303 // GenMAPP // Calcium_regulation_in_cardiac_cells///NM_001195303 // GenMAPP // Smooth_muscle_contraction///NM_001254748 // GenMAPP // Calcium_regulation_in_cardiac_cells///NM_001254748 // GenMAPP // Smooth_muscle_contraction///NM_001254749 // GenMAPP // Calcium_regulation_in_cardiac_cells///NM_001254749 // GenMAPP // Smooth_muscle_contraction///NM_003617 // GenMAPP // Calcium_regulat…	ENST00000313961 // Pfam // IPR000342 // Regulator of G protein signalling domain///ENST00000527988 // Pfam // IPR000342 // Regulator of G protein signalling domain///ENST00000530507 // Pfam // IPR000342 // Regulator of G protein signalling domain///ENST00000531476 // Pfam // IPR000342 // Regulator of G protein signalling domain///ENST00000367903 // Pfam // IPR000342 // Regulator of G protein sign…	NM_001195303///NM_001254748///NM_001254749///NM_003617	35	Hs.24950///Hs.677623///Hs.623400
7968417	FRY	-2.32461	-1.21699	2.32461	down	-1.36272	-0.145733	main	chr13	10129	AK298021	furryhomolog(Drosophila)	FRY		NM_023037 // GO:0000922 // spindle pole // inferred from electronic annotation ///NM_023037 // GO:0005737 // cytoplasm // inferred from electronic annotation ///NM_023037 // GO:0005815 // microtubule organizing center // inferred from electronic annotation ///NM_023037 // GO:0005856 // cytoskeleton // inferred from electronic annotation ///XM_006719749 // GO:0000922 // spindle pole // inferred fr…	ENST00000380250 // GO:0005488 // binding // inferred from electronic annotation			NM_023037///XM_006719749	72	Hs.507669///Hs.718654
7909503	SERTAD4	-2.40755	-1.26757	2.40755	down	-1.18023	0.0873376	main	chr1	56256	AK315386|BC012083	SERTAdomaincontaining4	SERTAD4					ENST00000367012 // Pfam // IPR009263 // SERTA domain	NM_019605	25	Hs.600545///Hs.598841///Hs.734528
8067969	CHODL	-2.46396	-1.30098	2.46396	down	-0.185601	1.11538	main	chr21	140578	AF257472|AF523313|AF523315|AK296009|AY358608|BC009418|AF523314|AK022689	chondrolectin	CHODL	NM_001204174 // GO:0007517 // muscle organ development // non-traceable author statement ///NM_001204177 // GO:0007517 // muscle organ development // non-traceable author statement ///NM_001204178 // GO:0007517 // muscle organ development // non-traceable author statement ///NM_024944 // GO:0007517 // muscle organ development // non-traceable author statement ///ENST00000299295 // GO:0007517 // m…	NM_001204174 // GO:0005737 // cytoplasm // inferred from direct assay ///NM_001204174 // GO:0016021 // integral component of membrane // inferred from electronic annotation ///NM_001204174 // GO:0048471 // perinuclear region of cytoplasm // inferred from direct assay ///NM_001204174 // GO:0005737 // cytoplasm // inferred from electronic annotation ///NM_001204174 // GO:0016020 // membrane // infe…	NM_001204174 // GO:0005540 // hyaluronic acid binding // inferred from direct assay ///NM_001204174 // GO:0030246 // carbohydrate binding // inferred from electronic annotation ///NM_001204177 // GO:0005540 // hyaluronic acid binding // inferred from direct assay ///NM_001204177 // GO:0030246 // carbohydrate binding // inferred from electronic annotation ///NM_001204178 // GO:0005540 // hyaluroni…		ENST00000299295 // Pfam // IPR001304 // C-type lectin///ENST00000338326 // Pfam // IPR001304 // C-type lectin///ENST00000400131 // Pfam // IPR001304 // C-type lectin///ENST00000400135 // Pfam // IPR001304 // C-type lectin///ENST00000543733 // Pfam // IPR001304 // C-type lectin///ENST00000400127 // Pfam // IPR001304 // C-type lectin///ENST00000400128 // Pfam // IPR001304 // C-type lectin	NM_001204174///NM_001204177///NM_001204178///NM_024944///NM_001204176///NM_001204175	33	Hs.283725
8006433	CCL2	-2.84188	-1.50684	2.84188	down	-0.562371	0.944472	main	chr17	6347	BC009716|BT007329|M24545|M26683|M28226|AK311308	chemokine(C-Cmotif)ligand2	CCL2	NM_002982 // GO:0000165 // MAPK cascade // inferred from mutant phenotype ///NM_002982 // GO:0001525 // angiogenesis // traceable author statement ///NM_002982 // GO:0001666 // response to hypoxia // inferred from electronic annotation ///NM_002982 // GO:0001938 // positive regulation of endothelial cell proliferation // inferred from electronic annotation ///NM_002982 // GO:0002548 // monocyte c…	NM_002982 // GO:0005576 // extracellular region // inferred from direct assay ///NM_002982 // GO:0005576 // extracellular region // traceable author statement ///NM_002982 // GO:0005615 // extracellular space // inferred from electronic annotation ///NM_002982 // GO:0005737 // cytoplasm // inferred from electronic annotation ///NM_002982 // GO:0043025 // neuronal cell body // inferred from electr…	NM_002982 // GO:0004672 // protein kinase activity // traceable author statement ///NM_002982 // GO:0005102 // receptor binding // traceable author statement ///NM_002982 // GO:0008009 // chemokine activity // inferred from electronic annotation ///NM_002982 // GO:0008201 // heparin binding // inferred from electronic annotation ///NM_002982 // GO:0031727 // CCR2 chemokine receptor binding // inf…		ENST00000225831 // Pfam // IPR001811 // Chemokine interleukin-8-like domain///ENST00000580907 // Pfam // IPR001811 // Chemokine interleukin-8-like domain	NM_002982	25	Hs.303649///Hs.595481
7906919	RGS4	-3.58339	-1.84133	3.58339	down	-1.38243	0.458897	main	chr1	5999	AB209019|AK096204|AK295540|AK296240|AK300832|BC000737|BC051869|DQ346662|DQ346663|DQ346664|EF054877|U27768|AF493928|BT007025	regulatorofG-proteinsignaling4	RGS4	NM_001102445 // GO:0000188 // inactivation of MAPK activity // traceable author statement ///NM_001102445 // GO:0008277 // regulation of G-protein coupled receptor protein signaling pathway // traceable author statement ///NM_001102445 // GO:0038032 // termination of G-protein coupled receptor signaling pathway // inferred from electronic annotation ///NM_001102445 // GO:0043547 // positive regul…	NM_001102445 // GO:0005737 // cytoplasm // not recorded ///NM_001102445 // GO:0005829 // cytosol // inferred from electronic annotation ///NM_001102445 // GO:0005886 // plasma membrane // not recorded ///NM_001102445 // GO:0043234 // protein complex // inferred from electronic annotation ///NM_001102445 // GO:0005737 // cytoplasm // ---///NM_001102445 // GO:0005737 // cytoplasm // inferred from e…	NM_001102445 // GO:0001965 // G-protein alpha-subunit binding // inferred from electronic annotation ///NM_001102445 // GO:0005096 // GTPase activator activity // not recorded ///NM_001102445 // GO:0005516 // calmodulin binding // traceable author statement ///NM_001102445 // GO:0005096 // GTPase activator activity // ---///NM_001102445 // GO:0005096 // GTPase activator activity // traceable auth…	NM_001102445 // GenMAPP // Calcium_regulation_in_cardiac_cells///NM_001102445 // GenMAPP // Smooth_muscle_contraction///NM_001113380 // GenMAPP // Calcium_regulation_in_cardiac_cells///NM_001113380 // GenMAPP // Smooth_muscle_contraction///NM_001113381 // GenMAPP // Calcium_regulation_in_cardiac_cells///NM_001113381 // GenMAPP // Smooth_muscle_contraction///NM_005613 // GenMAPP // Calcium_regulat…	ENST00000367906 // Pfam // IPR000342 // Regulator of G protein signalling domain///ENST00000367909 // Pfam // IPR000342 // Regulator of G protein signalling domain///ENST00000421743 // Pfam // IPR000342 // Regulator of G protein signalling domain///ENST00000527809 // Pfam // IPR000342 // Regulator of G protein signalling domain///ENST00000528938 // Pfam // IPR000342 // Regulator of G protein sign…	NM_001102445///NM_001113380///NM_001113381///NM_005613	28	Hs.386726///Hs.595206///Hs.714067

## Sheet: NUP_ P4 vs Veh
Table 4b. Differentially expressed in NUP_P4 vs vehicle.
Transcripts Cluster Id	genesymbol	FC ([NUP-P] vs [NUP-Veh])	Log FC ([NUP-P] vs [NUP-Veh])	FC (abs) ([NUP-P] vs [NUP-Veh])	Regulation ([NUP-P] vs [NUP-Veh])	[NUP-P](normalized)	[NUP-Veh](normalized)	category	ChromosomeNumber	entrezgene	genbank	genedescription	genesymbol	GO_biological_process	GO_cellular_component	GO_molecular_function	pathway	protein_domains	refseq	total_probes	unigene
8089145	ABI3BP	14.272	3.83512	14.272	up	3.2783	-0.556822	main	chr3	25890	AB056106|AK299938|BC030221|BX648726|AK025204|AL833204	ABIfamily,member3(NESH)bindingprotein	ABI3BP	NM_015429 // GO:0010811 // positive regulation of cell-substrate adhesion // inferred from electronic annotation ///NM_015429 // GO:0030198 // extracellular matrix organization // inferred from electronic annotation ///ENST00000284322 // GO:0010811 // positive regulation of cell-substrate adhesion // inferred from electronic annotation ///ENST00000284322 // GO:0030198 // extracellular matrix orga…	NM_015429 // GO:0005614 // interstitial matrix // inferred from electronic annotation ///NM_015429 // GO:0005615 // extracellular space // inferred from direct assay ///NM_015429 // GO:0031012 // extracellular matrix // inferred from direct assay ///NM_015429 // GO:0005576 // extracellular region // inferred from electronic annotation ///NM_015429 // GO:0031012 // extracellular matrix // inferred…	NM_015429 // GO:0005518 // collagen binding // inferred from electronic annotation ///NM_015429 // GO:0008201 // heparin binding // inferred from electronic annotation ///NM_015429 // GO:0005539 // glycosaminoglycan binding // inferred from electronic annotation ///ENST00000284322 // GO:0005518 // collagen binding // inferred from electronic annotation ///ENST00000284322 // GO:0008201 // heparin …		ENST00000284322 // Pfam // IPR003961 // Fibronectin, type III///ENST00000471714 // Pfam // IPR003961 // Fibronectin, type III///ENST00000495591 // Pfam // IPR003961 // Fibronectin, type III	NM_015429	40	Hs.477015///Hs.737268
8101659	SPARCL1	13.1883	3.72118	13.1883	up	2.84932	-0.871865	main	chr4	8404	AK316533|AY513278|BC010383|BC033721|AK298039|AK300956|AK304494|AK294335|AK304628	SPARC-like1(hevin)	SPARCL1	NM_001128310 // GO:0007165 // signal transduction // inferred from electronic annotation ///NM_001291976 // GO:0007165 // signal transduction // inferred from electronic annotation ///NM_004684 // GO:0007165 // signal transduction // inferred from electronic annotation ///ENST00000282470 // GO:0007165 // signal transduction // inferred from electronic annotation ///ENST00000418378 // GO:0007165 /…	NM_001128310 // GO:0005578 // proteinaceous extracellular matrix // inferred from electronic annotation ///NM_001128310 // GO:0005615 // extracellular space // inferred from direct assay ///NM_001128310 // GO:0070062 // extracellular vesicular exosome // inferred from direct assay ///NM_001128310 // GO:0005576 // extracellular region // inferred from electronic annotation ///NM_001128310 // GO:00…	NM_001128310 // GO:0005509 // calcium ion binding // inferred from electronic annotation ///NM_001128310 // GO:0046872 // metal ion binding // inferred from electronic annotation ///NM_001291976 // GO:0005509 // calcium ion binding // inferred from electronic annotation ///NM_001291976 // GO:0046872 // metal ion binding // inferred from electronic annotation ///NM_004684 // GO:0005509 // calcium …		ENST00000282470 // Pfam // IPR002350 // Kazal domain///ENST00000282470 // Pfam // IPR015369 // Follistatin/Osteonectin EGF domain///ENST00000282470 // Pfam // IPR019577 // SPARC/Testican, calcium-binding domain///ENST00000418378 // Pfam // IPR002350 // Kazal domain///ENST00000418378 // Pfam // IPR015369 // Follistatin/Osteonectin EGF domain///ENST00000418378 // Pfam // IPR019577 // SPARC/Testican…	NM_001128310///NM_001291976///NM_004684///NM_001291977	37	Hs.62886///Hs.593087///Hs.740129
8155864	RORB	5.16566	2.36895	5.16566	up	2.1319	-0.237047	main	chr9	6096	AB307695|BC051830|BC093772|BC093774|BX647070|HQ709186	RAR-relatedorphanreceptorB	RORB	NM_006914 // GO:0006355 // regulation of transcription, DNA-templated // traceable author statement ///NM_006914 // GO:0006367 // transcription initiation from RNA polymerase II promoter // traceable author statement ///NM_006914 // GO:0007601 // visual perception // inferred from electronic annotation ///NM_006914 // GO:0010467 // gene expression // traceable author statement ///NM_006914 // GO:…	NM_006914 // GO:0005634 // nucleus // inferred from sequence or structural similarity ///NM_006914 // GO:0005654 // nucleoplasm // traceable author statement ///NM_006914 // GO:0005634 // nucleus // inferred from electronic annotation ///ENST00000376896 // GO:0005634 // nucleus // inferred from sequence or structural similarity ///ENST00000376896 // GO:0005654 // nucleoplasm // traceable author s…	NM_006914 // GO:0003700 // sequence-specific DNA binding transcription factor activity // inferred from sequence or structural similarity ///NM_006914 // GO:0003707 // steroid hormone receptor activity // inferred from electronic annotation ///NM_006914 // GO:0004879 // ligand-activated sequence-specific DNA binding RNA polymerase II transcription factor activity // inferred from electronic annot…		ENST00000376896 // Pfam // IPR000536 // Nuclear hormone receptor, ligand-binding, core///ENST00000376896 // Pfam // IPR001628 // Zinc finger, nuclear hormone receptor-type///ENST00000396204 // Pfam // IPR000536 // Nuclear hormone receptor, ligand-binding, core///ENST00000396204 // Pfam // IPR001628 // Zinc finger, nuclear hormone receptor-type	NM_006914	38	Hs.494178///Hs.592803///Hs.655676
7965873	IGF1	4.61446	2.20616	4.61446	up	0.349531	-1.85663	main	chr12	3479	BC148266|BC152321|CR541861|M11568|M27544|M29644|M37484|X00173	insulin-likegrowthfactor1(somatomedinC)	IGF1	NM_000618 // GO:0001501 // skeletal system development // traceable author statement ///NM_000618 // GO:0001775 // cell activation // inferred from direct assay ///NM_000618 // GO:0001974 // blood vessel remodeling // inferred from electronic annotation ///NM_000618 // GO:0002576 // platelet degranulation // traceable author statement ///NM_000618 // GO:0006260 // DNA replication // traceable aut…	NM_000618 // GO:0005576 // extracellular region // non-traceable author statement ///NM_000618 // GO:0005576 // extracellular region // traceable author statement ///NM_000618 // GO:0005615 // extracellular space // inferred from direct assay ///NM_000618 // GO:0005886 // plasma membrane // traceable author statement ///NM_000618 // GO:0016942 // insulin-like growth factor binding protein complex…	NM_000618 // GO:0005158 // insulin receptor binding // inferred from physical interaction ///NM_000618 // GO:0005159 // insulin-like growth factor receptor binding // inferred from physical interaction ///NM_000618 // GO:0005178 // integrin binding // inferred from direct assay ///NM_000618 // GO:0005179 // hormone activity // inferred from direct assay ///NM_000618 // GO:0005515 // protein bindi…		ENST00000307046 // Pfam // IPR016179 // Insulin-like///ENST00000337514 // Pfam // IPR016179 // Insulin-like///ENST00000392905 // Pfam // IPR016179 // Insulin-like///ENST00000424202 // Pfam // IPR016179 // Insulin-like///ENST00000456098 // Pfam // IPR016179 // Insulin-like///ENST00000392904 // Pfam // IPR016179 // Insulin-like	NM_000618///NM_001111283///NM_001111284///NM_001111285///XM_005268835	32	Hs.160562///Hs.604258///Hs.624759///Hs.708628
7977933	SLC7A8	4.31232	2.10846	4.31232	up	2.10425	-0.00420928	main	chr14	23428	AB037669|AF087908|AF087911|AF171669|AK094550|AK296702|AK300384|AL365342|AL365343|AL365344|AL365345|AL365346|AL365414|BC052250	solutecarrierfamily7(aminoacidtransporterlightchain,Lsystem),member8	SLC7A8	NM_001267036 // GO:0006520 // cellular amino acid metabolic process // traceable author statement ///NM_001267036 // GO:0006810 // transport // traceable author statement ///NM_001267036 // GO:0006811 // ion transport // traceable author statement ///NM_001267036 // GO:0006865 // amino acid transport // inferred from direct assay ///NM_001267036 // GO:0006865 // amino acid transport // traceable …	NM_001267036 // GO:0005737 // cytoplasm // inferred from electronic annotation ///NM_001267036 // GO:0005886 // plasma membrane // inferred from direct assay ///NM_001267036 // GO:0005886 // plasma membrane // traceable author statement ///NM_001267036 // GO:0005887 // integral component of plasma membrane // traceable author statement ///NM_001267036 // GO:0016323 // basolateral plasma membrane …	NM_001267036 // GO:0005515 // protein binding // inferred from physical interaction ///NM_001267036 // GO:0015101 // organic cation transmembrane transporter activity // inferred from direct assay ///NM_001267036 // GO:0015171 // amino acid transmembrane transporter activity // not recorded ///NM_001267036 // GO:0015171 // amino acid transmembrane transporter activity // inferred from direct assa…		ENST00000316902 // Pfam // IPR004841 // Amino acid permease/ SLC12A domain///ENST00000339733 // Pfam // IPR004841 // Amino acid permease/ SLC12A domain///ENST00000422941 // Pfam // IPR004841 // Amino acid permease/ SLC12A domain///ENST00000453702 // Pfam // IPR004841 // Amino acid permease/ SLC12A domain///ENST00000469263 // Pfam // IPR004841 // Amino acid permease/ SLC12A domain///ENST0000052970…	NM_001267036///NM_001267037///NM_012244///NM_182728///NR_049767	42	Hs.596643///Hs.722598///Hs.735363
8138231	THSD7A	4.11225	2.03993	4.11225	up	2.08544	0.0455154	main	chr7	221981		thrombospondin,typeI,domaincontaining7A	THSD7A	NM_015204 // GO:0001525 // angiogenesis // inferred from electronic annotation ///NM_015204 // GO:0030154 // cell differentiation // inferred from electronic annotation ///ENST00000423059 // GO:0001525 // angiogenesis // inferred from electronic annotation ///ENST00000423059 // GO:0030154 // cell differentiation // inferred from electronic annotation	NM_015204 // GO:0005886 // plasma membrane // inferred from electronic annotation ///NM_015204 // GO:0016021 // integral component of membrane // inferred from electronic annotation ///NM_015204 // GO:0070062 // extracellular vesicular exosome // inferred from direct assay ///NM_015204 // GO:0005576 // extracellular region // inferred from electronic annotation ///NM_015204 // GO:0016020 // membr…			ENST00000423059 // Pfam // IPR000884 // Thrombospondin, type 1 repeat	NM_015204	29	Hs.120855///Hs.602690///Hs.618030///Hs.618882
8132694	IGFBP1	3.86567	1.95072	3.86567	up	1.76688	-0.183842	main	chr7	3484	BC035263|BC057806|BT019685|M20841|M31145	insulin-likegrowthfactorbindingprotein1	IGFBP1	NM_000596 // GO:0006987 // activation of signaling protein activity involved in unfolded protein response // traceable author statement ///NM_000596 // GO:0007165 // signal transduction // traceable author statement ///NM_000596 // GO:0008286 // insulin receptor signaling pathway // inferred from electronic annotation ///NM_000596 // GO:0030307 // positive regulation of cell growth // inferred fr…	NM_000596 // GO:0005576 // extracellular region // traceable author statement ///NM_000596 // GO:0005615 // extracellular space // inferred from electronic annotation ///NM_000596 // GO:0005576 // extracellular region // inferred from electronic annotation ///NM_000596 // GO:0005615 // extracellular space // traceable author statement ///ENST00000275525 // GO:0005576 // extracellular region // tr…	NM_000596 // GO:0005520 // insulin-like growth factor binding // inferred from electronic annotation ///NM_000596 // GO:0005520 // insulin-like growth factor binding // traceable author statement ///NM_000596 // GO:0019838 // growth factor binding // inferred from electronic annotation ///ENST00000275525 // GO:0005520 // insulin-like growth factor binding // inferred from electronic annotation //…	NM_000596 // GenMAPP // Smooth_muscle_contraction///ENST00000275525 // GenMAPP // Smooth_muscle_contraction///ENST00000457280 // GenMAPP // Smooth_muscle_contraction///ENST00000468955 // GenMAPP // Smooth_muscle_contraction///BC035263 // GenMAPP // Smooth_muscle_contraction///BC057806 // GenMAPP // Smooth_muscle_contraction///BT019685 // GenMAPP // Smooth_muscle_contraction///M20841 // GenMAPP //…	ENST00000275525 // Pfam // IPR000716 // Thyroglobulin type-1///ENST00000275525 // Pfam // IPR000867 // Insulin-like growth factor-binding protein, IGFBP///ENST00000457280 // Pfam // IPR000716 // Thyroglobulin type-1///ENST00000457280 // Pfam // IPR000867 // Insulin-like growth factor-binding protein, IGFBP///ENST00000468955 // Pfam // IPR000716 // Thyroglobulin type-1///ENST00000468955 // Pfam //…	NM_000596	27	Hs.642938
7971461	LCP1	3.697	1.88635	3.697	up	1.23696	-0.649396	main	chr13	3936	AK097174|AK097275|AK300556|BC007673|BC010271|EU794648|J02923|M22300|AK093568	lymphocytecytosolicprotein1(L-plastin)	LCP1	NM_002298 // GO:0002286 // T cell activation involved in immune response // inferred from direct assay ///NM_002298 // GO:0010737 // protein kinase A signaling // inferred from mutant phenotype ///NM_002298 // GO:0016477 // cell migration // inferred from mutant phenotype ///NM_002298 // GO:0031100 // organ regeneration // inferred from electronic annotation ///NM_002298 // GO:0033157 // regulati…	NM_002298 // GO:0001725 // stress fiber // inferred from mutant phenotype ///NM_002298 // GO:0001726 // ruffle // inferred from mutant phenotype ///NM_002298 // GO:0001891 // phagocytic cup // inferred from electronic annotation ///NM_002298 // GO:0005615 // extracellular space // inferred from direct assay ///NM_002298 // GO:0005737 // cytoplasm // inferred from direct assay ///NM_002298 // GO:0…	NM_002298 // GO:0003779 // actin binding // non-traceable author statement ///NM_002298 // GO:0005509 // calcium ion binding // non-traceable author statement ///NM_002298 // GO:0042802 // identical protein binding // inferred from electronic annotation ///NM_002298 // GO:0051015 // actin filament binding // inferred from mutant phenotype ///NM_002298 // GO:0003779 // actin binding // inferred fr…		ENST00000323076 // Pfam // IPR001715 // Calponin homology domain///ENST00000323076 // Pfam // IPR002048 // EF-hand domain///ENST00000323076 // Pfam // IPR022613 // Calmodulin-regulated spectrin-associated protein, CH domain///ENST00000398576 // Pfam // IPR001715 // Calponin homology domain///ENST00000398576 // Pfam // IPR002048 // EF-hand domain///ENST00000398576 // Pfam // IPR022613 // Calmoduli…	NM_002298///XM_005266374	42	Hs.381099
8122099	ENPP1	3.21953	1.68685	3.21953	up	1.81582	0.12897	main	chr6	5167	BC059375|D12485|M57736|BX537580	ectonucleotidepyrophosphatase/phosphodiesterase1	ENPP1	NM_006208 // GO:0006091 // generation of precursor metabolites and energy // inferred from direct assay ///NM_006208 // GO:0006200 // ATP catabolic process // inferred from sequence or structural similarity ///NM_006208 // GO:0006766 // vitamin metabolic process // traceable author statement ///NM_006208 // GO:0006767 // water-soluble vitamin metabolic process // traceable author statement ///NM_…	NM_006208 // GO:0005615 // extracellular space // inferred from direct assay ///NM_006208 // GO:0005765 // lysosomal membrane // inferred from direct assay ///NM_006208 // GO:0005886 // plasma membrane // inferred from direct assay ///NM_006208 // GO:0005886 // plasma membrane // traceable author statement ///NM_006208 // GO:0005887 // integral component of plasma membrane // inferred from sequen…	NM_006208 // GO:0003676 // nucleic acid binding // inferred from electronic annotation ///NM_006208 // GO:0004528 // phosphodiesterase I activity // inferred from sequence or structural similarity ///NM_006208 // GO:0004551 // nucleotide diphosphatase activity // inferred from direct assay ///NM_006208 // GO:0004551 // nucleotide diphosphatase activity // traceable author statement ///NM_006208 /…		ENST00000360971 // Pfam // IPR001212 // Somatomedin B domain///ENST00000360971 // Pfam // IPR001604 // DNA/RNA non-specific endonuclease///ENST00000360971 // Pfam // IPR002591 // Type I phosphodiesterase/nucleotide pyrophosphatase/phosphate transferase///ENST00000513998 // Pfam // IPR001212 // Somatomedin B domain///ENST00000513998 // Pfam // IPR002591 // Type I phosphodiesterase/nucleotide pyrop…	NM_006208	34	Hs.527295///Hs.453381///Hs.671580
8043995	IL1R1	3.21247	1.68368	3.21247	up	1.19081	-0.492874	main	chr2	3554	BC067506|BC067507|BC067508|BC075062|BC075063|M27492	interleukin1receptor,typeI	IL1R1	NM_000877 // GO:0006955 // immune response // traceable author statement ///NM_000877 // GO:0007166 // cell surface receptor signaling pathway // traceable author statement ///NM_000877 // GO:0050727 // regulation of inflammatory response // inferred from electronic annotation ///NM_000877 // GO:0070498 // interleukin-1-mediated signaling pathway // inferred from direct assay ///NM_000877 // GO:0…	NM_000877 // GO:0005576 // extracellular region // inferred from electronic annotation ///NM_000877 // GO:0005886 // plasma membrane // traceable author statement ///NM_000877 // GO:0005887 // integral component of plasma membrane // traceable author statement ///NM_000877 // GO:0009986 // cell surface // inferred from electronic annotation ///NM_000877 // GO:0016020 // membrane // inferred from …	NM_000877 // GO:0002020 // protease binding // inferred from electronic annotation ///NM_000877 // GO:0004871 // signal transducer activity // traceable author statement ///NM_000877 // GO:0004888 // transmembrane signaling receptor activity // traceable author statement ///NM_000877 // GO:0004908 // interleukin-1 receptor activity // inferred from direct assay ///NM_000877 // GO:0004909 // inter…	NM_000877 // GenMAPP // Hypertrophy_model///NM_001288706 // GenMAPP // Hypertrophy_model///XM_005263929 // GenMAPP // Hypertrophy_model///XR_244889 // GenMAPP // Hypertrophy_model///ENST00000409288 // GenMAPP // Hypertrophy_model///ENST00000409329 // GenMAPP // Hypertrophy_model///ENST00000409589 // GenMAPP // Hypertrophy_model///ENST00000409929 // GenMAPP // Hypertrophy_model///ENST00000410023 /…	ENST00000409288 // Pfam // IPR000157 // Toll/interleukin-1 receptor homology (TIR) domain///ENST00000409288 // Pfam // IPR013098 // Immunoglobulin I-set///ENST00000409329 // Pfam // IPR000157 // Toll/interleukin-1 receptor homology (TIR) domain///ENST00000409329 // Pfam // IPR013098 // Immunoglobulin I-set///ENST00000409589 // Pfam // IPR013098 // Immunoglobulin I-set///ENST00000409929 // Pfam //…	NM_000877///NM_001288706///XM_005263929///XR_244889	27	Hs.701982///Hs.710940
8172204	MAOB	3.20637	1.68094	3.20637	up	1.52718	-0.153761	main	chrX	4129	AK294306|AK298942|BC022494|M69177	monoamineoxidaseB	MAOB	NM_000898 // GO:0006805 // xenobiotic metabolic process // traceable author statement ///NM_000898 // GO:0009636 // response to toxic substance // inferred from electronic annotation ///NM_000898 // GO:0010044 // response to aluminum ion // inferred from electronic annotation ///NM_000898 // GO:0010269 // response to selenium ion // inferred from electronic annotation ///NM_000898 // GO:0014063 /…	NM_000898 // GO:0005739 // mitochondrion // inferred from direct assay ///NM_000898 // GO:0005740 // mitochondrial envelope // traceable author statement ///NM_000898 // GO:0005741 // mitochondrial outer membrane // traceable author statement ///NM_000898 // GO:0005743 // mitochondrial inner membrane // inferred from electronic annotation ///NM_000898 // GO:0016021 // integral component of membra…	NM_000898 // GO:0008131 // primary amine oxidase activity // traceable author statement ///NM_000898 // GO:0009055 // electron carrier activity // traceable author statement ///NM_000898 // GO:0042803 // protein homodimerization activity // inferred from electronic annotation ///NM_000898 // GO:0050660 // flavin adenine dinucleotide binding // inferred from electronic annotation ///NM_000898 // G…	NM_000898 // HumanCyc // PWY-3181///NM_000898 // HumanCyc // PWY-2///BC022494 // HumanCyc // PWY-3181///BC022494 // HumanCyc // PWY-2///M69177 // HumanCyc // PWY-3181///M69177 // HumanCyc // PWY-2	ENST00000378069 // Pfam // IPR001327 // Pyridine nucleotide-disulphide oxidoreductase, NAD-binding domain///ENST00000378069 // Pfam // IPR002937 // Amine oxidase///ENST00000378069 // Pfam // IPR002938 // Monooxygenase, FAD-binding///ENST00000378069 // Pfam // IPR003953 // FAD binding domain///ENST00000378069 // Pfam // IPR006076 // FAD dependent oxidoreductase	NM_000898///XM_005272608	36	Hs.654473
8052355	EFEMP1	3.18222	1.67003	3.18222	up	1.44219	-0.227844	main	chr2	2202	AK290599|AK293058|BC014410|BC098561|U03877|AK301402|AK301531	EGFcontainingfibulin-likeextracellularmatrixprotein1	EFEMP1	NM_001039348 // GO:0006355 // regulation of transcription, DNA-templated // inferred from direct assay ///NM_001039348 // GO:0007173 // epidermal growth factor receptor signaling pathway // inferred from direct assay ///NM_001039348 // GO:0007601 // visual perception // traceable author statement ///NM_001039348 // GO:0018108 // peptidyl-tyrosine phosphorylation // inferred from direct assay ///N…	NM_001039348 // GO:0005576 // extracellular region // traceable author statement ///NM_001039348 // GO:0005578 // proteinaceous extracellular matrix // inferred from electronic annotation ///NM_001039348 // GO:0005615 // extracellular space // inferred from direct assay ///NM_001039348 // GO:0031012 // extracellular matrix // inferred from direct assay ///NM_001039348 // GO:0070062 // extracellul…	NM_001039348 // GO:0005006 // epidermal growth factor-activated receptor activity // inferred from direct assay ///NM_001039348 // GO:0005154 // epidermal growth factor receptor binding // inferred from direct assay ///NM_001039348 // GO:0005509 // calcium ion binding // inferred from electronic annotation ///NM_001039348 // GO:0005515 // protein binding // inferred from physical interaction ///N…		ENST00000355426 // Pfam // IPR001881 // EGF-like calcium-binding domain///ENST00000394555 // Pfam // IPR001881 // EGF-like calcium-binding domain///ENST00000438672 // Pfam // IPR001881 // EGF-like calcium-binding domain///ENST00000439193 // Pfam // IPR001881 // EGF-like calcium-binding domain///ENST00000440439 // Pfam // IPR001881 // EGF-like calcium-binding domain///ENST00000429909 // Pfam // IP…	NM_001039348///NM_001039349	35	Hs.76224///Hs.595847///Hs.732348
8169145	MUM1L1	3.17506	1.66678	3.17506	up	1.72632	0.0595373	main	chrX	139221	BC031229	melanomaassociatedantigen(mutated)1-like1	MUM1L1		NM_001171020 // GO:0070062 // extracellular vesicular exosome // inferred from direct assay ///NM_152423 // GO:0070062 // extracellular vesicular exosome // inferred from direct assay ///ENST00000337685 // GO:0070062 // extracellular vesicular exosome // inferred from direct assay ///ENST00000357175 // GO:0070062 // extracellular vesicular exosome // inferred from direct assay ///ENST00000372552 …				NM_001171020///NM_152423	25	Hs.592221///Hs.10653
8125919	FKBP5	3.15675	1.65844	3.15675	up	1.47276	-0.185678	main	chr6	2289	AF194172|AK302704|AK303356|BC042605|BC111050|U71321|HM245391	FK506bindingprotein5	FKBP5	NM_001145775 // GO:0000413 // protein peptidyl-prolyl isomerization // inferred from direct assay ///NM_001145775 // GO:0000413 // protein peptidyl-prolyl isomerization // inferred from electronic annotation ///NM_001145775 // GO:0006457 // protein folding // traceable author statement ///NM_001145775 // GO:0061077 // chaperone-mediated protein folding // inferred from direct assay ///NM_00114577…	NM_001145775 // GO:0005634 // nucleus // inferred from direct assay ///NM_001145775 // GO:0005730 // nucleolus // inferred from direct assay ///NM_001145775 // GO:0005789 // endoplasmic reticulum membrane // not recorded ///NM_001145775 // GO:0070062 // extracellular vesicular exosome // inferred from direct assay ///NM_001145775 // GO:0005634 // nucleus // inferred from electronic annotation ///…	NM_001145775 // GO:0003755 // peptidyl-prolyl cis-trans isomerase activity // inferred from direct assay ///NM_001145775 // GO:0005528 // FK506 binding // not recorded ///NM_001145775 // GO:0031072 // heat shock protein binding // inferred from physical interaction ///NM_001145775 // GO:0003755 // peptidyl-prolyl cis-trans isomerase activity // inferred from electronic annotation ///NM_001145775 …		ENST00000357266 // Pfam // IPR001179 // Peptidyl-prolyl cis-trans isomerase, FKBP-type, domain///ENST00000357266 // Pfam // IPR001440 // Tetratricopeptide TPR1///ENST00000536438 // Pfam // IPR001179 // Peptidyl-prolyl cis-trans isomerase, FKBP-type, domain///ENST00000536438 // Pfam // IPR001440 // Tetratricopeptide TPR1///ENST00000539068 // Pfam // IPR001179 // Peptidyl-prolyl cis-trans isomerase…	NM_001145775///NM_001145776///NM_004117///NM_001145777	39	Hs.407190
8152703	FBXO32	2.87828	1.52521	2.87828	up	0.932211	-0.592996	main	chr8	114907	AY059629|BC024030|BC120963|BC120964|EF143260	F-boxprotein32	FBXO32	NM_058229 // GO:0014894 // response to denervation involved in regulation of muscle adaptation // inferred from sequence or structural similarity ///NM_058229 // GO:0016567 // protein ubiquitination // inferred from electronic annotation ///NM_058229 // GO:0014894 // response to denervation involved in regulation of muscle adaptation // inferred from electronic annotation ///NM_148177 // GO:00148…	NM_058229 // GO:0005730 // nucleolus // inferred from direct assay ///NM_058229 // GO:0030018 // Z disc // inferred from electronic annotation ///NM_058229 // GO:0005634 // nucleus // inferred from electronic annotation ///NM_058229 // GO:0005737 // cytoplasm // inferred from electronic annotation ///NM_148177 // GO:0005730 // nucleolus // inferred from direct assay ///NM_148177 // GO:0030018 // …	NM_058229 // GO:0005515 // protein binding // inferred from physical interaction ///NM_148177 // GO:0005515 // protein binding // inferred from physical interaction ///ENST00000287396 // GO:0005515 // protein binding // inferred from physical interaction ///ENST00000517956 // GO:0005515 // protein binding // inferred from physical interaction ///ENST00000517956 // GO:0005515 // protein binding //…			NM_058229///NM_148177///NM_001242463	28	Hs.403933///Hs.594942///Hs.596630///Hs.708951
7964834	CPM	2.86712	1.5196	2.86712	up	1.2694	-0.2502	main	chr12	1368	AF368463|BC022276	carboxypeptidaseM	CPM	NM_001005502 // GO:0006508 // proteolysis // inferred from electronic annotation ///NM_001005502 // GO:0009653 // anatomical structure morphogenesis // traceable author statement ///NM_001874 // GO:0006508 // proteolysis // inferred from electronic annotation ///NM_001874 // GO:0009653 // anatomical structure morphogenesis // traceable author statement ///NM_198320 // GO:0006508 // proteolysis //…	NM_001005502 // GO:0005886 // plasma membrane // inferred from electronic annotation ///NM_001005502 // GO:0031225 // anchored component of membrane // inferred from electronic annotation ///NM_001005502 // GO:0070062 // extracellular vesicular exosome // inferred from direct assay ///NM_001005502 // GO:0005886 // plasma membrane // traceable author statement ///NM_001005502 // GO:0016020 // memb…	NM_001005502 // GO:0004180 // carboxypeptidase activity // traceable author statement ///NM_001005502 // GO:0004181 // metallocarboxypeptidase activity // inferred from electronic annotation ///NM_001005502 // GO:0008270 // zinc ion binding // inferred from electronic annotation ///NM_001005502 // GO:0004180 // carboxypeptidase activity // inferred from electronic annotation ///NM_001005502 // GO…		ENST00000338356 // Pfam // IPR000834 // Peptidase M14, carboxypeptidase A///ENST00000338356 // Pfam // IPR007036 // Succinylglutamate desuccinylase/aspartoacylase///ENST00000546373 // Pfam // IPR000834 // Peptidase M14, carboxypeptidase A///ENST00000546373 // Pfam // IPR007036 // Succinylglutamate desuccinylase/aspartoacylase///ENST00000548954 // Pfam // IPR000834 // Peptidase M14, carboxypeptida…	NM_001005502///NM_001874///NM_198320///XM_005268653	31	Hs.654387///Hs.731804
8109333	GPX3	2.77718	1.47362	2.77718	up	1.37506	-0.0985621	main	chr5	2878	AF217787|BC013601|BC035841|BC050378|BC066949|D00632	glutathioneperoxidase3(plasma)	GPX3	NM_002084 // GO:0006982 // response to lipid hydroperoxide // traceable author statement ///NM_002084 // GO:0042744 // hydrogen peroxide catabolic process // traceable author statement ///NM_002084 // GO:0051289 // protein homotetramerization // inferred from direct assay ///NM_002084 // GO:0055114 // oxidation-reduction process // inferred from electronic annotation ///NM_002084 // GO:0006979 //…	NM_002084 // GO:0005576 // extracellular region // traceable author statement ///NM_002084 // GO:0005615 // extracellular space // inferred from direct assay ///NM_002084 // GO:0070062 // extracellular vesicular exosome // inferred from direct assay ///NM_002084 // GO:0005576 // extracellular region // inferred from electronic annotation ///ENST00000388825 // GO:0005576 // extracellular region //…	NM_002084 // GO:0004602 // glutathione peroxidase activity // not recorded ///NM_002084 // GO:0004602 // glutathione peroxidase activity // inferred from direct assay ///NM_002084 // GO:0008134 // transcription factor binding // traceable author statement ///NM_002084 // GO:0008430 // selenium binding // inferred from direct assay ///NM_002084 // GO:0004601 // peroxidase activity // inferred from…	NM_002084 // HumanCyc // PWY-4081///BC013601 // HumanCyc // PWY-4081///D00632 // HumanCyc // PWY-4081	ENST00000388825 // Pfam // IPR000889 // Glutathione peroxidase///ENST00000520059 // Pfam // IPR000889 // Glutathione peroxidase///ENST00000521632 // Pfam // IPR000889 // Glutathione peroxidase///ENST00000521650 // Pfam // IPR000889 // Glutathione peroxidase	NM_002084	33	Hs.386793
8171205	NLGN4X	2.72773	1.4477	2.72773	up	1.16115	-0.286546	main	chrX	57502	AF376803|AK291036|AY358562|BC034018	neuroligin4,X-linked	NLGN4X	NM_001282145 // GO:0003360 // brainstem development // inferred from sequence or structural similarity ///NM_001282145 // GO:0007158 // neuron cell-cell adhesion // traceable author statement ///NM_001282145 // GO:0007612 // learning // inferred from mutant phenotype ///NM_001282145 // GO:0021549 // cerebellum development // inferred from sequence or structural similarity ///NM_001282145 // GO:00…	NM_001282145 // GO:0005886 // plasma membrane // inferred from direct assay ///NM_001282145 // GO:0005887 // integral component of plasma membrane // inferred from direct assay ///NM_001282145 // GO:0009986 // cell surface // inferred from direct assay ///NM_001282145 // GO:0014069 // postsynaptic density // inferred from electronic annotation ///NM_001282145 // GO:0016021 // integral component o…	NM_001282145 // GO:0004872 // receptor activity // not recorded ///NM_001282145 // GO:0005515 // protein binding // inferred from physical interaction ///NM_001282145 // GO:0031404 // chloride ion binding // inferred from direct assay ///NM_001282145 // GO:0042043 // neurexin family protein binding // inferred from direct assay ///NM_001282145 // GO:0042043 // neurexin family protein binding // i…		ENST00000275857 // Pfam // IPR002018 // Carboxylesterase, type B///ENST00000275857 // Pfam // IPR013094 // Alpha/beta hydrolase fold-3///ENST00000381092 // Pfam // IPR002018 // Carboxylesterase, type B///ENST00000381092 // Pfam // IPR013094 // Alpha/beta hydrolase fold-3///ENST00000381093 // Pfam // IPR002018 // Carboxylesterase, type B///ENST00000381093 // Pfam // IPR013094 // Alpha/beta hydrola…	NM_001282145///NM_001282146///NM_020742///NM_181332///XM_005274566	20	Hs.21107
8020183	IMPA2	2.65829	1.4105	2.65829	up	1.24436	-0.166142	main	chr18	3613	AF014398|AF200432|BC017176|BC031560|BT007061	inositol(myo)-1(or4)-monophosphatase2	IMPA2	NM_014214 // GO:0006021 // inositol biosynthetic process // inferred from electronic annotation ///NM_014214 // GO:0006796 // phosphate-containing compound metabolic process // traceable author statement ///NM_014214 // GO:0007165 // signal transduction // traceable author statement ///NM_014214 // GO:0043647 // inositol phosphate metabolic process // traceable author statement ///NM_014214 // GO…	NM_014214 // GO:0005737 // cytoplasm // inferred from direct assay ///NM_014214 // GO:0005829 // cytosol // traceable author statement ///ENST00000269159 // GO:0005737 // cytoplasm // inferred from direct assay ///ENST00000269159 // GO:0005829 // cytosol // traceable author statement ///ENST00000383376 // GO:0005737 // cytoplasm // inferred from direct assay ///ENST00000383376 // GO:0005829 // cy…	NM_014214 // GO:0008934 // inositol monophosphate 1-phosphatase activity // inferred from direct assay ///NM_014214 // GO:0042803 // protein homodimerization activity // inferred from physical interaction ///NM_014214 // GO:0046872 // metal ion binding // inferred from electronic annotation ///NM_014214 // GO:0052832 // inositol monophosphate 3-phosphatase activity // inferred from electronic ann…	NM_014214 // HumanCyc // PWY-2301///AF014398 // HumanCyc // PWY-2301///AF200432 // HumanCyc // PWY-2301///BC017176 // HumanCyc // PWY-2301	ENST00000269159 // Pfam // IPR000760 // Inositol monophosphatase///ENST00000383376 // Pfam // IPR000760 // Inositol monophosphatase///ENST00000586230 // Pfam // IPR000760 // Inositol monophosphatase///ENST00000588927 // Pfam // IPR000760 // Inositol monophosphatase///ENST00000589238 // Pfam // IPR000760 // Inositol monophosphatase///ENST00000590107 // Pfam // IPR000760 // Inositol monophosphatase…	NM_014214	28	Hs.743311
7997642	CRISPLD2	2.43031	1.28114	2.43031	up	0.721026	-0.560113	main	chr16	83716	AY358790|BC063012|AK027395	cysteine-richsecretoryproteinLCCLdomaincontaining2	CRISPLD2	NM_031476 // GO:0030198 // extracellular matrix organization // inferred from electronic annotation ///NM_031476 // GO:0030324 // lung development // inferred from electronic annotation ///NM_031476 // GO:0060325 // face morphogenesis // inferred from mutant phenotype ///ENST00000262424 // GO:0030198 // extracellular matrix organization // inferred from electronic annotation ///ENST00000262424 //…	NM_031476 // GO:0005576 // extracellular region // inferred from electronic annotation ///NM_031476 // GO:0030133 // transport vesicle // inferred from direct assay ///NM_031476 // GO:0031012 // extracellular matrix // inferred from electronic annotation ///ENST00000262424 // GO:0005576 // extracellular region // inferred from electronic annotation ///ENST00000262424 // GO:0030133 // transport ve…	NM_031476 // GO:0008201 // heparin binding // inferred from electronic annotation ///NM_031476 // GO:0005539 // glycosaminoglycan binding // inferred from electronic annotation ///ENST00000262424 // GO:0008201 // heparin binding // inferred from electronic annotation ///ENST00000262424 // GO:0005539 // glycosaminoglycan binding // inferred from electronic annotation ///ENST00000567845 // GO:00082…		ENST00000262424 // Pfam // IPR004043 // LCCL domain///ENST00000262424 // Pfam // IPR014044 // CAP domain///ENST00000567845 // Pfam // IPR004043 // LCCL domain///ENST00000567845 // Pfam // IPR014044 // CAP domain///ENST00000564567 // Pfam // IPR004043 // LCCL domain///ENST00000564567 // Pfam // IPR014044 // CAP domain///ENST00000563066 // Pfam // IPR004043 // LCCL domain///ENST00000563066 // Pfam …	NM_031476	28	Hs.513779///Hs.617091
8005048	MYOCD	2.41743	1.27348	2.41743	up	1.02444	-0.249037	main	chr17	93649	AF532596|AK097821|AK292885|AY764180|BC126307|BC143391	myocardin	MYOCD	NM_001146312 // GO:0001666 // response to hypoxia // inferred from expression pattern ///NM_001146312 // GO:0003257 // positive regulation of transcription from RNA polymerase II promoter involved in myocardial precursor cell differentiation // inferred from direct assay ///NM_001146312 // GO:0006366 // transcription from RNA polymerase II promoter // inferred from sequence or structural similari…	NM_001146312 // GO:0005634 // nucleus // inferred from direct assay ///NM_001146312 // GO:0005634 // nucleus // inferred from electronic annotation ///NM_153604 // GO:0005634 // nucleus // inferred from direct assay ///NM_153604 // GO:0005634 // nucleus // inferred from electronic annotation ///ENST00000343344 // GO:0005634 // nucleus // inferred from direct assay ///ENST00000343344 // GO:0005634…	NM_001146312 // GO:0001046 // core promoter sequence-specific DNA binding // inferred from direct assay ///NM_001146312 // GO:0001076 // RNA polymerase II transcription factor binding transcription factor activity // inferred from sequence or structural similarity ///NM_001146312 // GO:0001077 // RNA polymerase II core promoter proximal region sequence-specific DNA binding transcription factor ac…		ENST00000343344 // Pfam // IPR003034 // SAP domain///ENST00000343344 // Pfam // IPR004018 // RPEL repeat///ENST00000425538 // Pfam // IPR003034 // SAP domain///ENST00000425538 // Pfam // IPR004018 // RPEL repeat///ENST00000443061 // Pfam // IPR003034 // SAP domain	NM_001146312///NM_153604	37	Hs.567641///Hs.462257///Hs.608235///Hs.614281
7933204	C10orf10	2.39029	1.25719	2.39029	up	1.13668	-0.120503	main	chr10	11067	AB022718|AB025244|AK300839|BC011402	chromosome10openreadingframe10	C10orf10		NM_007021 // GO:0005739 // mitochondrion // inferred from direct assay ///NM_007021 // GO:0005739 // mitochondrion // inferred from electronic annotation ///ENST00000298295 // GO:0005739 // mitochondrion // inferred from direct assay ///ENST00000298295 // GO:0005739 // mitochondrion // inferred from electronic annotation ///ENST00000448778 // GO:0005739 // mitochondrion // inferred from direct as…				NM_007021	25	Hs.93675
8100154	CORIN	2.38346	1.25306	2.38346	up	0.892477	-0.360582	main	chr4	10699	AF133845|AK297675|AK302816|AK304038|AK304466|BC110451|BX648285	corin,serinepeptidase	CORIN	NM_001278585 // GO:0003050 // regulation of systemic arterial blood pressure by atrial natriuretic peptide // inferred from mutant phenotype ///NM_001278585 // GO:0003050 // regulation of systemic arterial blood pressure by atrial natriuretic peptide // inferred from sequence or structural similarity ///NM_001278585 // GO:0006508 // proteolysis // inferred from direct assay ///NM_001278585 // GO:…	NM_001278585 // GO:0005576 // extracellular region // inferred from electronic annotation ///NM_001278585 // GO:0005886 // plasma membrane // inferred from electronic annotation ///NM_001278585 // GO:0005887 // integral component of plasma membrane // inferred from direct assay ///NM_001278585 // GO:0009986 // cell surface // inferred from electronic annotation ///NM_001278585 // GO:0016021 // in…	NM_001278585 // GO:0004252 // serine-type endopeptidase activity // inferred from direct assay ///NM_001278585 // GO:0070008 // serine-type exopeptidase activity // inferred from electronic annotation ///NM_001278585 // GO:0003824 // catalytic activity // inferred from electronic annotation ///NM_001278585 // GO:0004252 // serine-type endopeptidase activity // inferred from electronic annotation …	NM_001278585 // GenMAPP // Smooth_muscle_contraction///NM_001278586 // GenMAPP // Smooth_muscle_contraction///NM_006587 // GenMAPP // Smooth_muscle_contraction///ENST00000273857 // GenMAPP // Smooth_muscle_contraction///ENST00000502252 // GenMAPP // Smooth_muscle_contraction///ENST00000503821 // GenMAPP // Smooth_muscle_contraction///ENST00000504584 // GenMAPP // Smooth_muscle_contraction///ENST0…	ENST00000273857 // Pfam // IPR001254 // Peptidase S1///ENST00000273857 // Pfam // IPR002172 // Low-density lipoprotein (LDL) receptor class A repeat///ENST00000273857 // Pfam // IPR020067 // Frizzled domain///ENST00000502252 // Pfam // IPR001254 // Peptidase S1///ENST00000502252 // Pfam // IPR002172 // Low-density lipoprotein (LDL) receptor class A repeat///ENST00000502252 // Pfam // IPR020067 //…	NM_001278585///NM_001278586///NM_006587	26	Hs.518618///Hs.604887
8101762	SNCA	2.30015	1.20173	2.30015	up	0.772691	-0.429036	main	chr4	6622	AK290169|AY049786|BC013293|BC108275|CR457058|CR541653|D31839|JN709859|JN709860|JN709861|JN709862|JN709863|JN709864|JN709865|JN709866|JN709867|JN709868|JN709869|L08850|L36674|L36675	synuclein,alpha(nonA4componentofamyloidprecursor)	SNCA	NM_000345 // GO:0001774 // microglial cell activation // inferred from electronic annotation ///NM_000345 // GO:0001921 // positive regulation of receptor recycling // inferred from direct assay ///NM_000345 // GO:0001933 // negative regulation of protein phosphorylation // inferred from electronic annotation ///NM_000345 // GO:0001956 // positive regulation of neurotransmitter secretion // infer…	NM_000345 // GO:0005576 // extracellular region // traceable author statement ///NM_000345 // GO:0005634 // nucleus // inferred from direct assay ///NM_000345 // GO:0005640 // nuclear outer membrane // inferred from electronic annotation ///NM_000345 // GO:0005737 // cytoplasm // inferred from direct assay ///NM_000345 // GO:0005739 // mitochondrion // inferred from electronic annotation ///NM_00…	NM_000345 // GO:0000287 // magnesium ion binding // inferred from direct assay ///NM_000345 // GO:0005504 // fatty acid binding // inferred from direct assay ///NM_000345 // GO:0005507 // copper ion binding // inferred from direct assay ///NM_000345 // GO:0005509 // calcium ion binding // inferred from direct assay ///NM_000345 // GO:0005515 // protein binding // inferred from physical interactio…		ENST00000345009 // Pfam // IPR001058 // Synuclein///ENST00000394986 // Pfam // IPR001058 // Synuclein///ENST00000394989 // Pfam // IPR001058 // Synuclein///ENST00000394991 // Pfam // IPR001058 // Synuclein///ENST00000420646 // Pfam // IPR001058 // Synuclein///ENST00000505199 // Pfam // IPR001058 // Synuclein///ENST00000506691 // Pfam // IPR001058 // Synuclein///ENST00000508895 // Pfam // IPR00105…	NM_000345///NM_001146054///NM_007308///NM_001146055	34	Hs.21374///Hs.604559
8046086	CERS6	2.27035	1.18291	2.27035	up	0.825205	-0.357708	main	chr2	253782	BC030800|BC109284|BC109285	ceramidesynthase6	CERS6	NM_001256126 // GO:0006355 // regulation of transcription, DNA-templated // inferred from electronic annotation ///NM_001256126 // GO:0006665 // sphingolipid metabolic process // traceable author statement ///NM_001256126 // GO:0030148 // sphingolipid biosynthetic process // traceable author statement ///NM_001256126 // GO:0044281 // small molecule metabolic process // traceable author statement …	NM_001256126 // GO:0005789 // endoplasmic reticulum membrane // traceable author statement ///NM_001256126 // GO:0016021 // integral component of membrane // inferred from electronic annotation ///NM_001256126 // GO:0031965 // nuclear membrane // inferred from electronic annotation ///NM_001256126 // GO:0005634 // nucleus // inferred from electronic annotation ///NM_001256126 // GO:0005783 // end…	NM_001256126 // GO:0003700 // sequence-specific DNA binding transcription factor activity // inferred from electronic annotation ///NM_001256126 // GO:0043565 // sequence-specific DNA binding // inferred from electronic annotation ///NM_001256126 // GO:0050291 // sphingosine N-acyltransferase activity // inferred from electronic annotation ///NM_001256126 // GO:0003677 // DNA binding // inferred …		ENST00000305747 // Pfam // IPR001356 // Homeobox domain///ENST00000305747 // Pfam // IPR006634 // TRAM/LAG1/CLN8 homology domain///ENST00000392687 // Pfam // IPR001356 // Homeobox domain///ENST00000392687 // Pfam // IPR006634 // TRAM/LAG1/CLN8 homology domain	NM_001256126///NM_203463	33	Hs.506829///Hs.743222///Hs.604034
8162394	ASPN	2.20195	1.13878	2.20195	up	0.520003	-0.618776	main	chr9	54829	AK304501|AY029191|AY358329|BC063114|BC022059|AF316824	asporin	ASPN	NM_001193335 // GO:0030282 // bone mineralization // inferred from direct assay ///NM_001193335 // GO:0030512 // negative regulation of transforming growth factor beta receptor signaling pathway // inferred from direct assay ///NM_001193335 // GO:0070171 // negative regulation of tooth mineralization // inferred from sequence or structural similarity ///NM_001193335 // GO:0030512 // negative regu…	NM_001193335 // GO:0005578 // proteinaceous extracellular matrix // inferred from direct assay ///NM_001193335 // GO:0031012 // extracellular matrix // inferred from direct assay ///NM_001193335 // GO:0005576 // extracellular region // inferred from electronic annotation ///NM_001193335 // GO:0005578 // proteinaceous extracellular matrix // inferred from electronic annotation ///ENST00000375543 /…	NM_001193335 // GO:0005509 // calcium ion binding // inferred from direct assay ///NM_001193335 // GO:0005518 // collagen binding // inferred from electronic annotation ///NM_001193335 // GO:0005509 // calcium ion binding // inferred from electronic annotation ///ENST00000375543 // GO:0005509 // calcium ion binding // inferred from direct assay ///ENST00000375543 // GO:0005518 // collagen binding…		ENST00000375543 // Pfam // IPR000372 // Leucine-rich repeat-containing N-terminal///ENST00000375543 // Pfam // IPR001611 // Leucine-rich repeat///ENST00000375544 // Pfam // IPR000372 // Leucine-rich repeat-containing N-terminal///ENST00000375544 // Pfam // IPR001611 // Leucine-rich repeat	NM_001193335///NM_017680	33	Hs.435655///Hs.664385
8147030	STMN2	2.13494	1.0942	2.13494	up	1.75536	0.661166	main	chr8	11075	AK292737|AK297594|AK299500|AK308557|AK309130|BC006302|BT020034|CR456833|D50375|AK297485|AK091336|AK092187	stathmin2	STMN2	NM_001199214 // GO:0007026 // negative regulation of microtubule depolymerization // inferred from direct assay ///NM_001199214 // GO:0010976 // positive regulation of neuron projection development // inferred from direct assay ///NM_001199214 // GO:0010977 // negative regulation of neuron projection development // inferred from direct assay ///NM_001199214 // GO:0031115 // negative regulation of…	NM_001199214 // GO:0005737 // cytoplasm // inferred from direct assay ///NM_001199214 // GO:0005768 // endosome // inferred from electronic annotation ///NM_001199214 // GO:0005794 // Golgi apparatus // inferred from electronic annotation ///NM_001199214 // GO:0016020 // membrane // inferred from electronic annotation ///NM_001199214 // GO:0030027 // lamellipodium // inferred from direct assay //…	NM_001199214 // GO:0005515 // protein binding // inferred from physical interaction ///NM_001199214 // GO:0048306 // calcium-dependent protein binding // inferred from physical interaction ///NM_007029 // GO:0005515 // protein binding // inferred from physical interaction ///NM_007029 // GO:0048306 // calcium-dependent protein binding // inferred from physical interaction ///ENST00000220876 // GO…		ENST00000220876 // Pfam // IPR000956 // Stathmin family///ENST00000518111 // Pfam // IPR000956 // Stathmin family///ENST00000518491 // Pfam // IPR000956 // Stathmin family	NM_001199214///NM_007029	27	Hs.521651
7897449	SPSB1	2.08317	1.05878	2.08317	up	-0.234741	-1.29352	main	chr1	80176	AF403026|BC015711	splA/ryanodinereceptordomainandSOCSboxcontaining1	SPSB1	NM_025106 // GO:0016567 // protein ubiquitination // inferred from electronic annotation ///NM_025106 // GO:0035556 // intracellular signal transduction // inferred from electronic annotation ///ENST00000328089 // GO:0016567 // protein ubiquitination // inferred from electronic annotation ///ENST00000328089 // GO:0035556 // intracellular signal transduction // inferred from electronic annotation …	NM_025106 // GO:0005737 // cytoplasm // inferred from electronic annotation ///ENST00000328089 // GO:0005737 // cytoplasm // inferred from electronic annotation ///ENST00000357898 // GO:0005737 // cytoplasm // inferred from electronic annotation ///ENST00000377399 // GO:0005737 // cytoplasm // inferred from electronic annotation ///AF403026 // GO:0005737 // cytoplasm // inferred from electronic a…	NM_025106 // GO:0005515 // protein binding // inferred from physical interaction ///ENST00000328089 // GO:0005515 // protein binding // inferred from physical interaction ///ENST00000357898 // GO:0005515 // protein binding // inferred from physical interaction ///ENST00000377399 // GO:0005515 // protein binding // inferred from physical interaction ///AF403026 // GO:0005515 // protein binding // …		ENST00000328089 // Pfam // IPR001496 // SOCS protein, C-terminal///ENST00000328089 // Pfam // IPR003877 // SPRY domain///ENST00000357898 // Pfam // IPR001496 // SOCS protein, C-terminal///ENST00000357898 // Pfam // IPR003877 // SPRY domain///ENST00000377399 // Pfam // IPR001496 // SOCS protein, C-terminal///ENST00000377399 // Pfam // IPR003877 // SPRY domain	NM_025106	33	Hs.8261///Hs.738680///Hs.721335
8109383	GRIA1	2.07855	1.05558	2.07855	up	0.866183	-0.189395	main	chr5	2890	AK289565|AK294011|AK295039|AK295184|AK295827|AK310189|AK315934|BC111734|M64752|M81886	glutamatereceptor,ionotropic,AMPA1	GRIA1	NM_000827 // GO:0007165 // signal transduction // traceable author statement ///NM_000827 // GO:0007268 // synaptic transmission // traceable author statement ///NM_000827 // GO:0007616 // long-term memory // inferred from electronic annotation ///NM_000827 // GO:0031623 // receptor internalization // inferred from electronic annotation ///NM_000827 // GO:0034220 // ion transmembrane transport //…	NM_000827 // GO:0005789 // endoplasmic reticulum membrane // inferred from electronic annotation ///NM_000827 // GO:0005886 // plasma membrane // traceable author statement ///NM_000827 // GO:0008021 // synaptic vesicle // inferred from electronic annotation ///NM_000827 // GO:0009986 // cell surface // inferred from sequence or structural similarity ///NM_000827 // GO:0014069 // postsynaptic den…	NM_000827 // GO:0004971 // alpha-amino-3-hydroxy-5-methyl-4-isoxazole propionate selective glutamate receptor activity // inferred from direct assay ///NM_000827 // GO:0005234 // extracellular-glutamate-gated ion channel activity // not recorded ///NM_000827 // GO:0005515 // protein binding // inferred from physical interaction ///NM_000827 // GO:0008066 // glutamate receptor activity // traceabl…		ENST00000285900 // Pfam // IPR001320 // Ionotropic glutamate receptor///ENST00000285900 // Pfam // IPR001638 // Extracellular solute-binding protein, family 3///ENST00000285900 // Pfam // IPR001828 // Extracellular ligand-binding receptor///ENST00000285900 // Pfam // IPR019594 // Glutamate receptor, L-glutamate/glycine-binding///ENST00000340592 // Pfam // IPR001320 // Ionotropic glutamate recepto…	NM_000827///NM_001114183///NM_001258019///NM_001258020///NM_001258022///NM_001258023///NR_047578///NM_001258021	25	Hs.519693///Hs.737709
7951662	CRYAB	2.0485	1.03457	2.0485	up	0.863194	-0.171373	main	chr11	1410	AF007162|BC007008|BT006770|FJ224314|FJ876064|AK295498	crystallin,alphaB	CRYAB	NM_001289807 // GO:0001666 // response to hypoxia // inferred from electronic annotation ///NM_001289807 // GO:0002088 // lens development in camera-type eye // inferred from electronic annotation ///NM_001289807 // GO:0006006 // glucose metabolic process // inferred from electronic annotation ///NM_001289807 // GO:0006457 // protein folding // inferred from electronic annotation ///NM_001289807 …	NM_001289807 // GO:0005634 // nucleus // inferred from direct assay ///NM_001289807 // GO:0005737 // cytoplasm // inferred from direct assay ///NM_001289807 // GO:0005739 // mitochondrion // inferred from electronic annotation ///NM_001289807 // GO:0005794 // Golgi apparatus // inferred from electronic annotation ///NM_001289807 // GO:0005829 // cytosol // inferred from electronic annotation ///N…	NM_001289807 // GO:0005212 // structural constituent of eye lens // inferred from electronic annotation ///NM_001289807 // GO:0005515 // protein binding // inferred from physical interaction ///NM_001289807 // GO:0008017 // microtubule binding // inferred from electronic annotation ///NM_001289807 // GO:0042802 // identical protein binding // inferred from physical interaction ///NM_001289807 // …		ENST00000227251 // Pfam // IPR002068 // Alpha crystallin/Hsp20 domain///ENST00000227251 // Pfam // IPR003090 // Alpha-crystallin, N-terminal///ENST00000524660 // Pfam // IPR002068 // Alpha crystallin/Hsp20 domain///ENST00000526180 // Pfam // IPR002068 // Alpha crystallin/Hsp20 domain///ENST00000526180 // Pfam // IPR003090 // Alpha-crystallin, N-terminal///ENST00000527899 // Pfam // IPR002068 // A…	NM_001289807///NM_001289808///NM_001885	29	Hs.53454
8144917	LPL	2.02685	1.01924	2.02685	up	0.922828	-0.0964134	main	chr8	4023	AK290290|AK297164|BC011353|BT006726|CR457054|M15856	lipoproteinlipase	LPL	NM_000237 // GO:0001523 // retinoid metabolic process // traceable author statement ///NM_000237 // GO:0006633 // fatty acid biosynthetic process // inferred by curator ///NM_000237 // GO:0006633 // fatty acid biosynthetic process // inferred from direct assay ///NM_000237 // GO:0006633 // fatty acid biosynthetic process // inferred from sequence or structural similarity ///NM_000237 // GO:000664…	NM_000237 // GO:0005576 // extracellular region // traceable author statement ///NM_000237 // GO:0005615 // extracellular space // inferred from direct assay ///NM_000237 // GO:0005886 // plasma membrane // inferred from electronic annotation ///NM_000237 // GO:0009986 // cell surface // inferred from electronic annotation ///NM_000237 // GO:0031012 // extracellular matrix // inferred from electr…	NM_000237 // GO:0004465 // lipoprotein lipase activity // inferred from direct assay ///NM_000237 // GO:0004465 // lipoprotein lipase activity // inferred from sequence or structural similarity ///NM_000237 // GO:0004620 // phospholipase activity // inferred from sequence or structural similarity ///NM_000237 // GO:0004806 // triglyceride lipase activity // inferred from direct assay ///NM_000237…	NM_000237 // GenMAPP // Fatty_Acid_Degradation///NM_000237 // GenMAPP // Statin_Pathway_PharmGKB///ENST00000311322 // GenMAPP // Fatty_Acid_Degradation///ENST00000311322 // GenMAPP // Statin_Pathway_PharmGKB///ENST00000521994 // GenMAPP // Fatty_Acid_Degradation///ENST00000521994 // GenMAPP // Statin_Pathway_PharmGKB///ENST00000522701 // GenMAPP // Fatty_Acid_Degradation///ENST00000522701 // GenM…	ENST00000311322 // Pfam // IPR001024 // PLAT/LH2 domain///ENST00000311322 // Pfam // IPR013818 // Lipase, N-terminal///ENST00000522701 // Pfam // IPR013818 // Lipase, N-terminal///ENST00000524029 // Pfam // IPR013818 // Lipase, N-terminal	NM_000237	28	Hs.180878///Hs.619595
8157524	TLR4	1.99172	0.994012	1.99172	up	0.82725	-0.166762	main	chr9	7099	AB445638|AK290053|AK293068|BC117422|U88880|U93091|AK303730	toll-likereceptor4	TLR4	NM_003266 // GO:0000187 // activation of MAPK activity // inferred from sequence or structural similarity ///NM_003266 // GO:0002224 // toll-like receptor signaling pathway // traceable author statement ///NM_003266 // GO:0002322 // B cell proliferation involved in immune response // inferred from electronic annotation ///NM_003266 // GO:0002537 // nitric oxide production involved in inflammatory…	NM_003266 // GO:0005737 // cytoplasm // inferred from direct assay ///NM_003266 // GO:0005886 // plasma membrane // inferred from direct assay ///NM_003266 // GO:0005886 // plasma membrane // traceable author statement ///NM_003266 // GO:0005887 // integral component of plasma membrane // inferred from direct assay ///NM_003266 // GO:0009897 // external side of plasma membrane // inferred from di…	NM_003266 // GO:0001530 // lipopolysaccharide binding // inferred from mutant phenotype ///NM_003266 // GO:0001530 // lipopolysaccharide binding // non-traceable author statement ///NM_003266 // GO:0001875 // lipopolysaccharide receptor activity // inferred from direct assay ///NM_003266 // GO:0004872 // receptor activity // traceable author statement ///NM_003266 // GO:0004888 // transmembrane s…		ENST00000355622 // Pfam // IPR000157 // Toll/interleukin-1 receptor homology (TIR) domain///ENST00000355622 // Pfam // IPR001611 // Leucine-rich repeat///ENST00000394487 // Pfam // IPR000157 // Toll/interleukin-1 receptor homology (TIR) domain///ENST00000394487 // Pfam // IPR001611 // Leucine-rich repeat	NM_003266///NM_138554///NM_138557	36	Hs.174312
7927631	DKK1	1.98919	0.992183	1.98919	up	1.02216	0.0299736	main	chr10	22943	AF127563|AF177394|AY359005|BC001539|JN966744	dickkopfWNTsignalingpathwayinhibitor1	DKK1	NM_012242 // GO:0000122 // negative regulation of transcription from RNA polymerase II promoter // inferred from direct assay ///NM_012242 // GO:0000122 // negative regulation of transcription from RNA polymerase II promoter // inferred from sequence or structural similarity ///NM_012242 // GO:0000904 // cell morphogenesis involved in differentiation // inferred from electronic annotation ///NM_0…	NM_012242 // GO:0005615 // extracellular space // inferred from direct assay ///NM_012242 // GO:0005886 // plasma membrane // inferred from direct assay ///NM_012242 // GO:0005576 // extracellular region // inferred from electronic annotation ///ENST00000373970 // GO:0005615 // extracellular space // inferred from direct assay ///ENST00000373970 // GO:0005886 // plasma membrane // inferred from d…	NM_012242 // GO:0004871 // signal transducer activity // traceable author statement ///NM_012242 // GO:0005515 // protein binding // inferred from physical interaction ///NM_012242 // GO:0008083 // growth factor activity // traceable author statement ///NM_012242 // GO:0048019 // receptor antagonist activity // inferred from direct assay ///NM_012242 // GO:0050750 // low-density lipoprotein parti…		ENST00000373970 // Pfam // IPR006796 // Dickkopf, N-terminal cysteine-rich	NM_012242	32	Hs.40499
8093826	ADRA2C	1.94072	0.956591	1.94072	up	0.549777	-0.406814	main	chr4	152	BC142625|J03853	adrenoceptoralpha2C	ADRA2C	NM_000683 // GO:0006112 // energy reserve metabolic process // traceable author statement ///NM_000683 // GO:0007186 // G-protein coupled receptor signaling pathway // traceable author statement ///NM_000683 // GO:0007267 // cell-cell signaling // traceable author statement ///NM_000683 // GO:0007565 // female pregnancy // inferred from electronic annotation ///NM_000683 // GO:0007596 // blood co…	NM_000683 // GO:0005737 // cytoplasm // inferred from direct assay ///NM_000683 // GO:0005768 // endosome // traceable author statement ///NM_000683 // GO:0005886 // plasma membrane // traceable author statement ///NM_000683 // GO:0005887 // integral component of plasma membrane // inferred from direct assay ///NM_000683 // GO:0043679 // axon terminus // inferred from electronic annotation ///NM_…	NM_000683 // GO:0004938 // alpha2-adrenergic receptor activity // inferred from direct assay ///NM_000683 // GO:0005515 // protein binding // inferred from physical interaction ///NM_000683 // GO:0031694 // alpha-2A adrenergic receptor binding // inferred from physical interaction ///NM_000683 // GO:0042803 // protein homodimerization activity // inferred from direct assay ///NM_000683 // GO:0046…	NM_000683 // GenMAPP // GPCRDB_Class_A_Rhodopsin-like///NM_000683 // GenMAPP // Monoamine_GPCRs///ENST00000330055 // GenMAPP // GPCRDB_Class_A_Rhodopsin-like///ENST00000330055 // GenMAPP // Monoamine_GPCRs///BC142625 // GenMAPP // GPCRDB_Class_A_Rhodopsin-like///BC142625 // GenMAPP // Monoamine_GPCRs///J03853 // GenMAPP // GPCRDB_Class_A_Rhodopsin-like///J03853 // GenMAPP // Monoamine_GPCRs///ENS…	ENST00000330055 // Pfam // IPR000276 // G protein-coupled receptor, rhodopsin-like///ENST00000330055 // Pfam // IPR019424 // 7TM GPCR, olfactory receptor/chemoreceptor Srsx///ENST00000330055 // Pfam // IPR019430 // 7TM GPCR, serpentine receptor class x (Srx)///ENST00000509482 // Pfam // IPR000276 // G protein-coupled receptor, rhodopsin-like///ENST00000509482 // Pfam // IPR019424 // 7TM GPCR, olf…	NM_000683	32	Hs.123022
8163257	LPAR1	1.93301	0.950848	1.93301	up	0.924647	-0.0262009	main	chr9	1902	AK290287|AY322546|BC030615|BC036034|BC073167|U78192|U80811|AK296374|AK299279	lysophosphatidicacidreceptor1	LPAR1	NM_001401 // GO:0000187 // activation of MAPK activity // inferred from electronic annotation ///NM_001401 // GO:0007186 // G-protein coupled receptor signaling pathway // traceable author statement ///NM_001401 // GO:0007202 // activation of phospholipase C activity // traceable author statement ///NM_001401 // GO:0007204 // positive regulation of cytosolic calcium ion concentration // traceable…	NM_001401 // GO:0005886 // plasma membrane // traceable author statement ///NM_001401 // GO:0005887 // integral component of plasma membrane // traceable author statement ///NM_001401 // GO:0009986 // cell surface // inferred from direct assay ///NM_001401 // GO:0030139 // endocytic vesicle // inferred from direct assay ///NM_001401 // GO:0043197 // dendritic spine // inferred from electronic ann…	NM_001401 // GO:0001965 // G-protein alpha-subunit binding // inferred from electronic annotation ///NM_001401 // GO:0004930 // G-protein coupled receptor activity // traceable author statement ///NM_001401 // GO:0005515 // protein binding // inferred from physical interaction ///NM_001401 // GO:0005543 // phospholipid binding // inferred from electronic annotation ///NM_001401 // GO:0030165 // P…	NM_001401 // GenMAPP // Small_ligand_GPCRs///NM_001401 // GenMAPP // Smooth_muscle_contraction///NM_057159 // GenMAPP // Small_ligand_GPCRs///NM_057159 // GenMAPP // Smooth_muscle_contraction///ENST00000358883 // GenMAPP // Small_ligand_GPCRs///ENST00000358883 // GenMAPP // Smooth_muscle_contraction///ENST00000374430 // GenMAPP // Small_ligand_GPCRs///ENST00000374430 // GenMAPP // Smooth_muscle_c…	ENST00000358883 // Pfam // IPR000276 // G protein-coupled receptor, rhodopsin-like///ENST00000374430 // Pfam // IPR000276 // G protein-coupled receptor, rhodopsin-like///ENST00000374431 // Pfam // IPR000276 // G protein-coupled receptor, rhodopsin-like///ENST00000441240 // Pfam // IPR000276 // G protein-coupled receptor, rhodopsin-like///ENST00000541779 // Pfam // IPR000276 // G protein-coupled r…	NM_001401///NM_057159	26	Hs.126667///Hs.703114
7909789	TGFB2	1.92427	0.944311	1.92427	up	1.39336	0.449044	main	chr1	7042	AK295671|AK296504|AK299839|BC096235|BC099635|M19154|AB209842	transforminggrowthfactor,beta2	TGFB2	NM_001135599 // GO:0000902 // cell morphogenesis // inferred from direct assay ///NM_001135599 // GO:0001502 // cartilage condensation // inferred from electronic annotation ///NM_001135599 // GO:0001525 // angiogenesis // traceable author statement ///NM_001135599 // GO:0001654 // eye development // inferred from direct assay ///NM_001135599 // GO:0001666 // response to hypoxia // inferred from …	NM_001135599 // GO:0005576 // extracellular region // inferred from direct assay ///NM_001135599 // GO:0005576 // extracellular region // traceable author statement ///NM_001135599 // GO:0005615 // extracellular space // inferred from direct assay ///NM_001135599 // GO:0030424 // axon // inferred from sequence or structural similarity ///NM_001135599 // GO:0031012 // extracellular matrix // infer…	NM_001135599 // GO:0001540 // beta-amyloid binding // inferred from direct assay ///NM_001135599 // GO:0004702 // receptor signaling protein serine/threonine kinase activity // inferred from direct assay ///NM_001135599 // GO:0005102 // receptor binding // inferred from mutant phenotype ///NM_001135599 // GO:0005114 // type II transforming growth factor beta receptor binding // inferred from dire…		ENST00000366929 // Pfam // IPR001111 // Transforming growth factor-beta, N-terminal///ENST00000366929 // Pfam // IPR001839 // Transforming growth factor-beta, C-terminal///ENST00000366930 // Pfam // IPR001111 // Transforming growth factor-beta, N-terminal///ENST00000366930 // Pfam // IPR001839 // Transforming growth factor-beta, C-terminal	NM_001135599///NM_003238	28	Hs.133379///Hs.595064///Hs.595065///Hs.726819
8163672	PAPPA-AS1	1.91679	0.938694	1.91679	up	0.682702	-0.255993	main	chr9	493913	AY623011|AY623012	PAPPAantisenseRNA1	PAPPA-AS1	ENST00000445861 // GO:0008150 // biological_process // no biological data available ///AY623011 // GO:0008150 // biological_process // no biological data available ///AY623011 // GO:0006508 // proteolysis // inferred from electronic annotation ///AY623011 // GO:0007565 // female pregnancy // non-traceable author statement ///AY623011 // GO:0007565 // female pregnancy // traceable author statement…	ENST00000445861 // GO:0016021 // integral component of membrane // inferred from electronic annotation ///ENST00000445861 // GO:0005789 // endoplasmic reticulum membrane // inferred from electronic annotation ///ENST00000445861 // GO:0005575 // cellular_component // no biological data available ///ENST00000445861 // GO:0005783 // endoplasmic reticulum // inferred from electronic annotation ///ENS…	ENST00000445861 // GO:0003674 // molecular_function // no biological data available ///AY623011 // GO:0003674 // molecular_function // no biological data available ///AY623011 // GO:0004175 // endopeptidase activity // inferred from electronic annotation ///AY623011 // GO:0008233 // peptidase activity // inferred from electronic annotation ///AY623011 // GO:0008237 // metallopeptidase activity //…				26	Hs.728832
7968351	MEDAG	1.91646	0.938441	1.91646	up	0.564143	-0.374298	main	chr13	84935	AK027740|BC040165|BC101624|BC101626	mesentericestrogen-dependentadipogenesis	MEDAG	NM_032849 // GO:0045600 // positive regulation of fat cell differentiation // inferred from sequence or structural similarity ///NM_032849 // GO:0045600 // positive regulation of fat cell differentiation // inferred from electronic annotation ///ENST00000380482 // GO:0045600 // positive regulation of fat cell differentiation // inferred from sequence or structural similarity ///ENST00000380482 //…	NM_032849 // GO:0005737 // cytoplasm // inferred from direct assay ///NM_032849 // GO:0005737 // cytoplasm // inferred from electronic annotation ///ENST00000380482 // GO:0005737 // cytoplasm // inferred from direct assay ///ENST00000380482 // GO:0005737 // cytoplasm // inferred from electronic annotation ///AK027740 // GO:0005737 // cytoplasm // inferred from direct assay ///AK027740 // GO:00057…				NM_032849	25	Hs.147880///Hs.708377
8147221	OSGIN2	1.90617	0.930674	1.90617	up	0.561444	-0.36923	main	chr8	734	AF061326	oxidativestressinducedgrowthinhibitorfamilymember2	OSGIN2	NM_001126111 // GO:0007126 // meiotic nuclear division // inferred from electronic annotation ///NM_004337 // GO:0007126 // meiotic nuclear division // inferred from electronic annotation ///ENST00000297438 // GO:0007126 // meiotic nuclear division // inferred from electronic annotation ///ENST00000297438 // GO:0007126 // meiotic nuclear division // non-traceable author statement ///ENST000002974…	NM_001126111 // GO:0005575 // cellular_component // no biological data available ///NM_004337 // GO:0005575 // cellular_component // no biological data available ///ENST00000297438 // GO:0005575 // cellular_component // no biological data available ///ENST00000451899 // GO:0005575 // cellular_component // no biological data available ///ENST00000520659 // GO:0005575 // cellular_component // no bi…	NM_001126111 // GO:0003674 // molecular_function // no biological data available ///NM_004337 // GO:0003674 // molecular_function // no biological data available ///ENST00000297438 // GO:0003674 // molecular_function // no biological data available ///ENST00000451899 // GO:0003674 // molecular_function // no biological data available ///ENST00000520659 // GO:0003674 // molecular_function // no bi…			NM_001126111///NM_004337	32	Hs.436445///Hs.606423
8154951	GLULP4	1.90068	0.926518	1.90068	up	0.973352	0.0468338	main	chr9	2752	AK301600|AL161952|AY486122|AY513283|AY947343|BC010037|BC011700|BC011852|BC018992|BC031964|BC051726|BX537384	glutamate-ammonialigase(glutaminesynthetase)pseudogene4	GLULP4	NM_001033044 // GO:0001504 // neurotransmitter uptake // traceable author statement ///NM_001033044 // GO:0006538 // glutamate catabolic process // traceable author statement ///NM_001033044 // GO:0006542 // glutamine biosynthetic process // traceable author statement ///NM_001033044 // GO:0007268 // synaptic transmission // traceable author statement ///NM_001033044 // GO:0008283 // cell prolife…	NM_001033044 // GO:0005634 // nucleus // inferred from direct assay ///NM_001033044 // GO:0005737 // cytoplasm // inferred from direct assay ///NM_001033044 // GO:0005739 // mitochondrion // inferred from electronic annotation ///NM_001033044 // GO:0005791 // rough endoplasmic reticulum // inferred from electronic annotation ///NM_001033044 // GO:0005829 // cytosol // traceable author statement /…	NM_001033044 // GO:0000287 // magnesium ion binding // inferred from electronic annotation ///NM_001033044 // GO:0004351 // glutamate decarboxylase activity // inferred from electronic annotation ///NM_001033044 // GO:0004356 // glutamate-ammonia ligase activity // not recorded ///NM_001033044 // GO:0005524 // ATP binding // inferred from electronic annotation ///NM_001033044 // GO:0016595 // glu…	NM_002065 // HumanCyc // GLNSYN-PWY///NM_002065 // HumanCyc // GLUTAMINE-SYN2-PWY///AL161952 // HumanCyc // GLNSYN-PWY///AL161952 // HumanCyc // GLUTAMINE-SYN2-PWY///BC010037 // HumanCyc // GLNSYN-PWY///BC010037 // HumanCyc // GLUTAMINE-SYN2-PWY///BC011700 // HumanCyc // GLNSYN-PWY///BC011700 // HumanCyc // GLUTAMINE-SYN2-PWY///BC011852 // HumanCyc // GLNSYN-PWY///BC011852 // HumanCyc // GLUTAMIN…	ENST00000311223 // Pfam // IPR008146 // Glutamine synthetase, catalytic domain///ENST00000311223 // Pfam // IPR008147 // Glutamine synthetase, beta-Grasp///ENST00000331872 // Pfam // IPR008146 // Glutamine synthetase, catalytic domain///ENST00000331872 // Pfam // IPR008147 // Glutamine synthetase, beta-Grasp///ENST00000339526 // Pfam // IPR008146 // Glutamine synthetase, catalytic domain///ENST00…	NM_001033044///NM_001033056///NM_002065	14	Hs.518525///Hs.559602///Hs.745477
8132667	ADCY1	1.89254	0.920325	1.89254	up	0.78024	-0.140085	main	chr7	107		adenylatecyclase1(brain)	ADCY1	NM_001281768 // GO:0006112 // energy reserve metabolic process // traceable author statement ///NM_001281768 // GO:0006171 // cAMP biosynthetic process // inferred from electronic annotation ///NM_001281768 // GO:0006833 // water transport // traceable author statement ///NM_001281768 // GO:0007165 // signal transduction // traceable author statement ///NM_001281768 // GO:0007173 // epidermal gro…	NM_001281768 // GO:0005634 // nucleus // inferred from electronic annotation ///NM_001281768 // GO:0005886 // plasma membrane // inferred from direct assay ///NM_001281768 // GO:0005886 // plasma membrane // traceable author statement ///NM_001281768 // GO:0016021 // integral component of membrane // inferred from electronic annotation ///NM_001281768 // GO:0070062 // extracellular vesicular exos…	NM_001281768 // GO:0005516 // calmodulin binding // inferred from electronic annotation ///NM_001281768 // GO:0005524 // ATP binding // inferred from electronic annotation ///NM_001281768 // GO:0008294 // calcium- and calmodulin-responsive adenylate cyclase activity // non-traceable author statement ///NM_001281768 // GO:0046872 // metal ion binding // inferred from electronic annotation ///NM_00…	NM_001281768 // GenMAPP // G_Protein_Signaling///NM_001281768 // GenMAPP // Calcium_regulation_in_cardiac_cells///NM_001281768 // GenMAPP // Smooth_muscle_contraction///NM_021116 // GenMAPP // G_Protein_Signaling///NM_021116 // GenMAPP // Calcium_regulation_in_cardiac_cells///NM_021116 // GenMAPP // Smooth_muscle_contraction///ENST00000297323 // GenMAPP // G_Protein_Signaling///ENST00000297323 //…	ENST00000297323 // Pfam // IPR001054 // Adenylyl cyclase class-3/4/guanylyl cyclase///ENST00000432715 // Pfam // IPR001054 // Adenylyl cyclase class-3/4/guanylyl cyclase	NM_001281768///NM_021116	36	Hs.192215
8122660	UST	1.89214	0.920021	1.89214	up	0.643781	-0.27624	main	chr6	10090	AB020316|AJ420554|AK292922|BC093668|BC093694	uronyl-2-sulfotransferase	UST	NM_005715 // GO:0005975 // carbohydrate metabolic process // traceable author statement ///NM_005715 // GO:0006477 // protein sulfation // traceable author statement ///NM_005715 // GO:0030203 // glycosaminoglycan metabolic process // traceable author statement ///NM_005715 // GO:0030204 // chondroitin sulfate metabolic process // traceable author statement ///NM_005715 // GO:0030208 // dermatan …	NM_005715 // GO:0000139 // Golgi membrane // traceable author statement ///NM_005715 // GO:0016021 // integral component of membrane // inferred from electronic annotation ///NM_005715 // GO:0000139 // Golgi membrane // inferred from electronic annotation ///NM_005715 // GO:0005794 // Golgi apparatus // inferred from electronic annotation ///NM_005715 // GO:0016020 // membrane // inferred from el…	NM_005715 // GO:0008146 // sulfotransferase activity // inferred from electronic annotation ///NM_005715 // GO:0008146 // sulfotransferase activity // traceable author statement ///NM_005715 // GO:0016740 // transferase activity // inferred from electronic annotation ///ENST00000367463 // GO:0008146 // sulfotransferase activity // inferred from electronic annotation ///ENST00000367463 // GO:00017…		ENST00000367463 // Pfam // IPR005331 // Sulfotransferase///ENST00000367463 // Pfam // IPR009729 // Galactose-3-O-sulfotransferase	NM_005715///XM_005266790	35	Hs.657370///Hs.594962
[truncated: 163 more rows]

## Sheet: NUP_ E2+P4 vs Veh
Table 4c. Differentially expressed in NUP_E2+P4 vs vehicle.
Transcripts Cluster Id	genesymbol	FC ([NUP-EP] vs [NUP-Veh])	Log FC ([NUP-EP] vs [NUP-Veh])	FC (abs) ([NUP-EP] vs [NUP-Veh])	Regulation ([NUP-EP] vs [NUP-Veh])	[NUP-EP](normalized)	[NUP-Veh](normalized)	category	ChromosomeNumber	entrezgene	genbank	genedescription	genesymbol	GO_biological_process	GO_cellular_component	GO_molecular_function	pathway	protein_domains	refseq	total_probes	unigene
[truncated: 603 more rows]
