# Supplementary material for: Steroid hormones regulate genome-wide epigenetic programming and gene transcription in human endometrial cells with marked aberrancies in endometriosis
Source: PLoS Genet. 2020 Jun 17;16(6):e1008601. doi: 10.1371/journal.pgen.1008601 (PMC7299312; doi:10.1371/journal.pgen.1008601)
Supplement: S6 Table — (XLSX) [file pgen.1008601.s009.xlsx]

## Sheet: Endo I_E2_Gain 
Supp Table 6. Differentially methylated CpG sites in response to E2, P4, E2+P4 (vs. vehicle) in endometriosis stage I eSF, based on loss and gain of methylation.
Supp Table 6a. Gain of methylation in response to E2 (vs. vehicle) in stage I eSF (Endo I).
Alt ID	Median delta beta	ann[, 1]	CHR	UCSC_RefGene_Name	UCSC_RefGene_Accession	UCSC_RefGene_Group	UCSC_CpG_Islands_Name	Relation_to_UCSC_CpG_Island	Enhancer	HMM_Island
cg16734913	0.138916	cg16734913	11	OR5W2	NM_001001960	1stExon			NA
cg00096806	0.115183	cg00096806	17	TANC2	NM_025185	1stExon			NA
cg04362407	0.141745	cg04362407	3	OR5K1	NM_001004736	1stExon			NA
cg25267258	0.132013	cg25267258	6	OR14J1	NM_030946	1stExon			NA
cg05514006	0.098504	cg05514006	17	C17orf67	NM_001085430	1stExon			TRUE
cg23936031	0.0985768	cg23936031	7	HOXA5	NM_019102	1stExon	chr7:27182613-27185562	Island	NA	7:27148127-27149665
cg15783466	0.150585	cg15783466	12	OR6C2	NM_054105	1stExon			NA
cg02756170	0.149551	cg02756170	5	HISPPD1	NM_015216	1stExon			NA
cg21945989	0.126211	cg21945989	4	CSN2	NM_001891	1stExon			NA
cg06026375	0.125174	cg06026375	12	PMCH	NM_002674	1stExon			NA
cg07561132	0.100886	cg07561132	20	C20orf79;C20orf79	NM_178483;NM_178483	1stExon;3'UTR			NA
cg08059402	0.175298	cg08059402	3	ATP13A3;ATP13A3	NM_024524;NM_024524	1stExon;5'UTR			NA
cg24792113	0.124864	cg24792113	4	TMPRSS11E;TMPRSS11E	NM_014058;NM_014058	1stExon;5'UTR			NA
cg02626129	0.105111	cg02626129	13	C13orf33;C13orf33	NM_032849;NM_032849	1stExon;5'UTR	chr13:31480272-31481105	Island	TRUE	13:30378304-30379058
cg02893823	0.130109	cg02893823	17	KRT19;KRT19	NM_002276;NM_002276	1stExon;5'UTR	chr17:39683908-39684599	Island	NA	17:36936925-36938125
cg25053900	0.109912	cg25053900	X	ARX;ARX	NM_139058;NM_139058	1stExon;5'UTR	chrX:25033664-25034712	Island	NA	X:24943254-24944157
cg27319123	0.146833	cg27319123	11	KCNA4;KCNA4	NM_002233;NM_002233	1stExon;5'UTR	chr11:30038522-30038823	N_Shore	NA	11:29994806-29994909
cg25863892	0.158404	cg25863892	4	FLJ41562;FLJ41562	NM_001129907;NM_001129907	1stExon;5'UTR			NA
cg11520493	0.121637	cg11520493	12	IL22;IL22	NM_020525;NM_020525	1stExon;5'UTR			NA
cg17921115	0.122708	cg17921115	X	VSIG1;VSIG1;VSIG1;VSIG1	NM_182607;NM_001170553;NM_182607;NM_001170553	1stExon;5'UTR;5'UTR;1stExon			NA
cg06442240	0.131748	cg06442240	16	ITPRIPL2;ITPRIPL2;ITPRIPL2	NM_001034841;NR_028028;NM_001034841	1stExon;Body;3'UTR	chr16:19127121-19127324	S_Shore	NA
cg10587183	0.126236	cg10587183	13	MAB21L1;MIR548F5;NBEA;MAB21L1	NM_005584;NR_031646;NM_015678;NM_005584	1stExon;Body;Body;3'UTR	chr13:36049570-36050159	N_Shore	NA
cg16590151	0.103607	cg16590151	6	SYNCRIP;SYNCRIP;SYNCRIP;SYNCRIP;SYNCRIP;SYNCRIP;SYNCRIP;SYNCRIP;SYNCRIP	NM_001159673;NM_001159676;NM_001159677;NM_001159675;NM_001159673;NM_001159677;NM_001159674;NM_006372;NM_006372	1stExon;TSS1500;5'UTR;TSS1500;5'UTR;1stExon;TSS200;5'UTR;1stExon	chr6:86351551-86353914	Island	NA	6:86408271-86410633
cg15742116	0.139059	cg15742116	19	FBN3	NM_032447	3'UTR			NA
cg13863769	0.199113	cg13863769	18	ZCCHC2	NM_017742	3'UTR			TRUE
cg15824312	0.185398	cg15824312	1	FUBP1	NM_003902	3'UTR			NA
cg25335435	0.184617	cg25335435	11	SLC17A6	NM_020346	3'UTR			NA
cg25928521	0.176208	cg25928521	11	PDE3B	NM_000922	3'UTR			NA
cg27402766	0.169973	cg27402766	3	ABI3BP	NM_015429	3'UTR			NA
cg25407540	0.166915	cg25407540	5	C9	NM_001737	3'UTR			NA
cg02021337	0.157581	cg02021337	3	KLHL24	NM_017644	3'UTR			NA
cg27146741	0.152448	cg27146741	12	PPFIA2	NM_003625	3'UTR			NA
cg19698099	0.134801	cg19698099	2	COL5A2	NM_000393	3'UTR			NA
cg05572930	0.117809	cg05572930	6	RNF217	NM_152553	3'UTR			NA
cg15190149	0.157866	cg15190149	19	MIDN	NM_177401	3'UTR	chr19:1256998-1257348	Island	NA	19:1208020-1208372
cg08879744	0.112255	cg08879744	8	ZFP41	NM_173832	3'UTR	chr8:144337536-144338585	N_Shelf	NA	8:144406134-144407288
cg26441230	0.264476	cg26441230	8	UBE2V2	NM_003350	3'UTR			NA
cg10081664	0.16167	cg10081664	12	FAM19A2	NM_178539	3'UTR			NA
cg13090417	0.148813	cg13090417	14	PRPF39	NM_017922	3'UTR			NA
cg16234986	0.142908	cg16234986	4	ATP10D	NM_020453	3'UTR			NA
cg19239230	0.139526	cg19239230	1	RGS7	NM_002924	3'UTR			NA
cg19361615	0.13816	cg19361615	7	SEMA3C	NM_006379	3'UTR			NA
cg26674645	0.13331	cg26674645	5	FAM169A	NM_015566	3'UTR			NA
cg24476842	0.131754	cg24476842	12	RAB21	NM_014999	3'UTR			NA
cg01652721	0.130957	cg01652721	8	XKR6	NM_173683	3'UTR			NA
cg16987684	0.130839	cg16987684	4	RRH	NM_006583	3'UTR			NA
cg20524452	0.1279	cg20524452	4	RELL1	NM_001085399	3'UTR			NA	4:37280871-37280899
cg19910930	0.127672	cg19910930	8	WRN	NM_000553	3'UTR			NA
cg01503218	0.126958	cg01503218	13	KPNA3	NM_002267	3'UTR			NA
cg19638818	0.125217	cg19638818	X	ZNF280C	NM_017666	3'UTR			NA
cg21610854	0.122839	cg21610854	3	RETNLB	NM_032579	3'UTR			NA
cg15421324	0.119612	cg15421324	3	PAK2	NM_002577	3'UTR			NA
cg18595137	0.116333	cg18595137	13	FREM2	NM_207361	3'UTR			NA
cg23273301	0.116049	cg23273301	18	ZNF24	NM_006965	3'UTR			TRUE
cg13566674	0.114339	cg13566674	9	C9orf40	NM_017998	3'UTR			NA
cg19345896	0.113437	cg19345896	X	IL1RAPL1	NM_014271	3'UTR			NA
cg15863374	0.0956881	cg15863374	20	POLR3F	NM_006466	3'UTR			NA
cg10409341	0.11302	cg10409341	15	MEX3B	NM_032246	3'UTR	chr15:82335472-82339937	N_Shore	NA
cg18827396	0.219744	cg18827396	4	CDKN2AIP	NM_017632	3'UTR	chr4:184365197-184366435	S_Shelf	NA
cg02092276	0.209537	cg02092276	3	COL6A6	NM_001102608	3'UTR			NA
cg19241112	0.173226	cg19241112	12	ZDHHC17	NM_015336	3'UTR			NA
cg17117871	0.153945	cg17117871	11	PRRG4	NM_024081	3'UTR			NA
cg20043699	0.153765	cg20043699	12	KERA	NM_007035	3'UTR			NA
cg12617598	0.152832	cg12617598	1	CDC73	NM_024529	3'UTR			NA
cg18465072	0.150808	cg18465072	17	SUZ12	NM_015355	3'UTR			NA
cg08740026	0.139901	cg08740026	21	CYYR1	NM_052954	3'UTR			NA
cg21574574	0.139621	cg21574574	3	NPHP3	NM_153240	3'UTR			NA
cg26477387	0.137194	cg26477387	6	ZNF292	NM_015021	3'UTR			NA
cg22061809	0.136727	cg22061809	18	IMPACT	NM_018439	3'UTR			NA
cg24769348	0.133915	cg24769348	10	OIT3	NM_152635	3'UTR			NA
cg15867829	0.133716	cg15867829	4	PABPC4L	NM_001114734	3'UTR			NA
cg04491365	0.12946	cg04491365	4	USP38	NM_032557	3'UTR			NA
cg00084131	0.126846	cg00084131	3	C3orf64	NM_173654	3'UTR			NA
cg22539390	0.125847	cg22539390	13	TGDS	NM_014305	3'UTR			NA
cg22871610	0.125362	cg22871610	4	NMU	NM_006681	3'UTR			NA
cg04779597	0.120995	cg04779597	3	SELT	NM_016275	3'UTR			NA
cg19637461	0.120277	cg19637461	5	SLC12A2	NM_001046	3'UTR			NA
cg17646610	0.118331	cg17646610	5	LOX	NM_002317	3'UTR			NA
cg27416948	0.115557	cg27416948	4	SH3RF1	NM_020870	3'UTR			TRUE
cg01769980	0.113717	cg01769980	5	CCDC125	NM_176816	3'UTR			NA
cg25966817	0.113297	cg25966817	5	ERCC8	NM_000082	3'UTR			NA
cg08835915	0.112887	cg08835915	19	ZSCAN5B	NM_001080456	3'UTR			NA
cg24918798	0.11223	cg24918798	2	TMEM182	NM_144632	3'UTR			NA
cg16767652	0.106293	cg16767652	8	ADAM28	NM_014265	3'UTR			NA
cg09601994	0.101703	cg09601994	2	GTF3C3	NM_012086	3'UTR			NA
cg08043872	0.107865	cg08043872	7	DOCK4	NM_014705	3'UTR	chr7:111368366-111368665	N_Shore	NA
cg10503236	0.125596	cg10503236	1	EXOC8;EXOC8	NM_175876;NM_175876	3'UTR;1stExon	chr1:231473012-231474382	N_Shelf	NA
cg00291164	0.140767	cg00291164	X	ZDHHC9;ZDHHC9	NM_001008222;NM_016032	3'UTR;3'UTR			NA
cg14410516	0.152372	cg14410516	4	PDS5A;PDS5A	NM_001100399;NM_015200	3'UTR;3'UTR			TRUE
cg10332715	0.14663	cg10332715	1	HNRNPU;HNRNPU	NM_004501;NM_031844	3'UTR;3'UTR			NA
cg19929852	0.138074	cg19929852	4	CPEB2;CPEB2	NM_182485;NM_182646	3'UTR;3'UTR			NA
cg04964845	0.109485	cg04964845	14	PPM1A;PPM1A	NM_177952;NM_021003	3'UTR;3'UTR			NA
cg18516595	0.097517	cg18516595	5	SKP1;SKP1	NM_006930;NM_170679	3'UTR;3'UTR			NA
cg15488457	0.164693	cg15488457	2	IKZF2;IKZF2	NM_001079526;NM_016260	3'UTR;3'UTR			NA
cg21749275	0.164519	cg21749275	4	SEC24B;SEC24B	NM_001042734;NM_006323	3'UTR;3'UTR			NA
cg20258753	0.148868	cg20258753	7	GTPBP10;GTPBP10	NM_001042717;NM_033107	3'UTR;3'UTR			NA
cg14870128	0.148705	cg14870128	10	VPS26A;VPS26A	NM_001035260;NM_004896	3'UTR;3'UTR			NA
cg13478668	0.143176	cg13478668	9	SCAI;SCAI	NM_001144877;NM_173690	3'UTR;3'UTR			NA
cg19756042	0.128246	cg19756042	10	HNRNPH3;HNRNPH3	NM_012207;NM_021644	3'UTR;3'UTR			NA
cg10146780	0.119964	cg10146780	14	TXNDC16;TXNDC16	NM_020784;NM_001160047	3'UTR;3'UTR			NA
cg21125848	0.11373	cg21125848	3	TBCCD1;TBCCD1	NM_001134415;NM_018138	3'UTR;3'UTR			NA
cg24511167	0.105519	cg24511167	7	VPS41;VPS41	NM_080631;NM_014396	3'UTR;3'UTR			NA
cg07664999	0.102687	cg07664999	8	RIMS2;RIMS2	NM_001100117;NM_014677	3'UTR;3'UTR			NA
cg26388009	0.0952474	cg26388009	X	NOX1;NOX1	NM_013955;NM_007052	3'UTR;3'UTR			NA
cg12518259	0.111331	cg12518259	X	HNRNPH2;HNRNPH2	NM_001032393;NM_019597	3'UTR;3'UTR			NA
cg26283202	0.123166	cg26283202	15	USP8;USP8;USP8	NM_005154;NM_001128610;NM_001128611	3'UTR;3'UTR;3'UTR			NA
cg19564112	0.11665	cg19564112	4	BANK1;BANK1;BANK1	NM_001127507;NM_001083907;NM_017935	3'UTR;3'UTR;3'UTR			NA
cg26484667	0.14262	cg26484667	X	XG;XG;XG	NM_175569;NM_001141919;NM_001141920	3'UTR;3'UTR;3'UTR			NA
cg14111789	0.10552	cg14111789	X	CASK;CASK;CASK	NM_001126054;NM_003688;NM_001126055	3'UTR;3'UTR;3'UTR			TRUE
cg04297995	0.102905	cg04297995	19	SIGLEC6;SIGLEC6;SIGLEC6	NM_001245;NM_198846;NM_198845	3'UTR;3'UTR;3'UTR			NA
cg20850894	0.100619	cg20850894	4	NPFFR2;NPFFR2;NPFFR2	NM_004885;NM_053036;NM_001144756	3'UTR;3'UTR;3'UTR			NA
cg17820060	0.143517	cg17820060	1	COL11A1;COL11A1;COL11A1;COL11A1	NM_001854;NM_001168249;NM_080630;NM_080629	3'UTR;3'UTR;3'UTR;3'UTR			NA
cg14306118	0.13188	cg14306118	15	RORA;RORA;RORA;RORA	NM_134261;NM_134260;NM_134262;NM_002943	3'UTR;3'UTR;3'UTR;3'UTR			NA
cg03025760	0.134059	cg03025760	X	SLITRK2;SLITRK2;SLITRK2;SLITRK2;SLITRK2;SLITRK2;SLITRK2;SLITRK2;SLITRK2	NM_001144003;NM_001144004;NM_001144007;NM_001144009;NM_001144006;NM_001144010;NM_001144008;NM_001144005;NM_032539	3'UTR;3'UTR;3'UTR;3'UTR;3'UTR;3'UTR;3'UTR;3'UTR;3'UTR	chrX:144902965-144903167	S_Shelf	NA
cg12743248	0.129991	cg12743248	8	EFCAB1;EFCAB1;EFCAB1	NM_024593;NM_001142857;NR_024605	3'UTR;3'UTR;Body			NA
cg13305186	0.121484	cg13305186	11	TMX2;TMX2;TMX2;C11orf31	NM_001144012;NM_015959;NR_026593;NM_170746	3'UTR;3'UTR;Body;TSS1500	chr11:57508730-57509569	N_Shore	NA
cg13585149	0.0957272	cg13585149	13	TRIM13;KCNRG;TRIM13;KCNRG;TRIM13;KCNRG;DLEU2;KCNRG;TRIM13	NM_001007278;NM_173605;NM_213590;NM_173605;NM_052811;NM_199464;NR_002612;NM_199464;NM_005798	3'UTR;5'UTR;3'UTR;1stExon;3'UTR;5'UTR;Body;1stExon;3'UTR			TRUE
cg15911114	0.158703	cg15911114	5	FST;FST	NM_006350;NM_013409	3'UTR;Body	chr5:52777788-52777996	S_Shelf	NA
cg04316673	0.139755	cg04316673	1	BTF3L4;BTF3L4;BTF3L4	NM_152265;NR_024350;NM_001136497	3'UTR;Body;3'UTR			NA
cg20522046	0.156015	cg20522046	13	INTS6;INTS6;INTS6	NM_001039938;NM_012141;NM_001039937	3'UTR;Body;Body	chr13:52025691-52027946	N_Shore	NA
cg04305912	0.108197	cg04305912	2	BCL11A;BCL11A;BCL11A	NM_022893;NM_138559;NM_018014	3'UTR;Body;Body	chr2:60687822-60688992	N_Shelf	NA
cg18017962	0.143131	cg18017962	7	SLC26A5;SLC26A5;PSMC2;SLC26A5	NM_206883;NM_206885;NM_002803;NM_206884	3'UTR;Body;Body;Body			NA
cg09063859	0.118471	cg09063859	10	IDI1;C10orf110;C10orf110;C10orf110;C10orf110	NM_004508;NR_024629;NR_027708;NR_027709;NR_024628	3'UTR;Body;Body;Body;Body			NA
cg24808442	0.120044	cg24808442	1	RAB4A;SPHAR	NM_004578;NM_006542	3'UTR;TSS1500			NA
cg10979216	0.146072	cg10979216	8	SNTG1	NM_018967	5'UTR			TRUE
cg02998206	0.112606	cg02998206	X	IL13RA2	NM_000640	5'UTR			NA
cg02414889	0.173229	cg02414889	2	RNF144A	NM_014746	5'UTR	chr2:7057530-7058433	S_Shore	NA
cg05005217	0.121598	cg05005217	8	CDCA2	NM_152562	5'UTR	chr8:25315286-25317028	S_Shore	NA
cg27510667	0.154611	cg27510667	15	CTDSPL2	NM_016396	5'UTR			TRUE
cg15554338	0.139066	cg15554338	3	SERPINI2	NM_006217	5'UTR			NA
cg16439130	0.135578	cg16439130	6	MAP3K7IP2	NM_015093	5'UTR			TRUE
cg09290177	0.125237	cg09290177	2	PTPN4	NM_002830	5'UTR			TRUE
cg26504886	0.121758	cg26504886	10	CBARA1	NM_006077	5'UTR			NA
cg13480157	0.119974	cg13480157	3	GPR160	NM_014373	5'UTR			NA	3:171262747-171263259
cg19997370	0.109741	cg19997370	2	ATF2	NM_001880	5'UTR			TRUE
cg13915726	0.160574	cg13915726	X	DUSP9	NM_001395	5'UTR	chrX:152907595-152908323	Island	NA	X:152560732-152561920
cg24977055	0.10813	cg24977055	7	GRB10	NM_001001555	5'UTR	chr7:50849752-50850871	Island	NA	7:50817410-50818365
cg00063909	0.106357	cg00063909	2	SERTAD2	NM_014755	5'UTR	chr2:64880319-64881868	N_Shelf	NA
cg22544571	0.144159	cg22544571	10	SLC16A9	NM_194298	5'UTR	chr10:61468610-61469999	N_Shore	NA
cg23669855	0.100352	cg23669855	15	LYSMD4	NM_152449	5'UTR	chr15:100272901-100273891	N_Shore	NA	15:98089553-98089666
cg23136573	0.147824	cg23136573	6	PAQR8	NM_133367	5'UTR	chr6:52226753-52228006	S_Shelf	NA
cg02075820	0.102089	cg02075820	11	NUCB2	NM_005013	5'UTR	chr11:17297779-17298694	S_Shelf	NA
cg12395919	0.0980534	cg12395919	17	TMEM49	NM_030938	5'UTR	chr17:57784754-57785108	S_Shelf	NA
cg19730600	0.098036	cg19730600	5	FER	NM_005246	5'UTR	chr5:108083987-108085203	S_Shelf	NA
cg02246683	0.159925	cg02246683	8	NCOA2	NM_006540	5'UTR			TRUE
cg21741679	0.137026	cg21741679	2	MYT1L	NM_015025	5'UTR			NA
cg25946646	0.125733	cg25946646	10	BMPR1A	NM_004329	5'UTR			TRUE
cg26724018	0.109463	cg26724018	11	TRIM22	NM_006074	5'UTR			NA
cg05274944	0.108281	cg05274944	9	TYRP1	NM_000550	5'UTR			NA
cg26226254	0.103029	cg26226254	3	CNTN4	NM_175607	5'UTR			TRUE
cg16868784	0.128866	cg16868784	12	TMEM116	NM_138341	5'UTR	chr12:112450905-112451856	N_Shelf	NA
cg07365743	0.121818	cg07365743	5	LYSMD3	NM_198273	5'UTR	chr5:89825116-89825804	N_Shelf	NA
cg01224884	0.10909	cg01224884	5	BASP1	NM_006317	5'UTR	chr5:17275369-17275638	N_Shelf	NA
cg18016759	0.104083	cg18016759	6	POLH	NM_006502	5'UTR	chr6:43549295-43549650	N_Shelf	NA
cg06835212	0.099797	cg06835212	5	MEF2C	NM_001131005	5'UTR	chr5:88185224-88185589	N_Shelf	NA
cg00503646	0.123193	cg00503646	7	TMEM168	NM_022484	5'UTR	chr7:112429980-112430566	N_Shore	NA
cg05944137	0.118158	cg05944137	7	CNPY1	NM_001103176	5'UTR	chr7:155302253-155303158	N_Shore	NA	7:154994487-154994679
cg05548325	0.102147	cg05548325	5	BASP1	NM_006317	5'UTR	chr5:17275369-17275638	N_Shore	NA
cg09725202	0.149628	cg09725202	13	PDS5B	NM_015032	5'UTR	chr13:33161192-33161835	S_Shelf	NA
cg20741474	0.135807	cg20741474	3	MYRIP	NM_015460	5'UTR	chr3:39851025-39851820	S_Shelf	NA
cg27548245	0.129301	cg27548245	12	ADIPOR2	NM_024551	5'UTR	chr12:1799874-1800739	S_Shelf	NA
cg25030549	0.116796	cg25030549	12	SPATS2	NM_023071	5'UTR	chr12:49782965-49783193	S_Shelf	NA
cg27116469	0.106777	cg27116469	6	PKIB	NM_181794	5'UTR	chr6:122792758-122793091	S_Shelf	NA
cg08441455	0.106357	cg08441455	5	POLK	NM_016218	5'UTR	chr5:74806581-74807974	S_Shelf	NA
cg24730543	0.133994	cg24730543	18	KATNAL2	NM_031303	5'UTR	chr18:44526866-44527137	S_Shore	NA
cg07498239	0.0990307	cg07498239	19	LINGO3	NM_001101391	5'UTR	chr19:2302466-2302999	S_Shore	NA	19:2253391-2254540
cg02413312	0.228977	cg02413312	8	NCOA2	NM_006540	5'UTR			TRUE
cg14005918	0.2237	cg14005918	X	MCART6	NM_001012755	5'UTR			NA
cg24129820	0.210144	cg24129820	14	LRFN5	NM_152447	5'UTR			NA
cg17949127	0.17092	cg17949127	1	RGS21	NM_001039152	5'UTR			TRUE
cg20642630	0.144983	cg20642630	8	RHOBTB2	NM_001160036	5'UTR			TRUE
cg22987188	0.140782	cg22987188	3	NFKBIZ	NM_001005474	5'UTR			TRUE
cg17733084	0.137448	cg17733084	1	NEXN	NM_144573	5'UTR			TRUE
cg13548607	0.131678	cg13548607	12	EPYC	NM_004950	5'UTR			NA
cg19391006	0.128029	cg19391006	3	SPATA16	NM_031955	5'UTR			TRUE
cg07268734	0.125151	cg07268734	10	MPP7	NM_173496	5'UTR			NA
cg15941014	0.109253	cg15941014	2	CAPN14	NM_001145122	5'UTR			NA
cg00178984	0.102384	cg00178984	12	SLC16A7	NM_004731	5'UTR			NA
cg22905350	0.101635	cg22905350	3	NEK10	NM_199347	5'UTR			TRUE
cg10236745	0.119119	cg10236745	12	STK38L	NM_015000	5'UTR	chr12:27396982-27397646	S_Shore	TRUE
cg00729461	0.120206	cg00729461	X	CCDC160;CCDC160	NM_001101357;NM_001101357	5'UTR;1stExon	chrX:133371069-133371718	Island	NA	X:133198718-133199356
cg23214992	0.0971736	cg23214992	X	VBP1;VBP1	NM_003372;NM_003372	5'UTR;1stExon			NA	X:154097664-154098543
cg25866143	0.138344	cg25866143	7	HOXA5;HOXA5	NM_019102;NM_019102	5'UTR;1stExon	chr7:27182613-27185562	Island	NA
cg22946974	0.111151	cg22946974	1	SPRR2F;SPRR2F	NM_001014450;NM_001014450	5'UTR;1stExon			NA
cg22036057	0.16404	cg22036057	1	AMY2B;AMY2B;RNPC3	NM_020978;NM_020978;NM_017619	5'UTR;1stExon;3'UTR			NA
cg17873750	0.12577	cg17873750	1	NHLH2;NHLH2;NHLH2	NM_001111061;NM_001111061;NM_005599	5'UTR;1stExon;5'UTR	chr1:116380359-116382364	S_Shore	NA
cg01560119	0.117664	cg01560119	13	SETDB2;SETDB2;SETDB2	NM_031915;NM_001160308;NM_001160308	5'UTR;1stExon;5'UTR			NA
cg03291996	0.152425	cg03291996	3	KCNMB2;KCNMB2	NM_005832;NM_181361	5'UTR;5'UTR			TRUE
cg18893000	0.0989242	cg18893000	7	NRCAM;NRCAM	NM_001037132;NM_005010	5'UTR;5'UTR			TRUE
cg07350210	0.119499	cg07350210	11	PAK1;PAK1	NM_002576;NM_001128620	5'UTR;5'UTR	chr11:77184193-77185504	N_Shelf	TRUE
cg11952914	0.136831	cg11952914	1	RERE;RERE	NM_012102;NM_001042681	5'UTR;5'UTR			TRUE
cg24739189	0.129187	cg24739189	12	OSBPL8;OSBPL8	NM_020841;NM_001003712	5'UTR;5'UTR			TRUE
cg04383979	0.11296	cg04383979	16	A2BP1;A2BP1	NM_001142333;NM_018723	5'UTR;5'UTR			TRUE
cg13876960	0.0976899	cg13876960	9	PTPRD;PTPRD	NM_002839;NM_130391	5'UTR;5'UTR			TRUE
cg10625488	0.162776	cg10625488	2	ICA1L;ICA1L	NM_178231;NM_138468	5'UTR;5'UTR	chr2:203735925-203736883	N_Shelf	NA
cg05049646	0.112142	cg05049646	12	CCDC41;CCDC41	NM_001042399;NM_016122	5'UTR;5'UTR	chr12:94853336-94854307	N_Shore	NA
cg20923676	0.157707	cg20923676	2	ALS2CR8;ALS2CR8	NM_024744;NM_001104586	5'UTR;5'UTR	chr2:203776859-203777522	S_Shelf	NA
cg21899283	0.102291	cg21899283	12	C12orf69;C12orf60	NM_001013698;NM_175874	5'UTR;5'UTR	chr12:14955991-14956471	S_Shelf	NA
cg11395306	0.168436	cg11395306	11	CNTN5;CNTN5	NM_014361;NM_175566	5'UTR;5'UTR			TRUE
cg17700443	0.142883	cg17700443	3	BBX;BBX	NM_020235;NM_001142568	5'UTR;5'UTR			TRUE
cg04471701	0.114715	cg04471701	6	LCA5;LCA5	NM_001122769;NM_181714	5'UTR;5'UTR			TRUE
cg00939965	0.110047	cg00939965	X	PRRG1;PRRG1	NM_000950;NM_001142395	5'UTR;5'UTR			NA
cg13499324	0.100724	cg13499324	9	RFX3;RFX3	NM_002919;NM_134428	5'UTR;5'UTR			NA
cg20320200	0.163671	cg20320200	1	ESRRG;ESRRG;ESRRG	NM_206594;NM_206595;NM_001134285	5'UTR;5'UTR;5'UTR			TRUE
cg09722826	0.176336	cg09722826	16	CYLD;CYLD;CYLD	NM_001042355;NM_001042412;NM_015247	5'UTR;5'UTR;5'UTR	chr16:50775625-50776629	S_Shelf	NA
cg14961391	0.113721	cg14961391	2	ORC4L;ORC4L;ORC4L	NM_181742;NM_002552;NM_181741	5'UTR;5'UTR;5'UTR			TRUE
cg01754290	0.109263	cg01754290	7	FOXP2;FOXP2;FOXP2	NM_148898;NM_148899;NM_014491	5'UTR;5'UTR;5'UTR			NA
cg26887085	0.112069	cg26887085	6	CNR1;CNR1;CNR1;CNR1;CNR1	NM_016083;NM_001160259;NM_001160226;NM_001160258;NM_001160260	5'UTR;5'UTR;5'UTR;5'UTR;TSS1500			NA
cg13059335	0.120279	cg13059335	8	ADAMDEC1;ADAMDEC1;ADAMDEC1	NM_001145271;NM_001145272;NM_014479	5'UTR;5'UTR;Body			NA
cg02555243	0.144549	cg02555243	12	SOX5;SOX5	NM_152989;NM_006940	5'UTR;Body			TRUE
cg19925801	0.110231	cg19925801	2	OLA1;OLA1	NM_001011708;NM_013341	5'UTR;Body			TRUE
cg20184056	0.112723	cg20184056	10	ZNF365;ZNF365	NM_199452;NM_199451	5'UTR;Body			TRUE
cg02393640	0.0992608	cg02393640	7	LUZP6;MTPN	NM_001128619;NM_145808	5'UTR;Body	chr7:135661841-135662272	N_Shore	NA
cg08815506	0.140079	cg08815506	4	GPM6A;GPM6A	NM_005277;NM_201592	5'UTR;Body			TRUE
cg00452079	0.157621	cg00452079	3	FLJ10213;PPP4R2;FLJ10213	NM_018029;NM_174907;NM_018029	5'UTR;Body;1stExon			NA
cg18119485	0.124244	cg18119485	1	OSBPL9;OSBPL9;OSBPL9;OSBPL9;OSBPL9;OSBPL9;OSBPL9	NM_148905;NM_148907;NM_148908;NM_148906;NM_024586;NM_148904;NM_148909	5'UTR;Body;Body;5'UTR;Body;5'UTR;Body	chr1:52195028-52195821	S_Shore	NA
cg01619796	0.142708	cg01619796	21	DYRK1A;DYRK1A	NM_101395;NM_130436	5'UTR;TSS1500			NA
cg09418568	0.115416	cg09418568	X	HTR2C;SNORA35	NM_000868;NR_002993	5'UTR;TSS1500			NA
cg25463749	0.112481	cg25463749	6	FAM184A;FAM184A	NM_001100411;NM_024581	5'UTR;TSS1500	chr6:119399091-119400223	S_Shore	NA
cg01369276	0.120662	cg01369276	17	ABCA5;ABCA5	NM_172232;NM_018672	5'UTR;TSS1500			NA
cg18749349	0.228904	cg18749349	11	SOX6;SOX6	NM_033326;NM_001145811	5'UTR;TSS1500			NA
cg24557142	0.138186	cg24557142	4	WDFY3;WDFY3	NM_014991;NM_178583	5'UTR;TSS1500			NA
cg11723766	0.151441	cg11723766	X	FTSJ1;FTSJ1;FTSJ1	NM_177439;NM_177434;NM_012280	5'UTR;TSS1500;5'UTR	chrX:48334229-48335036	Island	NA	X:48219174-48219955
cg02019508	0.157611	cg02019508	12	ATF7;ATF7;ATF7	NM_001130060;NM_001130059;NM_006856	5'UTR;TSS1500;5'UTR			NA
cg09134165	0.120231	cg09134165	X	RBM10;NDUFB11;NDUFB11;RBM10;NDUFB11;NDUFB11	NM_005676;NM_019056;NR_024234;NM_152856;NR_024235;NM_001135998	5'UTR;TSS1500;TSS1500;5'UTR;TSS1500;TSS1500	chrX:47003750-47004987	Island	NA	X:46888631-46889931
cg11356589	0.179461	cg11356589	2	GTDC1;GTDC1;GTDC1	NM_001164629;NM_024659;NM_001006636	5'UTR;TSS200;5'UTR			NA
cg02605800	0.101721	cg02605800	7	SBDS	NM_016038	Body	chr7:66460112-66460803	N_Shelf	NA
cg08450941	0.192356	cg08450941	5	KIF3A	NM_007054	Body	chr5:132072695-132073429	N_Shore	NA
cg24642933	0.16278	cg24642933	11	SLC22A24	NM_001136506	Body			NA
cg03146155	0.158928	cg03146155	6	SGK1	NM_001143676	Body			TRUE
cg23564432	0.136009	cg23564432	8	CSMD1	NM_033225	Body			NA
cg20973561	0.135075	cg20973561	7	EXOC4	NM_021807	Body			TRUE
cg26209776	0.116506	cg26209776	15	ADAMTSL3	NM_207517	Body			NA
cg17155610	0.0972949	cg17155610	1	RPRD2	NM_015203	Body			TRUE
cg02714202	0.114959	cg02714202	X	USP51	NM_201286	Body	chrX:55515067-55515544	Island	NA	X:55531610-55532508
cg13628577	0.107538	cg13628577	5	PRDM6	NM_001136239	Body	chr5:122430676-122431443	Island	NA	5:122458554-122459391
cg06011964	0.204171	cg06011964	4	LPHN3	NM_015236	Body	chr4:62383013-62383248	N_Shelf	NA
cg04777988	0.144118	cg04777988	4	DKK2	NM_014421	Body	chr4:107956555-107957453	N_Shelf	NA
cg23717593	0.141092	cg23717593	1	COL24A1	NM_152890	Body	chr1:86621278-86622871	N_Shelf	NA
cg04633409	0.128932	cg04633409	12	TWF1	NM_002822	Body	chr12:44199630-44200405	N_Shelf	NA
cg24524694	0.12722	cg24524694	10	PRKG1	NM_001098512	Body	chr10:52833539-52834752	N_Shelf	NA
cg11778876	0.112262	cg11778876	15	RSL24D1	NM_016304	Body	chr15:55488742-55489294	N_Shelf	NA
cg22386358	0.109548	cg22386358	6	C6orf168	NM_032511	Body	chr6:99797208-99797946	N_Shelf	NA
cg06302399	0.173897	cg06302399	8	C8orf37	NM_177965	Body	chr8:96280844-96281747	N_Shore	NA
cg17808910	0.11803	cg17808910	7	GLCCI1	NM_138426	Body	chr7:8008097-8009495	S_Shelf	NA
cg20294640	0.114074	cg20294640	3	SELT	NM_016275	Body	chr3:150329457-150329728	S_Shelf	NA
cg20639805	0.132006	cg20639805	10	RBM20	NM_001134363	Body	chr10:112402953-112404328	S_Shore	NA	10:112394964-112395003
cg21245816	0.13017	cg21245816	5	LOC153684	NR_015447	Body	chr5:43042107-43043477	S_Shore	NA	5:43080397-43080491
cg12406992	0.120127	cg12406992	1	MEX3A	NM_001093725	Body	chr1:156046343-156047384	S_Shore	NA
cg11792281	0.175028	cg11792281	17	NLK	NM_016231	Body			TRUE
cg19391583	0.16292	cg19391583	2	EIF5B	NM_015904	Body			TRUE
cg16500769	0.156511	cg16500769	10	ARMC3	NM_173081	Body			NA
cg03351978	0.146137	cg03351978	4	RAPGEF2	NM_014247	Body			TRUE
cg17491365	0.145266	cg17491365	5	TMEM232	NM_001039763	Body			NA
cg18433889	0.140018	cg18433889	13	UGGT2	NM_020121	Body			NA
cg15136687	0.139095	cg15136687	1	NEK7	NM_133494	Body			TRUE
cg26544725	0.136119	cg26544725	10	DNAJC1	NM_022365	Body			TRUE
cg15615829	0.135294	cg15615829	17	MAP2K4	NM_003010	Body			TRUE
cg02866931	0.132597	cg02866931	12	CNOT2	NM_014515	Body			NA
cg14072140	0.130597	cg14072140	1	DPYD	NM_000110	Body			TRUE
cg23284074	0.128906	cg23284074	10	ST8SIA6	NM_001004470	Body			TRUE
cg09614932	0.128057	cg09614932	3	CNTN3	NM_020872	Body			NA
cg17317165	0.127155	cg17317165	5	FER	NM_005246	Body			TRUE
cg04279164	0.126942	cg04279164	11	GUCY1A2	NM_000855	Body			NA	11:106203749-106203948
cg24000333	0.124646	cg24000333	14	C14orf145	NM_152446	Body			TRUE
cg21576300	0.123003	cg21576300	4	SPATA5	NM_145207	Body			TRUE
cg11394611	0.122987	cg11394611	1	RAB4A	NM_004578	Body			TRUE
cg20760057	0.121976	cg20760057	6	ARHGAP18	NM_033515	Body			TRUE
cg04570669	0.121665	cg04570669	4	ODAM	NM_017855	Body			TRUE
cg03987752	0.119495	cg03987752	10	PDZD8	NM_173791	Body			TRUE
cg12814535	0.116528	cg12814535	12	CNOT2	NM_014515	Body			TRUE
cg05174766	0.114612	cg05174766	11	DLG2	NM_001142699	Body			TRUE
cg11601254	0.109048	cg11601254	10	MPP7	NM_173496	Body			TRUE
cg06685875	0.107642	cg06685875	5	PCSK1	NM_000439	Body			TRUE
cg14506260	0.106427	cg14506260	10	GPR158	NM_020752	Body			TRUE
cg24626790	0.10561	cg24626790	7	COBL	NM_015198	Body			TRUE
cg00487533	0.104322	cg00487533	2	C2orf3	NM_003203	Body			NA
cg24058365	0.103734	cg24058365	1	SLC16A4	NM_004696	Body			TRUE
cg02322400	0.101648	cg02322400	11	MAML2	NM_032427	Body			TRUE
cg21309167	0.0961803	cg21309167	4	PDGFRA	NM_006206	Body			NA
cg23775883	0.161004	cg23775883	6	C6orf123	NR_026773	Body	chr6:168197142-168198164	Island	NA	6:167939992-167940424
cg14772836	0.126736	cg14772836	X	EFHC2	NM_025184	Body	chrX:44169510-44169765	Island	NA	X:44054327-44054709
cg25091527	0.118608	cg25091527	13	COL4A1	NM_001845	Body	chr13:110918324-110918725	Island	TRUE	13:109716165-109716768
cg18167759	0.104067	cg18167759	12	CACNA2D4	NM_172364	Body	chr12:2017133-2018161	Island	NA	12:1887290-1888378
cg22792177	0.0962993	cg22792177	1	KIAA1751	NM_001080484	Body	chr1:1910268-1913800	Island	NA	1:1900088-1903738
cg00594129	0.0958602	cg00594129	5	EBF1	NM_024007	Body	chr5:158523906-158524598	Island	TRUE	5:158455822-158457511
cg23085500	0.1358	cg23085500	12	WBP11	NM_016312	Body	chr12:14955991-14956471	N_Shelf	NA
cg21463140	0.124502	cg21463140	4	NFXL1	NM_152995	Body	chr4:47915861-47916880	N_Shelf	NA
cg02903104	0.118385	cg02903104	8	DLGAP2	NM_004745	Body	chr8:1509850-1511735	N_Shelf	NA
cg11817804	0.112809	cg11817804	7	KIAA0895	NM_001100425	Body	chr7:36429250-36429806	N_Shelf	NA
cg19597230	0.11181	cg19597230	2	FARSB	NM_005687	Body	chr2:223520516-223520893	N_Shelf	NA
cg26293423	0.107411	cg26293423	5	MRPS27	NM_015084	Body	chr5:71616007-71616345	N_Shelf	NA
cg15913856	0.0989249	cg15913856	X	LOC100303728	NR_028443	Body	chrX:118602158-118603318	N_Shelf	NA
cg02490934	0.149569	cg02490934	6	SLC22A2	NM_003058	Body	chr6:160679377-160679701	N_Shore	NA
cg26964875	0.131941	cg26964875	3	C3orf63	NM_001112736	Body	chr3:56716492-56717658	N_Shore	NA
cg27478961	0.130182	cg27478961	21	CYYR1	NM_052954	Body	chr21:27945010-27945646	N_Shore	NA
cg22332722	0.113308	cg22332722	18	CDH2	NM_001792	Body	chr18:25755414-25758175	N_Shore	NA
cg10312447	0.14421	cg10312447	12	TMEM233	NM_001136534	Body	chr12:120031494-120033212	S_Shelf	NA
cg14072989	0.143261	cg14072989	17	RPS6KB1	NM_003161	Body	chr17:57970011-57971021	S_Shelf	NA
cg26188061	0.136154	cg26188061	1	DBT	NM_001918	Body	chr1:100678766-100679098	S_Shelf	NA
cg21045164	0.13213	cg21045164	18	FAM38B	NM_022068	Body	chr18:10726247-10726667	S_Shelf	NA
cg04792216	0.128158	cg04792216	6	TRIM31	NM_007028	Body	chr6:30071225-30071428	S_Shelf	NA
cg07143733	0.115326	cg07143733	21	MIR155HG	NR_001458	Body	chr21:26934423-26934805	S_Shelf	NA
cg13289431	0.113417	cg13289431	6	VTA1	NM_016485	Body	chr6:142468190-142468458	S_Shelf	NA
cg15040521	0.107022	cg15040521	18	ELP2	NM_018255	Body	chr18:33708919-33710236	S_Shelf	NA
cg03558682	0.103292	cg03558682	13	UFM1	NM_016617	Body	chr13:38923957-38924413	S_Shelf	NA
cg22217176	0.101707	cg22217176	18	ATP9B	NM_198531	Body	chr18:76985514-76985929	S_Shelf	NA
cg05157098	0.119756	cg05157098	12	THAP2	NM_031435	Body	chr12:72056768-72057787	S_Shore	NA
cg02315489	0.112604	cg02315489	2	C2orf84	NM_001040710	Body	chr2:24397645-24398194	S_Shore	TRUE
cg10262744	0.108982	cg10262744	3	MKRN2	NM_014160	Body	chr3:12598391-12599051	S_Shore	NA
cg10731256	0.104185	cg10731256	3	NIT2	NM_020202	Body	chr3:100053448-100053953	S_Shore	TRUE
cg13589588	0.173444	cg13589588	5	SLC38A9	NM_173514	Body			TRUE
cg22888311	0.170448	cg22888311	12	PAWR	NM_002583	Body			TRUE
cg05950923	0.168889	cg05950923	10	BTAF1	NM_003972	Body			NA
cg04097131	0.168092	cg04097131	6	JARID2	NM_004973	Body			TRUE
cg07699307	0.166752	cg07699307	6	ASCC3	NM_006828	Body			TRUE
cg21222681	0.165748	cg21222681	9	ANXA1	NM_000700	Body			TRUE
cg03525956	0.163226	cg03525956	3	NAALADL2	NM_207015	Body			TRUE
cg18249535	0.162834	cg18249535	19	IGFL3	NM_207393	Body			NA
cg17365725	0.15627	cg17365725	2	D2HGDH	NM_152783	Body			NA	2:242347421-242347519
cg13930177	0.149095	cg13930177	9	KIAA2026	NM_001017969	Body			TRUE
cg27135984	0.146017	cg27135984	8	SGCZ	NM_139167	Body			TRUE
cg09510455	0.145623	cg09510455	5	EFNA5	NM_001962	Body			TRUE
cg20819482	0.138947	cg20819482	8	TNKS	NM_003747	Body			TRUE
cg08001014	0.137103	cg08001014	2	DPP10	NM_020868	Body			TRUE
cg17944003	0.133226	cg17944003	5	NDUFAF2	NM_174889	Body			TRUE
cg23089673	0.132709	cg23089673	5	ARL15	NM_019087	Body			TRUE
cg13932089	0.132268	cg13932089	6	DNAH8	NM_001371	Body			TRUE
cg22024120	0.129126	cg22024120	6	FLOT1	NM_005803	Body			NA
cg14209344	0.12742	cg14209344	4	AFF1	NM_001166693	Body			TRUE
cg27364012	0.127212	cg27364012	6	SESN1	NM_014454	Body			NA
cg13801670	0.127103	cg13801670	10	REEP3	NM_001001330	Body			TRUE
cg16959486	0.126433	cg16959486	3	MOBP	NR_003090	Body			NA
cg21047761	0.125658	cg21047761	13	RAP2A	NM_021033	Body			TRUE
cg15400766	0.125524	cg15400766	15	NF1P1	NR_028506	Body			NA
cg14802609	0.124728	cg14802609	10	PLXDC2	NM_032812	Body			NA
cg13817287	0.12452	cg13817287	9	CEP110	NM_007018	Body			NA
cg06588385	0.123002	cg06588385	6	RANBP9	NM_005493	Body			NA
cg20253561	0.120553	cg20253561	1	RYR2	NM_001035	Body			TRUE
cg27315341	0.11989	cg27315341	12	RMST	NR_024037	Body			NA
cg16533245	0.119812	cg16533245	17	C17orf48	NM_020233	Body			NA
cg27168493	0.119458	cg27168493	1	IL23R	NM_144701	Body			NA
cg12384926	0.119337	cg12384926	11	XRRA1	NM_182969	Body			TRUE
cg27130993	0.119184	cg27130993	5	ABLIM3	NM_014945	Body			TRUE
cg03451959	0.119088	cg03451959	3	PROS1	NM_000313	Body			NA
cg00332689	0.118547	cg00332689	8	CSMD1	NM_033225	Body			NA	8:2872888-2873035
cg22118309	0.113779	cg22118309	6	MAP7	NM_003980	Body			TRUE
cg15110800	0.113399	cg15110800	1	CSMD2	NM_052896	Body			TRUE
cg06345462	0.112163	cg06345462	16	SHISA9	NM_001145204	Body			TRUE
cg25601286	0.112067	cg25601286	2	LASS6	NM_203463	Body			TRUE
cg00002749	0.111629	cg00002749	17	TMEM49	NM_030938	Body			TRUE
cg00486998	0.111254	cg00486998	3	MECOM	NM_004991	Body			TRUE
cg17769793	0.110954	cg17769793	4	FAM13A	NM_014883	Body			TRUE
cg00016814	0.110675	cg00016814	7	CNTNAP2	NM_014141	Body			TRUE
cg03529189	0.109784	cg03529189	12	SRGAP1	NM_020762	Body			TRUE
cg05518130	0.109699	cg05518130	7	WBSCR17	NM_022479	Body			TRUE
cg06394460	0.109336	cg06394460	13	LNX2	NM_153371	Body			NA
cg15663823	0.108874	cg15663823	5	SDCCAG10	NM_005869	Body			TRUE
cg15574895	0.108864	cg15574895	1	FAF1	NM_007051	Body			TRUE
cg07322293	0.107864	cg07322293	2	GALNT3	NM_004482	Body			NA
cg11844856	0.106687	cg11844856	14	KIAA0586	NM_014749	Body			TRUE
cg01202639	0.106384	cg01202639	12	NR1H4	NM_005123	Body			NA
cg22228737	0.10592	cg22228737	4	FAM190A	NM_001145065	Body			TRUE
cg00901741	0.105147	cg00901741	4	CSN1S2B	NR_003721	Body			NA	4:71033921-71034280
cg04711622	0.104985	cg04711622	5	ADAMTS6	NM_197941	Body			TRUE
cg17371585	0.104647	cg17371585	7	NCAPG2	NM_017760	Body			TRUE
cg22252424	0.104358	cg22252424	6	HCRTR2	NM_001526	Body			NA
cg23413068	0.102856	cg23413068	6	AKD1	NM_001145128	Body			TRUE
cg06887283	0.101796	cg06887283	1	LYST	NM_000081	Body			TRUE
cg16427899	0.101324	cg16427899	4	TMPRSS11E	NM_014058	Body			NA
cg19519593	0.0998767	cg19519593	8	PDE7A	NM_002604	Body			TRUE
cg26515689	0.099398	cg26515689	6	NCRNA00171	NR_026751	Body			NA
cg01915642	0.0985046	cg01915642	20	TASP1	NM_017714	Body			NA
cg15324185	0.0983892	cg15324185	15	ADAMTSL3	NM_207517	Body			TRUE
cg05788927	0.0982873	cg05788927	11	LUZP2	NM_001009909	Body			TRUE
cg26367456	0.0981723	cg26367456	3	ALCAM	NM_001627	Body			TRUE
cg17404760	0.0978786	cg17404760	7	IMMP2L	NM_032549	Body			TRUE
cg07208565	0.0973432	cg07208565	3	UBE2E2	NM_152653	Body			TRUE
cg25878830	0.0972656	cg25878830	10	FAM190B	NM_018999	Body			TRUE
cg01066808	0.0957379	cg01066808	4	PRKG2	NM_006259	Body			TRUE
cg15907278	0.0952356	cg15907278	3	STT3B	NM_178862	Body			TRUE
cg21101720	0.150824	cg21101720	17	ANKRD13B	NM_152345	Body	chr17:27939298-27940770	Island	NA	17:24963448-24964896
cg07530330	0.10153	cg07530330	8	CSMD1	NM_033225	Body	chr8:2879686-2879948	Island	NA	8:2866554-2867325
cg20641355	0.155697	cg20641355	8	NBN	NM_002485	Body	chr8:90996372-90996957	N_Shelf	NA
cg24158728	0.154603	cg24158728	13	TMCO3	NM_017905	Body	chr13:114195709-114196719	N_Shelf	NA	13:113240669-113240902
cg03105091	0.13952	cg03105091	1	LRRC40	NM_017768	Body	chr1:70671183-70671442	N_Shelf	NA
cg08768395	0.132181	cg08768395	5	ADAMTS12	NM_030955	Body	chr5:33892191-33892403	N_Shelf	TRUE
cg19859781	0.124383	cg19859781	13	LHFP	NM_005780	Body	chr13:40176849-40177576	N_Shelf	NA
cg19648023	0.114972	cg19648023	2	MIR548N	NR_031666	Body	chr2:179278327-179278669	N_Shelf	NA
cg00093851	0.114176	cg00093851	7	NDUFA5	NM_005000	Body	chr7:123197660-123197925	N_Shelf	NA
cg14864167	0.11241	cg14864167	8	PDE7A	NM_002604	Body	chr8:66753589-66754950	N_Shelf	NA
cg14519150	0.108416	cg14519150	1	DDOST	NM_005216	Body	chr1:20987516-20988238	N_Shelf	NA
cg22274522	0.0974003	cg22274522	19	ZNF208	NM_007153	Body	chr19:22193330-22193583	N_Shelf	NA
cg03688118	0.132393	cg03688118	5	KIF3A	NM_007054	Body	chr5:132072695-132073429	N_Shore	NA
cg27636676	0.12323	cg27636676	1	LMX1A	NM_177398	Body	chr1:165323486-165323811	N_Shore	NA	1:163588164-163589231
cg18024479	0.122475	cg18024479	7	TFPI2	NM_006528	Body	chr7:93519366-93520184	N_Shore	NA
cg04422903	0.111163	cg04422903	11	CCDC88B	NM_032251	Body	chr11:64109822-64110228	N_Shore	NA	11:63864757-63865127
cg21424595	0.104461	cg21424595	7	LOC646762	NR_024278	Body	chr7:29724188-29725436	N_Shore	NA
cg15909056	0.147254	cg15909056	12	LGR5	NM_003667	Body	chr12:71833192-71834389	S_Shelf	NA
cg08476415	0.142013	cg08476415	1	TRIM58	NM_015431	Body	chr1:248020330-248021252	S_Shelf	NA
cg23540003	0.137569	cg23540003	3	C3orf77	NM_001145030	Body	chr3:44283239-44283838	S_Shelf	NA
cg10378032	0.133711	cg10378032	1	RAVER2	NM_018211	Body	chr1:65210282-65211238	S_Shelf	NA
cg11363513	0.129567	cg11363513	4	LRBA	NM_006726	Body	chr4:151504011-151505085	S_Shelf	NA
cg17974460	0.120482	cg17974460	2	MPP4	NM_033066	Body	chr2:202507139-202508270	S_Shelf	NA
cg00066512	0.11187	cg00066512	12	PPM1H	NM_020700	Body	chr12:63195657-63195909	S_Shelf	NA
cg11211263	0.102528	cg11211263	1	C1orf95	NM_001003665	Body	chr1:226736354-226737412	S_Shelf	NA
cg22572258	0.169106	cg22572258	7	KCND2	NM_012281	Body	chr7:119915062-119915485	S_Shore	NA
cg08692733	0.168344	cg08692733	10	RBM20	NM_001134363	Body	chr10:112402953-112404328	S_Shore	NA	10:112394728-112394767
cg20114929	0.145425	cg20114929	X	OPHN1	NM_002547	Body	chrX:67352650-67352923	S_Shore	NA
cg14684457	0.14365	cg14684457	7	NFE2L3	NM_004289	Body	chr7:26191794-26192757	S_Shore	NA	7:26159491-26159644
cg10515232	0.114586	cg10515232	2	HDAC4	NM_006037	Body	chr2:240061326-240061602	S_Shore	NA	2:239727273-239727329
cg20470734	0.106619	cg20470734	12	TMEM132D	NM_133448	Body	chr12:130184541-130184852	S_Shore	NA	12:128750969-128751268
cg03703111	0.0954625	cg03703111	5	NR2F1	NM_005654	Body	chr5:92923487-92924497	S_Shore	NA
cg06866839	0.209843	cg06866839	2	SNTG2	NM_018968	Body			NA	2:1052488-1052659
cg14731391	0.194982	cg14731391	12	TSPAN8	NM_004616	Body			NA
cg13200854	0.18597	cg13200854	4	MMRN1	NM_007351	Body			TRUE
cg02262162	0.176324	cg02262162	3	DOCK3	NM_004947	Body			TRUE
cg14659678	0.175496	cg14659678	12	ARID2	NM_152641	Body			TRUE
cg22479532	0.17326	cg22479532	4	LPHN3	NM_015236	Body			TRUE
cg25429446	0.170452	cg25429446	4	ANK2	NM_001127493	Body			TRUE
cg03174933	0.170147	cg03174933	4	RBM46	NM_144979	Body			NA
cg05355055	0.169665	cg05355055	1	SPATA1	NM_001081472	Body			NA
cg24634055	0.168362	cg24634055	8	XKR6	NM_173683	Body			TRUE
cg08263106	0.167425	cg08263106	4	GRID2	NM_001510	Body			TRUE
cg14861497	0.167253	cg14861497	13	KLF5	NM_001730	Body			TRUE
cg14055153	0.167095	cg14055153	2	LRP1B	NM_018557	Body			TRUE
cg17334372	0.166534	cg17334372	17	ABCA8	NM_007168	Body			NA
cg02734904	0.163843	cg02734904	4	SLC7A11	NM_014331	Body			TRUE
cg14246661	0.162717	cg14246661	2	ROCK2	NM_004850	Body			NA
cg24805739	0.158534	cg24805739	12	MED13L	NM_015335	Body			TRUE
cg01074354	0.158417	cg01074354	14	AKAP6	NM_004274	Body			NA
cg20874031	0.157147	cg20874031	2	GKN1	NM_019617	Body			NA
cg09636727	0.155834	cg09636727	1	ST6GALNAC5	NM_030965	Body			TRUE
cg01959896	0.151501	cg01959896	6	PDSS2	NM_020381	Body			TRUE
cg09027155	0.148502	cg09027155	4	LPHN3	NM_015236	Body			TRUE
cg19781863	0.147332	cg19781863	12	MON2	NM_015026	Body			NA
cg11304846	0.146893	cg11304846	X	BCORL1	NM_021946	Body			TRUE
cg02100604	0.146754	cg02100604	1	CEP350	NM_014810	Body			TRUE
cg25912247	0.144455	cg25912247	18	L3MBTL4	NM_173464	Body			NA
cg19891562	0.143355	cg19891562	8	ASAP1	NM_018482	Body			TRUE
cg06449205	0.142793	cg06449205	4	GUCY1B3	NM_000857	Body			TRUE
cg16510485	0.139183	cg16510485	5	EPB41L4A	NM_022140	Body			NA
cg15575880	0.136309	cg15575880	6	HLA-DPA1	NM_033554	Body			NA
cg15538103	0.136286	cg15538103	14	C14orf145	NM_152446	Body			TRUE
cg19653783	0.134699	cg19653783	4	GRID2	NM_001510	Body			TRUE
cg07287345	0.133856	cg07287345	12	SLC2A13	NM_052885	Body			TRUE
cg20210329	0.133152	cg20210329	6	FRK	NM_002031	Body			TRUE
cg00016718	0.133076	cg00016718	6	MUT	NM_000255	Body			NA
cg11496616	0.132442	cg11496616	10	FAM190B	NM_018999	Body			TRUE
cg03197830	0.132373	cg03197830	15	NEO1	NM_002499	Body			TRUE
cg24858280	0.129825	cg24858280	7	PTPRZ1	NM_002851	Body			TRUE
cg27167221	0.12832	cg27167221	1	CAMTA1	NM_015215	Body			TRUE
cg01537769	0.128035	cg01537769	13	GPC6	NM_005708	Body			TRUE
cg22084182	0.127702	cg22084182	7	JAZF1	NM_175061	Body			TRUE
cg13913624	0.127042	cg13913624	11	USP47	NM_017944	Body			TRUE
cg20515400	0.126818	cg20515400	6	C6orf10	NM_006781	Body			NA
cg14150186	0.126125	cg14150186	9	CYLC2	NM_001340	Body			NA
cg17681524	0.125899	cg17681524	5	CDH12	NM_004061	Body			NA
cg15156059	0.125875	cg15156059	2	SRBD1	NM_018079	Body			TRUE
cg08768048	0.125227	cg08768048	8	RSPO2	NM_178565	Body			TRUE
cg09199014	0.124776	cg09199014	4	JAKMIP1	NM_001099433	Body			NA	4:6103413-6103468
cg14394011	0.123491	cg14394011	17	MYH10	NM_005964	Body			NA
cg03920522	0.122402	cg03920522	7	COL1A2	NM_000089	Body			TRUE
cg25926652	0.121618	cg25926652	2	ORC2L	NM_006190	Body			TRUE
cg20427938	0.121361	cg20427938	1	FH	NM_000143	Body			NA
cg13345255	0.120794	cg13345255	6	SIM1	NM_005068	Body			TRUE
cg15053029	0.120659	cg15053029	2	SRBD1	NM_018079	Body			TRUE
cg02534459	0.120219	cg02534459	4	CEP135	NM_025009	Body			TRUE
cg07657658	0.120104	cg07657658	7	CNTNAP2	NM_014141	Body			TRUE
cg20154222	0.119895	cg20154222	8	ZFPM2	NM_012082	Body			TRUE
cg12874219	0.119323	cg12874219	3	TM4SF4	NM_004617	Body			TRUE
cg24290546	0.119013	cg24290546	3	TSC22D2	NM_014779	Body			TRUE
cg12170477	0.118477	cg12170477	6	NKAIN2	NM_001040214	Body			NA
cg26623942	0.117347	cg26623942	12	TMTC1	NM_175861	Body			TRUE
cg11493553	0.117248	cg11493553	7	UBE3C	NM_014671	Body			TRUE
cg16102536	0.117003	cg16102536	7	UBE3C	NM_014671	Body			TRUE
cg24232869	0.11681	cg24232869	12	SENP1	NM_014554	Body			NA
cg08740088	0.116791	cg08740088	10	BICC1	NM_001080512	Body			TRUE
cg23248208	0.116164	cg23248208	8	HNF4G	NM_004133	Body			NA
cg00050289	0.115979	cg00050289	17	SMURF2	NM_022739	Body			TRUE
cg09350013	0.115672	cg09350013	2	VWA3B	NM_144992	Body			NA
cg09841150	0.115422	cg09841150	6	TRIM40	NM_138700	Body			NA
cg25788103	0.114255	cg25788103	4	EGF	NM_001963	Body			TRUE
cg07125981	0.112268	cg07125981	10	CUL2	NM_003591	Body			TRUE
cg19393323	0.112024	cg19393323	2	FIGN	NM_018086	Body			TRUE
cg24663638	0.110696	cg24663638	5	HSD17B4	NM_000414	Body			TRUE
cg11309214	0.110029	cg11309214	2	DARS	NM_001349	Body			TRUE
cg25742300	0.109723	cg25742300	2	LRP1B	NM_018557	Body			TRUE
cg27517823	0.10951	cg27517823	8	SDC2	NM_002998	Body			TRUE
cg23815787	0.109341	cg23815787	12	UBE2N	NM_003348	Body			TRUE
cg12513747	0.108944	cg12513747	3	MECOM	NM_004991	Body			TRUE
cg26049187	0.1083	cg26049187	1	CFHR5	NM_030787	Body			NA
cg07368265	0.106622	cg07368265	1	LYPLAL1	NM_138794	Body			TRUE
cg24478695	0.106162	cg24478695	6	BTNL2	NM_019602	Body			NA
cg21919877	0.10451	cg21919877	17	LRRC37B	NM_052888	Body			NA
cg25992775	0.104347	cg25992775	6	LIN28B	NM_001004317	Body			TRUE
cg06392753	0.104082	cg06392753	2	IL1R1	NM_000877	Body			NA
cg02315450	0.10384	cg02315450	2	YWHAQ	NM_006826	Body			TRUE
cg26631437	0.103558	cg26631437	8	TEX15	NM_031271	Body			NA
cg19825483	0.103253	cg19825483	1	RYR2	NM_001035	Body			NA
cg00932141	0.102981	cg00932141	4	ANTXR2	NM_058172	Body			NA
cg16245868	0.102889	cg16245868	1	USP24	NM_015306	Body			TRUE
cg27190024	0.102528	cg27190024	7	COL1A2	NM_000089	Body			NA
cg17192862	0.102122	cg17192862	12	RIMBP2	NM_015347	Body			NA	12:129487317-129487838
cg22335954	0.101784	cg22335954	8	COL14A1	NM_021110	Body			TRUE
cg16554447	0.101699	cg16554447	6	C6orf142	NM_138569	Body			TRUE
cg25673355	0.101356	cg25673355	7	WBSCR17	NM_022479	Body			TRUE
cg05241721	0.101157	cg05241721	6	SCAND3	NM_052923	Body			NA
cg14063347	0.100525	cg14063347	9	AGTPBP1	NM_015239	Body			TRUE
cg11675630	0.10028	cg11675630	2	FAM179A	NM_199280	Body			NA
cg00379266	0.0986014	cg00379266	6	RBM16	NM_014892	Body			TRUE
cg07088130	0.0971282	cg07088130	3	DCBLD2	NM_080927	Body			NA	3:100038103-100040463
cg05279806	0.0964632	cg05279806	3	NAALADL2	NM_207015	Body			TRUE
cg06145081	0.0962731	cg06145081	13	CLYBL	NM_206808	Body			TRUE
cg04339360	0.115101	cg04339360	13	KLF5	NM_001730	Body	chr13:73632860-73634370	S_Shore	NA
cg01985595	0.103443	cg01985595	6	PDE7B	NM_018945	Body			TRUE
cg06168235	0.314929	cg06168235	18	PIK3C3	NM_002647	Body			NA
cg15724328	0.155848	cg15724328	8	ANGPT1	NM_001146	Body			TRUE
cg16873385	0.0963204	cg16873385	8	GTF2E2	NM_002095	Body			TRUE
cg21157818	0.113338	cg21157818	5	HISPPD1	NM_015216	Body			NA
cg24983383	0.0977129	cg24983383	2	IL18R1	NM_003855	Body			TRUE
cg25808094	0.200882	cg25808094	13	TBC1D4	NM_014832	Body			TRUE
cg22052948	0.206618	cg22052948	5	PCDHGA4;PCDHGB5;PCDHGA6;PCDHGA1;PCDHGA8;PCDHGA5;PCDHGB1;PCDHGB5;PCDHGB4;PCDHGA3;PCDHGA2;PCDHGA7;PCDHGB2;PCDHGB3	NM_018917;NM_032099;NM_018919;NM_018912;NM_032088;NM_018918;NM_018922;NM_018925;NM_003736;NM_018916;NM_018915;NM_018920;NM_018923;NM_018924	Body;1stExon;Body;Body;Body;Body;Body;1stExon;Body;Body;Body;Body;Body;Body	chr5:140779013-140779659	N_Shore	NA	5:140758482-140758641
cg17140299	0.127917	cg17140299	18	TXNL1;TXNL1	NR_024546;NM_004786	Body;3'UTR			NA
cg16288099	0.123513	cg16288099	6	NT5DC1;COL10A1	NM_152729;NM_000493	Body;3'UTR			NA
cg08070590	0.120429	cg08070590	3	ZNF197;ZNF197	NM_001024855;NM_006991	Body;3'UTR	chr3:44690126-44690587	N_Shelf	NA
cg17158101	0.146568	cg17158101	7	CBLL1;CBLL1	NR_024199;NM_024814	Body;3'UTR			NA
cg09605191	0.121182	cg09605191	11	CCDC34;CCDC34	NM_030771;NM_080654	Body;3'UTR			TRUE
cg11717189	0.147713	cg11717189	11	INS-IGF2;IGF2;IGF2;IGF2	NR_003512;NM_001007139;NM_000612;NM_001127598	Body;3'UTR;3'UTR;3'UTR	chr11:2154033-2154387	Island	NA	11:2110642-2111457
cg01047635	0.120413	cg01047635	11	C11orf58;C11orf58	NM_014267;NM_001142705	Body;5'UTR	chr11:16759945-16760386	S_Shore	NA
cg21709257	0.110075	cg21709257	2	C2orf63;C2orf63	NM_152385;NM_001135598	Body;5'UTR	chr2:55450616-55450931	N_Shelf	NA
cg21191592	0.139727	cg21191592	9	CENPP;OMD	NM_001012267;NM_005014	Body;5'UTR			NA
cg08088525	0.134371	cg08088525	4	KCNIP4;KCNIP4;KCNIP4;KCNIP4	NM_001035003;NM_001035004;NM_147182;NM_001035004	Body;5'UTR;5'UTR;1stExon			NA
cg09730369	0.102658	cg09730369	6	HYMAI;PLAGL1;PLAGL1;PLAGL1;PLAGL1;PLAGL1;PLAGL1;PLAGL1;PLAGL1	NR_002768;NM_001080956;NM_001080951;NM_001080953;NM_001080952;NM_002656;NM_001080955;NM_001080954;NM_006718	Body;5'UTR;5'UTR;5'UTR;5'UTR;5'UTR;5'UTR;5'UTR;5'UTR	chr6:144328916-144329847	N_Shore	NA	6:144370099-144370189
cg05162900	0.147323	cg05162900	17	GOSR1;GOSR1;GOSR1	NM_004871;NM_001007024;NM_001007025	Body;5'UTR;Body	chr17:28804336-28804693	S_Shelf	NA
cg17706086	0.11035	cg17706086	7	MESTIT1;MEST;MEST	NR_004382;NM_177524;NM_177525	Body;5'UTR;TSS1500	chr7:130130739-130133111	N_Shore	TRUE
cg07219766	0.163431	cg07219766	11	PHF21A;PHF21A	NM_016621;NM_001101802	Body;Body			TRUE
cg02583228	0.148338	cg02583228	15	GABRB3;GABRB3	NM_000814;NM_021912	Body;Body			TRUE
cg05290780	0.137187	cg05290780	13	C13orf23;C13orf23	NM_025138;NM_170719	Body;Body	chr13:39611688-39612116	N_Shelf	NA
cg09321620	0.18683	cg09321620	14	JKAMP;JKAMP	NM_001098625;NM_016475	Body;Body	chr14:59950460-59951527	S_Shelf	NA
cg24872446	0.137245	cg24872446	1	CASZ1;CASZ1	NM_017766;NM_001079843	Body;Body	chr1:10719867-10720581	S_Shore	NA
cg00074771	0.119019	cg00074771	15	WDR76;WDR76	NM_024908;NM_001167941	Body;Body	chr15:44119074-44119277	S_Shore	NA
cg22549853	0.302438	cg22549853	15	COPS2;COPS2	NM_001143887;NM_004236	Body;Body			NA
cg12584735	0.218178	cg12584735	3	EPHA3;EPHA3	NM_182644;NM_005233	Body;Body			NA
cg07704300	0.180952	cg07704300	8	VPS13B;VPS13B	NM_017890;NM_152564	Body;Body			TRUE
cg13135637	0.170746	cg13135637	7	ASZ1;ASZ1	NM_130768;NR_023315	Body;Body			NA
cg15368044	0.146202	cg15368044	5	ARHGAP26;ARHGAP26	NM_015071;NM_001135608	Body;Body			TRUE
cg18034995	0.145741	cg18034995	7	VPS41;VPS41	NM_014396;NM_080631	Body;Body			TRUE
cg02223612	0.144877	cg02223612	2	VPS54;VPS54	NM_001005739;NM_016516	Body;Body			TRUE
cg27115990	0.144794	cg27115990	2	OLA1;OLA1	NM_013341;NM_001011708	Body;Body			TRUE
cg17422019	0.139389	cg17422019	6	LAMA2;LAMA2	NM_001079823;NM_000426	Body;Body			TRUE
cg00382572	0.136968	cg00382572	11	KCNQ1;KCNQ1	NM_000218;NM_181798	Body;Body			NA	11:2530498-2530666
cg07076091	0.130666	cg07076091	4	SC4MOL;SC4MOL	NM_006745;NM_001017369	Body;Body			NA
cg12344249	0.130234	cg12344249	5	FAM134B;FAM134B	NM_019000;NM_001034850	Body;Body			NA
cg00235313	0.127644	cg00235313	5	PPAP2A;PPAP2A	NM_176895;NM_003711	Body;Body			TRUE
cg24143495	0.119626	cg24143495	8	PTK2;PTK2	NM_153831;NM_005607	Body;Body			TRUE
cg14318680	0.106589	cg14318680	9	CENPP;ASPN	NM_001012267;NM_017680	Body;Body			NA
cg07496624	0.106503	cg07496624	2	PDE1A;PDE1A	NM_005019;NM_001003683	Body;Body			TRUE
cg21655444	0.110955	cg21655444	18	MBP;MBP	NM_001025100;NM_001025101	Body;Body	chr18:74770351-74770590	Island	NA	18:72899159-72899784
cg14465769	0.132009	cg14465769	3	DLG1;DLG1	NM_004087;NM_001098424	Body;Body	chr3:197024427-197025506	N_Shelf	NA
cg21579472	0.117316	cg21579472	1	PIK3R3;PIK3R3	NM_003629;NM_001114172	Body;Body	chr1:46598126-46599129	N_Shelf	NA
cg25766748	0.121621	cg25766748	19	CACNA1A;CACNA1A	NM_001127222;NM_001127221	Body;Body	chr19:13616752-13617267	N_Shore	NA
cg01003793	0.22225	cg01003793	1	HS2ST1;HS2ST1	NM_001134492;NM_012262	Body;Body	chr1:87380162-87381214	S_Shelf	NA
cg08559459	0.123043	cg08559459	3	ARL13B;ARL13B	NM_182896;NM_144996	Body;Body	chr3:93698763-93699433	S_Shelf	NA
cg17492152	0.0986571	cg17492152	1	AKIRIN1;AKIRIN1	NM_001136275;NM_024595	Body;Body	chr1:39456655-39457271	S_Shelf	NA
cg14048783	0.142624	cg14048783	9	CNTLN;CNTLN	NM_001114395;NM_017738	Body;Body	chr9:17134821-17135706	S_Shore	NA
cg12201332	0.173946	cg12201332	14	RALGAPA1;RALGAPA1	NM_014990;NM_194301	Body;Body			TRUE
cg16740092	0.168335	cg16740092	4	ANTXR2;ANTXR2	NM_058172;NM_001145794	Body;Body			NA
cg22690096	0.154792	cg22690096	10	HERC4;HERC4	NM_015601;NM_022079	Body;Body			TRUE
cg01201744	0.15328	cg01201744	5	HMGCR;HMGCR	NM_001130996;NM_000859	Body;Body			NA
cg09526215	0.140625	cg09526215	5	LOC653391;LOC100170939	NR_029426;NR_024054	Body;Body			NA
cg14258756	0.139661	cg14258756	1	KCNAB2;KCNAB2	NM_003636;NM_172130	Body;Body			NA	1:6080569-6080767
cg15557457	0.132017	cg15557457	4	FAM190A;FAM190A	NM_207491;NM_001145065	Body;Body			NA
cg26845108	0.129833	cg26845108	3	IGSF11;IGSF11	NM_001015887;NM_152538	Body;Body			NA
cg16071125	0.129642	cg16071125	2	DPP10;DPP10	NM_001004360;NM_020868	Body;Body			TRUE
cg23087877	0.123172	cg23087877	10	MLLT10;MLLT10	NM_004641;NM_001009569	Body;Body			TRUE
cg17185705	0.113859	cg17185705	8	MMP16;MMP16	NM_005941;NM_022564	Body;Body			TRUE
cg17908564	0.106176	cg17908564	3	EPHA3;EPHA3	NM_182644;NM_005233	Body;Body			TRUE
cg12214647	0.105746	cg12214647	3	CACNA2D2;CACNA2D2	NM_001005505;NM_006030	Body;Body			TRUE	3:50467750-50467888
cg24120800	0.103947	cg24120800	3	TFG;TFG	NM_006070;NM_001007565	Body;Body			TRUE
cg14865284	0.0995675	cg14865284	7	MLL5;MLL5	NM_182931;NM_018682	Body;Body			TRUE
cg00954578	0.0987151	cg00954578	8	HMBOX1;HMBOX1	NM_001135726;NM_024567	Body;Body			TRUE
cg16655343	0.0986214	cg16655343	6	LOC285830;LOC285830	NR_026972;NR_026973	Body;Body			NA
cg26794477	0.125417	cg26794477	3	HYAL2;HYAL2	NM_033158;NM_003773	Body;Body	chr3:50357453-50357683	Island	NA	3:50332113-50332687
cg21331791	0.173717	cg21331791	13	MCF2L;MCF2L	NM_001112732;NM_024979	Body;Body	chr13:113656116-113656379	N_Shelf	NA	13:112700981-112701022
cg23852348	0.160623	cg23852348	11	PDGFD;PDGFD	NM_025208;NM_033135	Body;Body	chr11:104034536-104035058	N_Shelf	NA
cg03283124	0.150739	cg03283124	13	PCDH9;PCDH9	NM_203487;NM_020403	Body;Body	chr13:67804593-67805459	N_Shelf	NA
cg12748948	0.128588	cg12748948	1	USP48;USP48	NM_001032730;NM_032236	Body;Body	chr1:22109129-22110261	N_Shelf	NA
cg06022439	0.110631	cg06022439	6	HCG18;HCG18	NR_024052;NR_024053	Body;Body	chr6:30294169-30295071	N_Shelf	NA
cg12687125	0.141012	cg12687125	15	APBA2;APBA2	NM_001130414;NM_005503	Body;Body	chr15:29407695-29408229	N_Shore	TRUE
cg19060929	0.101734	cg19060929	17	ZNF286A;ZNF286A	NM_001130842;NM_020652	Body;Body	chr17:15607552-15608399	N_Shore	NA
cg13558241	0.101032	cg13558241	9	SOHLH1;SOHLH1	NM_001012415;NM_001101677	Body;Body	chr9:138591283-138591504	N_Shore	NA	9:137729973-137730152
cg27160738	0.155672	cg27160738	14	SFRS5;SFRS5	NM_001039465;NM_006925	Body;Body	chr14:70233570-70234668	S_Shelf	NA	14:69307713-69307795
cg14731225	0.116949	cg14731225	13	PAN3;PAN3	NM_175854;NM_001168251	Body;Body	chr13:28712176-28713453	S_Shelf	NA
cg18315312	0.184529	cg18315312	1	DCAF6;DCAF6	NM_018442;NM_001017977	Body;Body	chr1:168025508-168025722	S_Shore	NA
cg01408881	0.155847	cg01408881	12	LEMD3;LEMD3	NM_014319;NM_001167614	Body;Body	chr12:65563195-65564396	S_Shore	NA
cg09717352	0.242651	cg09717352	4	FAM13A;FAM13A	NM_014883;NM_001015045	Body;Body			TRUE
cg02652125	0.189752	cg02652125	6	SFRS18;SFRS18	NM_015491;NM_032870	Body;Body			TRUE
cg26831158	0.188901	cg26831158	4	ANKRD17;ANKRD17	NM_198889;NM_032217	Body;Body			TRUE
cg18451035	0.187073	cg18451035	14	STRN3;STRN3	NM_001083893;NM_014574	Body;Body			NA
cg04961270	0.186603	cg04961270	6	ASCC3;ASCC3	NM_006828;NM_022091	Body;Body			NA
cg06548118	0.182701	cg06548118	2	HNRPLL;HNRPLL	NM_001142650;NM_138394	Body;Body			TRUE
cg13489987	0.177334	cg13489987	14	GPHN;GPHN	NM_020806;NM_001024218	Body;Body			TRUE
cg07212563	0.169202	cg07212563	1	HS2ST1;HS2ST1	NM_001134492;NM_012262	Body;Body			TRUE
cg25155679	0.167864	cg25155679	13	PCDH9;PCDH9	NM_203487;NM_020403	Body;Body			NA
cg00334498	0.167147	cg00334498	7	AKAP9;AKAP9	NM_005751;NM_147185	Body;Body			NA
cg00808511	0.151616	cg00808511	16	TOX3;TOX3	NM_001080430;NM_001146188	Body;Body			TRUE
cg18303847	0.146273	cg18303847	5	RNASEN;RNASEN	NM_013235;NM_001100412	Body;Body			TRUE
cg08146442	0.145912	cg08146442	12	AEBP2;AEBP2	NM_153207;NM_001114176	Body;Body			TRUE
cg18035571	0.141383	cg18035571	5	NSD1;NSD1	NM_172349;NM_022455	Body;Body			TRUE
cg26086939	0.138358	cg26086939	13	PCDH9;PCDH9	NM_203487;NM_020403	Body;Body			NA
cg02511767	0.135814	cg02511767	11	ATM;ATM	NM_000051;NM_138292	Body;Body			TRUE
cg14268194	0.131858	cg14268194	7	TPK1;TPK1	NM_022445;NM_001042482	Body;Body			TRUE
cg26602666	0.131646	cg26602666	7	TPK1;TPK1	NM_022445;NM_001042482	Body;Body			TRUE
cg12036829	0.131536	cg12036829	2	ANKMY1;ANKMY1	NM_017844;NM_016552	Body;Body			NA	2:241127348-241127585
cg27273866	0.127223	cg27273866	12	SOX5;SOX5	NM_152989;NM_006940	Body;Body			TRUE
cg16371230	0.126171	cg16371230	4	RASSF6;RASSF6	NM_177532;NM_201431	Body;Body			TRUE
cg21221695	0.125981	cg21221695	4	SLC4A4;SLC4A4	NM_001134742;NM_001098484	Body;Body			TRUE
cg04874511	0.125141	cg04874511	13	CAB39L;CAB39L	NM_001079670;NM_030925	Body;Body			TRUE
cg17758439	0.120837	cg17758439	6	SFRS18;SFRS18	NM_015491;NM_032870	Body;Body			NA
cg25565504	0.120626	cg25565504	2	NRXN1;NRXN1	NM_004801;NM_001135659	Body;Body			TRUE
cg13647960	0.11846	cg13647960	10	CTNNA3;CTNNA3	NM_001127384;NM_013266	Body;Body			TRUE
cg00168967	0.117915	cg00168967	8	ASPH;ASPH	NM_001164750;NM_004318	Body;Body			TRUE
cg16692922	0.114298	cg16692922	1	C1orf103;C1orf103	NM_018372;NM_001006945	Body;Body			NA
cg26133909	0.113806	cg26133909	5	ZFYVE16;ZFYVE16	NM_014733;NM_001105251	Body;Body			TRUE
cg17644896	0.113162	cg17644896	11	PRCP;PRCP	NM_199418;NM_005040	Body;Body			TRUE
cg02298012	0.112552	cg02298012	15	TIPIN;SCARNA14	NM_017858;NR_004388	Body;Body			NA
cg15647266	0.11112	cg15647266	10	ANK3;ANK3	NM_001149;NM_020987	Body;Body			NA	10:61498492-61498538
cg11348583	0.110626	cg11348583	1	CFHR3;CFHR3	NM_021023;NM_001166624	Body;Body			NA
cg03649130	0.106745	cg03649130	6	MAP3K4;MAP3K4	NM_006724;NM_005922	Body;Body			TRUE
cg15021238	0.105934	cg15021238	2	ITGA6;ITGA6	NM_001079818;NM_000210	Body;Body			TRUE
cg18272456	0.103053	cg18272456	7	MKLN1;MKLN1	NM_001145354;NM_013255	Body;Body			TRUE
cg07208690	0.101643	cg07208690	12	SLC38A4;SLC38A4	NM_018018;NM_001143824	Body;Body			TRUE
cg19408207	0.0997667	cg19408207	3	ZMAT3;ZMAT3	NM_022470;NM_152240	Body;Body			TRUE
cg05028948	0.0975957	cg05028948	15	SLC27A2;SLC27A2	NM_001159629;NM_003645	Body;Body			TRUE
cg07205154	0.0966129	cg07205154	1	RFWD2;RFWD2	NM_022457;NM_001001740	Body;Body			NA
cg16396414	0.09648	cg16396414	11	C11orf58;C11orf58	NM_014267;NM_001142705	Body;Body			NA
cg21902014	0.0954669	cg21902014	5	GPR98;GPR98	NR_003149;NM_032119	Body;Body			NA
cg16246188	0.095405	cg16246188	11	ZBTB16;ZBTB16	NM_006006;NM_001018011	Body;Body			NA	11:113452226-113452429
cg13592373	0.128732	cg13592373	3	GAP43;GAP43	NM_002045;NM_001130064	Body;Body			NA
cg17051178	0.183038	cg17051178	15	MGA;MGA	NM_001080541;NM_001164273	Body;Body			TRUE
cg18588441	0.147526	cg18588441	2	CHN1;CHN1	NM_001822;NM_001025201	Body;Body			TRUE
cg08803490	0.148432	cg08803490	12	PPP1R12A;PPP1R12A;PPP1R12A	NM_001143885;NM_002480;NM_001143886	Body;Body;5'UTR			TRUE
cg27307327	0.109515	cg27307327	1	PRDM2;PRDM2;PRDM2;PRDM2	NM_012231;NM_015866;NM_001007257;NM_001135610	Body;Body;5'UTR;Body			TRUE
cg25296477	0.159553	cg25296477	X	XG;XG;XG	NM_001141920;NM_175569;NM_001141919	Body;Body;Body			NA	X:2725014-2725111
cg20653654	0.145669	cg20653654	4	STIM2;STIM2;STIM2	NM_001169117;NM_020860;NM_001169118	Body;Body;Body			TRUE
cg17596249	0.168105	cg17596249	6	ARID1B;ARID1B;ARID1B	NM_017519;NM_175863;NM_020732	Body;Body;Body			TRUE
cg19088553	0.10806	cg19088553	6	GRIK2;GRIK2;GRIK2	NM_001166247;NM_175768;NM_021956	Body;Body;Body			TRUE
cg15732422	0.101475	cg15732422	12	CASC1;CASC1;CASC1	NM_001082972;NM_018272;NM_001082973	Body;Body;Body	chr12:25348039-25348399	N_Shelf	NA
cg05064223	0.105066	cg05064223	7	PTPRN2;PTPRN2;PTPRN2	NM_002847;NM_130842;NM_130843	Body;Body;Body	chr7:157612036-157612316	N_Shore	NA
cg00584174	0.101166	cg00584174	11	HRASLS5;HRASLS5;HRASLS5	NM_001146728;NM_054108;NM_001146729	Body;Body;Body	chr11:63258378-63258804	N_Shore	TRUE
cg09727641	0.114622	cg09727641	5	SERF1B;SERF1A;SERF1A	NM_022978;NM_021967;NM_022968	Body;Body;Body	chr5:69321024-69321534	S_Shelf	NA
cg03739382	0.113517	cg03739382	2	SCN1A;SCN1A;SCN1A	NM_001165964;NM_001165963;NM_006920	Body;Body;Body			NA	2:166557011-166557116
cg06712285	0.112732	cg06712285	3	RBMS3;RBMS3;RBMS3	NM_001003792;NM_001003793;NM_014483	Body;Body;Body			TRUE
cg09859564	0.112206	cg09859564	10	ZMYND11;ZMYND11;ZMYND11	NM_006624;NM_212479;NM_001161482	Body;Body;Body			TRUE
cg25708695	0.111845	cg25708695	3	TP63;TP63;TP63	NM_001114979;NM_001114978;NM_003722	Body;Body;Body			TRUE
cg08713543	0.109453	cg08713543	16	TMEM231;TMEM231;TMEM231	NM_001077418;NM_001077419;NM_001077416	Body;Body;Body			NA
cg05892484	0.100227	cg05892484	7	MAD1L1;MAD1L1;MAD1L1	NM_003550;NM_001013837;NM_001013836	Body;Body;Body			NA	7:2109946-2110667
cg17286985	0.0960701	cg17286985	7	SLC25A13;SLC25A13;SLC25A13	NM_014251;NM_001160210;NR_027662	Body;Body;Body			TRUE
cg09434085	0.117851	cg09434085	7	PTPRN2;PTPRN2;PTPRN2	NM_002847;NM_130842;NM_130843	Body;Body;Body	chr7:157448240-157448566	Island	NA	7:157141002-157141597
cg05279382	0.148927	cg05279382	10	TRDMT1;TRDMT1;TRDMT1	NM_176083;NM_176081;NM_004412	Body;Body;Body	chr10:17243304-17243787	N_Shelf	NA
cg12776754	0.0964998	cg12776754	13	DACH1;DACH1;DACH1	NM_004392;NM_080760;NM_080759	Body;Body;Body	chr13:72249084-72249356	N_Shelf	NA
cg26063625	0.124082	cg26063625	1	PRDM2;PRDM2;PRDM2	NM_012231;NM_015866;NM_001135610	Body;Body;Body	chr1:14075267-14076458	N_Shore	NA
cg03003217	0.138964	cg03003217	6	SYNE1;SYNE1;SYNE1	NM_182961;NM_015293;NM_033071	Body;Body;Body	chr6:152623279-152623480	S_Shore	NA
cg18118795	0.111791	cg18118795	1	RBBP4;RBBP4;RBBP4	NM_001135255;NM_001135256;NM_005610	Body;Body;Body	chr1:33116543-33117363	S_Shore	NA
cg18291085	0.169634	cg18291085	7	PTPN12;PTPN12;PTPN12	NM_001131009;NM_001131008;NM_002835	Body;Body;Body			NA
cg13743387	0.160517	cg13743387	4	FIP1L1;FIP1L1;FIP1L1	NM_030917;NM_001134938;NM_001134937	Body;Body;Body			NA
cg14098780	0.15748	cg14098780	14	ATL1;ATL1;ATL1	NM_181598;NM_001127713;NM_015915	Body;Body;Body			TRUE
cg00807684	0.156427	cg00807684	3	RBMS3;RBMS3;RBMS3	NM_001003792;NM_001003793;NM_014483	Body;Body;Body			TRUE
cg16187919	0.15428	cg16187919	2	ORC4L;ORC4L;ORC4L	NM_181742;NM_002552;NM_181741	Body;Body;Body			TRUE
cg26114595	0.153919	cg26114595	17	EFCAB5;EFCAB5;EFCAB5	NR_026738;NM_198529;NM_001145053	Body;Body;Body			NA	17:25419764-25419891
cg04204246	0.147593	cg04204246	6	LAMA4;LAMA4;LAMA4	NM_002290;NM_001105207;NM_001105206	Body;Body;Body			TRUE
cg04954090	0.146188	cg04954090	3	HIGD1A;HIGD1A;HIGD1A	NM_001099669;NM_001099668;NM_014056	Body;Body;Body			NA
cg15584968	0.138863	cg15584968	4	PPP3CA;PPP3CA;PPP3CA	NM_001130691;NM_000944;NM_001130692	Body;Body;Body			TRUE
cg09381022	0.135101	cg09381022	4	PDE5A;PDE5A;PDE5A	NM_001083;NM_033430;NM_033437	Body;Body;Body			TRUE
cg23601521	0.133095	cg23601521	2	NRXN1;NRXN1;NRXN1	NM_004801;NM_001135659;NM_138735	Body;Body;Body			NA
cg24665647	0.126063	cg24665647	6	WTAP;WTAP;WTAP	NM_004906;NM_152857;NM_152858	Body;Body;Body			NA
cg09667589	0.125155	cg09667589	1	POGZ;POGZ;POGZ	NM_207171;NM_145796;NM_015100	Body;Body;Body			NA
cg14513298	0.11426	cg14513298	4	ANK2;ANK2;ANK2	NM_001148;NM_001127493;NM_020977	Body;Body;Body			TRUE
cg15268290	0.112191	cg15268290	11	DLG2;DLG2;DLG2	NM_001142699;NM_001364;NM_001142700	Body;Body;Body			TRUE
cg13880539	0.110899	cg13880539	11	KCNQ1;KCNQ1OT1;KCNQ1	NM_000218;NR_002728;NM_181798	Body;Body;Body			TRUE
cg16258657	0.10966	cg16258657	3	RBMS3;RBMS3;RBMS3	NM_001003792;NM_001003793;NM_014483	Body;Body;Body			TRUE
cg09847027	0.109291	cg09847027	10	WAC;WAC;WAC	NM_100486;NM_016628;NR_024557	Body;Body;Body			TRUE
cg11904751	0.0970006	cg11904751	8	TATDN1;TATDN1;TATDN1	NM_032026;NM_001146160;NR_027427	Body;Body;Body			NA
cg21792432	0.161716	cg21792432	7	POT1;POT1;POT1;POT1;POT1	NR_003102;NR_003103;NR_003104;NM_015450;NM_001042594	Body;Body;Body;5'UTR;5'UTR			NA
cg24783019	0.163785	cg24783019	15	TCF12;TCF12;TCF12;TCF12	NM_003205;NM_207037;NM_207036;NM_207038	Body;Body;Body;Body			TRUE
cg01436723	0.165217	cg01436723	11	NOX4;NOX4;NOX4;NOX4	NM_001143837;NM_001143836;NR_026571;NM_016931	Body;Body;Body;Body	chr11:89224416-89224718	N_Shelf	NA
cg14158769	0.1489	cg14158769	7	MIR592;GRM8;GRM8;GRM8	NR_030323;NM_001127323;NR_028041;NM_000845	Body;Body;Body;Body			NA
cg23843100	0.152927	cg23843100	6	GPR126;GPR126;GPR126;GPR126	NM_020455;NM_001032394;NM_198569;NM_001032395	Body;Body;Body;Body	chr6:142622583-142623453	S_Shelf	NA
cg25813193	0.213482	cg25813193	4	SNCA;SNCA;SNCA;SNCA	NM_007308;NM_000345;NM_001146055;NM_001146054	Body;Body;Body;Body			NA
cg00986133	0.169478	cg00986133	10	KCNMA1;KCNMA1;KCNMA1;KCNMA1	NM_001161353;NM_001161352;NM_002247;NM_001014797	Body;Body;Body;Body			NA
cg08790301	0.126658	cg08790301	8	RBPMS;RBPMS;RBPMS;RBPMS	NM_001008712;NM_001008710;NM_001008711;NM_006867	Body;Body;Body;Body			TRUE
cg19374779	0.118492	cg19374779	3	FAIM;FAIM;FAIM;FAIM	NM_018147;NM_001033032;NM_001033030;NM_001033031	Body;Body;Body;Body			NA
cg07086224	0.101301	cg07086224	2	FAM82A1;FAM82A1;FAM82A1;FAM82A1	NM_001170793;NM_001170791;NM_001170792;NM_144713	Body;Body;Body;Body			NA	2:38044536-38044882
cg17996603	0.124439	cg17996603	2	NPHP1;NPHP1;NPHP1;NPHP1	NM_001128179;NM_207181;NM_000272;NM_001128178	Body;Body;Body;Body	chr2:110962400-110962631	N_Shelf	NA
cg02570644	0.120278	cg02570644	16	NFATC3;NFATC3;NFATC3;NFATC3	NM_173163;NM_173164;NM_004555;NM_173165	Body;Body;Body;Body	chr16:68118564-68119986	S_Shelf	NA
cg25043643	0.0978404	cg25043643	14	WDR20;WDR20;WDR20;WDR20	NM_181302;NM_181291;NM_144574;NM_181308	Body;Body;Body;Body	chr14:102605597-102606977	S_Shelf	NA
cg12722436	0.190259	cg12722436	8	RALYL;RALYL;RALYL;RALYL	NM_001100393;NM_001100392;NM_001100391;NM_173848	Body;Body;Body;Body			NA
cg22073152	0.181403	cg22073152	1	PTPRC;PTPRC;PTPRC;PTPRC	NM_080922;NM_002838;NM_080923;NM_080921	Body;Body;Body;Body			NA
cg20915333	0.151401	cg20915333	7	AHCYL2;AHCYL2;AHCYL2;AHCYL2	NM_001130722;NM_001130723;NM_001130720;NM_015328	Body;Body;Body;Body			TRUE
cg08198713	0.134434	cg08198713	12	KLRC1;KLRC1;KLRC1;KLRC1	NM_007328;NM_213658;NM_002259;NM_213657	Body;Body;Body;Body			NA
cg26126293	0.132701	cg26126293	4	RBPJ;RBPJ;RBPJ;RBPJ	NM_203284;NM_203283;NM_015874;NM_005349	Body;Body;Body;Body			TRUE
cg00417456	0.120991	cg00417456	10	ECD;ECD;ECD;ECD	NM_001135753;NR_024203;NM_007265;NM_001135752	Body;Body;Body;Body			NA
cg24787865	0.097479	cg24787865	11	C11orf49;C11orf49;C11orf49;C11orf49	NM_001003677;NM_024113;NM_001003676;NM_001003678	Body;Body;Body;Body			TRUE
cg12075586	0.140954	cg12075586	12	NELL2;NELL2;NELL2;NELL2;NELL2	NM_001145110;NM_001145107;NM_006159;NM_001145108;NM_001145109	Body;Body;Body;Body;Body			TRUE
cg01757255	0.168484	cg01757255	6	RIMS1;RIMS1;RIMS1;RIMS1;RIMS1	NM_001168410;NM_001168409;NM_001168407;NM_014989;NM_001168408	Body;Body;Body;Body;Body			TRUE
cg20276743	0.106089	cg20276743	17	ACACA;ACACA;ACACA;ACACA;ACACA	NM_198838;NM_198839;NM_198837;NM_198834;NM_198836	Body;Body;Body;Body;Body			TRUE
cg18803896	0.100264	cg18803896	8	CA1;CA1;CA1;CA1;CA1	NM_001164830;NM_001128830;NM_001128831;NM_001738;NM_001128829	Body;Body;Body;Body;Body			NA
cg01858583	0.149535	cg01858583	7	ADAM22;ADAM22;ADAM22;ADAM22;ADAM22	NM_021721;NM_021723;NM_021722;NM_004194;NM_016351	Body;Body;Body;Body;Body	chr7:87563342-87564571	S_Shelf	NA
cg07213684	0.165917	cg07213684	2	DTNB;DTNB;DTNB;DTNB;DTNB	NM_183361;NM_033148;NM_183360;NM_033147;NM_021907	Body;Body;Body;Body;Body			NA
cg20993754	0.144126	cg20993754	2	RTN4;RTN4;RTN4;RTN4;RTN4	NM_207520;NM_020532;NM_153828;NM_207521;NM_007008	Body;Body;Body;Body;Body			TRUE
cg12142888	0.143825	cg12142888	12	ERC1;ERC1;ERC1;ERC1;ERC1	NM_178039;NR_027948;NR_027949;NM_178040;NR_027946	Body;Body;Body;Body;Body			TRUE
cg27337857	0.125123	cg27337857	7	HDAC9;HDAC9;HDAC9;HDAC9;HDAC9	NM_178425;NM_178423;NM_058177;NM_058176;NM_014707	Body;Body;Body;Body;Body			NA
cg21928923	0.117472	cg21928923	7	PPP1R9A;PPP1R9A;PPP1R9A;PPP1R9A;PPP1R9A	NM_017650;NM_001166162;NM_001166163;NM_001166161;NM_001166160	Body;Body;Body;Body;Body			TRUE
cg13332350	0.105477	cg13332350	11	CD44;CD44;CD44;CD44;CD44	NM_001001389;NM_001001392;NM_000610;NM_001001390;NM_001001391	Body;Body;Body;Body;Body			TRUE
cg15122993	0.139796	cg15122993	5	PCDHA7;PCDHA6;PCDHA10;PCDHA4;PCDHA11;PCDHA12;PCDHA12;PCDHA8;PCDHA1;PCDHA2;PCDHA6;PCDHA1;PCDHA9;PCDHA5;PCDHA3;PCDHA10	NM_018910;NM_018909;NM_018901;NM_018907;NM_018902;NM_018903;NM_031864;NM_018911;NM_031411;NM_018905;NM_031849;NM_018900;NM_031857;NM_018908;NM_018906;NM_031860	Body;Body;Body;Body;Body;1stExon;1stExon;Body;Body;Body;Body;Body;Body;Body;Body;Body	chr5:140256273-140257290	Island	NA	5:140236267-140237474
cg16725234	0.0974002	cg16725234	X	KLHL13;KLHL13;KLHL13;KLHL13;KLHL13;KLHL13	NM_001168302;NM_033495;NM_001168303;NM_001168299;NM_001168300;NM_001168301	Body;Body;Body;Body;Body;Body			NA
cg25029689	0.111147	cg25029689	2	CERKL;CERKL;CERKL;CERKL;CERKL;CERKL;CERKL	NM_001030311;NM_001030312;NR_027689;NM_201548;NR_027690;NM_001160277;NM_001030313	Body;Body;Body;Body;Body;Body;Body			TRUE
cg01406506	0.0989934	cg01406506	5	HTR4;HTR4;HTR4;HTR4;HTR4;HTR4;HTR4	NM_000870;NM_199453;NM_001040173;NM_001040171;NM_001040169;NM_001040172;NM_001040174	Body;Body;Body;Body;Body;Body;Body			TRUE
cg09896544	0.132003	cg09896544	15	MEIS2;MEIS2;MEIS2;MEIS2;MEIS2;MEIS2;MEIS2	NM_172316;NM_170674;NM_170675;NM_172315;NM_002399;NM_170677;NM_170676	Body;Body;Body;Body;Body;Body;Body			TRUE
cg11497526	0.117838	cg11497526	17	SYNRG;SYNRG;SYNRG;SYNRG;SYNRG;SYNRG;SYNRG	NM_001163547;NM_001163545;NM_001163546;NM_198882;NM_007247;NM_001163544;NM_080550	Body;Body;Body;Body;Body;Body;Body			TRUE
cg01224715	0.12257	cg01224715	5	PCDHGA4;PCDHGA11;PCDHGA11;PCDHGA9;PCDHGA1;PCDHGB1;PCDHGB6;PCDHGA12;PCDHGB3;PCDHGB7;PCDHGA6;PCDHGA8;PCDHGA10;PCDHGA12;PCDHGA5;PCDHGB4;PCDHGA3;PCDHGA2;PCDHGA7;PCDHGB2;PCDHGB5	NM_018917;NM_032092;NM_018914;NM_018921;NM_018912;NM_018922;NM_018926;NM_032094;NM_018924;NM_018927;NM_018919;NM_032088;NM_018913;NM_003735;NM_018918;NM_003736;NM_018916;NM_018915;NM_018920;NM_018923;NM_018925	Body;Body;Body;Body;Body;Body;Body;1stExon;Body;Body;Body;Body;Body;1stExon;Body;Body;Body;Body;Body;Body;Body	chr5:140810494-140812617	Island	NA
cg25413347	0.0954369	cg25413347	7	CAMK2B;CAMK2B;CAMK2B;CAMK2B;CAMK2B;CAMK2B;CAMK2B;CAMK2B	NM_172081;NM_172082;NM_172083;NM_172084;NM_172079;NM_001220;NM_172078;NM_172080	Body;Body;Body;Body;Body;Body;Body;Body	chr7:44279048-44279327	S_Shore	NA
cg10879958	0.133545	cg10879958	5	RAD17;RAD17;RAD17;RAD17;RAD17;RAD17;RAD17;RAD17	NM_133342;NM_133340;NM_002873;NM_133339;NM_133341;NM_133343;NM_133338;NM_133344	Body;Body;Body;Body;Body;Body;Body;Body	chr5:68710807-68711520	N_Shelf	NA
cg19156569	0.137786	cg19156569	2	UGT1A10;UGT1A6;UGT1A8;UGT1A4;UGT1A3;UGT1A6;UGT1A9;UGT1A7;UGT1A5	NM_019075;NM_205862;NM_019076;NM_007120;NM_019093;NM_001072;NM_021027;NM_019077;NM_019078	Body;Body;Body;Body;Body;Body;Body;Body;Body	chr2:234663595-234664071	N_Shelf	NA
cg01368157	0.110659	cg01368157	17	RDM1;RDM1;RDM1;RDM1;RDM1;RDM1;RDM1;RDM1;RDM1;RDM1;RDM1;RDM1;RDM1	NR_027999;NR_027997;NR_027998;NM_145654;NM_001163120;NM_001163121;NM_001163122;NM_001163124;NR_028000;NM_001163125;NM_001034836;NM_001163130;NR_027996	Body;Body;Body;Body;Body;Body;Body;Body;Body;Body;Body;Body;Body	chr17:34257646-34257848	N_Shore	NA
cg05796845	0.135603	cg05796845	3	MBNL1;MBNL1;MBNL1;MBNL1;MBNL1;MBNL1;MBNL1;TMEM14E	NM_207293;NM_021038;NM_207292;NM_207296;NM_207297;NM_207295;NM_207294;NM_001123228	Body;Body;Body;Body;Body;Body;Body;TSS200			NA
cg11935114	0.157752	cg11935114	5	PCDHA2;PCDHA1;PCDHA1;PCDHA5;PCDHA6;PCDHA3;PCDHA6;PCDHA4;PCDHA6	NM_018905;NM_031411;NM_018900;NM_018908;NM_018909;NM_018906;NM_031848;NM_018907;NM_031849	Body;Body;Body;Body;TSS1500;Body;TSS1500;Body;TSS1500	chr5:140207725-140208078	N_Shore	NA
cg26224918	0.115056	cg26224918	5	PCDHA7;PCDHA12;PCDHA6;PCDHA13;PCDHA10;PCDHA4;PCDHA11;PCDHA8;PCDHA1;PCDHA2;PCDHA6;PCDHA1;PCDHA9;PCDHA13;PCDHA5;PCDHA3;PCDHA10	NM_018910;NM_018903;NM_018909;NM_031865;NM_018901;NM_018907;NM_018902;NM_018911;NM_031411;NM_018905;NM_031849;NM_018900;NM_031857;NM_018904;NM_018908;NM_018906;NM_031860	Body;Body;Body;TSS1500;Body;Body;Body;Body;Body;Body;Body;Body;Body;TSS1500;Body;Body;Body	chr5:140261884-140262153	N_Shore	NA
cg16061177	0.177106	cg16061177	1	PPP2R5A;SNORA16B	NM_006243;NR_004389	Body;TSS1500			NA
cg10909192	0.147121	cg10909192	14	PRPF39;SNORD127	NM_017922;NR_003691	Body;TSS1500			NA
cg01678692	0.102865	cg01678692	17	MAP2K4;MIR744	NM_003010;NR_030613	Body;TSS1500			NA
cg04230594	0.100218	cg04230594	1	EFCAB7;DLEU2L	NM_032437;NR_002771	Body;TSS1500			NA
cg02573572	0.115761	cg02573572	20	PET117;CSRP2BP	NM_001164811;NM_020536	Body;TSS1500	chr20:18117962-18118989	S_Shelf	NA
cg02995770	0.137859	cg02995770	4	TMPRSS11F;SYT14L	NM_207407;NR_027094	Body;TSS1500			NA
cg03287579	0.122102	cg03287579	10	NEBL;NEBL	NM_213569;NM_006393	Body;TSS1500			NA
cg06042574	0.120528	cg06042574	X	DMD;DMD	NM_000109;NM_004006	Body;TSS1500			NA
cg07224147	0.182409	cg07224147	7	MESTIT1;MEST;MEST;MEST	NR_004382;NM_002402;NM_177524;NM_177525	Body;TSS1500;5'UTR;TSS1500	chr7:130130739-130133111	Island	NA	7:129917784-129918155
cg26071642	0.149092	cg26071642	X	DIAPH2;RPA4;DIAPH2	NM_006729;NM_013347;NM_007309	Body;TSS1500;Body			NA
cg06013872	0.164336	cg06013872	4	SLC4A4;SLC4A4;SLC4A4	NM_001134742;NM_003759;NM_001098484	Body;TSS1500;Body			NA
cg12617066	0.143805	cg12617066	20	PANK2;MIR103-2;PANK2;PANK2	NM_153638;NR_029519;NM_024960;NM_153640	Body;TSS1500;Body;Body			NA
cg08023458	0.116675	cg08023458	14	SNORD114-14;SNORD114-15;SNORD114-16	NR_003207;NR_003208;NR_003209	Body;TSS1500;TSS1500			NA
cg02205962	0.116356	cg02205962	X	BCAP31;BCAP31;ABCD1;BCAP31;BCAP31;BCAP31	NR_024450;NM_001139441;NM_000033;NM_005745;NM_001139457;NM_005745	Body;TSS1500;TSS1500;1stExon;TSS1500;5'UTR	chrX:152988874-152991719	Island	NA	X:152642116-152643793
cg25631874	0.177084	cg25631874	11	SYTL2;SYTL2;SYTL2;SYTL2;SYTL2;SYTL2;SYTL2;SYTL2	NM_001162951;NM_001162952;NM_206929;NM_032943;NM_206930;NM_206928;NM_206927;NM_001162953	Body;TSS1500;TSS1500;Body;TSS1500;Body;Body;Body			TRUE
cg19397037	0.111769	cg19397037	11	SYTL2;SYTL2;SYTL2;SYTL2;SYTL2;SYTL2;SYTL2;SYTL2	NM_001162951;NM_001162952;NM_206929;NM_032943;NM_206930;NM_206928;NM_206927;NM_001162953	Body;TSS1500;TSS1500;Body;TSS1500;Body;Body;Body			TRUE
cg19702383	0.16673	cg19702383	12	RMST;MIR1251	NR_024037;NR_031653	Body;TSS200			NA
cg11025037	0.135778	cg11025037	14	GZMB	NM_004131	TSS1500			NA
cg06718003	0.13009	cg06718003	19	OR10H3	NM_013938	TSS1500			NA
cg01411725	0.126219	cg01411725	17	FBXW10	NM_031456	TSS1500			NA
cg21168134	0.121457	cg21168134	14	SLC35F4	NM_001080455	TSS1500			NA
cg07157248	0.111419	cg07157248	15	HDC	NM_002112	TSS1500			NA
cg26683058	0.151589	cg26683058	8	STMN2	NM_007029	TSS1500	chr8:80523975-80525765	N_Shore	NA
cg06972969	0.142583	cg06972969	10	PHYHIPL	NM_032439	TSS1500	chr10:60935827-60937049	N_Shore	TRUE	10:60605651-60607055
cg05202424	0.157103	cg05202424	14	SNORD114-13	NR_003206	TSS1500			NA
cg20287029	0.147413	cg20287029	11	OR10W1	NM_207374	TSS1500			NA
cg11726229	0.136712	cg11726229	3	GABRR3	NM_001105580	TSS1500			NA
cg12456379	0.110407	cg12456379	5	HISPPD1	NM_015216	TSS1500			NA
cg16047053	0.107231	cg16047053	11	OR1S2	NM_001004459	TSS1500			NA
cg14092276	0.169103	cg14092276	14	DLK1	NM_003836	TSS1500	chr14:101192851-101193499	Island	NA	14:100262127-100264174
cg14388488	0.125349	cg14388488	20	GATA5	NM_080473	TSS1500	chr20:61049361-61051897	Island	NA	20:60483279-60485311
cg14600040	0.100366	cg14600040	X	GPC4	NM_001448	TSS1500	chrX:132547567-132550284	Island	NA	X:132376001-132377979
cg13882606	0.150914	cg13882606	21	USP25	NM_013396	TSS1500	chr21:17101853-17103000	N_Shore	NA
cg05714778	0.149716	cg05714778	12	TMPRSS12	NM_182559	TSS1500	chr12:51236633-51236924	N_Shore	NA
cg06841499	0.135812	cg06841499	11	GSTP1	NM_000852	TSS1500	chr11:67350928-67351953	N_Shore	NA
cg16398882	0.115081	cg16398882	14	C14orf145	NM_152446	TSS1500	chr14:81407710-81408133	N_Shore	NA
cg16132151	0.113056	cg16132151	10	MINPP1	NM_004897	TSS1500	chr10:89264370-89265371	N_Shore	NA
cg07291439	0.111766	cg07291439	3	ZIC1	NM_003412	TSS1500	chr3:147126988-147128999	N_Shore	NA
cg04396915	0.110842	cg04396915	1	PSMB4	NM_002796	TSS1500	chr1:151372014-151372582	N_Shore	NA
cg14324502	0.156537	cg14324502	9	ISCA1	NM_030940	TSS1500	chr9:88896741-88897721	S_Shore	NA
cg22591480	0.138821	cg22591480	10	SLC16A12	NM_213606	TSS1500	chr10:91294947-91295925	S_Shore	NA	10:91286202-91286470
cg00519320	0.136118	cg00519320	16	WDR59	NM_030581	TSS1500	chr16:75018396-75019245	S_Shore	NA
cg08247921	0.131228	cg08247921	4	MANBA	NM_005908	TSS1500	chr4:103681836-103682348	S_Shore	NA
cg19772066	0.119213	cg19772066	19	ZNF229	NM_014518	TSS1500	chr19:44952416-44952809	S_Shore	NA
cg10946263	0.118272	cg10946263	5	C5orf33	NM_153013	TSS1500	chr5:36241003-36242664	S_Shore	NA
cg14936778	0.11592	cg14936778	7	CHCHD2	NM_016139	TSS1500	chr7:56173912-56174398	S_Shore	NA
cg14340103	0.189576	cg14340103	4	IL21	NM_021803	TSS1500			NA
cg24415213	0.187489	cg24415213	12	KRT6C	NM_173086	TSS1500			NA
cg23496755	0.183498	cg23496755	7	RPL23P8	NR_026673	TSS1500			TRUE
cg12320239	0.167587	cg12320239	11	OR4A15	NM_001005275	TSS1500			NA
cg21023114	0.144985	cg21023114	9	IFNA14	NM_002172	TSS1500			NA
cg23754934	0.144839	cg23754934	11	MS4A4A	NM_148975	TSS1500			NA
cg21020855	0.143701	cg21020855	6	FABP7	NM_001446	TSS1500			TRUE
cg17992177	0.143009	cg17992177	11	MMP26	NM_021801	TSS1500			NA
cg08052120	0.140729	cg08052120	19	ZNF649	NM_023074	TSS1500			NA
cg08507270	0.140153	cg08507270	12	TAS2R8	NM_023918	TSS1500			TRUE
cg21247948	0.132941	cg21247948	2	PRKD3	NM_005813	TSS1500			TRUE
cg00370589	0.132434	cg00370589	2	IL1F6	NM_014440	TSS1500			NA
cg16840574	0.13118	cg16840574	X	VCX2	NM_016378	TSS1500			NA
cg21346679	0.129533	cg21346679	2	ABCB11	NM_003742	TSS1500			NA
cg13609017	0.128749	cg13609017	10	MYPN	NM_032578	TSS1500			NA
cg00158654	0.128529	cg00158654	1	RGS21	NM_001039152	TSS1500			NA
cg22502450	0.126407	cg22502450	3	H1FOO	NM_153833	TSS1500			NA
cg00463052	0.125246	cg00463052	17	NACA2	NM_199290	TSS1500			NA
cg21105590	0.121919	cg21105590	3	DPPA2	NM_138815	TSS1500			NA
cg08316234	0.12152	cg08316234	17	KIF2B	NM_032559	TSS1500			NA
cg05612506	0.119528	cg05612506	12	CLEC9A	NM_207345	TSS1500			NA
cg15305578	0.118498	cg15305578	11	NTM	NM_001048209	TSS1500			NA
cg01993907	0.1166	cg01993907	19	FLJ25758	NR_024372	TSS1500			NA
cg16274221	0.116022	cg16274221	1	OR2T1	NM_030904	TSS1500			NA
cg20899379	0.113889	cg20899379	15	USP50	NM_203494	TSS1500			NA
cg20755748	0.110067	cg20755748	12	C12orf72	NM_001135864	TSS1500			NA
cg25825391	0.109865	cg25825391	3	OR5H6	NM_001005479	TSS1500			NA
cg27353957	0.108013	cg27353957	16	CLEC3A	NM_005752	TSS1500			NA
cg04513882	0.104728	cg04513882	3	LIPH	NM_139248	TSS1500			NA
cg20738928	0.104686	cg20738928	2	LYG2	NM_175735	TSS1500			NA
cg23766996	0.104223	cg23766996	7	GRM3	NM_000840	TSS1500			NA
cg08605991	0.102361	cg08605991	13	SIAH3	NM_198849	TSS1500			NA
cg14014955	0.113389	cg14014955	7	HOXA5	NM_019102	TSS1500	chr7:27182613-27185562	Island	NA	7:27149871-27150476
cg16997642	0.109931	cg16997642	7	HOXA5	NM_019102	TSS1500	chr7:27182613-27185562	Island	NA	7:27150684-27150895
cg12106855	0.136254	cg12106855	8	OXR1	NM_018002	TSS1500	chr8:107282031-107283876	N_Shore	NA	8:107350641-107351040
cg26229024	0.128046	cg26229024	5	PCDHB2	NM_018936	TSS1500	chr5:140475599-140476607	N_Shore	NA
cg26554494	0.125094	cg26554494	1	LYPLAL1	NM_138794	TSS1500	chr1:219347109-219347572	N_Shore	NA
cg07989678	0.122701	cg07989678	2	DYNC1I2	NM_001378	TSS1500	chr2:172543901-172544690	N_Shore	NA
cg22082549	0.121752	cg22082549	3	ROPN1B	NM_001012337	TSS1500	chr3:125687903-125688331	N_Shore	NA
cg20058542	0.117786	cg20058542	15	RPUSD2	NM_152260	TSS1500	chr15:40861411-40862115	N_Shore	NA
cg01493150	0.11568	cg01493150	4	SLC25A31	NM_031291	TSS1500	chr4:128651419-128651977	N_Shore	NA
cg04013592	0.115386	cg04013592	3	SYNPR	NM_001130003	TSS1500	chr3:63263989-63264205	N_Shore	NA
cg21575465	0.114506	cg21575465	4	SLC25A31	NM_031291	TSS1500	chr4:128651419-128651977	N_Shore	NA
cg15407162	0.107632	cg15407162	6	ZNF193	NM_006299	TSS1500	chr6:28192961-28193284	N_Shore	NA
cg00273543	0.139755	cg00273543	13	FGF14	NM_175929	TSS1500	chr13:103052361-103052944	S_Shelf	NA
cg13999514	0.220442	cg13999514	7	FLJ36031	NM_175884	TSS1500	chr7:106300402-106301573	S_Shore	NA
cg25548984	0.192623	cg25548984	4	TRAM1L1	NM_152402	TSS1500	chr4:118006538-118006859	S_Shore	NA
cg02056098	0.162156	cg02056098	2	SCN9A	NM_002977	TSS1500	chr2:167232388-167232711	S_Shore	NA
cg05000039	0.1327	cg05000039	8	RBM12B	NM_203390	TSS1500	chr8:94752975-94753499	S_Shore	NA
cg11933951	0.129364	cg11933951	11	CCDC90B	NM_021825	TSS1500	chr11:82996642-82997536	S_Shore	NA
cg23604876	0.125523	cg23604876	14	PPP1R3E	NR_026862	TSS1500	chr14:23770512-23771902	S_Shore	NA
cg08036435	0.121542	cg08036435	12	TMTC1	NM_175861	TSS1500	chr12:29935995-29937433	S_Shore	NA
cg00275362	0.169167	cg00275362	19	ZNF486	NM_052852	TSS1500			NA
cg27456885	0.161158	cg27456885	21	KRTAP22-1	NM_181620	TSS1500			NA
cg11677212	0.15372	cg11677212	4	MIR1305	NR_031640	TSS1500			NA
cg16692258	0.152864	cg16692258	21	KRTAP24-1	NM_001085455	TSS1500			NA
cg02417857	0.1505	cg02417857	3	SOX2OT	NR_004053	TSS1500			NA
cg10930676	0.144264	cg10930676	3	SPATA16	NM_031955	TSS1500			NA
cg11231018	0.142853	cg11231018	10	LIPF	NM_004190	TSS1500			NA
cg15717907	0.14006	cg15717907	11	OR5I1	NM_006637	TSS1500			NA
cg09659223	0.138447	cg09659223	21	KRTAP20-4	NR_023342	TSS1500			NA
cg16399360	0.136931	cg16399360	13	MIR320D1	NR_031723	TSS1500			NA
cg12384303	0.134827	cg12384303	X	VGLL1	NM_016267	TSS1500			NA
cg05226607	0.13443	cg05226607	5	SPINK5L2	NM_001001325	TSS1500			NA
cg15920887	0.126891	cg15920887	2	MSTN	NM_005259	TSS1500			NA
cg14379850	0.12598	cg14379850	14	OR4K17	NM_001004715	TSS1500			NA
cg06976994	0.125513	cg06976994	3	OSTN	NM_198184	TSS1500			NA
cg15201115	0.12543	cg15201115	18	C18orf26	NM_173629	TSS1500			NA
cg26406249	0.121473	cg26406249	X	PFKFB1	NM_002625	TSS1500			NA
cg26148471	0.121278	cg26148471	11	OR5AS1	NM_001001921	TSS1500			NA
cg26058021	0.120323	cg26058021	11	NTM	NM_001048209	TSS1500			NA
cg11835442	0.119976	cg11835442	20	CST8	NM_005492	TSS1500			NA
cg14819820	0.119268	cg14819820	17	OR4D2	NM_001004707	TSS1500			NA
cg24619626	0.117118	cg24619626	15	PAR1	NR_022009	TSS1500			NA
cg27423177	0.114054	cg27423177	12	C3AR1	NM_004054	TSS1500			NA
cg08244656	0.110235	cg08244656	10	OR13A1	NM_001004297	TSS1500			NA
cg24250069	0.108264	cg24250069	4	ANK2	NM_001127493	TSS1500			NA
cg04060888	0.106958	cg04060888	10	DHX32	NM_018180	TSS1500			NA
cg15338159	0.105403	cg15338159	2	FHL2	NM_201557	TSS1500			TRUE
cg22373097	0.104019	cg22373097	21	KRTAP21-1	NM_181619	TSS1500			NA
cg11590170	0.103621	cg11590170	6	GJA1	NM_000165	TSS1500			NA
cg14720996	0.102947	cg14720996	3	COL6A6	NM_001102608	TSS1500			NA
cg13980719	0.0980372	cg13980719	2	TNP1	NM_003284	TSS1500			NA
cg23728588	0.0955369	cg23728588	10	PNLIP	NM_000936	TSS1500			NA
cg14654811	0.133675	cg14654811	1	OR10X1	NM_001004477	TSS1500			NA
cg15781504	0.138564	cg15781504	11	OR51S1	NM_001004758	TSS1500			NA
cg20335590	0.107972	cg20335590	8	ADAM2	NM_001464	TSS1500			NA
cg18319366	0.125342	cg18319366	8	HAS2AS;HAS2	NR_002835;NM_005328	TSS1500;5'UTR	chr8:122651665-122652389	N_Shore	NA
cg26548293	0.100747	cg26548293	1	C1orf77;S100A13	NM_015607;NM_001024210	TSS1500;5'UTR	chr1:153606177-153606974	Island	NA	1:151872752-151873579
cg16984019	0.118506	cg16984019	3	KCTD6;KCTD6	NM_153331;NM_001128214	TSS1500;5'UTR			NA
cg01726287	0.119497	cg01726287	14	COX8C;KIAA1409	NM_182971;NM_020818	TSS1500;5'UTR	chr14:93813483-93814111	N_Shore	NA
cg20938103	0.0977555	cg20938103	14	COX8C;KIAA1409	NM_182971;NM_020818	TSS1500;5'UTR	chr14:93813483-93814111	N_Shore	NA
cg15972984	0.134941	cg15972984	2	C2orf15;TSGA10;TSGA10	NM_144706;NM_182911;NM_025244	TSS1500;5'UTR;5'UTR	chr2:99757355-99758220	N_Shore	NA
cg18934293	0.12574	cg18934293	7	MEST;MEST;MEST;MESTIT1	NM_002402;NM_177524;NM_177525;NR_004382	TSS1500;5'UTR;5'UTR;TSS1500	chr7:130130739-130133111	Island	NA	7:129918372-129919742
cg15884905	0.15894	cg15884905	6	RUNX2;SUPT3H;SUPT3H;RUNX2	NM_001015051;NM_181356;NM_003599;NM_001024630	TSS1500;5'UTR;Body;TSS1500			NA
cg11175683	0.100041	cg11175683	7	SGCE;PEG10;SGCE;PEG10;SGCE	NM_001099401;NM_015068;NM_001099400;NM_001040152;NM_003919	TSS1500;5'UTR;TSS1500;5'UTR;TSS1500	chr7:94284858-94286527	Island	NA	7:94122801-94124944
cg27443052	0.189565	cg27443052	X	YY2;MBTPS2	NM_206923;NM_015884	TSS1500;Body	chrX:21874261-21874825	N_Shore	NA
cg22907692	0.24127	cg22907692	14	SNORD114-29;SNORD114-28	NR_003222;NR_003221	TSS1500;Body			NA
cg24376337	0.167631	cg24376337	11	OR5AR1;OR8U8	NM_001004730;NM_001013356	TSS1500;Body			NA
cg04461800	0.124648	cg04461800	2	OSBPL6;OSBPL6	NM_145739;NM_032523	TSS1500;Body			NA
cg27318000	0.0998534	cg27318000	18	DLGAP1;DLGAP1	NM_001003809;NM_004746	TSS1500;Body			NA
cg11082630	0.190305	cg11082630	X	YY2;MBTPS2	NM_206923;NM_015884	TSS1500;Body	chrX:21874261-21874825	Island	NA	X:21784183-21785157
cg26600826	0.144608	cg26600826	11	OR5M1;OR8U8	NM_001004740;NM_001013356	TSS1500;Body			NA
cg21083093	0.110235	cg21083093	7	TES;TES	NM_152829;NM_015641	TSS1500;Body			NA
cg25595541	0.109551	cg25595541	3	FLJ10213;PPP4R2	NM_018029;NM_174907	TSS1500;Body			NA
cg24280851	0.109877	cg24280851	6	SNORA20;TCP1;TCP1	NR_002960;NM_030752;NM_001008897	TSS1500;Body;Body			NA
cg01920182	0.161405	cg01920182	12	SOX5;SOX5;SOX5	NM_178010;NM_152989;NM_006940	TSS1500;Body;Body			TRUE
cg16655390	0.10758	cg16655390	3	MITF;MITF;MITF;MITF	NM_198178;NM_198177;NM_198159;NM_006722	TSS1500;Body;Body;Body			NA
cg02269094	0.187343	cg02269094	5	DDX4;DDX4;DDX4;DDX4	NM_001166534;NM_001142549;NM_024415;NM_001166533	TSS1500;Body;Body;Body			NA
cg01776396	0.110379	cg01776396	X	FANCB;MOSPD2;FANCB	NM_001018113;NM_152581;NM_152633	TSS1500;Body;TSS1500	chrX:14890991-14891734	S_Shore	NA
cg22223402	0.157842	cg22223402	11	FAM55D;FAM55D	NM_001077639;NM_017678	TSS1500;TSS1500			NA
cg18087718	0.153759	cg18087718	5	PPP2R2B;PPP2R2B	NM_181678;NM_181677	TSS1500;TSS1500			NA
cg04550367	0.150378	cg04550367	14	SNORD114-27;SNORD114-26	NR_003220;NR_003219	TSS1500;TSS1500			NA
cg26829672	0.11377	cg26829672	19	CEACAM19;CEACAM19	NM_001127893;NM_020219	TSS1500;TSS1500			NA
cg23352067	0.193721	cg23352067	19	LAIR2;LAIR2	NM_002288;NM_021270	TSS1500;TSS1500			NA
cg25488547	0.139257	cg25488547	X	CHM;CHM	NM_000390;NM_001145414	TSS1500;TSS1500			NA
cg24995347	0.113756	cg24995347	2	SP140;SP140	NM_001005176;NM_007237	TSS1500;TSS1500			NA
cg15240320	0.111718	cg15240320	11	OR8U1;OR8U8	NM_001005204;NM_001013356	TSS1500;TSS1500			NA
cg19503731	0.103849	cg19503731	1	AKT3;AKT3	NM_181690;NM_005465	TSS1500;TSS1500			NA
cg02346282	0.130113	cg02346282	5	BTF3;BTF3	NM_001037637;NM_001207	TSS1500;TSS1500	chr5:72794040-72794641	N_Shore	NA
cg00205905	0.111528	cg00205905	X	PRRG1;PRRG1	NM_001142395;NM_000950	TSS1500;TSS1500	chrX:37208578-37209325	N_Shore	NA
cg21797001	0.103493	cg21797001	20	SPO11;SPO11	NM_198265;NM_012444	TSS1500;TSS1500	chr20:55904668-55904976	N_Shore	NA
cg22530927	0.13964	cg22530927	7	MTPN;LUZP6	NM_145808;NM_001128619	TSS1500;TSS1500	chr7:135661841-135662272	S_Shore	NA
cg22586884	0.122544	cg22586884	5	PPAP2A;PPAP2A	NM_176895;NM_003711	TSS1500;TSS1500	chr5:54830148-54831120	S_Shore	NA
cg21808981	0.113811	cg21808981	7	FAM133B;FAM133B	NM_152789;NM_001040057	TSS1500;TSS1500	chr7:92219060-92219873	S_Shore	NA
cg22143285	0.146801	cg22143285	17	KCNJ16;KCNJ16	NM_170741;NM_018658	TSS1500;TSS1500			NA
cg15057359	0.115465	cg15057359	2	LRRTM4;LRRTM4	NM_001134745;NM_024993	TSS1500;TSS1500			NA
cg04680738	0.0972565	cg04680738	19	LILRB4;LILRB4	NM_006847;NM_001081438	TSS1500;TSS1500			NA
cg04986504	0.105524	cg04986504	11	DKK3;DKK3;DKK3	NM_001018057;NM_015881;NM_013253	TSS1500;TSS1500;TSS1500	chr11:12029737-12030841	S_Shore	NA
cg13236166	0.132726	cg13236166	13	C13orf1;C13orf1;C13orf1	NR_023351;NM_001127482;NM_020456	TSS1500;TSS1500;TSS1500	chr13:50509944-50511198	S_Shore	NA
cg03312205	0.149043	cg03312205	12	COPS7A;COPS7A;COPS7A;COPS7A	NM_001164094;NM_016319;NM_001164095;NM_001164093	TSS1500;TSS1500;TSS1500;TSS1500	chr12:6833058-6833491	N_Shore	NA
cg01582648	0.112708	cg01582648	14	NUMB;NUMB;NUMB;NUMB	NM_001005743;NM_001005745;NM_001005744;NM_003744	TSS1500;TSS1500;TSS1500;TSS1500	chr14:73924588-73924980	S_Shore	NA
cg27485646	0.103858	cg27485646	X	SRPX;SRPX;SRPX;SRPX	NM_001170752;NM_006307;NM_001170751;NM_001170750	TSS1500;TSS1500;TSS1500;TSS1500	chrX:38079691-38080150	S_Shore	NA	X:37964214-37965553
cg09363424	0.106985	cg09363424	13	SNORA27;SNORD102;RPL21P28;RPL21	NR_002575;NR_002574;NR_026911;NM_000982	TSS1500;TSS200;Body;Body	chr13:27825351-27826049	S_Shelf	NA
cg11111131	0.104052	cg11111131	X	CXorf57	NM_018015	TSS200	chrX:105855028-105855297	Island	NA	X:105741696-105742260
cg04863892	0.108602	cg04863892	7	HOXA5	NM_019102	TSS200	chr7:27182613-27185562	Island	NA	7:27149871-27150476
cg00225006	0.130073	cg00225006	15	WHAMM	NM_001080435	TSS200	chr15:83478366-83479273	N_Shore	NA
cg22830663	0.186982	cg22830663	2	POTEE	NM_001083538	TSS200			NA
cg13139843	0.168004	cg13139843	21	KRTAP19-1	NM_181607	TSS200			NA
cg27464144	0.154872	cg27464144	17	ABCA8	NM_007168	TSS200			NA
cg11601375	0.141386	cg11601375	12	KRT6B	NM_005555	TSS200			NA
cg27167381	0.14011	cg27167381	X	MIR506	NR_030233	TSS200			NA
cg06393354	0.124541	cg06393354	1	OR2M3	NM_001004689	TSS200			NA
cg15325759	0.102638	cg15325759	X	PHEX	NM_000444	TSS200			NA
cg24360225	0.0972275	cg24360225	2	CRYGA	NM_014617	TSS200			NA
cg26565975	0.0958964	cg26565975	21	KRTAP20-1	NM_181615	TSS200			NA
cg25230284	0.128776	cg25230284	17	ASPA	NM_001128085	TSS200	chr17:3375006-3375237	S_Shelf	NA
cg07344627	0.146409	cg07344627	X	DCAF12L1	NM_178470	TSS200	chrX:125685711-125686941	S_Shore	NA	X:125513194-125514693
cg09038599	0.116856	cg09038599	8	SDR16C5	NM_138969	TSS200	chr8:57232370-57232795	S_Shore	NA
cg25349643	0.157003	cg25349643	1	MIR181B1	NR_029612	TSS200			NA
cg25977504	0.14943	cg25977504	1	OR14A16	NM_001001966	TSS200			NA
cg19974994	0.132329	cg19974994	X	CXorf61	NM_001017978	TSS200			NA	X:115508056-115508271
cg21493873	0.128936	cg21493873	14	C14orf105	NM_018168	TSS200			TRUE
cg05358758	0.127894	cg05358758	12	KRT71	NM_033448	TSS200			NA
cg18854392	0.126271	cg18854392	3	SERPINI2	NM_006217	TSS200			NA
cg25064910	0.12099	cg25064910	4	KLB	NM_175737	TSS200			NA
cg18553202	0.109198	cg18553202	7	LOC649395	NR_029404	TSS200			NA
cg19972674	0.0988778	cg19972674	17	C17orf99	NM_001163075	TSS200			NA
cg20305368	0.135683	cg20305368	1	OR1C1	NM_012353	TSS200			NA
cg07195469	0.0953834	cg07195469	X	DNASE1L1;DNASE1L1;DNASE1L1;DNASE1L1	NM_006730;NM_001009934;NM_001009932;NM_001009933	TSS200;5'UTR;5'UTR;5'UTR	chrX:153639734-153640675	N_Shore	NA
cg21121943	0.127685	cg21121943	7	SNORA22;CCT6P1	NR_002961;NR_003110	TSS200;Body	chr7:65215732-65216495	S_Shelf	NA
cg18091269	0.200643	cg18091269	17	CCDC46;CCDC46	NM_001037325;NM_145036	TSS200;Body			NA
cg27263998	0.125042	cg27263998	11	IGF2;INS-IGF2;INS-IGF2	NM_001007139;NR_003512;NM_001042376	TSS200;Body;Body			NA
cg03531787	0.123649	cg03531787	11	SNORD6;SNORA32;SNORA25	NR_003036;NR_003032;NR_003028	TSS200;TSS1500;TSS1500			NA
cg03705894	0.139656	cg03705894	X	CLCN5;CLCN5	NM_001127898;NM_001127899	TSS200;TSS200	chrX:49687027-49687993	Island	NA	X:49573768-49574703
cg03814733	0.111631	cg03814733	X	CXorf40B;LOC100272228	NM_001013845;NR_027456	TSS200;TSS200	chrX:149106113-149106682	S_Shore	NA	X:148856772-148859104
cg02304092	0.101787	cg02304092	5	FLJ44606;FLJ44606	NM_001164478;NM_001164479	TSS200;TSS200	chr5:126409006-126409327	Island	NA	5:126436929-126437226
cg18357371	0.114345	cg18357371	6	SLC17A3;SLC17A3	NM_001098486;NM_006632	TSS200;TSS200			NA
cg05023691	0.103251	cg05023691	1	RGS13;RGS13	NM_144766;NM_002927	TSS200;TSS200			NA
cg18830697	0.199148	cg18830697	6	RIMS1;RIMS1;RIMS1	NM_001168407;NM_001168408;NM_014989	TSS200;TSS200;Body			NA
cg26368752	0.115072	cg26368752	X	GK;GK;GK	NM_001128127;NM_000167;NM_203391	TSS200;TSS200;TSS200	chrX:30670739-30671869	Island	NA	X:30580708-30582096
cg05373692	0.117434	cg05373692	X	ZDHHC15;ZDHHC15;ZDHHC15	NM_144969;NM_001146257;NM_001146256	TSS200;TSS200;TSS200	chrX:74742765-74743117	S_Shore	NA
cg07779423	0.133343	cg07779423	5				chr5:1948994-1949227	N_Shore	NA
cg24743290	0.116247	cg24743290	11				chr11:94883335-94883565	N_Shore	TRUE
cg26985818	0.170772	cg26985818	4				chr4:58061751-58062115	S_Shelf	NA
cg15977432	0.122366	cg15977432	19				chr19:56709055-56709273	S_Shore	NA
cg22077222	0.176811	cg22077222	5						TRUE
cg18799102	0.169533	cg18799102	3						NA	3:157242731-157242983
cg19045027	0.117861	cg19045027	2						TRUE
cg25470080	0.105907	cg25470080	7						NA
cg05409693	0.104785	cg05409693	12						TRUE
cg12349676	0.145371	cg12349676	21				chr21:34350726-34350961	Island	TRUE	21:33272648-33273291
cg01789846	0.126118	cg01789846	4				chr4:135865380-135865585	Island	NA
cg27532955	0.113795	cg27532955	12				chr12:132956310-132956928	Island	NA	12:131466262-131466992
cg10706039	0.0988228	cg10706039	X				chrX:119133851-119134369	Island	NA	X:119017364-119019009
cg26519930	0.15792	cg26519930	16				chr16:76668835-76669152	N_Shelf	NA
cg21855617	0.151711	cg21855617	1				chr1:26560449-26561028	N_Shelf	NA
cg14812046	0.148954	cg14812046	13				chr13:64385719-64386057	N_Shelf	NA
cg18873509	0.144719	cg18873509	17				chr17:21729786-21730226	N_Shelf	NA
cg20713700	0.139475	cg20713700	3				chr3:101443478-101443859	N_Shelf	NA
cg03690889	0.120867	cg03690889	16				chr16:79623491-79623957	N_Shelf	NA
cg19679302	0.115634	cg19679302	7				chr7:81240381-81240708	N_Shelf	NA
cg00828721	0.110524	cg00828721	14				chr14:37125219-37125661	N_Shelf	NA
cg05529343	0.154317	cg05529343	3				chr3:22413492-22414365	N_Shore	NA
cg18125814	0.146885	cg18125814	11				chr11:49455935-49456211	N_Shore	NA	11:49411711-49411805
cg03829559	0.126462	cg03829559	2				chr2:54682899-54684374	N_Shore	NA
cg18505978	0.193122	cg18505978	5				chr5:100238722-100239138	S_Shelf	NA
cg15134456	0.153696	cg15134456	17				chr17:3289362-3290072	S_Shelf	NA
cg05939629	0.124303	cg05939629	X				chrX:44202712-44203014	S_Shelf	NA
cg06445586	0.108	cg06445586	11				chr11:49069720-49070722	S_Shelf	NA
cg24141885	0.189296	cg24141885	5						TRUE
cg17508108	0.178204	cg17508108	8						NA
cg05826762	0.165205	cg05826762	7						NA
cg23278018	0.164747	cg23278018	5						TRUE
cg02197192	0.157483	cg02197192	8						TRUE
cg06796885	0.15726	cg06796885	13						TRUE
cg04939172	0.155582	cg04939172	13						TRUE
cg18767846	0.154575	cg18767846	2						TRUE
cg05110389	0.153902	cg05110389	15						NA
cg04591469	0.152725	cg04591469	5						NA
cg16811039	0.151338	cg16811039	4						TRUE
cg02252421	0.151278	cg02252421	5						TRUE
cg15116298	0.150621	cg15116298	3						TRUE
cg02487930	0.148869	cg02487930	4						NA	4:189713607-189713752
cg10288467	0.144056	cg10288467	3						TRUE
cg03577128	0.141327	cg03577128	3						TRUE
cg21971972	0.141023	cg21971972	4						TRUE
cg25051134	0.135714	cg25051134	2						TRUE
cg25452231	0.135331	cg25452231	13						NA
cg01210727	0.132114	cg01210727	10						TRUE
cg05227523	0.13088	cg05227523	12						TRUE
cg26640927	0.128347	cg26640927	4						NA
cg11141692	0.12308	cg11141692	4						NA	4:112086336-112086457
cg12129839	0.122053	cg12129839	17						TRUE
cg17298859	0.121058	cg17298859	3						NA	3:84966655-84966819
cg05025007	0.120493	cg05025007	7						TRUE
cg08406698	0.116107	cg08406698	6						NA	6:168528169-168528272
cg18762505	0.115206	cg18762505	1						TRUE
cg17851868	0.11148	cg17851868	2						TRUE
cg25946965	0.102651	cg25946965	21						NA
cg15508935	0.102429	cg15508935	13						TRUE
cg05521150	0.101359	cg05521150	4						TRUE
cg13339083	0.0994228	cg13339083	2						TRUE
cg20073358	0.0969943	cg20073358	4						TRUE
cg17722129	0.146139	cg17722129	7				chr7:81240381-81240708	Island	NA	7:81078340-81078644
cg20196215	0.14401	cg20196215	13				chr13:23422687-23422896	Island	NA	13:22320688-22321451
cg19461949	0.118933	cg19461949	9				chr9:68298596-68299115	Island	NA
cg12886066	0.117113	cg12886066	13				chr13:90015412-90015775	Island	NA	13:88813425-88813776
cg18648632	0.117007	cg18648632	17				chr17:21934703-21935014	Island	NA	17:21858607-21859279
cg11317473	0.108078	cg11317473	19				chr19:55038204-55038501	Island	NA	19:59730038-59730299
cg07158230	0.107582	cg07158230	7				chr7:63391462-63392174	Island	NA
cg18487343	0.107462	cg18487343	14				chr14:60864443-60864677	Island	NA	14:59934206-59934430
cg10334741	0.10702	cg10334741	11				chr11:128321661-128321895	Island	TRUE	11:127826872-127827032
cg25453625	0.103578	cg25453625	7				chr7:4347707-4348017	Island	NA	7:4314234-4314528
cg17123384	0.0991101	cg17123384	7				chr7:83378885-83379153	Island	NA	7:83216773-83217089
cg05803790	0.0978208	cg05803790	9				chr9:80765851-80766122	Island	NA	9:79955505-79955921
cg14420116	0.164665	cg14420116	1				chr1:35394747-35396206	N_Shelf	NA
cg20768515	0.153318	cg20768515	18				chr18:9474804-9475978	N_Shelf	NA
cg19724701	0.150045	cg19724701	3				chr3:180319823-180320393	N_Shelf	NA
cg20002326	0.140068	cg20002326	X				chrX:133594203-133594828	N_Shelf	NA
cg04606087	0.137124	cg04606087	11				chr11:129910305-129910950	N_Shelf	NA
cg22018116	0.133008	cg22018116	21				chr21:15035943-15036236	N_Shelf	NA
cg03992092	0.126273	cg03992092	X				chrX:139173387-139173767	N_Shelf	NA
cg12565693	0.125436	cg12565693	2				chr2:86667815-86669447	N_Shelf	NA
cg10504588	0.124171	cg10504588	2				chr2:61108125-61109016	N_Shelf	NA
cg14482116	0.119371	cg14482116	17				chr17:12692737-12693690	N_Shelf	NA
cg10257407	0.117551	cg10257407	12				chr12:16034931-16035836	N_Shelf	NA
cg27038480	0.114179	cg27038480	21				chr21:38377937-38379437	N_Shelf	NA
cg18671318	0.113179	cg18671318	12				chr12:31769297-31769500	N_Shelf	NA
cg19647114	0.106224	cg19647114	14				chr14:24835810-24836220	N_Shelf	NA
cg20046236	0.104396	cg20046236	7				chr7:54765426-54765637	N_Shelf	NA
cg23345951	0.0995033	cg23345951	5				chr5:132082873-132083911	N_Shelf	NA
cg06448284	0.0962949	cg06448284	8				chr8:2418935-2419460	N_Shelf	NA
cg00536910	0.138844	cg00536910	8				chr8:1321232-1321638	N_Shore	NA
cg07580718	0.133749	cg07580718	14				chr14:32545276-32547141	N_Shore	NA
cg08535247	0.12818	cg08535247	5				chr5:1645124-1645712	N_Shore	TRUE
cg11470063	0.123792	cg11470063	4				chr4:183727549-183728353	N_Shore	TRUE	4:183963862-183964215
cg20434562	0.118527	cg20434562	18				chr18:76322675-76323015	N_Shore	NA
cg17935708	0.11773	cg17935708	13				chr13:24121203-24121465	N_Shore	NA
cg14149107	0.117372	cg14149107	4				chr4:189552385-189552791	N_Shore	NA	4:189789327-189789785
cg04376997	0.114281	cg04376997	3				chr3:82856984-82857244	N_Shore	NA
cg13565129	0.111394	cg13565129	6				chr6:28602853-28603295	N_Shore	NA	6:28709248-28709499
cg19845136	0.106796	cg19845136	2				chr2:232789995-232791286	N_Shore	NA
cg19627238	0.0950697	cg19627238	7				chr7:63642039-63643802	N_Shore	NA
cg11106652	0.158472	cg11106652	4				chr4:56915270-56915901	S_Shelf	NA
cg16598670	0.139092	cg16598670	22				chr22:23802501-23802934	S_Shelf	NA
cg11065408	0.128531	cg11065408	14				chr14:106743602-106743837	S_Shelf	NA
cg02162720	0.128103	cg02162720	11				chr11:23751953-23752361	S_Shelf	NA
cg03996677	0.123515	cg03996677	3				chr3:167812829-167814102	S_Shelf	NA
cg19841237	0.120723	cg19841237	4				chr4:110222970-110224257	S_Shelf	NA
cg01513086	0.116623	cg01513086	8				chr8:19614131-19615307	S_Shelf	NA
cg01984250	0.116498	cg01984250	X				chrX:106361519-106361900	S_Shelf	NA
cg16512364	0.114536	cg16512364	13				chr13:50509944-50511198	S_Shelf	NA
cg00472528	0.112532	cg00472528	12				chr12:124798796-124799224	S_Shelf	TRUE
cg21944219	0.110397	cg21944219	1				chr1:67519224-67520139	S_Shelf	NA
cg00896578	0.109843	cg00896578	14				chr14:38080239-38080678	S_Shelf	NA
cg14808571	0.106281	cg14808571	2				chr2:208631558-208634934	S_Shelf	NA
cg00167248	0.104769	cg00167248	3				chr3:117716100-117716564	S_Shelf	NA
cg12385981	0.1025	cg12385981	6				chr6:29818085-29818341	S_Shelf	NA
cg26314089	0.0992705	cg26314089	12				chr12:66563202-66563945	S_Shelf	NA
cg23235671	0.140596	cg23235671	2				chr2:128615479-128616004	S_Shore	NA
cg23453501	0.128112	cg23453501	X				chrX:35643870-35644317	S_Shore	NA	X:35553792-35554551
cg21498326	0.126187	cg21498326	21				chr21:26734108-26734485	S_Shore	NA
cg03521044	0.110303	cg03521044	7				chr7:20837551-20838369	S_Shore	NA	7:20805017-20805157
cg02499453	0.109964	cg02499453	22				chr22:32571858-32572525	S_Shore	NA
cg08670181	0.107152	cg08670181	16				chr16:48844551-48845264	S_Shore	NA
cg14828206	0.225613	cg14828206	5						TRUE
cg20176098	0.179305	cg20176098	3						TRUE
cg04062468	0.171727	cg04062468	7						TRUE
cg12715266	0.166582	cg12715266	12						NA
cg09777042	0.163397	cg09777042	7						TRUE
cg00773795	0.157656	cg00773795	8						TRUE
cg25515758	0.157391	cg25515758	19						NA
cg10763953	0.156782	cg10763953	7						TRUE
cg01736133	0.153636	cg01736133	4						TRUE
cg25388861	0.152188	cg25388861	4						TRUE
cg09132944	0.151431	cg09132944	4						NA	4:29704310-29704553
cg10802176	0.150789	cg10802176	12						TRUE
cg03577433	0.149124	cg03577433	2						TRUE
cg14352322	0.147113	cg14352322	11						NA	11:114027189-114027280
cg22656677	0.145275	cg22656677	2						TRUE
cg23416952	0.144465	cg23416952	3						TRUE
cg17547577	0.143845	cg17547577	3						TRUE
cg22013407	0.142665	cg22013407	8						TRUE
cg22975277	0.142009	cg22975277	2						TRUE
cg14812587	0.140601	cg14812587	4						TRUE
cg23332005	0.139524	cg23332005	10						NA	10:16003396-16003745
cg25626936	0.139287	cg25626936	8						TRUE
cg16169833	0.138652	cg16169833	5						TRUE
cg16510350	0.13847	cg16510350	4						TRUE
cg14033737	0.138066	cg14033737	3						NA	3:163612050-163612322
cg01147487	0.1378	cg01147487	2						NA	2:194663632-194663774
cg03661929	0.137027	cg03661929	3						TRUE
cg14660733	0.136891	cg14660733	2						TRUE
cg05293646	0.134914	cg05293646	3						TRUE
cg02987523	0.134547	cg02987523	13						TRUE
cg25054777	0.132338	cg25054777	13						TRUE
cg21351437	0.131684	cg21351437	4						TRUE
cg10103000	0.131573	cg10103000	1						NA
cg08167466	0.13139	cg08167466	13						TRUE
cg14912692	0.131286	cg14912692	10						NA
cg08323135	0.131276	cg08323135	7						TRUE
cg05878103	0.130584	cg05878103	13						TRUE
cg26730050	0.129234	cg26730050	13						NA	13:111703008-111703186
cg12830153	0.128894	cg12830153	10						NA	10:79166845-79166940
cg03299824	0.128459	cg03299824	16						TRUE
cg21029964	0.126854	cg21029964	5						TRUE	5:2036614-2036800
cg03837106	0.12605	cg03837106	4						TRUE
cg24914848	0.125675	cg24914848	2						TRUE
cg18926420	0.125547	cg18926420	15						NA	15:24586114-24586207
cg20307598	0.125137	cg20307598	12						TRUE
cg21012380	0.124497	cg21012380	18						NA
cg23050394	0.124126	cg23050394	5						TRUE
cg25632230	0.123349	cg25632230	6						TRUE
cg10441192	0.123278	cg10441192	4						TRUE
cg03311353	0.121798	cg03311353	7						NA
cg09774931	0.121444	cg09774931	4						TRUE
cg17541715	0.121353	cg17541715	7						NA	7:1183350-1183471
cg02029539	0.121077	cg02029539	10						TRUE
cg24178553	0.120939	cg24178553	6						TRUE
cg01685923	0.120773	cg01685923	13						NA	13:88168108-88168437
cg04733856	0.119571	cg04733856	3						TRUE
cg22326985	0.119434	cg22326985	6						TRUE
cg21593211	0.119109	cg21593211	5						TRUE
cg03457781	0.119035	cg03457781	3						TRUE
cg18053383	0.119006	cg18053383	12						TRUE
cg19010777	0.118507	cg19010777	3						NA	3:32957421-32957563
cg23051091	0.118333	cg23051091	8						TRUE
cg18516067	0.117833	cg18516067	4						TRUE
cg03322484	0.117524	cg03322484	10						TRUE
cg05202300	0.116631	cg05202300	11						TRUE
cg17560702	0.115598	cg17560702	4						NA	4:112085928-112085996
cg05083325	0.114511	cg05083325	16						NA
cg24794052	0.113982	cg24794052	10						TRUE
cg25649784	0.113893	cg25649784	8						TRUE
cg26182317	0.112657	cg26182317	10						NA	10:91579163-91579230
cg12992686	0.112429	cg12992686	4						NA	4:188377216-188377297
cg05369766	0.111443	cg05369766	8						TRUE
cg16179048	0.111215	cg16179048	2						TRUE
cg08881585	0.110235	cg08881585	3						NA
cg27645294	0.109962	cg27645294	17						NA	17:21719377-21720073
cg15669879	0.109126	cg15669879	7						TRUE
cg20234910	0.107097	cg20234910	13						TRUE
cg02537826	0.107028	cg02537826	5						NA	5:54538609-54538725
cg21171610	0.106755	cg21171610	4						TRUE
cg05565863	0.106688	cg05565863	6						TRUE
cg08367643	0.105938	cg08367643	13						TRUE
cg01522525	0.105695	cg01522525	11						NA	11:10486282-10486441
cg24275097	0.105165	cg24275097	6						NA	6:29057416-29057445
cg04153563	0.105132	cg04153563	16						TRUE
cg10673134	0.104818	cg10673134	4						NA	4:186150482-186150894
cg06836948	0.104513	cg06836948	11						TRUE
cg23572703	0.103433	cg23572703	10						TRUE
cg03886436	0.103342	cg03886436	3						TRUE
cg23540272	0.103085	cg23540272	14						TRUE
cg15003833	0.102528	cg15003833	11						TRUE
cg08817118	0.10137	cg08817118	6						TRUE
cg21740232	0.101058	cg21740232	2						NA	2:2560530-2560589
cg20006187	0.100707	cg20006187	11						TRUE
cg16170919	0.100093	cg16170919	2						NA
cg09158035	0.100032	cg09158035	2						TRUE
cg01963189	0.0993924	cg01963189	4						TRUE
cg03259207	0.0980729	cg03259207	2						NA	2:234669470-234669885
cg20400838	0.0978604	cg20400838	7						TRUE	7:21175408-21175480
cg05453893	0.0973342	cg05453893	13						TRUE
cg20188017	0.0964573	cg20188017	6						TRUE
cg26068090	0.0959994	cg26068090	13						TRUE
cg16383291	0.0958107	cg16383291	5						TRUE
cg07872979	0.159791	cg07872979	11				chr11:94770606-94771404	Island	NA	11:94410255-94411291
cg23792093	0.145733	cg23792093	13				chr13:47012102-47012440	Island	NA	13:45910016-45910441
cg14493094	0.1362	cg14493094	4				chr4:132896360-132896778	Island	NA	4:133115855-133117899
cg03258315	0.135901	cg03258315	Y				chrY:14077836-14078044	Island	NA	Y:12587870-12588064
cg11865513	0.135804	cg11865513	3				chr3:160879499-160879722	Island	NA
cg08714433	0.130953	cg08714433	4				chr4:132896360-132896778	Island	NA	4:133115855-133117899
cg16058797	0.12711	cg16058797	8				chr8:102236153-102236949	Island	TRUE	8:102305394-102306179
cg08555866	0.124487	cg08555866	16				chr16:3345145-3345605	Island	NA	16:3284907-3285821
cg17962638	0.118947	cg17962638	6				chr6:90597207-90597653	Island	NA	6:90653952-90654337
cg00287096	0.115819	cg00287096	7				chr7:63642039-63643802	Island	NA	7:63279448-63281237
cg11012412	0.111111	cg11012412	5				chr5:77146998-77147785	Island	NA	5:77182134-77183669
cg13502125	0.100057	cg13502125	1				chr1:147826167-147826388	Island	NA	1:146292642-146292946
cg03249171	0.0994612	cg03249171	4				chr4:1063741-1063959	Island	NA
cg14298200	0.0993655	cg14298200	8				chr8:65498603-65498828	Island	TRUE	8:65661091-65661374
cg25449765	0.233883	cg25449765	4				chr4:81257040-81257270	N_Shelf	NA
cg25378636	0.189032	cg25378636	12				chr12:108237437-108238721	N_Shelf	NA
cg01238140	0.181635	cg01238140	5				chr5:79783635-79784145	N_Shelf	NA
cg14917136	0.155147	cg14917136	4				chr4:6223566-6224224	N_Shelf	NA
cg11022928	0.150768	cg11022928	2				chr2:42396301-42396933	N_Shelf	NA
cg24089400	0.148286	cg24089400	1				chr1:98510966-98511710	N_Shelf	NA
cg09321762	0.141273	cg09321762	19				chr19:7069396-7069921	N_Shelf	NA
cg13160166	0.138673	cg13160166	2				chr2:168149033-168150797	N_Shelf	NA
cg14102585	0.13613	cg14102585	2				chr2:97778469-97779540	N_Shelf	NA
cg07022769	0.132973	cg07022769	1				chr1:157164538-157165135	N_Shelf	NA
cg20967441	0.124647	cg20967441	12				chr12:83080662-83081646	N_Shelf	NA
cg07009570	0.12001	cg07009570	5				chr5:140604453-140605304	N_Shelf	NA
cg23154834	0.106106	cg23154834	12				chr12:113013099-113013529	N_Shelf	NA
cg21453840	0.104533	cg21453840	8				chr8:1105083-1105435	N_Shelf	NA	8:1088850-1089005
cg10069394	0.099184	cg10069394	11				chr11:119455153-119456102	N_Shelf	NA
cg10597362	0.0978718	cg10597362	5				chr5:56110305-56110535	N_Shelf	NA
cg04559481	0.0950266	cg04559481	1				chr1:116370810-116371303	N_Shelf	NA
cg06146185	0.148946	cg06146185	6				chr6:170921393-170921775	N_Shore	NA	6:170761044-170761441
cg27103343	0.127513	cg27103343	7				chr7:10819305-10819710	N_Shore	NA
cg10297792	0.122992	cg10297792	12				chr12:115130008-115130242	N_Shore	TRUE
cg14637553	0.120388	cg14637553	2				chr2:129659299-129659568	N_Shore	NA
cg27552493	0.110523	cg27552493	12				chr12:62653865-62654677	N_Shore	NA
cg26103104	0.104315	cg26103104	5				chr5:139492723-139492966	N_Shore	NA
cg14542554	0.1033	cg14542554	14				chr14:61123613-61124613	N_Shore	NA	14:60191691-60192113
cg09099868	0.102952	cg09099868	10				chr10:22623350-22625875	N_Shore	NA	10:22662799-22663220
cg16503797	0.101467	cg16503797	18				chr18:19476852-19477103	N_Shore	NA
cg18963953	0.0994719	cg18963953	6				chr6:99290279-99290771	N_Shore	NA
cg16669619	0.197066	cg16669619	18				chr18:52626517-52626849	S_Shelf	TRUE
cg21447989	0.191621	cg21447989	2				chr2:164592917-164593511	S_Shelf	NA
cg27280205	0.16144	cg27280205	2				chr2:98206120-98207224	S_Shelf	NA
cg11008132	0.157271	cg11008132	4				chr4:188534687-188534913	S_Shelf	NA
cg19414722	0.153215	cg19414722	5				chr5:102090439-102091241	S_Shelf	NA
cg13955347	0.143562	cg13955347	12				chr12:9102150-9102803	S_Shelf	NA
cg00682053	0.142841	cg00682053	16				chr16:49314037-49316543	S_Shelf	NA
cg07627664	0.132051	cg07627664	6				chr6:147728082-147728320	S_Shelf	NA
cg12629285	0.129999	cg12629285	2				chr2:161349223-161350371	S_Shelf	NA
cg06391663	0.123276	cg06391663	13				chr13:23412207-23412623	S_Shelf	NA
cg26924044	0.123241	cg26924044	16				chr16:2918179-2918680	S_Shelf	NA
cg08929436	0.122038	cg08929436	16				chr16:32300941-32301464	S_Shelf	NA
cg07532758	0.1209	cg07532758	2				chr2:230578062-230579981	S_Shelf	NA
cg14744155	0.119717	cg14744155	10				chr10:90967555-90967900	S_Shelf	NA
cg02634745	0.11927	cg02634745	5				chr5:140604453-140605304	S_Shelf	NA
cg04958165	0.117929	cg04958165	4				chr4:187356976-187357233	S_Shelf	NA
cg07381572	0.116366	cg07381572	3				chr3:170625831-170626841	S_Shelf	NA
cg26127943	0.115389	cg26127943	3				chr3:22413492-22414365	S_Shelf	NA
cg11511184	0.113482	cg11511184	4				chr4:132684164-132684487	S_Shelf	NA
cg27415324	0.110672	cg27415324	22				chr22:17897854-17898287	S_Shelf	NA
cg18645032	0.108727	cg18645032	2				chr2:37423578-37424361	S_Shelf	TRUE
cg18038714	0.105532	cg18038714	5				chr5:7849945-7850439	S_Shelf	NA
cg23002944	0.105408	cg23002944	5				chr5:157078327-157079564	S_Shelf	NA
cg25145039	0.101834	cg25145039	1				chr1:63795363-63796140	S_Shelf	NA
cg10370426	0.0973468	cg10370426	3				chr3:156533839-156535131	S_Shelf	NA
cg16247888	0.162111	cg16247888	15				chr15:37179516-37179782	S_Shore	NA
cg26782825	0.155231	cg26782825	8				chr8:110987857-110988072	S_Shore	NA
cg14315663	0.134514	cg14315663	X				chrX:136115826-136116275	S_Shore	NA	X:135943426-135944175
cg16700364	0.12797	cg16700364	2				chr2:157176251-157177346	S_Shore	NA	2:156886862-156887185
cg13563271	0.097569	cg13563271	7				chr7:63924400-63924741	S_Shore	NA
cg18090145	0.205169	cg18090145	6						NA	6:67798372-67798525
cg15165950	0.186411	cg15165950	5						TRUE
cg01864230	0.176356	cg01864230	13						NA	13:112028384-112028483
cg09671187	0.175375	cg09671187	13						TRUE
cg21664636	0.17214	cg21664636	3						TRUE
cg05150667	0.171528	cg05150667	4						TRUE
cg00866289	0.16784	cg00866289	14						TRUE
cg27343660	0.161145	cg27343660	5						TRUE
cg21083247	0.160529	cg21083247	2						TRUE
cg15295441	0.156968	cg15295441	3						TRUE
cg27098685	0.15641	cg27098685	3						TRUE
cg10034028	0.156398	cg10034028	2						TRUE
cg13024668	0.156131	cg13024668	2						TRUE
cg26226167	0.154331	cg26226167	7						TRUE
cg17223170	0.152816	cg17223170	5						TRUE
cg26682641	0.151963	cg26682641	14						TRUE
cg24216566	0.150225	cg24216566	6						NA
cg02432968	0.150039	cg02432968	6						TRUE
cg24255556	0.14956	cg24255556	4						NA	4:161623315-161623516
cg25092186	0.149476	cg25092186	14						TRUE
cg02985787	0.148938	cg02985787	6						TRUE
cg16724720	0.147984	cg16724720	1						TRUE
cg23253460	0.147668	cg23253460	1						NA
cg17862468	0.146523	cg17862468	2						NA
cg04074153	0.145447	cg04074153	12						TRUE
cg09063056	0.14484	cg09063056	6						TRUE
cg01836943	0.142937	cg01836943	12						TRUE
cg13189872	0.14172	cg13189872	10						TRUE
cg21223344	0.141252	cg21223344	3						TRUE
cg13301590	0.14053	cg13301590	6						TRUE
cg18196811	0.140515	cg18196811	1						NA
cg10604887	0.140005	cg10604887	4						NA
cg01214012	0.139734	cg01214012	14						TRUE
cg14637285	0.139653	cg14637285	12						TRUE
cg13487183	0.139308	cg13487183	13						TRUE
cg15044361	0.139163	cg15044361	7						TRUE
cg23229352	0.13581	cg23229352	6						TRUE
cg22038333	0.135548	cg22038333	6						TRUE
cg09167951	0.13397	cg09167951	4						TRUE
cg07129879	0.133852	cg07129879	3						TRUE
cg08840152	0.133713	cg08840152	7						TRUE
cg11572509	0.133482	cg11572509	11						TRUE
cg15065144	0.133245	cg15065144	4						TRUE
cg25853612	0.133128	cg25853612	10						TRUE
cg05784562	0.132541	cg05784562	4						NA
cg23599224	0.131861	cg23599224	4						NA
cg25311335	0.131413	cg25311335	7						TRUE
cg16412555	0.130446	cg16412555	10						NA
cg23738345	0.13011	cg23738345	1						TRUE
cg12676991	0.129994	cg12676991	2						TRUE
cg14843688	0.129909	cg14843688	1						TRUE
cg20001775	0.12985	cg20001775	13						TRUE
cg05922265	0.129648	cg05922265	5						TRUE
cg15846556	0.129239	cg15846556	8						TRUE
cg11246774	0.129059	cg11246774	2						TRUE
cg21192452	0.128465	cg21192452	12						TRUE
cg18710412	0.127919	cg18710412	5						TRUE
cg11731793	0.127557	cg11731793	10						NA	10:91579163-91579230
cg22862767	0.125317	cg22862767	2						TRUE
cg04382656	0.125279	cg04382656	11						NA
cg22742060	0.124815	cg22742060	2						TRUE
cg03260621	0.124326	cg03260621	7						NA
cg19395289	0.124194	cg19395289	6						TRUE
cg14461181	0.123838	cg14461181	9						TRUE
cg25472614	0.12339	cg25472614	3						NA
cg06879704	0.123345	cg06879704	13						TRUE
cg20737259	0.123342	cg20737259	4						TRUE
cg06769989	0.1233	cg06769989	5						TRUE
cg12677267	0.122872	cg12677267	8						TRUE
cg02222791	0.121969	cg02222791	14						NA
cg18180501	0.121396	cg18180501	4						TRUE
cg01209150	0.121039	cg01209150	5						TRUE
cg03223100	0.120696	cg03223100	2						TRUE
cg11477892	0.119206	cg11477892	4						NA
cg07478063	0.118811	cg07478063	7						NA	7:7078266-7078407
cg05499111	0.118648	cg05499111	15						NA	15:25575460-25575676
cg26726204	0.117645	cg26726204	15						NA
cg12109221	0.11714	cg12109221	3						NA	3:69793268-69793434
cg10820262	0.117026	cg10820262	4						NA	4:112086336-112086457
cg08218588	0.117003	cg08218588	3						TRUE
cg17153133	0.115901	cg17153133	6						TRUE
cg26458217	0.115894	cg26458217	6						NA	6:92693242-92693497
cg25021000	0.115017	cg25021000	11						TRUE
cg26250228	0.114947	cg26250228	2						TRUE
cg12654770	0.114755	cg12654770	10						NA	10:52157620-52157762
cg02824604	0.114751	cg02824604	12						TRUE
cg19672751	0.114299	cg19672751	12						TRUE
cg14067788	0.11352	cg14067788	2						TRUE
cg03807873	0.113239	cg03807873	6						NA	6:168340426-168340540
cg20365419	0.111657	cg20365419	10						TRUE
cg09373875	0.111137	cg09373875	4						TRUE
cg25210573	0.111115	cg25210573	7						TRUE
cg26585352	0.11081	cg26585352	2						NA	2:57883007-57883072
cg00203564	0.110411	cg00203564	3						TRUE
cg23648919	0.109871	cg23648919	2						TRUE
cg09813782	0.109834	cg09813782	2						TRUE
cg02591356	0.109313	cg02591356	2						TRUE	2:20305569-20305692
cg17315873	0.109238	cg17315873	14						TRUE
cg25316120	0.10885	cg25316120	2						NA
cg02123734	0.10798	cg02123734	10						TRUE	10:50319656-50319802
cg07045873	0.107678	cg07045873	2						TRUE
cg21203775	0.107082	cg21203775	9						NA	9:137311517-137311631
cg08505111	0.106596	cg08505111	5						NA	5:98569683-98569785
cg26804238	0.106505	cg26804238	1						TRUE
cg23065364	0.106502	cg23065364	13						TRUE
cg22120395	0.106326	cg22120395	4						NA
cg00677272	0.105712	cg00677272	14						TRUE
cg23645052	0.10489	cg23645052	13						NA
cg22523679	0.104879	cg22523679	8						TRUE
cg01730032	0.104509	cg01730032	4						NA	4:135467611-135467847
cg26548574	0.103578	cg26548574	8						TRUE
cg15141853	0.103534	cg15141853	10						TRUE
cg11918051	0.103421	cg11918051	11						NA	11:24393310-24393522
cg19754462	0.102851	cg19754462	14						TRUE
cg14532344	0.102125	cg14532344	3						TRUE
cg22633096	0.101957	cg22633096	10						TRUE
cg14287311	0.101774	cg14287311	13						TRUE
cg08123444	0.101684	cg08123444	2						TRUE
cg00868476	0.101429	cg00868476	8						TRUE
cg06975218	0.101279	cg06975218	4						TRUE
cg03415617	0.101227	cg03415617	16						NA	16:34584182-34584435
cg22989533	0.100567	cg22989533	13						NA	13:81162080-81162501
cg18203280	0.0998622	cg18203280	1						TRUE
cg21302651	0.0997865	cg21302651	17						TRUE
cg08801971	0.0997832	cg08801971	2						TRUE
cg27551625	0.099633	cg27551625	10						TRUE
cg24302127	0.0995739	cg24302127	1						TRUE
cg08638632	0.0993218	cg08638632	2						TRUE
cg26768964	0.0990795	cg26768964	7						TRUE
cg06297194	0.0985318	cg06297194	7						TRUE
cg19735739	0.0978774	cg19735739	1						NA	1:189387185-189387567
cg17339073	0.0969324	cg17339073	5						TRUE
cg08426891	0.0967654	cg08426891	11						TRUE
cg01072550	0.16335	cg01072550	1				chr1:21503115-21503836	S_Shelf	NA
cg16742960	0.124909	cg16742960	14				chr14:20136633-20136959	S_Shelf	NA
cg24095188	0.138786	cg24095188	18				chr18:33647065-33647665	S_Shelf	NA
cg04089637	0.143159	cg04089637	13						TRUE
cg05003364	0.151791	cg05003364	11						TRUE
cg08790036	0.147943	cg08790036	5						TRUE
cg12289964	0.175415	cg12289964	4						NA
cg13635710	0.149146	cg13635710	13						TRUE
cg15586953	0.144468	cg15586953	4						NA
cg16698470	0.180772	cg16698470	11						TRUE
cg19267910	0.108836	cg19267910	2						TRUE
cg21757437	0.134924	cg21757437	13						TRUE
cg26610307	0.155939	cg26610307	4						TRUE
ch.12.973812R	0.106292	ch.12.973812R	12						NA

## Sheet: Endo I_E2_Loss 
Supp Table 6b. Loss of methylation in response to E2 (vs. vehicle) in stage I eSF (Endo I).
Alt ID	Median delta beta	ann[, 1]	CHR	UCSC_RefGene_Name	UCSC_RefGene_Accession	UCSC_RefGene_Group	UCSC_CpG_Islands_Name	Relation_to_UCSC_CpG_Island	Enhancer	HMM_Island
cg20449833	0.197673	cg20449833	2	RHOQ	NM_012249	1stExon	chr2:46770149-46770370	Island	NA	2:46622910-46624450
cg13019553	0.115103	cg13019553	6	HLA-B	NM_005514	1stExon	chr6:31323946-31325211	Island	NA	6:31431926-31433121
cg00237606	0.136116	cg00237606	6	MAS1L	NM_052967	1stExon			NA
cg16371598	0.130965	cg16371598	X	NAP1L2	NM_021963	1stExon			NA
cg15231462	0.107159	cg15231462	1	OR2G3	NM_001001914	1stExon			NA
cg10155537	0.126182	cg10155537	1	OR14C36	NM_001001918	1stExon			NA
cg23234999	0.0998138	cg23234999	15	MKRN3	NM_005664	1stExon			NA	15:21362279-21362541
cg09406615	0.149891	cg09406615	3	BCHE;BCHE	NM_000055;NM_000055	1stExon;5'UTR			TRUE
cg00068408	0.111213	cg00068408	5	CDH10;CDH10	NM_006727;NM_006727	1stExon;5'UTR			TRUE
cg12769566	0.110834	cg12769566	4	ATP10D;ATP10D	NM_020453;NM_020453	1stExon;5'UTR			NA	4:47181918-47182353
cg03795874	0.142333	cg03795874	12	RAD51AP1;RAD51AP1;RAD51AP1;RAD51AP1;C12orf4	NM_001130862;NM_001130862;NM_006479;NM_006479;NM_020374	1stExon;5'UTR;1stExon;5'UTR;TSS1500	chr12:4647844-4648053	Island	NA	12:4518117-4518560
cg20950167	0.102283	cg20950167	17	LHX1	NM_005568	3'UTR	chr17:35291899-35300875	Island	NA	17:32373435-32374562
cg17824923	0.1125	cg17824923	2	DLX2	NM_004405	3'UTR	chr2:172964762-172967857	N_Shore	NA
cg12689752	0.175057	cg12689752	1	IQGAP3	NM_178229	3'UTR			TRUE
cg06626750	0.0985996	cg06626750	17	SFRS1;SFRS1	NM_001078166;NM_006924	3'UTR;Body	chr17:56083750-56085373	N_Shore	NA	17:53437842-53437897
cg22378919	0.102896	cg22378919	1	TBX15	NM_152380	5'UTR	chr1:119522385-119522638	N_Shore	NA	1:119323695-119323757
cg15911409	0.115691	cg15911409	2	CXCR7	NM_020311	5'UTR	chr2:237476311-237477263	S_Shelf	NA
cg18109838	0.140217	cg18109838	5	MEF2C	NM_001131005	5'UTR	chr5:88185224-88185589	S_Shore	TRUE
cg00569673	0.121996	cg00569673	6	GPSM3	NM_022107	5'UTR	chr6:32163292-32164383	N_Shelf	NA
cg13428978	0.112162	cg13428978	8	MYOM2	NM_003970	5'UTR			TRUE	8:1981300-1981405
cg16034517	0.116442	cg16034517	1	FMO1	NM_002021	5'UTR			NA
cg00683980	0.109558	cg00683980	15	TRPM1	NM_002420	5'UTR			TRUE
cg18977436	0.100049	cg18977436	13	FGF14;FGF14	NM_175929;NM_175929	5'UTR;1stExon	chr13:103052361-103052944	S_Shore	TRUE
cg07585876	0.0991957	cg07585876	8	ZFHX4;ZFHX4;LOC100192378	NM_024721;NM_024721;NR_024360	5'UTR;1stExon;Body	chr8:77594255-77594860	N_Shore	NA	8:77756172-77756222
cg11740026	0.107561	cg11740026	1	KCNAB2;KCNAB2	NM_003636;NM_172130	5'UTR;5'UTR			NA
cg24135211	0.129276	cg24135211	14	SYNE2;SYNE2	NM_182914;NM_015180	5'UTR;5'UTR			TRUE
cg03845852	0.115909	cg03845852	5	CDH18;CDH18	NM_001167667;NM_004934	5'UTR;5'UTR			NA
cg04331189	0.11498	cg04331189	2	WDSUB1;WDSUB1;WDSUB1	NM_001128212;NM_001128213;NM_152528	5'UTR;5'UTR;5'UTR	chr2:160142607-160143567	N_Shore	NA
cg17748242	0.110884	cg17748242	17	STAT3;STAT3;STAT3	NM_139276;NM_003150;NM_213662	5'UTR;5'UTR;5'UTR			TRUE
cg18258770	0.13118	cg18258770	4	SNCA;SNCA;SNCA;SNCA	NM_001146055;NM_000345;NM_001146054;NM_007308	5'UTR;5'UTR;5'UTR;5'UTR	chr4:90758008-90758870	N_Shore	NA	4:90976634-90976895
cg12419383	0.135169	cg12419383	X	PQBP1;PQBP1;PQBP1;PQBP1;PQBP1;PQBP1;TIMM17B;PQBP1;TIMM17B;PQBP1;PQBP1;PQBP1;PQBP1	NM_001032384;NM_001167989;NM_001167992;NM_005710;NM_001032384;NM_005710;NM_005834;NM_001167990;NM_001167947;NM_001032383;NM_001032381;NM_144495;NM_001032382	5'UTR;5'UTR;TSS200;5'UTR;1stExon;1stExon;TSS200;5'UTR;TSS200;5'UTR;5'UTR;5'UTR;5'UTR	chrX:48754500-48755329	S_Shore	NA	X:48639396-48640765
cg13691257	0.119283	cg13691257	1	DAB1;MIR548D2	NM_021080;NR_030385	5'UTR;Body			TRUE
cg22749642	0.114765	cg22749642	11	TSPAN4;TSPAN4;TSPAN4;TSPAN4;TSPAN4;TSPAN4;TSPAN4	NM_001025239;NM_001025237;NM_001025234;NM_001025235;NM_001025236;NM_001025238;NM_003271	5'UTR;Body;Body;Body;Body;Body;Body	chr11:858575-858932	N_Shore	TRUE	11:846942-847034
cg20328917	0.112456	cg20328917	12	TMTC3;CEP290	NM_181783;NM_025114	5'UTR;TSS1500	chr12:88535735-88536148	S_Shore	NA	12:87060638-87060735
cg18498987	0.133723	cg18498987	5	MEF2C;MEF2C	NM_001131005;NM_002397	5'UTR;TSS1500	chr5:88179866-88180258	N_Shore	NA	5:88215233-88215340
cg01500097	0.124572	cg01500097	6	AKD1;FIG4;AKD1	NM_001145128;NM_014845;NM_145025	5'UTR;TSS1500;5'UTR	chr6:110011589-110011804	N_Shore	NA
cg26127662	0.0953377	cg26127662	7	HOXA3;HOXA3;HOXA3	NM_153631;NM_153632;NM_030661	5'UTR;TSS1500;5'UTR	chr7:27154999-27155426	N_Shore	NA
cg15616257	0.0951787	cg15616257	21	SH3BGR;SH3BGR	NM_001001713;NM_007341	5'UTR;TSS200			TRUE
cg10228307	0.125518	cg10228307	1	NEGR1	NM_173808	Body	chr1:72748471-72749736	N_Shore	NA
cg18034637	0.124851	cg18034637	11	DIXDC1	NM_001037954	Body	chr11:111847927-111848401	N_Shore	TRUE
cg05353869	0.117766	cg05353869	11	KLHL35	NM_001039548	Body	chr11:75139454-75139817	Island	NA	11:74817038-74817465
cg04562330	0.141657	cg04562330	12	SUDS3	NM_022491	Body	chr12:118814014-118814839	S_Shelf	NA
cg00765312	0.109067	cg00765312	12	ALX1	NM_006982	Body	chr12:85673878-85674700	Island	NA
cg04261072	0.136862	cg04261072	13	RBM26	NM_022118	Body	chr13:79980004-79980723	N_Shelf	NA
cg02068981	0.111076	cg02068981	14	CNIH	NM_005776	Body	chr14:54907596-54908237	N_Shore	NA
cg26928766	0.107973	cg26928766	16	CENPT	NM_025082	Body	chr16:67867658-67867898	N_Shore	NA
cg00510991	0.108951	cg00510991	19	CILP2	NM_153221	Body	chr19:19654767-19656818	Island	NA	19:19515768-19517818
cg00574913	0.11922	cg00574913	20	ESF1	NM_016649	Body	chr20:13765166-13765909	N_Shelf	NA
cg01362541	0.103099	cg01362541	20	BMP7	NM_001719	Body	chr20:55839287-55839766	N_Shore	NA
cg00790916	0.114822	cg00790916	22	NHP2L1	NM_001003796	Body	chr22:42084641-42085014	N_Shelf	NA
cg24513480	0.102212	cg24513480	3	SOX2OT	NR_004053	Body	chr3:181430141-181431076	N_Shelf	NA
cg09317128	0.114469	cg09317128	4	TMEM165	NM_018475	Body	chr4:56261697-56262503	S_Shelf	NA
cg17347178	0.135029	cg17347178	5	DND1	NM_194249	Body	chr5:140052059-140053381	Island	NA	5:140032244-140033521
cg17935632	0.114363	cg17935632	6	GFOD1	NM_018988	Body	chr6:13364999-13365949	S_Shelf	TRUE
cg23942884	0.129656	cg23942884	6	PPP1R2P1	NR_027771	Body	chr6:32847498-32847846	Island	NA	6:32955477-32955824
cg20648899	0.141111	cg20648899	6	EPHA7	NM_004440	Body	chr6:94126272-94129677	N_Shore	NA
cg01331810	0.10578	cg01331810	7	GRM3	NM_000840	Body	chr7:86415620-86416112	N_Shore	NA
cg08003628	0.119483	cg08003628	8	ZFPM2	NM_012082	Body	chr8:106330518-106332120	S_Shore	NA
cg18779570	0.110798	cg18779570	X	EFHC2	NM_025184	Body	chrX:44169510-44169765	N_Shelf	NA
cg05265574	0.171799	cg05265574	10	USP6NL	NM_014688	Body			TRUE
cg19015708	0.143705	cg19015708	2	PPP3R1	NM_000945	Body			TRUE
ch.5.838196R	0.139745	ch.5.838196R	5	RICTOR	NM_152756	Body			NA
cg12710228	0.119473	cg12710228	4	SORCS2	NM_020777	Body			NA	4:7446289-7446390
cg17254386	0.118947	cg17254386	5	MCCC2	NM_022132	Body			TRUE
cg23361265	0.180292	cg23361265	17	TTC19	NM_017775	Body			TRUE
cg01436550	0.155854	cg01436550	16	TNRC6A	NM_014494	Body			TRUE
cg19135406	0.133875	cg19135406	4	RAPGEF2	NM_014247	Body			TRUE
cg07024905	0.132554	cg07024905	13	XPO4	NM_022459	Body			TRUE
cg16456087	0.118614	cg16456087	3	OXNAD1	NM_138381	Body			TRUE
cg18071348	0.11294	cg18071348	5	LOC285692	NR_027112	Body			NA
cg02177982	0.110634	cg02177982	2	CDKL4	NM_001009565	Body			TRUE
cg04616793	0.110308	cg04616793	16	C16orf68	NM_024109	Body			NA	16:8645960-8646110
cg08824221	0.10914	cg08824221	11	LGR4	NM_018490	Body			TRUE
cg26872780	0.105995	cg26872780	2	EPC2	NM_015630	Body			TRUE
cg07355514	0.10383	cg07355514	16	COG7	NM_153603	Body			TRUE
ch.2.635363R	0.0997914	ch.2.635363R	2	ASXL2	NM_018263	Body			NA
cg20773521	0.0967677	cg20773521	1	FAM69A	NM_001006605	Body			TRUE
cg27368039	0.149032	cg27368039	6	MAK	NM_005906	Body			NA
cg25619717	0.139345	cg25619717	5	FEM1C	NM_020177	Body			TRUE
cg27317046	0.134903	cg27317046	14	LTBP2	NM_000428	Body			TRUE
ch.18.925473R	0.126229	ch.18.925473R	18	ACAA2	NM_006111	Body			NA
cg02553302	0.121725	cg02553302	6	TNXB	NM_019105	Body			NA
cg04854098	0.121569	cg04854098	4	TSPAN5	NM_005723	Body			TRUE
cg12960696	0.107427	cg12960696	5	SH3TC2	NM_024577	Body			TRUE
cg11937241	0.10445	cg11937241	4	PABPC4L	NM_001114734	Body			TRUE
cg11068217	0.104081	cg11068217	6	TRIM40	NM_138700	Body			NA
cg02062816	0.103713	cg02062816	1	RGS5	NM_003617	Body			TRUE
ch.1.705736F	0.101997	ch.1.705736F	1	HP1BP3	NM_016287	Body			NA
cg12126243	0.0975858	cg12126243	14	DAAM1	NM_014992	Body			TRUE
cg25863967	0.0956777	cg25863967	7	TSGA14	NM_018718	Body			TRUE
cg09317554	0.125097	cg09317554	4	LRBA;MAB21L2	NM_006726;NM_006439	Body;1stExon	chr4:151504011-151505085	Island	NA	4:151723478-151724604
cg24066843	0.115603	cg24066843	5	PCDHGA2;PCDHGA3;PCDHGA3;PCDHGA1	NM_018915;NM_018916;NM_032011;NM_018912	Body;1stExon;1stExon;Body	chr5:140725051-140725891	N_Shore	NA	5:140704867-140704905
cg13104257	0.113987	cg13104257	1	PRDM16;PRDM16	NM_022114;NM_199454	Body;Body	chr1:3056541-3056772	N_Shore	NA	1:3045458-3046144
cg18325866	0.108047	cg18325866	10	FAM160B1;FAM160B1	NM_001135051;NM_020940	Body;Body	chr10:116581522-116582434	S_Shelf	NA
cg07393618	0.130277	cg07393618	16	CMIP;CMIP	NM_030629;NM_198390	Body;Body	chr16:81711864-81712214	S_Shelf	NA
cg26630171	0.124186	cg26630171	19	NFIC;NFIC	NM_005597;NM_205843	Body;Body	chr19:3463231-3464358	N_Shelf	NA
cg00762003	0.108929	cg00762003	21	AGPAT3;AGPAT3	NM_001037553;NM_020132	Body;Body	chr21:45393392-45393622	Island	NA
cg08422863	0.189238	cg08422863	4	HERC6;HERC6	NM_001165136;NM_017912	Body;Body	chr4:89299990-89300429	S_Shore	NA	4:89518935-89519706
cg23527387	0.149423	cg23527387	2	REV1;REV1	NM_016316;NM_001037872	Body;Body			TRUE
cg12083291	0.13483	cg12083291	2	THADA;THADA	NM_022065;NM_001083953	Body;Body			NA	2:43377487-43378683
cg15260691	0.112895	cg15260691	2	ST3GAL5;ST3GAL5	NM_001042437;NM_003896	Body;Body			TRUE
cg09803321	0.147754	cg09803321	10	NT5C2;NT5C2	NM_001134373;NM_012229	Body;Body			TRUE
cg21911930	0.129636	cg21911930	6	EPM2A;EPM2A	NM_001018041;NM_005670	Body;Body			TRUE
cg18204964	0.125897	cg18204964	5	LIFR;LIFR	NM_001127671;NM_002310	Body;Body			NA
ch.12.570712R	0.117134	ch.12.570712R	12	KRAS;KRAS	NM_033360;NM_004985	Body;Body			NA
cg18045172	0.100848	cg18045172	6	TAP2;TAP2	NM_000544;NM_018833	Body;Body			NA
cg04417236	0.0982405	cg04417236	13	ENOX1;ENOX1	NM_017993;NM_001127615	Body;Body			TRUE
cg26003023	0.0977123	cg26003023	10	RNLS;RNLS	NM_001031709;NM_018363	Body;Body			TRUE
cg19674178	0.111633	cg19674178	15	FGF7;C15orf33	NM_002009;NM_152647	Body;Body			TRUE
cg06330323	0.103305	cg06330323	16	TSC2;TSC2;TSC2	NM_001077183;NM_000548;NM_001114382	Body;Body;Body	chr16:2134259-2134632	N_Shore	TRUE	16:2072136-2072601
cg14780446	0.121429	cg14780446	19	PLA2G4C;PLA2G4C;PLA2G4C	NM_003706;NM_001159322;NM_001159323	Body;Body;Body	chr19:48565069-48565324	Island	NA	19:53256817-53257122
cg12573871	0.137016	cg12573871	18	ZNF407;ZNF407;ZNF407	NM_017757;NM_001146190;NM_001146189	Body;Body;Body			TRUE
cg14962049	0.122416	cg14962049	5	PRELID2;PRELID2;PRELID2	NM_205846;NM_138492;NM_182960	Body;Body;Body			TRUE
cg16223976	0.11098	cg16223976	13	STARD13;STARD13;STARD13	NM_052851;NM_178007;NM_178006	Body;Body;Body			TRUE
cg18571112	0.141639	cg18571112	3	SFMBT1;SFMBT1;SFMBT1	NM_001005158;NM_001005159;NM_016329	Body;Body;Body			NA
cg20253855	0.107624	cg20253855	7	CUX1;CUX1;CUX1	NM_181500;NM_181552;NM_001913	Body;Body;Body			TRUE	7:101549218-101549374
cg00999243	0.124329	cg00999243	19	PTBP1;PTBP1;PTBP1;PTBP1	NM_031990;NM_175847;NM_031991;NM_002819	Body;Body;Body;Body	chr19:808004-808834	Island	NA	19:759005-759834
cg17883068	0.099491	cg17883068	15	TCF12;TCF12;TCF12;TCF12	NM_003205;NM_207037;NM_207036;NM_207038	Body;Body;Body;Body			TRUE
cg15902390	0.101819	cg15902390	15	MEIS2;MEIS2;MEIS2;MEIS2;MEIS2;MEIS2;MEIS2	NM_172316;NM_170674;NM_170675;NM_172315;NM_002399;NM_170677;NM_170676	Body;Body;Body;Body;Body;Body;Body	chr15:37387386-37387614	Island	NA	15:35174636-35174906
cg10382945	0.119351	cg10382945	21	DSCR8;DSCR8;DSCR8;DSCR4;DSCR8;DSCR8	NR_026838;NR_026840;NR_026841;NM_005867;NR_026842;NR_026839	Body;Body;Body;TSS200;Body;Body			NA	21:38415182-38415500
cg12400041	0.0963937	cg12400041	6	DST;DST;DST;DST	NM_001144770;NM_001144771;NM_183380;NM_001144769	Body;Body;TSS1500;Body	chr6:56708059-56709166	S_Shore	NA
cg00339657	0.125255	cg00339657	2	LOC440839;CBWD2	NR_029399;NM_172003	Body;TSS1500	chr2:114195165-114195563	N_Shore	NA
cg16434546	0.0970622	cg16434546	5	SFRS12IP1;SDCCAG10	NM_173829;NM_005869	Body;TSS1500	chr5:64064243-64064538	N_Shore	NA
cg00039176	0.128081	cg00039176	5	PCDHGA4;PCDHGA6;PCDHGA1;PCDHGA5;PCDHGB1;PCDHGA6;PCDHGA3;PCDHGA2;PCDHGB2;PCDHGB3	NM_018917;NM_032086;NM_018912;NM_018918;NM_018922;NM_018919;NM_018916;NM_018915;NM_018923;NM_018924	Body;TSS1500;Body;Body;Body;TSS1500;Body;Body;Body;Body	chr5:140753654-140753952	N_Shore	NA
cg17673205	0.1031	cg17673205	2	PEX13;PUS10	NM_002618;NM_144709	Body;TSS200			NA	2:61098852-61098967
cg15720832	0.108574	cg15720832	1	C1orf35	NM_024319	TSS1500	chr1:228289669-228291184	S_Shore	NA
cg05756446	0.112657	cg05756446	1	RAVER2	NM_018211	TSS1500	chr1:65210282-65211238	N_Shore	NA
cg13446543	0.149036	cg13446543	10	C10orf131	NM_001130446	TSS1500	chr10:97667243-97667978	N_Shore	NA	10:97656884-97656929
cg03216085	0.115623	cg03216085	11	FANCF	NM_022725	TSS1500	chr11:22646706-22647441	S_Shore	NA
cg04570827	0.103331	cg04570827	13	ZC3H13	NM_015070	TSS1500	chr13:46626454-46627019	S_Shore	NA
cg03216991	0.0981964	cg03216991	17	METT10D	NM_024086	TSS1500	chr17:2415061-2415362	S_Shore	NA
cg15758403	0.13373	cg15758403	20	TSHZ2	NM_173485	TSS1500	chr20:51589707-51590020	N_Shelf	NA
cg24157598	0.1108	cg24157598	4	NPY1R	NM_000909	TSS1500	chr4:164252954-164253471	S_Shore	NA
cg02847897	0.106916	cg02847897	4	KLHL8	NM_020803	TSS1500	chr4:88140842-88141945	S_Shore	NA
cg16427109	0.103922	cg16427109	6	DCDC2	NM_016356	TSS1500	chr6:24360029-24360411	N_Shore	NA
cg26395594	0.123899	cg26395594	6	KIAA0776	NM_015323	TSS1500	chr6:96969511-96970100	N_Shore	NA
cg10043037	0.13601	cg10043037	7	FERD3L	NM_152898	TSS1500	chr7:19184221-19184686	S_Shore	TRUE
cg01785046	0.109896	cg01785046	7	MTERF	NM_006980	TSS1500	chr7:91509997-91510427	S_Shore	NA	7:91348339-91348437
cg09181792	0.139675	cg09181792	7	CFTR	NM_000492	TSS1500			NA	7:116906629-116906673
cg26646567	0.119988	cg26646567	16	ANKRD26P1	NR_026556	TSS1500			NA	16:45160178-45161124
cg00003965	0.115374	cg00003965	3	RETNLB	NM_032579	TSS1500			NA
cg14766646	0.114114	cg14766646	19	ZNF90	NM_007138	TSS1500			NA
cg01338139	0.140131	cg01338139	15	C15orf53	NM_207444	TSS1500			NA
cg08943696	0.112475	cg08943696	12	GPR133	NM_198827	TSS1500			NA
cg02877240	0.121921	cg02877240	7	IFRD1;IFRD1	NM_001550;NM_001007245	TSS1500;5'UTR	chr7:112090122-112091412	N_Shore	NA
cg11562309	0.1046	cg11562309	7	SGCE;PEG10;SGCE;PEG10;SGCE	NM_001099401;NM_015068;NM_001099400;NM_001040152;NM_003919	TSS1500;5'UTR;TSS1500;5'UTR;TSS1500	chr7:94284858-94286527	Island	NA	7:94122801-94124944
cg08070771	0.158621	cg08070771	3	ZIC4;ZIC1	NM_032153;NM_003412	TSS1500;TSS1500	chr3:147126988-147128999	N_Shore	TRUE
cg03476007	0.114514	cg03476007	4	INPP4B;INPP4B	NM_001101669;NM_003866	TSS1500;TSS1500	chr4:143766940-143768413	S_Shore	NA
cg19353006	0.112023	cg19353006	8	TUSC3;TUSC3	NM_178234;NM_006765	TSS1500;TSS1500	chr8:15397636-15398287	N_Shore	NA
cg01015175	0.107044	cg01015175	11	BCO2;BCO2	NM_031938;NM_001037290	TSS1500;TSS1500			TRUE
cg14649914	0.135724	cg14649914	8	CSMD3;CSMD3	NM_198123;NM_052900	TSS1500;TSS1500			NA	8:114518980-114519033
cg07051728	0.102741	cg07051728	8	SULF1;SULF1	NM_001128204;NM_015170	TSS1500;TSS1500			NA
cg23313885	0.101023	cg23313885	8	TMEM71;TMEM71	NM_001145153;NM_144649	TSS1500;TSS1500			NA
cg01993685	0.1063	cg01993685	4	KIAA1712;KIAA1712;FBXO8	NM_001040157;NM_001145314;NM_012180	TSS1500;TSS1500;5'UTR	chr4:175204565-175205395	N_Shore	NA
cg25446098	0.113889	cg25446098	17	B4GALNT2;B4GALNT2;B4GALNT2	NM_001159387;NM_001159388;NM_153446	TSS1500;TSS200;TSS1500	chr17:47209811-47210740	N_Shore	NA
cg15657225	0.0995681	cg15657225	10	PLXDC2	NM_032812	TSS200	chr10:20104451-20106105	Island	NA	10:20144352-20145278
cg10178228	0.100727	cg10178228	3	FRMD4B	NM_015123	TSS200	chr3:69434926-69435583	S_Shore	TRUE
cg07496545	0.186987	cg07496545	5	SLC25A2	NM_031947	TSS200	chr5:140683195-140683773	Island	NA	5:140663361-140663957
cg07807575	0.106939	cg07807575	7	AHR	NM_001621	TSS200	chr7:17338252-17339101	N_Shore	NA	7:17304602-17305708
cg03859561	0.164092	cg03859561	7	LOC441208	NR_003502	TSS200	chr7:32767535-32768848	Island	NA	7:32734072-32735414
cg11179629	0.137928	cg11179629	X	MMGT1	NM_173470	TSS200	chrX:135055671-135056158	S_Shore	NA	X:134883392-134884371
cg00816548	0.102649	cg00816548	X	COX7B	NM_001866	TSS200	chrX:77150837-77151247	S_Shelf	NA
cg05114100	0.117386	cg05114100	X	LUZP4	NM_016383	TSS200			NA	X:114430520-114430640
cg19162496	0.130731	cg19162496	4	SHROOM3	NM_020859	TSS200			NA
cg26205175	0.113086	cg26205175	8	MRPL13;MTBP	NM_014078;NM_022045	TSS200;1stExon	chr8:121457353-121457657	S_Shore	NA	8:121526798-121527016
cg12490816	0.106983	cg12490816	5	C5orf44;TRIM23;C5orf44;C5orf44;TRIM23;C5orf44;TRIM23	NM_001093755;NM_001656;NM_024941;NR_003545;NM_033227;NM_001093756;NM_033228	TSS200;TSS1500;TSS200;TSS200;TSS1500;TSS200;TSS1500	chr5:64919914-64920288	S_Shore	NA
cg14254748	0.124859	cg14254748	1	L1TD1;L1TD1	NM_001164835;NM_019079	TSS200;TSS200	chr1:62660555-62660946	N_Shore	NA	1:62432908-62433521
cg11319028	0.123997	cg11319028	20	L3MBTL;L3MBTL	NM_032107;NM_015478	TSS200;TSS200	chr20:42143210-42143591	N_Shore	NA
cg07812819	0.110981	cg07812819	7	GTPBP10;GTPBP10	NM_001042717;NM_033107	TSS200;TSS200	chr7:89975785-89976027	Island	NA	7:89813731-89814275
cg01262337	0.135911	cg01262337	3	TKT;TKT;TKT	NM_001135055;NM_001064;NM_001135056	TSS200;TSS200;TSS200	chr3:53289533-53290213	Island	NA	3:53264178-53265253
cg24525913	0.116998	cg24525913	1				chr1:72748471-72749736	S_Shore	NA
cg11143438	0.101725	cg11143438	10				chr10:59866382-59866798	N_Shelf	NA
cg10608166	0.112236	cg10608166	12				chr12:115889597-115889995	N_Shelf	TRUE
cg18876438	0.113335	cg18876438	12				chr12:12714633-12715200	S_Shelf	NA
cg16926958	0.10719	cg16926958	12				chr12:74564752-74565178	Island	NA	12:72850773-72851837
cg16288318	0.113321	cg16288318	13				chr13:112984966-112985733	S_Shore	NA	13:112034928-112034996
cg21531040	0.113441	cg21531040	14				chr14:106743602-106743837	Island	NA	14:105814337-105815440
cg16482878	0.103296	cg16482878	15				chr15:37403042-37403267	N_Shore	NA
cg06739505	0.0971868	cg06739505	15				chr15:41836145-41836612	S_Shelf	NA
cg16659497	0.106803	cg16659497	16				chr16:34659597-34660060	Island	NA	16:34517136-34517527
cg15788369	0.144011	cg15788369	19				chr19:15833733-15833983	Island	NA	19:15694734-15694953
cg17403397	0.139406	cg17403397	2				chr2:145281736-145282269	Island	NA	2:144998207-144998735
cg18290380	0.117997	cg18290380	20				chr20:524204-524503	S_Shelf	NA
cg03953305	0.101181	cg03953305	21				chr21:15038195-15038815	N_Shore	NA
cg11615607	0.141539	cg11615607	3				chr3:120003883-120004426	S_Shore	NA
cg13930261	0.170073	cg13930261	5				chr5:42951076-42952410	N_Shore	NA	5:42985639-42985912
cg00352218	0.133408	cg00352218	6				chr6:19691910-19692305	N_Shore	NA
cg08203210	0.10821	cg08203210	6				chr6:26156449-26157146	N_Shelf	NA
cg07021810	0.119633	cg07021810	6				chr6:28831682-28832134	N_Shore	NA
cg25138053	0.112341	cg25138053	6				chr6:31367476-31367916	S_Shore	NA	6:31475456-31476065
cg02778237	0.140841	cg02778237	6				chr6:72298274-72298528	N_Shore	NA	6:72354963-72355461
cg07815131	0.100372	cg07815131	6				chr6:99290279-99290771	N_Shore	NA
cg23896876	0.101244	cg23896876	7				chr7:1370386-1370863	N_Shelf	NA
cg02873885	0.108125	cg02873885	7				chr7:55000876-55001135	Island	NA	7:54968383-54968629
cg00050402	0.150943	cg00050402	7				chr7:55072962-55073433	Island	NA	7:55040384-55040927
cg04520078	0.121209	cg04520078	8				chr8:43101489-43102542	Island	NA	8:43220681-43221894
cg03724238	0.121937	cg03724238	9				chr9:21696487-21696754	Island	NA	9:21685647-21686906
cg21040109	0.144717	cg21040109	X				chrX:139013862-139015491	Island	NA	X:138841098-138843256
cg08928408	0.145453	cg08928408	3						TRUE
cg15973954	0.106448	cg15973954	13						NA	13:22207716-22208000
cg14989714	0.130124	cg14989714	2						NA	2:3804657-3804856
cg14362323	0.116132	cg14362323	13						NA	13:56382356-56382569
cg01260603	0.105959	cg01260603	6						TRUE
cg26678383	0.166349	cg26678383	1						TRUE
ch.5.30573736R	0.160318	ch.5.30573736R	5						NA
cg01125617	0.149355	cg01125617	16						NA	16:828935-829013
cg06484303	0.146397	cg06484303	5						TRUE
cg23111276	0.139348	cg23111276	8						NA	8:690659-690738
cg08749576	0.125112	cg08749576	6						TRUE
cg02820836	0.122453	cg02820836	7						TRUE
cg22876901	0.120224	cg22876901	2						TRUE
cg11882563	0.11734	cg11882563	14						TRUE
ch.1.194404001R	0.113929	ch.1.194404001R	1						NA
cg01498437	0.108673	cg01498437	13						TRUE
cg04533751	0.105855	cg04533751	6						NA	6:168234453-168234542
cg21759837	0.105793	cg21759837	15						TRUE
cg05471881	0.105532	cg05471881	13						TRUE
cg20083186	0.104694	cg20083186	3						TRUE
cg10495572	0.103426	cg10495572	1						TRUE
cg09494876	0.103316	cg09494876	5						TRUE
cg20821800	0.0976248	cg20821800	13						TRUE
cg02642296	0.0972905	cg02642296	12						TRUE
cg04519622	0.0951599	cg04519622	13						TRUE
cg09439534	0.155771	cg09439534	11						NA	11:64024734-64024904
cg12777730	0.150386	cg12777730	10						TRUE
cg22785562	0.141253	cg22785562	4						NA	4:37861344-37861367
cg15969227	0.139933	cg15969227	6						NA	6:26853250-26853310
cg12731838	0.133952	cg12731838	11						TRUE
cg03591690	0.130621	cg03591690	3						TRUE
cg03928431	0.127914	cg03928431	10						NA	10:15058011-15058157
cg18079948	0.118278	cg18079948	10						TRUE
cg21917051	0.116079	cg21917051	1						TRUE
cg18790856	0.114741	cg18790856	2						TRUE
cg12789884	0.112157	cg12789884	3						TRUE
cg26811385	0.111801	cg26811385	4						TRUE
cg05483176	0.110349	cg05483176	7						TRUE
cg25073998	0.110079	cg25073998	2						TRUE
cg17658266	0.101035	cg17658266	6						TRUE
ch.11.38650081F	0.0997812	ch.11.38650081F	11						NA
cg09417547	0.0975209	cg09417547	3						TRUE
cg21232671	0.0959855	cg21232671	14						TRUE
cg13706317	0.14856	cg13706317	6						TRUE

## Sheet: Endo I_P4_Gain 
Supp Table 6c. Gain of methylation in response to P4 (vs. vehicle) in stage I eSF (Endo I).
Alt ID	Median delta beta	ann[, 1]	CHR	UCSC_RefGene_Name	UCSC_RefGene_Accession	UCSC_RefGene_Group	UCSC_CpG_Islands_Name	Relation_to_UCSC_CpG_Island	Enhancer	HMM_Island
cg16892303	0.10231	cg16892303	17	FOXN1	NM_003593	TSS1500			NA
cg21559452	0.248918	cg21559452	2	ARHGEF4;ARHGEF4	NM_032995;NM_015320	5'UTR;5'UTR			NA
cg13882899	0.212004	cg13882899	9				chr9:17134821-17135706	N_Shore	NA
cg24730543	0.199564	cg24730543	18	KATNAL2	NM_031303	5'UTR	chr18:44526866-44527137	S_Shore	NA
cg14825735	0.183679	cg14825735	6						NA	6:1539027-1539088
cg14394011	0.177094	cg14394011	17	MYH10	NM_005964	Body			NA
cg12984877	0.175512	cg12984877	4	ZNF827	NM_178835	Body	chr4:146857334-146859082	N_Shore	NA
cg16148134	0.172557	cg16148134	1	DIRAS3	NM_004675	TSS1500	chr1:68517254-68517474	N_Shore	NA	1:68289750-68290062
cg06734812	0.170608	cg06734812	19	BRUNOL5	NM_021938	TSS1500	chr19:3224743-3225007	N_Shore	NA
cg16141290	0.168722	cg16141290	X	ALAS2;ALAS2;ALAS2	NM_001037967;NM_000032;NM_001037968	TSS1500;TSS1500;TSS1500			NA
cg01258789	0.164906	cg01258789	1	CRB1	NM_201253	TSS200			NA
cg16959486	0.163045	cg16959486	3	MOBP	NR_003090	Body			NA
cg27103343	0.158484	cg27103343	7				chr7:10819305-10819710	N_Shore	NA
cg10981257	0.158262	cg10981257	6	KIFC1	NM_002263	Body	chr6:33377929-33379167	N_Shore	NA
cg06764333	0.154927	cg06764333	6	EYA4;EYA4;EYA4	NM_004100;NM_172105;NM_172103	5'UTR;5'UTR;5'UTR	chr6:133562086-133563586	S_Shore	NA	6:133606159-133606311
cg03261408	0.154702	cg03261408	10						NA	10:7614751-7614805
cg13372488	0.150936	cg13372488	1	KCNT2	NM_198503	1stExon	chr1:196577708-196578011	N_Shore	NA
cg03657350	0.150308	cg03657350	12	FAM71C;ANKS1B	NM_153364;NM_152788	3'UTR;Body			NA
cg04322202	0.150059	cg04322202	4	EPHA5;EPHA5	NM_004439;NM_182472	Body;Body	chr4:66535193-66535620	N_Shore	NA
cg09379340	0.149715	cg09379340	6	TIAM2	NM_012454	Body			TRUE
cg15831743	0.146681	cg15831743	5				chr5:122424337-122424539	N_Shelf	TRUE
cg13140135	0.146461	cg13140135	X				chrX:125299245-125300436	N_Shelf	NA
cg12315011	0.14349	cg12315011	4						NA	4:161266543-161266701
cg07504127	0.142429	cg07504127	11	CLDN25	NM_001101389	TSS1500			NA
cg01282269	0.141711	cg01282269	21	DSCAM	NM_001389	Body	chr21:41516237-41516472	N_Shore	NA
cg16278716	0.140453	cg16278716	3	KALRN;KALRN;KALRN;KALRN;KALRN	NM_001024660;NM_001024660;NR_028136;NM_003947;NM_003947	1stExon;5'UTR;Body;5'UTR;1stExon			NA
cg27130993	0.140073	cg27130993	5	ABLIM3	NM_014945	Body			TRUE
cg08385371	0.136749	cg08385371	7	SPAM1;SPAM1	NM_003117;NM_153189	5'UTR;5'UTR			TRUE
cg15392124	0.136595	cg15392124	5						TRUE
cg20501518	0.135439	cg20501518	3	SHOX2;SHOX2;SHOX2	NM_001163678;NM_006884;NM_003030	Body;Body;Body	chr3:157822973-157823836	N_Shore	TRUE	3:159304496-159304863
cg24786705	0.134553	cg24786705	5						TRUE
cg15205559	0.131142	cg15205559	4						NA	4:188973035-188973393
cg14164816	0.131042	cg14164816	1	ZNF644;ZNF644;ZNF644	NM_032186;NM_016620;NM_201269	5'UTR;5'UTR;5'UTR	chr1:91487158-91487807	N_Shelf	NA
cg05276155	0.130078	cg05276155	14						TRUE
cg11271171	0.12776	cg11271171	5	MCTP1;MCTP1	NM_024717;NM_001002796	Body;Body			NA
cg03273606	0.12718	cg03273606	X	ARMCX5;ARMCX5;ARMCX5;ARMCX5;ARMCX5;ARMCX5	NM_001168485;NM_022838;NM_001168478;NM_001168479;NM_001168480;NM_001168482	5'UTR;TSS200;TSS200;5'UTR;5'UTR;TSS200	chrX:101854275-101854527	Island	NA	X:101740712-101741183
cg05000039	0.126121	cg05000039	8	RBM12B	NM_203390	TSS1500	chr8:94752975-94753499	S_Shore	NA
cg10916459	0.124926	cg10916459	7				chr7:10819305-10819710	S_Shore	NA	7:10785657-10786439
cg23672811	0.124787	cg23672811	1	LMO4	NM_006769	Body			TRUE
cg22908000	0.123509	cg22908000	2	CXCR7	NM_020311	5'UTR			NA
cg24980657	0.123141	cg24980657	2				chr2:150176813-150177219	S_Shore	NA	2:149885060-149885524
cg03473408	0.121143	cg03473408	6	MRPS18B	NM_014046	Body	chr6:30584885-30585677	S_Shelf	NA
cg02383173	0.120882	cg02383173	4	PDLIM5;PDLIM5;PDLIM5;PDLIM5;PDLIM5	NM_006457;NR_024179;NM_001011513;NM_001011516;NM_001011515	TSS1500;TSS1500;TSS1500;TSS1500;TSS1500	chr4:95372801-95373535	N_Shore	NA
cg17884016	0.120823	cg17884016	7	C7orf28B	NM_198097	Body	chr7:6865701-6866094	N_Shore	NA
cg23928118	0.12025	cg23928118	5	PCDHA6;PCDHA2;PCDHA1;PCDHA7;PCDHA1;PCDHA6;PCDHA5;PCDHA3;PCDHA4;PCDHA7	NM_031849;NM_018905;NM_031411;NM_031852;NM_018900;NM_018909;NM_018908;NM_018906;NM_018907;NM_018910	Body;Body;Body;1stExon;Body;Body;Body;Body;Body;1stExon	chr5:140215200-140216159	Island	NA	5:140195238-140196330
cg02360939	0.120231	cg02360939	18	GATA6	NM_005257	Body	chr18:19756794-19757080	Island	NA	18:18010470-18011291
cg03234604	0.119984	cg03234604	13						TRUE
cg25996586	0.119351	cg25996586	5	NPR3	NM_000908	3'UTR			NA
cg15540749	0.11569	cg15540749	6	TNXB	NM_019105	Body			NA
cg12629008	0.114811	cg12629008	1	DAB1	NM_021080	5'UTR			TRUE
cg21331791	0.114771	cg21331791	13	MCF2L;MCF2L	NM_001112732;NM_024979	Body;Body	chr13:113656116-113656379	N_Shelf	NA	13:112700981-112701022
cg09488502	0.114442	cg09488502	19	SIGLEC5	NM_003830	TSS1500			NA
cg25372085	0.113066	cg25372085	10						TRUE
cg21168622	0.111521	cg21168622	19	ZNF350	NM_021632	5'UTR			NA	19:57181142-57181753
cg23192736	0.111301	cg23192736	X				chrX:139846646-139846955	Island	NA	X:139674165-139674800
cg14506141	0.110262	cg14506141	2	CNGA3;CNGA3	NM_001079878;NM_001298	TSS1500;TSS1500	chr2:98962873-98964187	N_Shore	NA
cg07452217	0.109997	cg07452217	16	IRX5	NM_005853	3'UTR	chr16:54962422-54967805	Island	NA
cg07130714	0.108794	cg07130714	3	C3orf50	NR_021485	Body			TRUE
cg14554519	0.108569	cg14554519	2				chr2:11101031-11101488	Island	NA	2:11018265-11019406
cg00291164	0.108462	cg00291164	X	ZDHHC9;ZDHHC9	NM_001008222;NM_016032	3'UTR;3'UTR			NA
cg14515254	0.107438	cg14515254	5				chr5:180700377-180700687	S_Shore	NA
cg14282126	0.107422	cg14282126	12	MRPL42;MRPL42;MRPL42	NM_172178;NM_014050;NM_172177	TSS1500;TSS1500;TSS1500	chr12:93861204-93861539	N_Shore	NA
cg01425718	0.105839	cg01425718	1						TRUE
cg10528576	0.104575	cg10528576	14	DLK1	NM_003836	TSS1500	chr14:101192851-101193499	Island	NA	14:100262127-100264174
cg04423493	0.103997	cg04423493	14						TRUE
cg13880167	0.103051	cg13880167	8	PLAT;PLAT	NM_000930;NM_033011	TSS1500;TSS1500			NA
cg05617030	0.100082	cg05617030	2						TRUE
cg14407177	0.0971955	cg14407177	2	CYP1B1	NM_000104	Body	chr2:38301276-38304518	N_Shelf	NA
cg09703114	0.0968224	cg09703114	12	EP400;SNORA49	NM_015409;NR_002979	Body;TSS200	chr12:132514283-132514525	S_Shore	NA
cg17136384	0.204499	cg17136384	4	SULT1E1	NM_005420	5'UTR			NA
cg01165362	0.17157	cg01165362	1	OR14I1	NM_001004734	1stExon			NA
cg03299824	0.170077	cg03299824	16						TRUE
cg03897860	0.166038	cg03897860	5	PCDHA2;PCDHA1;PCDHA1;PCDHA4;PCDHA3;PCDHA4;PCDHA4;PCDHA4	NM_018905;NM_031411;NM_018900;NM_031500;NM_018906;NM_018907;NM_031500;NM_018907	Body;Body;Body;1stExon;Body;1stExon;5'UTR;5'UTR	chr5:140186792-140187268	N_Shore	NA
cg03003335	0.151079	cg03003335	1	ACAP3	NM_030649	Body	chr1:1228780-1230163	Island	NA	1:1218644-1219998
cg12182937	0.144261	cg12182937	6				chr6:33216103-33217463	N_Shore	NA	6:33323598-33323711
cg13969146	0.143906	cg13969146	8	PURG;WRN	NM_001015508;NM_000553	TSS1500;5'UTR			NA
cg11715202	0.140945	cg11715202	12				chr12:131187997-131188248	S_Shore	TRUE
cg07506689	0.140849	cg07506689	16						NA	16:71017242-71017480
cg08692733	0.139538	cg08692733	10	RBM20	NM_001134363	Body	chr10:112402953-112404328	S_Shore	NA	10:112394728-112394767
cg00086488	0.139141	cg00086488	13	MCF2L;MCF2L	NM_001112732;NM_024979	Body;Body	chr13:113648343-113649601	Island	NA	13:112696883-112697976
cg05358758	0.137436	cg05358758	12	KRT71	NM_033448	TSS200			NA
cg21136104	0.1363	cg21136104	3				chr3:142666198-142666544	Island	NA	3:144148793-144149180
cg16848937	0.135745	cg16848937	7	GLI3	NM_000168	Body			TRUE
cg14851578	0.130878	cg14851578	14				chr14:106188128-106188860	N_Shore	NA
cg24124079	0.129283	cg24124079	8				chr8:1150825-1151237	N_Shore	NA	8:1137512-1137748
cg03854077	0.128077	cg03854077	4				chr4:189580300-189580762	Island	NA	4:189817178-189817756
cg24995014	0.128077	cg24995014	22				chr22:49934661-49935380	Island	NA	22:48320666-48321361
cg18054674	0.127978	cg18054674	5	PCDHGA4;PCDHGA1;PCDHGA6;PCDHGA5;PCDHGB1;PCDHGA3;PCDHGA2;PCDHGA6;PCDHGB2;PCDHGB3	NM_018917;NM_018912;NM_032086;NM_018918;NM_018922;NM_018916;NM_018915;NM_018919;NM_018923;NM_018924	Body;Body;TSS200;Body;Body;Body;Body;TSS200;Body;Body	chr5:140753654-140753952	N_Shore	NA	5:140733715-140733755
cg14394264	0.124331	cg14394264	11	PHF21A;PHF21A	NM_016621;NM_001101802	5'UTR;5'UTR			TRUE
cg10484673	0.123786	cg10484673	7						TRUE
cg17563504	0.123429	cg17563504	6						TRUE
cg05942508	0.122546	cg05942508	11	HTR3A;HTR3A;HTR3A	NM_000869;NM_001161772;NM_213621	Body;TSS1500;Body			NA
cg13009965	0.120922	cg13009965	4				chr4:184404501-184404771	N_Shore	NA	4:184640033-184640529
cg26569309	0.119932	cg26569309	5	PCDHB16	NM_020957	1stExon	chr5:140563510-140564361	N_Shore	NA	5:140543532-140544545
cg04189389	0.119736	cg04189389	X	SCML2	NM_006089	TSS1500	chrX:18371897-18373148	S_Shore	NA
cg00357221	0.11918	cg00357221	10	TECTB	NM_058222	TSS200			NA
cg18409649	0.11907	cg18409649	7				chr7:99070295-99070859	N_Shelf	NA	7:98904178-98904457
cg06957003	0.118977	cg06957003	8				chr8:30769264-30770122	N_Shelf	NA
cg20081453	0.116727	cg20081453	X				chrX:51138953-51139255	N_Shore	TRUE	X:51155528-51156168
cg13030790	0.115743	cg13030790	21	RUNX1;RUNX1	NM_001754;NM_001754	5'UTR;1stExon			NA
cg00314627	0.115591	cg00314627	17				chr17:61926232-61926943	S_Shelf	NA
cg15767218	0.115406	cg15767218	11	ANO1;ANO1	NM_018043;NR_030691	Body;Body			NA	11:69626867-69627205
cg03428951	0.1148	cg03428951	5	FAM153C	NM_001079527	TSS1500	chr5:177433281-177434067	S_Shore	NA	5:177365888-177367084
cg26332052	0.114652	cg26332052	17	UNK	NM_001080419	TSS1500	chr17:73780846-73781308	N_Shore	NA
cg15815117	0.113792	cg15815117	20	LOC100240726	NR_026640	TSS1500			NA
cg19744943	0.113584	cg19744943	X	PAGE2B	NM_001015038	5'UTR			NA	X:55118052-55118728
cg20539283	0.113399	cg20539283	2	DPP4	NM_001935	TSS1500	chr2:162930233-162930879	S_Shore	NA
cg13941436	0.112925	cg13941436	9	OBP2A	NM_014582	TSS1500			NA
cg09799983	0.112289	cg09799983	2	CYP1B1	NM_000104	Body	chr2:38301276-38304518	Island	NA	2:38154704-38157200
cg08596618	0.112203	cg08596618	1						NA	1:24148355-24148578
cg26176242	0.111637	cg26176242	20	CABLES2	NM_031215	Body	chr20:60969767-60970111	Island	NA	20:60402139-60403506
cg11385616	0.111118	cg11385616	7	ACHE;ACHE	NM_015831;NM_000665	Body;Body	chr7:100489981-100490365	Island	NA	7:100327918-100328285
cg05698294	0.111046	cg05698294	2				chr2:3063372-3063672	N_Shore	NA	2:3042117-3042257
cg26597838	0.109746	cg26597838	10				chr10:839608-840210	N_Shelf	TRUE	10:824805-825888
cg11787167	0.109605	cg11787167	14	NPAS3;NPAS3;NPAS3;NPAS3	NM_001164749;NM_001165893;NM_022123;NM_173159	TSS1500;TSS1500;TSS1500;TSS1500	chr14:33402094-33404079	S_Shelf	NA	14:32476987-32478561
cg16158484	0.109543	cg16158484	10						NA	10:1971377-1971710
cg18884271	0.109387	cg18884271	12	LEMD3;LEMD3	NM_014319;NM_001167614	3'UTR;3'UTR			NA
cg19592637	0.109012	cg19592637	20	VSX1;VSX1	NM_199425;NM_014588	TSS1500;TSS1500	chr20:25063838-25065525	N_Shore	NA
cg16734817	0.108539	cg16734817	X	CLCN5;CLCN5	NM_001127898;NM_001127899	TSS200;TSS200	chrX:49687027-49687993	Island	NA	X:49573768-49574703
cg14521552	0.108284	cg14521552	15	SNORD116-7;SNORD116-5	NR_003322;NR_003320	TSS1500;TSS1500			NA
cg26971030	0.107805	cg26971030	8	PKHD1L1	NM_177531	Body			TRUE
cg22992497	0.106684	cg22992497	19				chr19:22891846-22892071	Island	NA	19:22683551-22684101
cg08846011	0.106642	cg08846011	1						NA	1:117119621-117119756
cg16259043	0.10572	cg16259043	4				chr4:188426310-188426593	N_Shelf	NA
cg04213384	0.105603	cg04213384	13	FARP1	NM_005766	Body			NA	13:97758563-97758622
cg10030648	0.105558	cg10030648	17	SHISA6	NM_207386	Body			NA
cg21977522	0.104484	cg21977522	3						TRUE
cg12495283	0.103381	cg12495283	2						NA	2:105102049-105102206
cg15505642	0.103175	cg15505642	1	AK5;AK5	NM_174858;NM_012093	Body;Body			TRUE
cg24343720	0.102952	cg24343720	21	CLDN17	NM_012131	TSS200			NA
cg06173536	0.102628	cg06173536	1	GNG4;GNG4;GNG4	NM_001098722;NM_001098721;NM_004485	TSS1500;TSS1500;TSS1500	chr1:235814280-235814488	Island	NA	1:233880949-233881111
cg21078966	0.102389	cg21078966	18						NA
cg13650965	0.102341	cg13650965	6	TSPO2;TSPO2	NM_001159726;NM_001010873	3'UTR;3'UTR			NA
cg07626366	0.102335	cg07626366	7						NA	7:40905508-40905597
cg04002063	0.102287	cg04002063	3	CBLB	NM_170662	Body			TRUE
cg03962769	0.102079	cg03962769	X	RAB40A	NM_080879	TSS1500			NA
cg01134497	0.101555	cg01134497	X	DCAF8L1	NM_001017930	TSS200			NA	X:27909189-27909549
cg22189786	0.10135	cg22189786	22	WBP2NL	NM_152613	Body	chr22:42394589-42395255	Island	NA	22:40724561-40725201
cg05647929	0.10001	cg05647929	2	CFC1B;CFC1	NM_001079530;NM_032545	Body;Body	chr2:131280686-131280929	N_Shore	NA	2:130996100-130996207
cg14983529	0.0998085	cg14983529	3	MECOM;MECOM	NM_004991;NM_001164000	Body;TSS1500	chr3:168867211-168867413	N_Shore	TRUE
cg00962271	0.0997446	cg00962271	14				chr14:70233570-70234668	N_Shelf	NA
cg14146669	0.0992988	cg14146669	7	EIF3IP1	NR_003024	Body			NA
cg13239646	0.0991627	cg13239646	11	EHBP1L1	NM_001099409	Body	chr11:65352231-65353134	N_Shelf	NA
cg22258315	0.0985445	cg22258315	8				chr8:48676838-48677109	N_Shore	TRUE	8:48838200-48838325
cg14499053	0.0981956	cg14499053	7				chr7:19156050-19158042	S_Shore	TRUE	7:19125162-19125480
cg23779495	0.0971724	cg23779495	6				chr6:28831682-28832134	N_Shelf	NA	6:28937150-28937744
cg01187510	0.0962675	cg01187510	X	MCART6	NM_001012755	TSS200	chrX:103401400-103401778	Island	NA	X:103287908-103288434
cg23157067	0.203417	cg23157067	X	CXorf57	NM_018015	1stExon	chrX:105855028-105855297	S_Shore	NA	X:105741696-105742260
cg05353872	0.196435	cg05353872	1	OR2M3	NM_001004689	1stExon			NA
cg09320113	0.171755	cg09320113	1	PLA2G4A	NM_024420	5'UTR			NA
cg07395354	0.157624	cg07395354	7	MEOX2	NM_005924	TSS1500			TRUE	7:15692873-15693735
cg08376530	0.152273	cg08376530	6	PACRG;PACRG;PACRG	NM_152410;NM_001080378;NM_001080379	Body;Body;Body			TRUE
cg17611647	0.141946	cg17611647	17						TRUE	17:72772449-72772560
cg26341086	0.140516	cg26341086	13						NA	13:60678511-60678690
cg03486475	0.139434	cg03486475	5	PCDHGA4;PCDHGA9;PCDHGA1;PCDHGB1;PCDHGB6;PCDHGB3;PCDHGB7;PCDHGA6;PCDHGA8;PCDHGA10;PCDHGA5;PCDHGB4;PCDHGA3;PCDHGB7;PCDHGA2;PCDHGB2;PCDHGA7;PCDHGB5	NM_018917;NM_018921;NM_018912;NM_018922;NM_018926;NM_018924;NM_018927;NM_018919;NM_032088;NM_018913;NM_018918;NM_003736;NM_018916;NM_032101;NM_018915;NM_018923;NM_018920;NM_018925	Body;Body;Body;Body;Body;Body;TSS1500;Body;Body;Body;Body;Body;Body;TSS1500;Body;Body;Body;Body	chr5:140797162-140797701	N_Shore	NA
cg22400166	0.138652	cg22400166	14	C14orf23;C14orf23	NR_026732;NR_026731	Body;Body	chr14:29243403-29243763	N_Shore	NA
cg10297792	0.136824	cg10297792	12				chr12:115130008-115130242	N_Shore	TRUE
cg26877720	0.133889	cg26877720	10	FAM107B	NM_031453	Body	chr10:14645752-14646705	S_Shore	NA
cg11022519	0.128983	cg11022519	3	PCCB	NM_000532	TSS1500	chr3:135969040-135969565	N_Shore	NA
cg23213278	0.128657	cg23213278	X	TRO;TRO;TRO	NM_016157;NM_001039705;NM_177556	TSS1500;TSS1500;TSS1500			NA
cg14972210	0.128172	cg14972210	10						NA	10:106330150-106330265
cg26816491	0.127767	cg26816491	4						NA	4:55194128-55194442
cg12974393	0.126839	cg12974393	11						NA	11:107284303-107284443
cg04259703	0.126517	cg04259703	7				chr7:57084195-57084405	S_Shore	NA
cg09760956	0.125856	cg09760956	2	HOXD13	NM_000523	Body	chr2:176957054-176958279	S_Shore	NA
cg22850128	0.124516	cg22850128	1	GPR177;GPR177	NM_001002292;NM_024911	Body;Body			TRUE
cg24494102	0.124414	cg24494102	4	CNGA1	NM_000087	TSS1500	chr4:48018490-48019381	N_Shelf	NA
cg07964848	0.123644	cg07964848	10	MKX	NM_173576	TSS1500	chr10:28030182-28035211	S_Shore	NA	10:28075828-28075923
cg05821046	0.123543	cg05821046	1	TMEM48;TMEM48;TMEM48	NM_018087;NM_001168551;NR_033142	TSS1500;TSS1500;TSS1500	chr1:54303758-54304262	S_Shore	NA
cg11161597	0.122261	cg11161597	12				chr12:132653023-132653236	N_Shore	NA	12:131218383-131218496
cg20755748	0.121608	cg20755748	12	C12orf72	NM_001135864	TSS1500			NA
cg00408231	0.120744	cg00408231	X	ARMCX1	NM_016608	5'UTR	chrX:100807793-100808048	Island	NA	X:100694450-100694687
cg17337467	0.12006	cg17337467	X	CXorf41;NUP62CL;CXorf41	NM_001169154;NM_017681;NM_173494	TSS200;TSS200;TSS200	chrX:106449029-106449740	S_Shore	NA	X:106335686-106336601
cg23066280	0.119393	cg23066280	7	PTPRN2;PTPRN2;PTPRN2	NM_002847;NM_130842;NM_130843	Body;Body;Body			NA	7:157724753-157725305
cg23997508	0.118268	cg23997508	1				chr1:142618751-142619238	N_Shore	NA
cg18725195	0.116599	cg18725195	5						NA	5:1029033-1029376
cg25946059	0.116319	cg25946059	2						NA	2:242622263-242622800
cg18549946	0.116033	cg18549946	14	TOMM20L	NM_207377	TSS1500	chr14:58862541-58863209	N_Shore	NA
cg21245816	0.11592	cg21245816	5	LOC153684	NR_015447	Body	chr5:43042107-43043477	S_Shore	NA	5:43080397-43080491
cg21674153	0.115211	cg21674153	18	B4GALT6	NM_004775	Body	chr18:29264703-29265504	N_Shore	NA
cg06710328	0.115071	cg06710328	11						TRUE
cg01522525	0.114557	cg01522525	11						NA	11:10486282-10486441
cg10265740	0.114529	cg10265740	3	ZNF167	NM_025169	Body	chr3:44622586-44622866	Island	NA	3:44597250-44597870
cg21207817	0.114332	cg21207817	7				chr7:152622343-152623305	S_Shore	NA
cg12453687	0.114239	cg12453687	11	RAB30	NM_014488	5'UTR			TRUE
cg15405432	0.114162	cg15405432	5	FLJ44606;FLJ44606	NM_001164478;NM_001164479	TSS200;TSS200	chr5:126409006-126409327	Island	NA	5:126436929-126437226
cg09406715	0.113908	cg09406715	4						NA	4:169015683-169015954
cg12643449	0.113825	cg12643449	7	IFRD1	NM_001007245	TSS1500			TRUE
cg17170429	0.112994	cg17170429	7						NA	7:63967717-63968513
cg05046272	0.112974	cg05046272	21	ABCG1;ABCG1	NM_207628;NM_207627	TSS1500;TSS1500			TRUE
cg22669120	0.11291	cg22669120	12	KCNA1	NM_000217	3'UTR	chr12:5018585-5021171	S_Shelf	NA
cg26246138	0.112845	cg26246138	X	SCML2	NM_006089	5'UTR	chrX:18371897-18373148	Island	NA	X:18281819-18283196
cg08484992	0.112804	cg08484992	16	CBFA2T3;CBFA2T3	NM_175931;NM_005187	5'UTR;Body	chr16:88975850-88976169	S_Shore	NA
cg00070181	0.112491	cg00070181	6						TRUE
cg23743573	0.112184	cg23743573	11	NAALAD2	NM_005467	TSS1500			NA
cg05163329	0.111817	cg05163329	12						NA
cg20815778	0.111451	cg20815778	6	MIR30A	NR_029504	TSS200			NA
cg14620234	0.111173	cg14620234	9				chr9:108006467-108007921	N_Shelf	NA
cg07654588	0.110991	cg07654588	3	TBC1D5;TBC1D5;TBC1D5	NM_014744;NM_014744;NM_001134380	1stExon;5'UTR;5'UTR	chr3:17783646-17784455	N_Shore	NA
cg14214586	0.109908	cg14214586	X	WDR44	NM_019045	TSS200	chrX:117479565-117480488	Island	NA	X:117363780-117364877
cg10013324	0.109556	cg10013324	16	A2BP1;A2BP1	NM_001142333;NM_018723	5'UTR;5'UTR			TRUE
cg02173067	0.109008	cg02173067	8						NA	8:111283907-111284460
cg04284150	0.108478	cg04284150	4						NA	4:178765381-178765647
cg26794477	0.108133	cg26794477	3	HYAL2;HYAL2	NM_033158;NM_003773	Body;Body	chr3:50357453-50357683	Island	NA	3:50332113-50332687
cg00068160	0.10715	cg00068160	13	SOX21;SOX21	NM_007084;NM_007084	1stExon;3'UTR	chr13:95363152-95366051	N_Shore	NA	13:94160830-94161060
cg26665785	0.107076	cg26665785	17	SPDYE4	NM_001128076	TSS1500			NA
cg01208318	0.106951	cg01208318	14				chr14:106333492-106333920	N_Shelf	NA
cg19663246	0.106842	cg19663246	7				chr7:32337983-32338725	S_Shore	NA
cg10101290	0.106737	cg10101290	13						TRUE
cg09931909	0.106367	cg09931909	6	C6orf150	NM_138441	Body	chr6:74161086-74162090	N_Shore	NA
cg25170034	0.106113	cg25170034	17	ZNF830;CCT6B	NM_052857;NM_006584	TSS1500;Body	chr17:33288174-33288913	N_Shore	NA
cg16248937	0.106039	cg16248937	2						NA	2:76778906-76779102
cg17611742	0.105284	cg17611742	1	DENND1B;DENND1B	NM_144977;NM_001142795	TSS1500;TSS1500	chr1:197743931-197744788	S_Shore	TRUE
cg17429887	0.104985	cg17429887	4						TRUE
cg11737164	0.104484	cg11737164	3	VGLL3	NM_016206	Body	chr3:87039610-87040516	N_Shore	NA
cg16151362	0.104221	cg16151362	6				chr6:167507434-167507730	S_Shore	NA	6:167427991-167428055
cg04103251	0.103848	cg04103251	13	DKFZp686A1627	NR_002801	TSS1500			NA	13:18590636-18590913
cg14299369	0.103648	cg14299369	15	TGM5;TGM5	NM_004245;NM_201631	TSS1500;TSS1500			NA
cg04250873	0.103612	cg04250873	1						TRUE
cg11196848	0.103425	cg11196848	8	FGF20	NM_019851	TSS200	chr8:16859044-16859452	S_Shore	NA	8:16903273-16904343
cg04173072	0.103393	cg04173072	2						NA	2:194075458-194075850
cg13313836	0.103129	cg13313836	15	ANXA2;ANXA2;ANXA2;ANXA2	NM_001136015;NM_004039;NM_001002858;NM_001002857	5'UTR;5'UTR;Body;5'UTR	chr15:60689749-60690430	N_Shelf	NA
cg13685155	0.102927	cg13685155	2	THNSL2	NM_018271	Body	chr2:88469691-88470386	S_Shelf	NA
cg21090033	0.102834	cg21090033	3	TM4SF19	NM_138461	TSS200			NA
cg27394460	0.102661	cg27394460	1	OBSCN;OBSCN	NM_052843;NM_001098623	TSS1500;TSS1500			TRUE
cg02942591	0.101422	cg02942591	8						TRUE
cg24158728	0.100816	cg24158728	13	TMCO3	NM_017905	Body	chr13:114195709-114196719	N_Shelf	NA	13:113240669-113240902
cg10478863	0.100418	cg10478863	5	KCTD16	NM_020768	Body			NA
cg14824266	0.100211	cg14824266	17	RICH2	NM_014859	Body	chr17:12877270-12877773	S_Shore	NA
cg17372923	0.0998866	cg17372923	20				chr20:34893891-34895214	N_Shelf	NA
cg08128087	0.0993912	cg08128087	1				chr1:33592891-33593155	S_Shore	NA
cg15745824	0.0992543	cg15745824	6				chr6:156952156-156952446	Island	NA	6:156993567-156994363
cg09940267	0.0978894	cg09940267	1	NTNG1;NTNG1;NTNG1	NM_014917;NM_001113228;NM_001113226	Body;Body;Body	chr1:108023232-108023442	N_Shore	NA
cg01925738	0.0976401	cg01925738	5	PCDHB3	NM_018937	1stExon	chr5:140481546-140482460	N_Shore	NA	5:140460938-140461126
cg02401589	0.0976108	cg02401589	11	C11orf90	NM_001144871	TSS1500	chr11:93583374-93583717	S_Shore	NA
cg19488149	0.0950877	cg19488149	6	RNGTT	NM_003800	3'UTR			NA
cg23306063	0.0950162	cg23306063	19	TYK2	NM_003331	Body	chr19:10463626-10464378	Island	NA	19:10324433-10325435
cg02062953	0.141833	cg02062953	8	CNOT7	NM_013354	3'UTR			NA
cg02088071	0.110487	cg02088071	2	LOC440839;CBWD2	NR_029399;NM_172003	Body;TSS1500	chr2:114195165-114195563	N_Shore	NA
cg02215603	0.115311	cg02215603	4	HHIP	NM_022475	Body			TRUE
cg04512966	0.115563	cg04512966	2	DPP4	NM_001935	Body			TRUE
cg05204193	0.105815	cg05204193	X	MAP3K7IP3	NM_152787	5'UTR	chrX:30906901-30907728	N_Shelf	NA
cg05302426	0.107565	cg05302426	4						NA	4:125480484-125480711
cg06374814	0.128499	cg06374814	18				chr18:47087075-47087446	N_Shelf	NA
cg07824128	0.197514	cg07824128	X				chrX:100353009-100353276	Island	NA	X:100239619-100240010
cg09363424	0.114874	cg09363424	13	SNORA27;SNORD102;RPL21P28;RPL21	NR_002575;NR_002574;NR_026911;NM_000982	TSS1500;TSS200;Body;Body	chr13:27825351-27826049	S_Shelf	NA
cg10308193	0.0970652	cg10308193	1	C1orf144;C1orf144	NM_015609;NM_001114600	TSS1500;TSS1500	chr1:16693621-16694270	N_Shore	NA
cg12857520	0.150432	cg12857520	1				chr1:90228744-90229173	S_Shelf	NA
cg23178069	0.14781	cg23178069	11	NELL1;NELL1	NM_006157;NM_201551	Body;Body			TRUE

## Sheet: Endo I_P4_Loss 
Supp Table 6d. Loss of methylation in response to P4 (vs. vehicle) in stage I eSF (Endo I).
Alt ID	Median delta beta	ann[, 1]	CHR	UCSC_RefGene_Name	UCSC_RefGene_Accession	UCSC_RefGene_Group	UCSC_CpG_Islands_Name	Relation_to_UCSC_CpG_Island	Enhancer	HMM_Island
cg09439534	0.21248	cg09439534	11						NA	11:64024734-64024904
cg06066587	0.158007	cg06066587	16						NA	16:48006179-48006384
cg10446433	0.144632	cg10446433	2	BRE;BRE;BRE;BRE;BRE	NM_199192;NM_199193;NM_199191;NM_004899;NM_199194	Body;Body;Body;Body;Body			TRUE
cg07598464	0.143864	cg07598464	1	OR2M3	NM_001004689	1stExon			NA
cg08048268	0.121747	cg08048268	3				chr3:133502561-133502963	Island	NA	3:134985252-134985788
cg03436478	0.117491	cg03436478	7	SGCE;PEG10;SGCE;PEG10;SGCE	NM_001099401;NM_015068;NM_001099400;NM_001040152;NM_003919	TSS1500;5'UTR;TSS1500;5'UTR;TSS1500	chr7:94284858-94286527	S_Shore	NA	7:94122801-94124944
cg16259583	0.116872	cg16259583	X	MOSPD1	NM_019556	TSS1500	chrX:134048706-134049272	S_Shore	NA
cg16074271	0.113299	cg16074271	22				chr22:18531215-18531504	N_Shore	NA
cg19475870	0.111951	cg19475870	5	CDH9;CDH9	NM_016279;NM_016279	1stExon;5'UTR			NA
cg21206285	0.111641	cg21206285	X	OTUD5;OTUD5;OTUD5;OTUD5	NM_001136159;NM_001136157;NM_001136158;NM_017602	5'UTR;TSS200;TSS200;TSS200	chrX:48814267-48815894	Island	NA	X:48699188-48700813
cg19892433	0.231266	cg19892433	11	SHANK2;SHANK2	NM_012309;NM_133266	Body;Body	chr11:70332266-70333413	N_Shore	NA	11:70009179-70011456
cg04400496	0.20101	cg04400496	12						NA	12:73344114-73344282
cg05516499	0.190993	cg05516499	4	RASSF6;RASSF6	NM_177532;NM_201431	TSS1500;TSS1500	chr4:74486044-74486258	S_Shore	NA
cg04399108	0.172333	cg04399108	3	ZBTB20;ZBTB20;ZBTB20;ZBTB20;ZBTB20;ZBTB20	NM_001164345;NM_001164346;NM_001164347;NM_001164344;NM_015642;NM_001164343	5'UTR;5'UTR;5'UTR;5'UTR;5'UTR;5'UTR			TRUE
cg08100618	0.162443	cg08100618	X	DCAF12L1;DCAF12L1	NM_178470;NM_178470	1stExon;5'UTR	chrX:125685711-125686941	Island	NA	X:125513194-125514693
cg08450091	0.161905	cg08450091	3				chr3:82856984-82857244	Island	NA	3:82939716-82939934
cg09914029	0.159638	cg09914029	8	RAD21	NM_006265	3'UTR			NA
cg23548438	0.159509	cg23548438	4	C4orf22	NM_152770	Body	chr4:81257040-81257270	S_Shore	TRUE
cg27409974	0.158556	cg27409974	6	LATS1	NM_004690	Body			TRUE
cg14812046	0.15587	cg14812046	13				chr13:64385719-64386057	N_Shelf	NA
cg10002131	0.154542	cg10002131	19	BIRC8;BIRC8	NM_033341;NM_033341	5'UTR;1stExon	chr19:53794411-53794732	Island	NA	19:58486224-58486544
cg01410746	0.153949	cg01410746	3	CHL1	NM_006614	5'UTR	chr3:350660-350893	S_Shore	NA
cg04545134	0.150383	cg04545134	7						NA	7:7077540-7077739
cg16298149	0.148025	cg16298149	2						TRUE
cg01381374	0.14728	cg01381374	7						NA	7:93312003-93312095
cg21557879	0.146897	cg21557879	17	BZRAP1;BZRAP1	NM_004758;NM_024418	3'UTR;3'UTR			TRUE
cg00664054	0.1466	cg00664054	8	REEP4	NM_025232	Body	chr8:21998711-21999544	N_Shore	NA
cg12127290	0.146473	cg12127290	12	IAPP;SLCO1A2	NM_000415;NM_134431	3'UTR;5'UTR			NA
cg14881054	0.145876	cg14881054	7						NA
cg26754262	0.143795	cg26754262	8	MIR2052	NR_031744	TSS200			NA
cg12129080	0.14373	cg12129080	10	EBF3	NM_001005463	Body	chr10:131686365-131686595	N_Shore	NA	10:131574706-131574884
cg24231558	0.142141	cg24231558	7				chr7:16626148-16626531	Island	NA	7:16591975-16592976
cg25518707	0.142046	cg25518707	17	MARCH10;MARCH10	NM_001100875;NM_152598	Body;Body			TRUE
cg15472282	0.141806	cg15472282	1	RCOR3;RCOR3;RCOR3;RCOR3	NM_018254;NM_001136224;NM_001136225;NM_001136223	Body;Body;Body;Body	chr1:211432105-211434134	S_Shelf	NA
cg15627871	0.140469	cg15627871	3						TRUE
cg15591384	0.140288	cg15591384	6	HLA-DRB6	NR_001298	Body			NA	6:32633705-32634006
cg02790260	0.139383	cg02790260	10	LRIT2	NM_001017924	TSS1500			NA
cg05271080	0.138745	cg05271080	4	DCAF4L1;DCAF4L1	NM_001029955;NM_001029955	1stExon;3'UTR	chr4:41983922-41984183	S_Shelf	TRUE
cg00063369	0.138009	cg00063369	2						TRUE
cg05195318	0.137263	cg05195318	5	CYFIP2;CYFIP2;CYFIP2	NM_001037333;NM_014376;NM_001037332	Body;Body;Body			NA
cg15029747	0.137217	cg15029747	15	PWRN1	NR_026646	Body			NA
cg16168885	0.136667	cg16168885	1				chr1:179544720-179545307	S_Shelf	NA
cg09326832	0.135809	cg09326832	6	RREB1;RREB1;RREB1;RREB1	NM_001003698;NM_001003700;NM_001168344;NM_001003699	Body;Body;Body;Body	chr6:7246665-7247572	N_Shelf	NA
cg03155767	0.13431	cg03155767	4	FGB	NM_005141	3'UTR			NA
cg17772163	0.134231	cg17772163	5	OCLN	NM_002538	TSS1500	chr5:68788151-68789823	N_Shore	NA
cg14073011	0.12712	cg14073011	6	CMAH	NR_027626	TSS1500	chr6:25139920-25140246	Island	NA	6:25247916-25248225
cg04012614	0.126085	cg04012614	X	MAGIX;MAGIX;MAGIX;MAGIX;MAGIX	NM_001099681;NM_001099680;NM_001099682;NM_024859;NM_001099680	Body;1stExon;Body;Body;5'UTR	chrX:49022407-49023072	N_Shore	NA	X:48906667-48907519
cg22143274	0.124122	cg22143274	5						TRUE
cg17748242	0.123476	cg17748242	17	STAT3;STAT3;STAT3	NM_139276;NM_003150;NM_213662	5'UTR;5'UTR;5'UTR			TRUE
cg13649060	0.123179	cg13649060	4				chr4:137277210-137277487	N_Shore	NA
cg05697394	0.123171	cg05697394	12	MSRB3;MSRB3	NM_001031679;NM_198080	5'UTR;Body			TRUE
cg22550275	0.123099	cg22550275	8	CYP7A1	NM_000780	Body			NA
cg01967511	0.122723	cg01967511	4	PDE6B;PDE6B;PDE6B	NM_000283;NM_001145291;NM_001145292	Body;Body;Body	chr4:656993-658162	S_Shore	NA
cg14290210	0.122034	cg14290210	4	APBB2;APBB2;APBB2	NM_004307;NM_173075;NM_001166050	5'UTR;5'UTR;5'UTR			NA
cg21167587	0.121595	cg21167587	9	RNF38;RNF38;RNF38;RNF38;RNF38	NM_194328;NM_194330;NM_194329;NM_194332;NM_022781	5'UTR;5'UTR;Body;5'UTR;Body	chr9:36400251-36401327	N_Shelf	NA
cg24645611	0.121118	cg24645611	1						NA
cg14600600	0.120929	cg14600600	9				chr9:5185333-5185780	S_Shelf	NA
cg21406461	0.120924	cg21406461	1	IFI16	NM_005531	TSS1500			NA
cg17936359	0.120034	cg17936359	3	C3orf50	NR_021485	Body			TRUE
cg17739279	0.119922	cg17739279	6	FAM50B	NM_012135	TSS1500	chr6:3849271-3851048	N_Shore	NA	6:3794161-3795990
cg01280841	0.119291	cg01280841	7	LRCH4	NM_002319	Body	chr7:100183527-100184625	N_Shore	TRUE
cg13679311	0.118633	cg13679311	11	OR8H3	NM_001005201	TSS200			NA
cg24186398	0.116665	cg24186398	11	TOLLIP	NM_019009	Body			TRUE	11:1278106-1278148
cg02858817	0.115823	cg02858817	X	MAGEB18	NM_173699	TSS1500			NA
cg24149455	0.114956	cg24149455	13	GPC6	NM_005708	Body			TRUE
cg00057092	0.114705	cg00057092	15	C15orf41;C15orf41	NM_001130010;NM_032499	Body;Body			TRUE
cg22689016	0.114557	cg22689016	5	SLC9A3	NM_004174	Body	chr5:506291-506527	N_Shore	TRUE
cg12798775	0.110783	cg12798775	11				chr11:26353537-26353812	N_Shelf	TRUE
cg15454534	0.108975	cg15454534	1	OR2T1	NM_030904	1stExon			NA
cg01399860	0.107666	cg01399860	9	NCRNA00094	NR_015427	TSS1500	chr9:136890463-136891448	N_Shore	NA
cg20478291	0.10736	cg20478291	13	RASA3	NM_007368	Body			NA	13:113844783-113844911
cg05321038	0.106086	cg05321038	X				chrX:119124496-119125671	N_Shelf	NA
cg15033153	0.105622	cg15033153	3	RAB7A	NM_004637	5'UTR			TRUE
cg04044206	0.105335	cg04044206	8	ZNF252;C8orf77	NR_023392;NR_026974	Body;TSS1500	chr8:146227946-146228921	N_Shore	NA
cg05548469	0.102537	cg05548469	4	TRPC3;TRPC3	NM_003305;NM_001130698	1stExon;Body	chr4:122853554-122854169	N_Shore	NA	4:123072783-123073604
cg13726218	0.100537	cg13726218	13	DACH1;DACH1;DACH1	NM_004392;NM_080760;NM_080759	Body;Body;Body	chr13:72439362-72440059	N_Shore	NA	13:71336248-71336369
cg17675852	0.0964706	cg17675852	8				chr8:143054784-143055048	Island	NA
cg14712794	0.0956471	cg14712794	8				chr8:25909292-25909686	Island	NA	8:25964948-25965573
cg00517849	0.0950467	cg00517849	4	ODZ3	NM_001080477	Body	chr4:183369276-183370459	S_Shelf	NA
cg21040109	0.218682	cg21040109	X				chrX:139013862-139015491	Island	NA	X:138841098-138843256
cg08412188	0.185054	cg08412188	7	GTF2I;GTF2I;GTF2I;GTF2I;GTF2I	NM_001163636;NM_032999;NM_033000;NM_033001;NM_001518	5'UTR;5'UTR;5'UTR;5'UTR;5'UTR	chr7:74071547-74073035	S_Shore	NA
cg05565510	0.183799	cg05565510	17						NA	17:21754984-21755802
cg10205431	0.183383	cg10205431	5	PCDHA6;PCDHA2;PCDHA1;PCDHA7;PCDHA1;PCDHA6;PCDHA5;PCDHA3;PCDHA4;PCDHA7	NM_031849;NM_018905;NM_031411;NM_031852;NM_018900;NM_018909;NM_018908;NM_018906;NM_018907;NM_018910	Body;Body;Body;1stExon;Body;Body;Body;Body;Body;1stExon	chr5:140215200-140216159	Island	NA	5:140195238-140196330
cg17878878	0.177003	cg17878878	1	C1orf158	NM_152290	TSS1500			NA
cg23616527	0.173268	cg23616527	17						NA	17:48316357-48316779
cg25594736	0.171799	cg25594736	15	SMAD3	NM_005902	Body			TRUE
cg21757281	0.16784	cg21757281	4						NA	4:184032757-184032817
cg05265574	0.166451	cg05265574	10	USP6NL	NM_014688	Body			TRUE
cg19453250	0.161149	cg19453250	18	SLC39A6;ELP2;SLC39A6	NM_001099406;NM_018255;NM_012319	TSS1500;Body;TSS1500	chr18:33708919-33710236	S_Shore	NA
cg18034637	0.160682	cg18034637	11	DIXDC1	NM_001037954	Body	chr11:111847927-111848401	N_Shore	TRUE
cg02731988	0.155831	cg02731988	4				chr4:828148-828360	Island	NA	4:818049-818302
cg22252903	0.147717	cg22252903	17				chr17:22016769-22017189	S_Shore	NA
cg09797340	0.147157	cg09797340	7						TRUE
cg15023513	0.145728	cg15023513	15						NA	15:85468135-85468194
cg06685282	0.144724	cg06685282	3						TRUE
cg03521113	0.144434	cg03521113	12	LRMP	NM_006152	TSS1500			NA
cg17208502	0.144323	cg17208502	2						TRUE
cg19155735	0.144269	cg19155735	6	NOTCH4	NM_004557	Body			NA
cg14406859	0.14419	cg14406859	17				chr17:16310306-16310914	S_Shelf	NA
cg09968723	0.144083	cg09968723	8	BAI1	NM_001702	1stExon	chr8:143545445-143546178	Island	TRUE	8:143542513-143543641
cg01426251	0.142648	cg01426251	X				chrX:37003510-37004547	N_Shore	NA
cg11620672	0.141789	cg11620672	6						TRUE
cg05384663	0.141027	cg05384663	1	FCRL3	NM_052939	TSS1500			NA
cg26461009	0.139203	cg26461009	7	PRKAR1B;PRKAR1B;PRKAR1B;PRKAR1B;PRKAR1B;PRKAR1B	NM_001164759;NM_001164762;NM_001164758;NM_001164760;NM_001164761;NM_002735	Body;Body;Body;Body;Body;Body	chr7:612540-613739	S_Shore	NA
cg20348746	0.138505	cg20348746	2						TRUE
cg12071297	0.136536	cg12071297	X	ARSE	NM_000047	Body			NA
cg03456771	0.13291	cg03456771	7				chr7:56242406-56243298	N_Shore	NA	7:56209523-56209751
cg02745847	0.132896	cg02745847	17	IGF2BP1;IGF2BP1	NM_006546;NM_001160423	Body;Body	chr17:47072820-47076042	Island	NA	17:44429782-44431193
cg02386822	0.132859	cg02386822	1	MUC1;MUC1;MUC1;MUC1;MUC1;MUC1;MUC1	NM_001018016;NM_001044391;NM_001044393;NM_001044392;NM_001044390;NM_002456;NM_001018017	TSS200;TSS200;TSS200;TSS200;TSS200;TSS200;TSS200	chr1:155163434-155163818	N_Shore	NA
cg19414763	0.132426	cg19414763	19	GLT25D1	NM_024656	Body	chr19:17688012-17688373	N_Shore	NA
cg05593707	0.130907	cg05593707	11						TRUE
cg21540970	0.129504	cg21540970	2						TRUE
cg15337107	0.128661	cg15337107	11						TRUE
cg07389870	0.126493	cg07389870	1	SLC16A4	NM_004696	Body			TRUE
cg10156207	0.12643	cg10156207	15	GALK2;GALK2	NM_001001556;NM_002044	Body;Body			TRUE
cg01578442	0.12617	cg01578442	5						TRUE
cg06437417	0.125594	cg06437417	11	DLAT	NM_001931	TSS1500	chr11:111895576-111896447	N_Shore	NA
cg04466840	0.124795	cg04466840	5	RGS14	NM_006480	TSS200			NA
cg10386083	0.124523	cg10386083	7						TRUE
cg06097704	0.121058	cg06097704	17	NXN	NM_022463	Body			NA	17:767592-767844
cg13460389	0.120031	cg13460389	13	MRPS31	NM_005830	Body	chr13:41345062-41345570	N_Shelf	NA
cg14303674	0.119765	cg14303674	20	MAPRE1	NM_012325	TSS1500	chr20:31407531-31408124	N_Shore	NA
cg10533161	0.119382	cg10533161	13	STK24;STK24;STK24	NM_001032296;NM_003576;NM_003576	Body;5'UTR;1stExon			TRUE
cg06578117	0.119173	cg06578117	10	SLC16A9	NM_194298	5'UTR			TRUE
cg22749642	0.117868	cg22749642	11	TSPAN4;TSPAN4;TSPAN4;TSPAN4;TSPAN4;TSPAN4;TSPAN4	NM_001025239;NM_001025237;NM_001025234;NM_001025235;NM_001025236;NM_001025238;NM_003271	5'UTR;Body;Body;Body;Body;Body;Body	chr11:858575-858932	N_Shore	TRUE	11:846942-847034
cg17511731	0.117509	cg17511731	5						NA	5:2331830-2331900
cg22699727	0.116235	cg22699727	1	OR2C3	NM_198074	TSS1500	chr1:247694035-247694501	S_Shelf	NA
cg17468267	0.115831	cg17468267	22				chr22:50164864-50165513	N_Shelf	NA
cg27570249	0.115713	cg27570249	15	IGDCC4	NM_020962	Body	chr15:65688039-65688539	Island	NA	15:63475093-63475592
cg07576525	0.114455	cg07576525	22	SHANK3	NM_001080420	Body	chr22:51142802-51143308	S_Shelf	NA
cg10910730	0.11441	cg10910730	X	ARHGAP6;ARHGAP6	NM_013427;NM_006125	Body;Body			NA
cg08755736	0.113594	cg08755736	8	TP53INP1;TP53INP1	NM_001135733;NM_033285	5'UTR;5'UTR	chr8:95960751-95962372	N_Shelf	NA
cg22686892	0.113248	cg22686892	X	CITED1;CITED1;CITED1;CITED1	NM_001144886;NM_001144887;NM_004143;NM_001144885	5'UTR;TSS200;5'UTR;TSS200	chrX:71524832-71527299	Island	NA	X:71441945-71443452
cg09051157	0.112428	cg09051157	16						NA	16:87628227-87628434
cg22710156	0.11189	cg22710156	10						TRUE
cg01331810	0.111748	cg01331810	7	GRM3	NM_000840	Body	chr7:86415620-86416112	N_Shore	NA
cg06284479	0.11098	cg06284479	3	LRRFIP2;LRRFIP2;LRRFIP2	NM_017724;NM_001134369;NM_006309	Body;Body;Body			TRUE
cg07354679	0.110681	cg07354679	16	CACNA1H;CACNA1H	NM_021098;NM_001005407	Body;Body	chr16:1207042-1208032	N_Shore	NA	16:1146722-1146869
cg17874273	0.110296	cg17874273	X	SCML1;SCML1;SCML1;SCML1	NM_001037540;NM_001037536;NM_001037535;NM_006746	Body;Body;Body;Body			NA
cg12583591	0.110246	cg12583591	19	MUC16	NM_024690	TSS200			NA
cg02932805	0.110162	cg02932805	X	BCOR;BCOR	NM_001123384;NM_001123383	5'UTR;5'UTR	chrX:40030818-40032181	Island	NA	X:39915585-39917192
cg19258348	0.10999	cg19258348	10						TRUE
cg01574234	0.109876	cg01574234	19	LPHN1;LPHN1	NM_014921;NM_001008701	Body;Body	chr19:14273429-14274173	Island	NA	19:14134456-14135119
cg04951104	0.10974	cg04951104	17	MEOX1;MEOX1;MEOX1	NM_013999;NM_001040002;NM_004527	TSS1500;5'UTR;TSS1500			TRUE
cg12873919	0.109153	cg12873919	20	BCL2L1;BCL2L1	NM_138578;NM_001191	Body;Body	chr20:30310503-30310707	N_Shore	NA
cg19675599	0.10833	cg19675599	6						TRUE
cg11068217	0.108165	cg11068217	6	TRIM40	NM_138700	Body			NA
cg04746792	0.108003	cg04746792	X	APOOL	NM_198450	Body			NA	X:84145410-84145884
cg17239008	0.107982	cg17239008	6						NA
cg04977618	0.107172	cg04977618	16	CDH11	NM_001797	5'UTR			TRUE
cg08718293	0.107043	cg08718293	1	KIF1B	NM_015074	Body			TRUE
cg23222406	0.106847	cg23222406	12	POLR3B;POLR3B	NM_001160708;NM_018082	TSS1500;TSS1500	chr12:106751416-106751965	N_Shore	NA
cg07673807	0.106528	cg07673807	17						NA	17:12467301-12467492
cg05938197	0.106116	cg05938197	3	HESRG;CACNA2D3	NR_027122;NM_018398	TSS1500;Body			NA
cg06208615	0.106078	cg06208615	12	OS9;OS9;OS9;OS9	NM_006812;NM_001017956;NM_001017958;NM_001017957	3'UTR;3'UTR;3'UTR;3'UTR			NA
cg20622410	0.105945	cg20622410	17	JUP;JUP	NM_021991;NM_002230	5'UTR;5'UTR			TRUE
cg00554068	0.105889	cg00554068	5	TNIP1	NM_006058	TSS1500	chr5:150460086-150460864	S_Shore	NA
cg17652507	0.105797	cg17652507	20	GNAS;GNAS;GNAS;GNAS	NM_001077490;NM_016592;NR_003259;NM_080425	3'UTR;3'UTR;TSS1500;Body	chr20:57463652-57467739	Island	NA	20:56896850-56898023
cg08601192	0.105752	cg08601192	10				chr10:131813042-131813277	N_Shore	NA	10:131702681-131702879
cg14916192	0.105623	cg14916192	4	LNX1	NM_001126328	5'UTR			TRUE
cg08126603	0.105022	cg08126603	12	ELK3	NM_005230	Body	chr12:96640797-96641167	Island	NA	12:95164929-95165986
cg03339321	0.104946	cg03339321	6	TRIM31	NM_007028	5'UTR			NA
cg21069434	0.10344	cg21069434	2	MYT1L	NM_015025	5'UTR	chr2:2193510-2193716	N_Shore	NA
cg06350853	0.103235	cg06350853	1						TRUE
cg10430011	0.10289	cg10430011	5	SLC9A3	NM_004174	Body	chr5:488250-488710	S_Shore	NA	5:541915-543137
cg08048194	0.102844	cg08048194	12	OR6C74	NM_001005490	1stExon			NA
cg22731373	0.102492	cg22731373	X	PCYT1B;PCYT1B;PCYT1B;PCYT1B;PCYT1B	NM_001163265;NM_004845;NM_004845;NM_001163264;NM_001163265	1stExon;1stExon;5'UTR;Body;5'UTR			NA
cg11363444	0.102464	cg11363444	2						TRUE
cg15600279	0.102446	cg15600279	7	DDC;DDC	NM_000790;NM_001082971	3'UTR;3'UTR			NA
cg11926444	0.102297	cg11926444	3	CDGAP	NM_020754	3'UTR			NA
cg04799778	0.101778	cg04799778	3	EIF5A2	NM_020390	3'UTR			NA
cg23412653	0.1002	cg23412653	X				chrX:118616426-118616886	Island	TRUE
cg04027004	0.100016	cg04027004	X	TSC22D3	NM_198057	TSS1500	chrX:107018606-107019611	Island	NA	X:106905047-106906480
cg09246953	0.0990325	cg09246953	7	C7orf60	NM_152556	Body	chr7:112579633-112580217	N_Shelf	NA
cg13087299	0.0975846	cg13087299	6						NA	6:167619876-167619991
cg20445053	0.0973053	cg20445053	2	LASS6	NM_203463	Body			TRUE
cg17505642	0.097267	cg17505642	5	RARS	NM_002887	Body	chr5:167913297-167913641	S_Shelf	NA
cg13483413	0.0965639	cg13483413	9						NA	9:129668321-129668432
cg21298759	0.203584	cg21298759	1	NIPAL3	NM_020448	TSS1500	chr1:24742671-24743039	N_Shore	NA
cg13825930	0.185907	cg13825930	X				chrX:8751285-8751608	Island	NA	X:8711266-8712215
cg22911687	0.18395	cg22911687	5	PAM;PAM;PAM;PAM	NM_138822;NM_138766;NM_000919;NM_138821	Body;Body;Body;Body			TRUE
cg22094781	0.161398	cg22094781	8						NA	8:1191005-1191059
cg00269817	0.157972	cg00269817	8				chr8:57359899-57360114	S_Shore	NA
cg13874498	0.157545	cg13874498	9				chr9:132244401-132245732	S_Shore	NA
cg15016771	0.156667	cg15016771	2	ARL4C;ARL4C	NM_005737;NM_005737	3'UTR;1stExon	chr2:235404502-235406541	N_Shore	NA
cg06238661	0.154396	cg06238661	8						TRUE
cg23243400	0.154362	cg23243400	7				chr7:20817455-20818227	S_Shore	NA	7:20785369-20785454
cg09594291	0.145167	cg09594291	19	ZNF837;ZNF837	NM_001129730;NM_138466	3'UTR;3'UTR	chr19:58878386-58880634	Island	NA	19:63570834-63572417
cg03953232	0.144344	cg03953232	7	C7orf31	NM_138811	Body	chr7:25219408-25219962	N_Shelf	NA
cg08223760	0.144065	cg08223760	1	ERMAP;ERMAP	NM_018538;NM_001017922	TSS200;5'UTR			NA
cg24083614	0.142576	cg24083614	X				chrX:48957764-48958595	S_Shelf	NA
cg05253165	0.13916	cg05253165	16	NECAB2	NM_019065	Body	chr16:84029456-84029710	S_Shelf	NA
cg16223976	0.139064	cg16223976	13	STARD13;STARD13;STARD13	NM_052851;NM_178007;NM_178006	Body;Body;Body			TRUE
cg27303421	0.138419	cg27303421	6						TRUE
cg00718858	0.135914	cg00718858	X				chrX:50024336-50024556	N_Shore	NA	X:50040961-50041296
cg19325487	0.135884	cg19325487	2						NA	2:113325968-113326065
cg05475280	0.135448	cg05475280	X	VMA21	NM_001017980	Body	chrX:150565211-150565865	S_Shelf	NA
cg12833630	0.134828	cg12833630	6				chr6:75914705-75916387	S_Shelf	NA	6:75975120-75975300
cg07705004	0.133383	cg07705004	17				chr17:77834063-77834368	S_Shelf	TRUE
cg03738329	0.132892	cg03738329	1						TRUE
cg06627170	0.131944	cg06627170	19				chr19:6659886-6660094	N_Shelf	NA
cg15706943	0.131022	cg15706943	4	SHROOM3	NM_020859	Body			TRUE
cg07516148	0.130035	cg07516148	6	TAGAP;TAGAP;TAGAP	NM_152133;NM_138810;NM_054114	5'UTR;Body;Body			NA
cg10432933	0.129667	cg10432933	13				chr13:19964791-19965017	S_Shore	NA
cg01631319	0.12945	cg01631319	1				chr1:214158726-214159080	N_Shore	NA
cg09309269	0.128398	cg09309269	17	PSMD11	NM_002815	TSS1500	chr17:30770960-30772137	Island	NA	17:27795074-27796510
cg13390800	0.126979	cg13390800	11	DCHS1	NM_003737	TSS1500	chr11:6676496-6677096	S_Shore	NA
cg05548402	0.126269	cg05548402	16						TRUE
cg12658930	0.12582	cg12658930	1						TRUE
cg16232296	0.12349	cg16232296	10						NA	10:130409781-130409887
cg07217935	0.122218	cg07217935	13	KLHL1;ATXN8OS	NM_020866;NR_002717	Body;TSS200	chr13:70681732-70682219	N_Shore	TRUE
cg21833184	0.12202	cg21833184	7	LOC389458	NR_015343	Body	chr7:5111620-5112088	S_Shore	NA	7:5079092-5079212
cg22617367	0.121965	cg22617367	X	NKRF	NM_017544	TSS1500	chrX:118739709-118740515	S_Shore	NA	X:118623335-118624670
cg17196933	0.121387	cg17196933	11	LOC399959;BLID	NR_024430;NM_001001786	Body;TSS200			NA
cg15036529	0.120448	cg15036529	1	PYHIN1;PYHIN1;PYHIN1;PYHIN1	NM_198930;NM_198929;NM_152501;NM_198928	TSS1500;TSS1500;TSS1500;TSS1500			NA
cg04558553	0.120282	cg04558553	4	UGT2B7	NM_001074	TSS1500			TRUE
cg13932501	0.120195	cg13932501	9	AUH	NM_001698	Body			TRUE
cg13104257	0.119771	cg13104257	1	PRDM16;PRDM16	NM_022114;NM_199454	Body;Body	chr1:3056541-3056772	N_Shore	NA	1:3045458-3046144
cg09295799	0.119643	cg09295799	6				chr6:5994909-5995203	N_Shore	NA
cg21482472	0.119381	cg21482472	13				chr13:81229047-81229445	Island	NA	13:80126929-80127419
cg04735886	0.119239	cg04735886	3						TRUE
cg02900990	0.119189	cg02900990	1	OLFML2B	NM_015441	Body	chr1:161993022-161994131	N_Shore	TRUE
cg11213574	0.119187	cg11213574	22	TRABD	NM_025204	TSS1500	chr22:50623164-50625226	Island	TRUE	22:48965348-48967353
cg14092997	0.118979	cg14092997	19	KHSRP	NM_003685	TSS1500	chr19:6425485-6425843	Island	NA	19:6376393-6376755
cg03445679	0.118539	cg03445679	X				chrX:131623144-131624115	S_Shelf	NA
cg08691323	0.117899	cg08691323	5	PPAP2A;PPAP2A;RNF138P1	NM_176895;NM_003711;NR_001575	Body;Body;Body	chr5:54826610-54826826	Island	NA	5:54862368-54862562
cg27057509	0.117093	cg27057509	6	VARS2;VARS2;VARS2	NM_020442;NM_001167733;NM_001167734	Body;Body;Body	chr6:30881533-30882296	S_Shore	NA
cg23364040	0.115709	cg23364040	X				chrX:125714890-125715321	Island	NA	X:125542609-125542988
cg01155092	0.115681	cg01155092	17	TMEM100	NM_001099640	TSS1500			NA
cg27189824	0.11535	cg27189824	16	TAT	NM_000353	TSS1500			NA
cg11024449	0.114915	cg11024449	X	SLC7A3;SLC7A3	NM_032803;NM_001048164	5'UTR;5'UTR	chrX:70150675-70151002	Island	NA	X:70067331-70067727
cg12819144	0.114566	cg12819144	4	TRIM60	NM_152620	TSS200			NA
cg23111276	0.113666	cg23111276	8						NA	8:690659-690738
cg14254748	0.113409	cg14254748	1	L1TD1;L1TD1	NM_001164835;NM_019079	TSS200;TSS200	chr1:62660555-62660946	N_Shore	NA	1:62432908-62433521
cg13721770	0.113302	cg13721770	6						TRUE
cg23029236	0.112528	cg23029236	5	LHFPL2	NM_005779	5'UTR			TRUE
cg00326208	0.112449	cg00326208	11	OR8A1	NM_001005194	1stExon			NA
cg00163727	0.111482	cg00163727	6						TRUE
cg03847932	0.111455	cg03847932	3	PPP4R2	NM_174907	TSS1500	chr3:73045834-73046517	N_Shore	NA
cg17923485	0.110894	cg17923485	7	SDK1	NM_152744	Body	chr7:3341450-3341733	Island	NA	7:3306580-3308229
cg25629905	0.110875	cg25629905	12	BHLHE41	NM_030762	3'UTR	chr12:26275049-26275878	N_Shelf	NA
cg19143170	0.110394	cg19143170	4	C4orf22	NM_152770	Body	chr4:81307471-81307952	N_Shelf	NA
cg18609306	0.110219	cg18609306	17				chr17:81016044-81016295	N_Shore	NA	17:78608790-78609561
cg14301562	0.110019	cg14301562	10	SAMD8	NM_144660	3'UTR			NA
cg10612997	0.109496	cg10612997	2	GREB1	NM_014668	TSS1500			NA
cg08203210	0.109357	cg08203210	6				chr6:26156449-26157146	N_Shelf	NA
cg13661648	0.107769	cg13661648	6	HLA-DPA1	NM_033554	3'UTR			NA
cg11237362	0.107153	cg11237362	1	ABCD3;ABCD3	NM_001122674;NM_002858	Body;Body	chr1:94883525-94884402	S_Shelf	NA
cg00414890	0.106977	cg00414890	19				chr19:53496732-53497028	S_Shelf	NA
cg12074688	0.106939	cg12074688	X	SPIN2B;SPIN2B;SPIN2B;SPIN2B;SPIN2B;SPIN2B	NM_001006682;NM_001006683;NM_001006681;NM_001006683;NM_001006681;NM_001006682	5'UTR;1stExon;1stExon;5'UTR;5'UTR;1stExon	chrX:57147679-57147997	Island	NA	X:57164405-57165034
cg23407565	0.106477	cg23407565	X				chrX:50024336-50024556	Island	NA	X:50040961-50041296
cg10031651	0.106348	cg10031651	3	LRRC2;TDGF1	NM_024750;NM_003212	TSS200;Body	chr3:46618307-46618669	S_Shelf	NA
cg01557951	0.106263	cg01557951	1				chr1:50892437-50893243	N_Shore	NA	1:50664770-50665293
cg26116950	0.106153	cg26116950	12	PDZRN4	NM_001164595	TSS1500	chr12:41582155-41582975	N_Shore	NA	12:39868171-39869242
cg19495714	0.10528	cg19495714	14	SIVA1;SIVA1	NM_021709;NM_006427	TSS1500;TSS1500	chr14:105218366-105218620	Island	NA	14:104288883-104289665
cg06656958	0.104716	cg06656958	11	OR4B1	NM_001005470	1stExon			NA
cg20721467	0.104649	cg20721467	10	MYST4	NM_012330	5'UTR			NA
cg02837825	0.103694	cg02837825	6						TRUE
cg16194563	0.103641	cg16194563	8						NA	8:11808355-11808680
cg07237830	0.103451	cg07237830	11	BSCL2;GNG3;BSCL2;BSCL2;BSCL2	NM_001122955;NM_012202;NM_001130702;NM_001122955;NM_032667	5'UTR;TSS1500;5'UTR;1stExon;TSS1500	chr11:62473453-62474156	S_Shore	NA
cg15915658	0.103222	cg15915658	11				chr11:65264957-65265398	N_Shelf	NA
cg00974578	0.102717	cg00974578	6						TRUE
cg07646007	0.102103	cg07646007	X	FAM104B;FAM104B;FAM104B	NR_030722;NM_001166699;NM_138362	Body;3'UTR;3'UTR			NA
cg10212055	0.10202	cg10212055	8				chr8:216352-216828	N_Shelf	NA
cg00085199	0.101541	cg00085199	8	TRAPPC9;TRAPPC9	NM_001160372;NM_031466	Body;Body	chr8:141107837-141110984	N_Shore	NA
cg25479320	0.101368	cg25479320	6	TRIM10;TRIM10	NM_006778;NM_052828	Body;Body			NA
cg13944037	0.101282	cg13944037	6	GUCA1B	NM_002098	TSS200			NA
cg01341801	0.101226	cg01341801	6	HLA-DRB5	NM_002125	Body	chr6:32489742-32490128	N_Shore	NA
cg09588020	0.101211	cg09588020	1	WASF2	NM_006990	5'UTR			TRUE
cg20108357	0.100878	cg20108357	11	BDNF;BDNF;BDNF;BDNF;BDNF;BDNF;BDNF;BDNF;BDNF;BDNF;BDNF;BDNF;BDNF;BDNF;BDNF;BDNF	NM_170731;NM_170732;NM_170734;NM_001143806;NM_001143812;NM_001143813;NM_001143809;NM_001143808;NM_001143815;NM_001143805;NM_170733;NM_001143807;NM_001143814;NM_001143810;NM_001709;NM_001143811	Body;5'UTR;Body;5'UTR;5'UTR;5'UTR;Body;5'UTR;5'UTR;5'UTR;5'UTR;5'UTR;5'UTR;5'UTR;5'UTR;5'UTR	chr11:27721661-27722639	N_Shelf	NA
cg13546514	0.100628	cg13546514	3	MTMR14;MTMR14;MTMR14	NM_001077525;NM_022485;NM_001077526	Body;Body;Body			TRUE
cg07089660	0.100582	cg07089660	8	DEFA4	NM_001925	5'UTR			NA
cg06834312	0.100486	cg06834312	5	PCDHB17	NR_001280	TSS1500	chr5:140536896-140537766	N_Shelf	NA
cg22070232	0.100479	cg22070232	2	RNF144A	NM_014746	TSS1500	chr2:7057530-7058433	N_Shore	TRUE
cg15902390	0.100299	cg15902390	15	MEIS2;MEIS2;MEIS2;MEIS2;MEIS2;MEIS2;MEIS2	NM_172316;NM_170674;NM_170675;NM_172315;NM_002399;NM_170677;NM_170676	Body;Body;Body;Body;Body;Body;Body	chr15:37387386-37387614	Island	NA	15:35174636-35174906
cg17868893	0.100273	cg17868893	2	SPATS2L;SPATS2L;SPATS2L;SPATS2L	NM_015535;NM_001100424;NM_001100423;NM_001100422	5'UTR;5'UTR;5'UTR;5'UTR			TRUE
cg17575505	0.100263	cg17575505	3				chr3:158362180-158362478	N_Shelf	NA
cg00816548	0.0998264	cg00816548	X	COX7B	NM_001866	TSS200	chrX:77150837-77151247	S_Shelf	NA
cg02537342	0.0996757	cg02537342	11	C11orf21;TSPAN32;C11orf21	NR_024621;NM_139022;NM_001142946	Body;TSS1500;Body			NA
cg17149030	0.0996407	cg17149030	15	LOC145814;LOC145814	NM_001167902;NM_001102612	5'UTR;TSS200			NA
cg02512226	0.0992684	cg02512226	10	ARMC4	NM_018076	TSS1500	chr10:28287447-28288057	S_Shore	NA
cg19602178	0.0989561	cg19602178	X	LAS1L;LAS1L;LAS1L;LAS1L;LAS1L;LAS1L	NM_031206;NM_001170649;NM_001170649;NM_001170650;NM_031206;NM_001170650	5'UTR;5'UTR;1stExon;5'UTR;1stExon;1stExon	chrX:64754316-64754805	Island	NA	X:64670981-64671634
cg02895447	0.0987929	cg02895447	11	SYT7	NM_004200	Body	chr11:61335112-61335340	S_Shore	TRUE
cg17254386	0.0987261	cg17254386	5	MCCC2	NM_022132	Body			TRUE
cg24884543	0.0986507	cg24884543	18				chr18:77138797-77139201	Island	TRUE	18:75239537-75240422
cg22039204	0.0978943	cg22039204	5	VCAN;VCAN;VCAN;VCAN	NM_004385;NM_001164098;NM_001126336;NM_001164097	Body;Body;Body;Body			TRUE
cg22965432	0.0978551	cg22965432	5	ST8SIA4;ST8SIA4	NM_175052;NM_005668	TSS1500;TSS1500	chr5:100238722-100239138	S_Shore	NA	5:100267818-100268208
cg11758446	0.0977565	cg11758446	11				chr11:48990176-48990485	N_Shelf	NA
cg24140132	0.0976739	cg24140132	14				chr14:106670478-106670700	S_Shore	NA
cg05214676	0.097452	cg05214676	4	MAML3	NM_018717	Body			TRUE
cg02890352	0.0972489	cg02890352	19				chr19:46404537-46406545	S_Shelf	NA
cg27526098	0.0968938	cg27526098	6	OR11A1;OR11A1	NM_013937;NM_013937	1stExon;3'UTR			NA
cg08698796	0.0966322	cg08698796	11	CUGBP1	NM_006560	5'UTR			TRUE
cg12934320	0.095995	cg12934320	11	SYT9	NM_175733	Body			TRUE
cg23778978	0.0958057	cg23778978	6						TRUE
cg20520888	0.0956853	cg20520888	8	SPATC1;SPATC1	NM_001134374;NM_198572	TSS1500;TSS1500			NA
cg03739955	0.143101	cg03739955	6				chr6:159360625-159360952	Island	TRUE	6:159280388-159280909
cg08597682	0.115735	cg08597682	10	OPALIN;OPALIN;OPALIN	NM_033207;NM_001040103;NM_001040102	TSS200;TSS200;TSS200			NA
cg10111328	0.115621	cg10111328	12						NA	12:129249488-129249593
cg16459667	0.108514	cg16459667	5	GABRA6	NM_000811	Body			TRUE
cg16997375	0.135497	cg16997375	22	GSTT1	NM_000853	TSS1500	chr22:24384134-24384405	S_Shore	NA
cg22711676	0.102272	cg22711676	15	ONECUT1	NM_004498	Body	chr15:53076187-53077926	N_Shore	NA	15:50862711-50862856

## Sheet: Endo I_E2+P4_Gain 
Supp Table 6e. Gain of methylation in response to E2+P4 (vs. vehicle) in stage I eSF (Endo I).
Alt ID	Median delta beta	ann[, 1]	CHR	UCSC_RefGene_Name	UCSC_RefGene_Accession	UCSC_RefGene_Group	UCSC_CpG_Islands_Name	Relation_to_UCSC_CpG_Island	Enhancer	HMM_Island
cg04778755	0.182864	cg04778755	10						NA	10:3225465-3225598
cg08511886	0.164523	cg08511886	16						TRUE
cg13827556	0.141686	cg13827556	7						NA	7:155431304-155431947
cg07900024	0.137003	cg07900024	20	DEFB116	NM_001037731	TSS200			NA
cg05681981	0.126749	cg05681981	12						NA
cg22882523	0.123827	cg22882523	8	OPLAH	NM_017570	Body	chr8:145103285-145108027	Island	NA	8:145175286-145179999
cg16257091	0.109123	cg16257091	11	BDNF;BDNF;BDNF;BDNF;BDNF	NM_170732;NM_001143805;NM_170731;NM_170731;NM_001143806	TSS1500;TSS1500;1stExon;5'UTR;TSS1500	chr11:27743472-27744564	Island	NA	11:27699735-27700940
cg05058973	0.107002	cg05058973	7	GHRHR;GHRHR	NM_000823;NM_001009824	TSS1500;TSS1500			NA
cg25793243	0.105149	cg25793243	2	GREB1	NM_014668	TSS1500			NA
cg15568376	0.100132	cg15568376	19	ACTL9	NM_178525	1stExon	chr19:8807813-8808794	Island	NA	19:8668878-8669830
cg17234513	0.208624	cg17234513	15				chr15:27083992-27084222	S_Shelf	NA
cg03739955	0.199959	cg03739955	6				chr6:159360625-159360952	Island	TRUE	6:159280388-159280909
cg22014878	0.194952	cg22014878	X	BEX2;BEX2;BEX2;BEX2;BEX2;BEX2	NM_032621;NM_001168400;NM_032621;NM_001168401;NM_001168401;NM_001168399	1stExon;TSS200;5'UTR;1stExon;5'UTR;TSS200	chrX:102565314-102566034	Island	NA	X:102451971-102452626
cg19808643	0.184181	cg19808643	5	SNX2	NM_003100	TSS1500	chr5:122110539-122111169	N_Shore	NA
cg08108224	0.175836	cg08108224	6	PRIM2	NM_000947	Body			TRUE
cg00282195	0.174294	cg00282195	2	B3GALT1	NM_020981	TSS1500			NA
cg23568192	0.171959	cg23568192	10						TRUE
cg03312205	0.170649	cg03312205	12	COPS7A;COPS7A;COPS7A;COPS7A	NM_001164094;NM_016319;NM_001164095;NM_001164093	TSS1500;TSS1500;TSS1500;TSS1500	chr12:6833058-6833491	N_Shore	NA
cg21499459	0.159178	cg21499459	4	HMGB2;HMGB2;HMGB2	NM_001130689;NM_002129;NM_001130688	Body;Body;Body	chr4:174254683-174256538	N_Shore	NA
cg26365668	0.158709	cg26365668	4	MRPS18C;HELQ	NM_016067;NM_133636	TSS1500;Body	chr4:84376666-84377237	N_Shore	NA
cg16487297	0.158546	cg16487297	5				chr5:17491457-17491873	N_Shelf	NA
cg13884610	0.155706	cg13884610	11				chr11:89463449-89463690	N_Shelf	NA
cg09138965	0.153848	cg09138965	1	LOC149620	NR_003928	TSS1500			NA
cg22454371	0.153565	cg22454371	15						TRUE
cg10268509	0.152247	cg10268509	16				chr16:89118801-89119152	S_Shore	NA	16:87646786-87648030
cg02308226	0.150552	cg02308226	2	EIF5B	NM_015904	Body	chr2:99952488-99954400	S_Shelf	NA
cg20831413	0.149842	cg20831413	11	ARAP1	NM_001040118	5'UTR	chr11:72463092-72463717	N_Shelf	NA
cg07824128	0.148468	cg07824128	X				chrX:100353009-100353276	Island	NA	X:100239619-100240010
cg19129839	0.147267	cg19129839	8				chr8:144852777-144854555	S_Shore	NA	8:144924550-144927040
cg22211507	0.14684	cg22211507	3	TRAT1	NM_016388	Body			NA
cg05062413	0.145321	cg05062413	11	MAP6;MAP6	NM_033063;NM_207577	Body;Body			TRUE
cg05180451	0.144223	cg05180451	6						NA	6:27293616-27293891
cg06818582	0.143485	cg06818582	15						TRUE
cg23733502	0.142121	cg23733502	3						NA	3:552608-553035
cg09552652	0.141718	cg09552652	16	SCNN1G	NM_001039	5'UTR	chr16:23197550-23197815	Island	NA	16:23105056-23105307
cg10165167	0.141342	cg10165167	5	SLIT3	NM_003062	TSS1500	chr5:168727429-168728275	S_Shore	NA	5:168661101-168661671
rs1520670	0.140809	rs1520670							NA
cg23976981	0.139386	cg23976981	13						TRUE
cg26190890	0.138555	cg26190890	6	HIST1H2BK	NM_080593	3'UTR	chr6:27107138-27107394	S_Shore	NA	6:27215567-27215698
cg26380116	0.13853	cg26380116	12	TMEM132B	NM_052907	Body			TRUE
cg01723575	0.137199	cg01723575	7				chr7:16566252-16566674	N_Shore	NA
cg12784990	0.136889	cg12784990	14						NA	14:43478078-43478274
cg27280205	0.135802	cg27280205	2				chr2:98206120-98207224	S_Shelf	NA
cg00370589	0.135497	cg00370589	2	IL1F6	NM_014440	TSS1500			NA
cg16909341	0.134772	cg16909341	9				chr9:130158774-130159057	N_Shore	NA
cg24801835	0.133512	cg24801835	10						TRUE
cg10805440	0.132444	cg10805440	21	KRTAP27-1	NM_001077711	TSS1500			NA
cg11207300	0.132366	cg11207300	12	METAP2	NM_006838	TSS1500	chr12:95867584-95868019	N_Shore	NA
cg19754462	0.13138	cg19754462	14						TRUE
cg09408143	0.131032	cg09408143	16	RAB11FIP3;RAB11FIP3	NM_014700;NM_001142272	Body;TSS200			NA
cg13095029	0.130612	cg13095029	X	GLUD2	NM_012084	TSS200	chrX:120181326-120181970	Island	NA	X:120008975-120009626
cg01081303	0.1298	cg01081303	4	HAUS3	NM_024511	Body	chr4:2243251-2244007	N_Shore	NA
cg18595137	0.129177	cg18595137	13	FREM2	NM_207361	3'UTR			NA
cg24586528	0.128911	cg24586528	13	PCDH17	NM_001040429	Body			TRUE
cg01756536	0.128681	cg01756536	13	C13orf36	NM_203451	5'UTR	chr13:37247949-37248463	S_Shelf	NA
cg15910307	0.127866	cg15910307	10				chr10:52434646-52434866	S_Shore	NA
cg26084259	0.127475	cg26084259	12	PKP2;PKP2	NM_001005242;NM_004572	Body;Body			TRUE
cg17972105	0.127363	cg17972105	7	MGC87042;MGC87042	NM_207342;NM_001164460	Body;Body			NA
cg11825524	0.125535	cg11825524	21	TTC3;TTC3	NM_001001894;NM_003316	3'UTR;3'UTR			NA
cg12064929	0.124789	cg12064929	10	DYDC2;DYDC1	NM_032372;NM_138812	TSS1500;5'UTR	chr10:82116202-82117120	N_Shore	NA
cg02506716	0.124413	cg02506716	2	SEPT10;SEPT10	NM_178584;NM_144710	Body;Body	chr2:110370906-110373301	N_Shore	NA
cg22988581	0.124162	cg22988581	6	SLC17A1	NM_005074	TSS200			NA
cg04857231	0.123063	cg04857231	15				chr15:42782959-42783377	N_Shore	NA
cg07613752	0.12249	cg07613752	3				chr3:27756212-27756422	Island	NA	3:27731217-27731985
cg03512997	0.122092	cg03512997	5				chr5:132158542-132159203	N_Shore	NA
cg01702905	0.12055	cg01702905	14	PCNX	NM_014982	TSS1500	chr14:71373964-71375402	N_Shore	NA
cg27042266	0.120268	cg27042266	15	LOC145845	NR_024264	Body	chr15:37172473-37173018	S_Shore	NA	15:34962242-34962433
cg18760194	0.120249	cg18760194	8	UNC5D	NM_080872	Body			TRUE
cg09013220	0.119813	cg09013220	17						NA	17:43299338-43299464
cg19777664	0.118691	cg19777664	1	LMX1A	NM_177398	Body	chr1:165204501-165205507	S_Shelf	NA
cg22683858	0.118668	cg22683858	X	LOC139201;CHIC1	NR_029423;NM_001039840	Body;TSS200	chrX:72782945-72783165	N_Shore	NA
cg01295782	0.118623	cg01295782	3	EIF4E3;EIF4E3;EIF4E3;EIF4E3	NM_001134651;NM_001134649;NM_001134650;NM_173359	Body;Body;Body;Body			TRUE
cg12335829	0.118443	cg12335829	2				chr2:157189057-157191437	S_Shore	NA
cg17352045	0.118033	cg17352045	6	PPP1R2P1	NR_027771	Body	chr6:32847498-32847846	Island	NA	6:32955477-32955824
cg23600624	0.117599	cg23600624	14						NA	14:100910479-100910686
cg12184012	0.117407	cg12184012	5	ZDHHC11	NM_024786	3'UTR			NA
cg10312447	0.116412	cg10312447	12	TMEM233	NM_001136534	Body	chr12:120031494-120033212	S_Shelf	NA
cg23916104	0.116385	cg23916104	11	RBMXL2	NM_014469	TSS200	chr11:7110132-7111376	N_Shore	NA
cg04481189	0.115584	cg04481189	7	SVOPL	NM_001139456	TSS1500			NA
cg12984877	0.114019	cg12984877	4	ZNF827	NM_178835	Body	chr4:146857334-146859082	N_Shore	NA
cg07589078	0.112927	cg07589078	11	OR51A2	NM_001004748	TSS1500			NA
cg14215105	0.112138	cg14215105	1	INTS3	NM_023015	Body			NA
cg14110168	0.112131	cg14110168	19	MYO1F	NM_012335	Body	chr19:8620541-8620745	N_Shore	NA
cg14233716	0.110829	cg14233716	9	C9orf79	NM_178828	TSS1500			NA
cg01482969	0.108159	cg01482969	11						TRUE
cg04929543	0.106925	cg04929543	2	OSBPL6;OSBPL6	NM_145739;NM_032523	TSS1500;Body			NA
cg10037072	0.106842	cg10037072	7	POU6F2;POU6F2	NM_007252;NM_001166018	Body;Body			TRUE
cg10827754	0.105655	cg10827754	2				chr2:101033606-101034296	S_Shelf	NA
cg09830866	0.102235	cg09830866	16	FAM173A	NM_023933	Body	chr16:770620-772158	Island	NA	16:710647-712415
cg16769649	0.102085	cg16769649	6						TRUE
cg16352384	0.10192	cg16352384	11						NA
cg26802194	0.100398	cg26802194	16	CNGB1	NM_001297	3'UTR	chr16:57917881-57918351	N_Shore	TRUE
cg26025203	0.0961471	cg26025203	X				chrX:124453902-124454150	N_Shelf	NA
cg04820593	0.20063	cg04820593	X	WNK3;WNK3	NM_020922;NM_001002838	5'UTR;5'UTR	chrX:54383872-54385477	Island	NA	X:54400631-54402337
cg27046052	0.188334	cg27046052	15	MKRN3;MKRN3	NM_005664;NM_005664	5'UTR;1stExon			NA	15:21361691-21362065
cg23117386	0.186269	cg23117386	X				chrX:27881954-27882172	Island	NA	X:27791876-27792229
cg27353825	0.166748	cg27353825	X	SMARCA1;SMARCA1	NM_139035;NM_003069	Body;Body	chrX:128656851-128657406	Island	NA	X:128484016-128485455
cg04539283	0.15355	cg04539283	16	WDR59	NM_030581	Body	chr16:75018396-75019245	N_Shore	NA	16:73575779-73576746
cg14973240	0.15312	cg14973240	1	CROCC	NM_014675	Body	chr1:17287290-17287684	Island	NA	1:17159878-17160258
cg03544375	0.152085	cg03544375	22	OSBP2	NM_030758	TSS200	chr22:31090200-31091334	Island	NA	22:29420211-29421370
cg15794798	0.151579	cg15794798	2	OBFC2A;OBFC2A;OBFC2A	NR_024415;NM_001031716;NM_001031716	Body;1stExon;5'UTR	chr2:192542573-192543329	Island	NA	2:192251422-192251574
cg14532344	0.146518	cg14532344	3						TRUE
cg21355793	0.142308	cg21355793	7	COBL	NM_015198	Body			TRUE
cg19733042	0.140985	cg19733042	1						NA	1:146559796-146560570
cg10133630	0.13979	cg10133630	11	RNF141	NM_016422	TSS1500	chr11:10562225-10562942	S_Shore	NA
cg14420116	0.139552	cg14420116	1				chr1:35394747-35396206	N_Shelf	NA
cg26856631	0.139111	cg26856631	7	LSM5;LSM5;LSM5;LSM5	NM_001130710;NR_024466;NM_001139499;NM_012322	3'UTR;Body;3'UTR;3'UTR	chr7:32529753-32530146	N_Shelf	NA
cg02611934	0.138874	cg02611934	13	SLITRK5	NM_015567	Body	chr13:88329394-88329885	Island	TRUE	13:87127396-87128430
cg04112366	0.13848	cg04112366	9				chr9:100610696-100611517	N_Shore	TRUE
cg18698884	0.137145	cg18698884	11				chr11:16632508-16632725	Island	NA	11:16588839-16589301
cg21211299	0.134633	cg21211299	9						NA	9:92021645-92022159
cg19443750	0.134076	cg19443750	13				chr13:112997192-112997717	N_Shore	NA	13:112044530-112044626
cg03225548	0.132932	cg03225548	18	FBXO15;FBXO15	NM_001142958;NM_152676	Body;5'UTR	chr18:71814555-71815716	N_Shelf	NA
cg09208571	0.13055	cg09208571	X	MAGED2;MAGED2;MAGED2	NM_177433;NM_014599;NM_201222	5'UTR;5'UTR;TSS1500	chrX:54834761-54835010	Island	NA	X:54851468-54852198
cg24525151	0.128383	cg24525151	7				chr7:63652630-63652962	N_Shelf	NA
cg24124079	0.128187	cg24124079	8				chr8:1150825-1151237	N_Shore	NA	8:1137512-1137748
cg15306794	0.128013	cg15306794	11	PLEKHA7	NM_175058	Body			TRUE
cg10416206	0.127323	cg10416206	2	PAX3;PAX3;PAX3;PAX3;PAX3;PAX3;PAX3;PAX3;CCDC140	NM_181458;NM_013942;NM_181457;NM_000438;NM_181461;NM_181460;NM_181459;NM_001127366;NM_153038	Body;Body;Body;Body;Body;Body;Body;Body;TSS200	chr2:223162946-223163912	N_Shore	NA
cg18232879	0.127084	cg18232879	11						NA	11:67219153-67219625
cg00553610	0.126893	cg00553610	4						TRUE
cg07054668	0.126223	cg07054668	3	ITIH1;ITIH1	NM_002215;NM_001166434	1stExon;TSS1500			NA
cg26926221	0.125946	cg26926221	6	UTRN	NM_007124	Body			TRUE
cg09760956	0.125669	cg09760956	2	HOXD13	NM_000523	Body	chr2:176957054-176958279	S_Shore	NA
cg20397614	0.125324	cg20397614	4				chr4:100573059-100573578	N_Shore	NA	4:100791863-100793336
cg08379987	0.124877	cg08379987	13	C13orf26	NM_152325	Body			TRUE
cg27199976	0.124016	cg27199976	3				chr3:107149820-107150910	N_Shore	NA	3:108631954-108632087
cg20560600	0.123656	cg20560600	10				chr10:59866382-59866798	Island	NA	10:59536408-59536779
cg06961429	0.123264	cg06961429	14	MIR329-2	NR_029968	TSS200			NA
cg23089272	0.123079	cg23089272	15	FSIP1	NM_152597	Body			TRUE
cg25037335	0.12056	cg25037335	8				chr8:735901-736172	S_Shelf	NA
cg24788034	0.120204	cg24788034	19	GNG7	NM_052847	5'UTR	chr19:2588375-2588590	N_Shore	TRUE
cg27354635	0.120202	cg27354635	5	IQGAP2	NM_006633	Body			TRUE
cg10981257	0.119777	cg10981257	6	KIFC1	NM_002263	Body	chr6:33377929-33379167	N_Shore	NA
cg08220136	0.118062	cg08220136	13				chr13:79170114-79171231	N_Shore	TRUE	13:78066313-78066421
cg05933189	0.117955	cg05933189	15	CSNK1G1	NM_022048	TSS1500	chr15:64647914-64648523	S_Shore	NA
cg22108175	0.117941	cg22108175	8	LPL;LPL	NM_000237;NM_000237	5'UTR;1stExon	chr8:19796843-19798006	N_Shore	NA	8:19840813-19840895
cg03469514	0.117498	cg03469514	X	UBE2DNL	NR_024062	TSS200	chrX:84189065-84189591	Island	NA	X:84075749-84076325
cg24939755	0.117334	cg24939755	10						NA	10:2656971-2657130
rs5926356	0.116984	rs5926356							NA
cg13488811	0.116778	cg13488811	11						TRUE
cg02716635	0.116423	cg02716635	12	RMST	NR_024037	TSS1500			NA
cg06893225	0.116014	cg06893225	1	SFRS13A;SFRS13A	NM_054016;NM_006625	TSS200;TSS200	chr1:24306363-24307017	Island	NA	1:24178911-24179663
cg14159452	0.115702	cg14159452	10						NA	10:2115396-2115473
cg19231082	0.115263	cg19231082	3	C3orf1	NM_016589	TSS1500	chr3:119217308-119217756	N_Shore	NA
cg26385286	0.114963	cg26385286	6	GCNT2	NM_145649	5'UTR			NA
cg03854077	0.114588	cg03854077	4				chr4:189580300-189580762	Island	NA	4:189817178-189817756
cg00314627	0.11424	cg00314627	17				chr17:61926232-61926943	S_Shelf	NA
cg18403317	0.114218	cg18403317	X	CXorf22	NM_152632	1stExon			NA	X:35847635-35848043
cg02544571	0.114076	cg02544571	7						NA	7:138837656-138837808
cg25463749	0.113925	cg25463749	6	FAM184A;FAM184A	NM_001100411;NM_024581	5'UTR;TSS1500	chr6:119399091-119400223	S_Shore	NA
cg01134497	0.113899	cg01134497	X	DCAF8L1	NM_001017930	TSS200			NA	X:27909189-27909549
cg14780427	0.113449	cg14780427	17	RPTOR;RPTOR	NM_001163034;NM_020761	Body;Body			TRUE	17:76368913-76368968
cg01470356	0.113376	cg01470356	4	PHOX2B	NM_003924	3'UTR	chr4:41747508-41747944	N_Shore	NA
cg09231862	0.113337	cg09231862	14	FOXG1	NM_005249	TSS1500	chr14:29234889-29235908	Island	TRUE	14:28304843-28305251
cg03885646	0.113321	cg03885646	3	SSR3	NM_007107	TSS1500	chr3:156272636-156273099	S_Shore	NA
cg00217859	0.113283	cg00217859	16	NOB1	NM_014062	TSS1500	chr16:69788469-69788984	S_Shore	NA
cg13401840	0.113191	cg13401840	1	SPRR2C	NR_003062	Body			NA
cg18558808	0.112294	cg18558808	18				chr18:70533965-70536871	S_Shore	NA
cg01637404	0.112074	cg01637404	16				chr16:86320175-86321055	S_Shore	NA
cg17385727	0.111927	cg17385727	6	BTNL2	NM_019602	Body			NA
cg26333450	0.111701	cg26333450	5						TRUE
cg02585329	0.111134	cg02585329	6						TRUE
cg08773955	0.111046	cg08773955	11						TRUE
cg16983627	0.110748	cg16983627	17						NA
cg05085566	0.110426	cg05085566	11	PPFIBP2	NM_003621	Body			TRUE
cg14345882	0.110187	cg14345882	6	BTN3A2	NM_007047	TSS1500			TRUE
cg24268495	0.109594	cg24268495	18						NA
cg19046730	0.109072	cg19046730	10	ANXA11;ANXA11;ANXA11	NM_145868;NM_145869;NM_001157	5'UTR;5'UTR;5'UTR			TRUE
cg08052120	0.109055	cg08052120	19	ZNF649	NM_023074	TSS1500			NA
cg09234936	0.108838	cg09234936	2				chr2:3750828-3751927	Island	NA
cg06514699	0.108191	cg06514699	1						NA
cg23743573	0.10769	cg23743573	11	NAALAD2	NM_005467	TSS1500			NA
cg07332943	0.107586	cg07332943	2						TRUE
cg03434509	0.10748	cg03434509	8				chr8:82542798-82543475	Island	NA	8:82705378-82706030
cg16659728	0.107326	cg16659728	11	MRGPRD	NM_198923	TSS200			NA
cg23466418	0.106193	cg23466418	7	EN2	NM_001427	3'UTR	chr7:155255098-155255311	S_Shore	NA
cg06585203	0.106158	cg06585203	6	EZR;EZR	NM_003379;NM_001111077	Body;Body	chr6:159239081-159240775	N_Shore	NA
cg05043339	0.10601	cg05043339	1	KIAA1026;KIAA1026;KIAA1026;KIAA1026	NM_201628;NM_001018001;NM_015209;NM_001018000	Body;TSS1500;Body;Body			TRUE
cg16206191	0.10594	cg16206191	20	WFDC10B;WFDC13;WFDC10B	NM_172006;NM_172005;NM_172131	TSS1500;3'UTR;TSS1500			NA
cg26394196	0.105839	cg26394196	10	ADARB2	NM_018702	Body			NA	10:1443777-1443971
cg24792671	0.105522	cg24792671	11						NA	11:70622080-70622143
cg05493094	0.105254	cg05493094	6	HIST1H3D;HIST1H2BF;HIST1H2AD	NM_003530;NM_003522;NM_021065	TSS1500;1stExon;TSS1500	chr6:26199838-26200120	Island	NA	6:26307818-26308096
cg23791325	0.104872	cg23791325	2				chr2:95742594-95742918	S_Shore	NA
cg04521510	0.1028	cg04521510	7				chr7:27238690-27240311	S_Shore	NA	7:27208454-27208687
cg06530558	0.102699	cg06530558	15	UNC13C	NM_001080534	TSS1500			NA
cg05616355	0.102672	cg05616355	11	PANX3	NM_052959	TSS1500			NA
cg15831743	0.10266	cg15831743	5				chr5:122424337-122424539	N_Shelf	TRUE
cg00725912	0.10256	cg00725912	X	PRPS2;PRPS2	NM_002765;NM_001039091	Body;Body	chrX:12809597-12810332	Island	NA	X:12719077-12720253
cg10208269	0.102527	cg10208269	4				chr4:111508893-111509283	Island	NA	4:111728343-111728732
cg22886275	0.102323	cg22886275	7				chr7:121940006-121940648	S_Shore	NA
cg27619343	0.101905	cg27619343	16						TRUE
cg05084793	0.100043	cg05084793	14	SMEK1	NM_032560	TSS1500	chr14:91975670-91977326	S_Shore	NA
cg25993152	0.0995486	cg25993152	X	XAGE5	NM_130775	TSS1500			NA	X:52857175-52857648
cg23113350	0.0993046	cg23113350	1	TGFBR3	NM_003243	TSS1500	chr1:92350913-92352085	S_Shore	NA	1:92124848-92125070
cg21604054	0.0987742	cg21604054	X	MST4;MST4;MST4	NM_016542;NM_001042452;NM_001042453	TSS1500;TSS1500;TSS1500	chrX:131156818-131157775	Island	NA	X:130984463-130985821
cg00357087	0.0984554	cg00357087	X	MCTS1;MCTS1	NM_001137554;NM_014060	TSS200;Body			NA
cg22962264	0.0982588	cg22962264	15						TRUE
cg08998189	0.0982033	cg08998189	11	GLYAT	NM_201648	Body			NA
cg26356462	0.0981465	cg26356462	8						TRUE	8:6645638-6646016
cg10082647	0.0981234	cg10082647	12	C12orf23	NM_152261	TSS1500	chr12:107349152-107350089	N_Shore	NA	12:105872769-105873066
cg12752627	0.0980327	cg12752627	10	CYP26C1	NM_183374	Body	chr10:94828102-94829040	N_Shore	NA
cg13444966	0.0976754	cg13444966	11	KCNQ1;KCNQ1OT1;KCNQ1	NM_000218;NR_002728;NM_181798	Body;Body;Body			NA
cg07908237	0.0976225	cg07908237	1				chr1:84326267-84326838	N_Shore	NA
cg03977089	0.0973889	cg03977089	8				chr8:65286067-65286659	S_Shore	NA	8:65449512-65449648
cg26597838	0.0970879	cg26597838	10				chr10:839608-840210	N_Shelf	TRUE	10:824805-825888
cg08692733	0.0967744	cg08692733	10	RBM20	NM_001134363	Body	chr10:112402953-112404328	S_Shore	NA	10:112394728-112394767
cg16600634	0.096657	cg16600634	5	FLJ42709;FLJ42709;FLJ42709	NR_015369;NR_021490;NR_021491	TSS1500;Body;Body	chr5:92906239-92908875	Island	TRUE	5:92933473-92934164
cg18703601	0.0965445	cg18703601	3	ROBO1	NM_002941	TSS1500	chr3:79815638-79815900	S_Shore	NA
cg13603436	0.0963801	cg13603436	8	SNTB1	NM_021021	Body			TRUE
cg25720114	0.0963678	cg25720114	X	CXorf61	NM_001017978	TSS200			NA	X:115508056-115508271
cg03512369	0.0961516	cg03512369	X	PLS3;PLS3	NM_005032;NM_001136025	5'UTR;TSS1500			TRUE
cg24624841	0.0960472	cg24624841	19	RPS9	NM_001013	TSS1500	chr19:54704584-54705204	N_Shore	NA
cg20143111	0.0958373	cg20143111	4	CLNK	NM_052964	5'UTR			NA
cg17374034	0.0951954	cg17374034	15						TRUE
cg03390449	0.226598	cg03390449	3	MUC4;MUC4;MUC4	NM_018406;NM_138297;NM_004532	Body;Body;Body			NA	3:197012842-197013152
cg01165362	0.210927	cg01165362	1	OR14I1	NM_001004734	1stExon			NA
cg22159025	0.201443	cg22159025	15	SNRPN;SNRPN;SNRPN;SNRPN;SNURF;SNURF;SNRPN	NM_003097;NM_022805;NM_022808;NM_022807;NM_005678;NM_022804;NM_022806	5'UTR;5'UTR;5'UTR;5'UTR;Body;Body;5'UTR	chr15:25200035-25201054	Island	NA	15:22751446-22752350
cg22980483	0.180981	cg22980483	2	CTNNA2;CTNNA2	NM_004389;NM_001164883	Body;Body			TRUE
cg01966891	0.170855	cg01966891	15				chr15:95869955-95870322	S_Shore	TRUE
cg10577216	0.164963	cg10577216	6	HIVEP2	NM_006734	5'UTR	chr6:143265719-143268791	N_Shore	NA
cg06972969	0.16085	cg06972969	10	PHYHIPL	NM_032439	TSS1500	chr10:60935827-60937049	N_Shore	TRUE	10:60605651-60607055
cg14987564	0.156595	cg14987564	14	C14orf135	NM_022495	TSS1500	chr14:60558340-60559176	N_Shore	NA	14:59627699-59627935
cg14997592	0.151346	cg14997592	6	CRISP2;CRISP2;CRISP2;CRISP2;CRISP2	NM_001142435;NM_001142407;NM_001142417;NM_003296;NM_001142408	5'UTR;5'UTR;5'UTR;5'UTR;5'UTR			NA	6:49789137-49789351
cg20791804	0.150962	cg20791804	13	TPTE2;TPTE2;TPTE2	NM_199254;NM_001141968;NM_130785	TSS1500;TSS1500;TSS1500			NA
cg25267258	0.148922	cg25267258	6	OR14J1	NM_030946	1stExon			NA
cg07613945	0.148848	cg07613945	5	PCDHGA4;PCDHGA6;PCDHGA9;PCDHGA1;PCDHGA8;PCDHGA5;PCDHGB1;PCDHGB6;PCDHGB4;PCDHGA3;PCDHGA2;PCDHGA7;PCDHGB2;PCDHGB6;PCDHGB5;PCDHGB3	NM_018917;NM_018919;NM_018921;NM_018912;NM_032088;NM_018918;NM_018922;NM_018926;NM_003736;NM_018916;NM_018915;NM_018920;NM_018923;NM_032100;NM_018925;NM_018924	Body;Body;Body;Body;Body;Body;Body;TSS1500;Body;Body;Body;Body;Body;TSS1500;Body;Body	chr5:140787447-140788044	N_Shore	NA
cg04897208	0.142188	cg04897208	6	DNAH8	NM_001371	TSS1500			NA
cg24158728	0.140004	cg24158728	13	TMCO3	NM_017905	Body	chr13:114195709-114196719	N_Shelf	NA	13:113240669-113240902
cg04230891	0.139185	cg04230891	6				chr6:100583880-100584154	N_Shore	NA
cg22078805	0.138034	cg22078805	17	FAM171A2	NM_198475	Body	chr17:42431092-42432555	Island	NA	17:39786543-39788225
cg26375010	0.137285	cg26375010	X				chrX:118406941-118407646	S_Shore	TRUE	X:118290624-118291934
cg03992092	0.137259	cg03992092	X				chrX:139173387-139173767	N_Shelf	NA
cg09258804	0.136429	cg09258804	17	TBX4	NM_018488	TSS1500	chr17:59531723-59535254	Island	NA	17:56886506-56887500
cg00295573	0.136308	cg00295573	X	MAGEA8;MAGEA8;MAGEA8	NM_001166401;NM_005364;NM_001166400	TSS1500;TSS1500;TSS1500			NA
cg08688043	0.136125	cg08688043	17	CRYBA1	NM_005208	3'UTR			NA
cg27373015	0.135057	cg27373015	11	HCCA2	NM_053005	Body			NA	11:1602536-1602702
cg09777775	0.133276	cg09777775	21	AGPAT3	NM_020132	5'UTR			NA
cg04606087	0.133046	cg04606087	11				chr11:129910305-129910950	N_Shelf	NA
cg16248937	0.132948	cg16248937	2						NA	2:76778906-76779102
cg00408231	0.132076	cg00408231	X	ARMCX1	NM_016608	5'UTR	chrX:100807793-100808048	Island	NA	X:100694450-100694687
cg17037297	0.131824	cg17037297	X	CYBB	NM_000397	Body			NA
cg12432236	0.131224	cg12432236	13	PCDH17	NM_001040429	1stExon	chr13:58206526-58208930	S_Shore	NA	13:57103550-57107135
cg05258489	0.130965	cg05258489	8	CHD7	NM_017780	5'UTR	chr8:61590807-61593180	Island	NA	8:61753341-61755757
cg14605396	0.130034	cg14605396	9	TLR4;TLR4;TLR4	NR_024169;NM_138554;NR_024168	Body;3'UTR;Body			NA
cg22574818	0.129535	cg22574818	X	MAGEH1;MAGEH1	NM_014061;NM_014061	1stExon;3'UTR			NA
cg27032352	0.129471	cg27032352	21	C21orf94	NR_027246	TSS1500			NA
cg10082114	0.129434	cg10082114	X	ATRX;ATRX	NM_138270;NM_000489	Body;Body	chrX:77041003-77041725	Island	NA	X:76927631-76928492
cg27269572	0.128698	cg27269572	10						NA	10:133527106-133527307
cg18382305	0.128665	cg18382305	18	C18orf34;C18orf34	NM_198995;NM_001105528	TSS1500;TSS1500	chr18:31020510-31020847	S_Shore	NA
cg17445802	0.128301	cg17445802	12	NOS1	NM_000620	5'UTR	chr12:117798076-117799448	N_Shelf	NA
cg19361032	0.127358	cg19361032	1				chr1:98510966-98511710	S_Shelf	NA
cg17491449	0.125282	cg17491449	4	RGS12;RGS12	NM_198229;NM_002926	Body;Body	chr4:3341783-3342021	S_Shelf	TRUE
cg07771160	0.125236	cg07771160	21	ADAMTS5	NM_007038	Body	chr21:28337856-28340237	N_Shore	NA
cg21449646	0.125212	cg21449646	8	CSGALNACT1;CSGALNACT1	NR_024040;NM_018371	Body;5'UTR			TRUE
cg27541604	0.124204	cg27541604	1	AIM2;AIM2	NM_004833;NM_004833	5'UTR;1stExon			NA
cg06091035	0.12408	cg06091035	X				chrX:144712421-144713318	Island	NA	X:144519388-144521010
cg01507200	0.1234	cg01507200	1	OR6F1	NM_001005286	TSS1500			NA
cg15742116	0.123095	cg15742116	19	FBN3	NM_032447	3'UTR			NA
cg07028661	0.123066	cg07028661	21	GRIK1;GRIK1	NM_000830;NM_175611	TSS1500;TSS1500	chr21:31311386-31312106	S_Shore	NA
cg08503681	0.122367	cg08503681	5	GPR151	NM_194251	TSS1500			TRUE
cg01055518	0.122207	cg01055518	1	DAB1	NM_021080	5'UTR			TRUE
cg19107264	0.122132	cg19107264	8	DLGAP2	NM_004745	Body	chr8:1579038-1579241	S_Shelf	NA	8:1568975-1569058
cg01678788	0.12139	cg01678788	7						TRUE
cg05916707	0.121374	cg05916707	14						NA
cg00291837	0.121331	cg00291837	1				chr1:55462688-55463010	N_Shore	TRUE
cg20774312	0.121233	cg20774312	6	RPS6KA2	NM_001006932	Body			NA	6:167097213-167097935
cg04683210	0.120266	cg04683210	11	MACROD1	NM_014067	Body	chr11:63852803-63853082	Island	NA	11:63609409-63609535
cg21610854	0.119949	cg21610854	3	RETNLB	NM_032579	3'UTR			NA
cg20836156	0.119326	cg20836156	12	KRAS;KRAS	NM_004985;NM_033360	3'UTR;3'UTR			NA
cg05853130	0.119161	cg05853130	2	THSD7B	NM_001080427	Body			TRUE
cg09035307	0.118733	cg09035307	7	DNAJC2;DNAJC2	NM_001129887;NM_014377	TSS1500;TSS1500	chr7:102984857-102985337	S_Shore	NA
cg13410725	0.118733	cg13410725	9						NA	9:70390197-70390509
cg03646329	0.118458	cg03646329	13	LPAR6;LPAR6;LPAR6;RB1;LPAR6	NM_001162498;NM_005767;NM_001162497;NM_000321;NM_001162498	5'UTR;5'UTR;5'UTR;Body;1stExon			NA
cg06156640	0.117919	cg06156640	2	ALLC	NM_018436	TSS1500			NA
cg18087937	0.117858	cg18087937	10	LOC729668	NR_003524	TSS1500			NA
cg07069575	0.117802	cg07069575	X	CLCN5;CLCN5	NM_001127899;NM_001127898	5'UTR;5'UTR	chrX:49687027-49687993	S_Shore	TRUE
cg07629125	0.117124	cg07629125	13	PCDH17	NM_001040429	Body			TRUE
cg14453790	0.117032	cg14453790	7	ZNF716	NM_001159279	TSS1500			NA
cg20234910	0.116801	cg20234910	13						TRUE
cg06741367	0.116529	cg06741367	2				chr2:128453174-128453446	N_Shore	NA	2:128169570-128169897
cg08336604	0.11583	cg08336604	12	UBE2N	NM_003348	Body			TRUE
cg17335387	0.115334	cg17335387	5						TRUE
cg04836851	0.114927	cg04836851	5	PCDHB16	NM_020957	1stExon	chr5:140563510-140564361	N_Shore	NA	5:140542922-140543132
cg16310192	0.114613	cg16310192	12	ETV6	NM_001987	Body			TRUE
cg09651496	0.113952	cg09651496	17	NARF;NARF;NARF;NARF	NM_012336;NM_031968;NM_001038618;NM_001083608	TSS1500;TSS1500;TSS1500;TSS1500	chr17:80416004-80417259	N_Shore	NA
cg00594129	0.113518	cg00594129	5	EBF1	NM_024007	Body	chr5:158523906-158524598	Island	TRUE	5:158455822-158457511
cg03928154	0.113441	cg03928154	12						NA	12:129759911-129760156
cg00923860	0.113075	cg00923860	4	HTRA3	NM_053044	Body	chr4:8307724-8308064	Island	NA	4:8358625-8358866
cg10501621	0.112658	cg10501621	5	IRGM	NM_001145805	Body			NA
cg04477101	0.111801	cg04477101	17	SGSM2;SGSM2	NM_014853;NM_001098509	Body;Body	chr17:2275525-2275753	N_Shore	NA	17:2221746-2221858
cg10536916	0.111686	cg10536916	6	HIST1H4L	NM_003546	TSS1500	chr6:27839698-27840069	S_Shore	NA
cg19877843	0.111569	cg19877843	8						NA	8:875600-875728
cg08867549	0.111495	cg08867549	17				chr17:29885900-29887377	S_Shore	NA
cg11931223	0.111416	cg11931223	6	TDRD6;TDRD6	NM_001168359;NM_001010870	TSS200;TSS200	chr6:46655262-46656738	Island	NA	6:46763222-46764697
cg02987906	0.110985	cg02987906	4	FIP1L1;FIP1L1;FIP1L1	NM_030917;NM_001134937;NM_001134938	TSS1500;TSS1500;TSS1500	chr4:54243642-54244397	N_Shore	NA
cg04911669	0.110562	cg04911669	6	KCNQ5;KCNQ5;KCNQ5;KCNQ5;KCNQ5	NM_001160130;NM_001160133;NM_001160134;NM_019842;NM_001160132	Body;Body;Body;Body;Body			NA	6:73753809-73753993
cg10118462	0.110309	cg10118462	16						TRUE
cg03795378	0.110197	cg03795378	14	RNASE10	NM_001012975	TSS200			NA
cg00201870	0.109677	cg00201870	7	POM121L12	NM_182595	1stExon	chr7:53103275-53103801	Island	NA	7:53070804-53071684
cg17621507	0.109634	cg17621507	6	TAPBP;TAPBP;TAPBP	NM_172209;NM_003190;NM_172208	Body;Body;Body	chr6:33281112-33281827	N_Shore	NA
cg15557457	0.10926	cg15557457	4	FAM190A;FAM190A	NM_207491;NM_001145065	Body;Body			NA
cg13131015	0.108872	cg13131015	12	GUCY2C	NM_004963	TSS200			NA
cg21208682	0.108381	cg21208682	8	EIF2C2;EIF2C2	NM_012154;NM_001164623	Body;Body			TRUE	8:141677470-141677888
cg13357714	0.108123	cg13357714	5	SGCD;SGCD;SGCD	NM_001128209;NM_172244;NM_000337	Body;Body;Body			TRUE
cg02683731	0.108097	cg02683731	2	LOC440910	NR_030728	Body	chr2:132056862-132057199	Island	NA	2:131773128-131773666
cg06889571	0.108051	cg06889571	10	ADARB2	NM_018702	Body	chr10:1415976-1416249	S_Shore	NA	10:1406663-1407009
cg04207218	0.107943	cg04207218	21	ERG;ERG	NM_004449;NM_001136154	Body;Body			NA
cg23895096	0.106893	cg23895096	1	PFDN2	NM_012394	Body	chr1:161087722-161088112	N_Shelf	NA
cg13224161	0.106605	cg13224161	6	COL11A2;COL11A2;COL11A2	NM_080679;NM_080681;NM_080680	Body;Body;Body			NA
cg15021238	0.105769	cg15021238	2	ITGA6;ITGA6	NM_001079818;NM_000210	Body;Body			TRUE
cg04213384	0.105643	cg04213384	13	FARP1	NM_005766	Body			NA	13:97758563-97758622
cg15108537	0.105594	cg15108537	10				chr10:112402953-112404328	N_Shelf	NA
cg14521552	0.105557	cg14521552	15	SNORD116-7;SNORD116-5	NR_003322;NR_003320	TSS1500;TSS1500			NA
cg19995459	0.105316	cg19995459	3	TGFBR2;TGFBR2	NM_001024847;NM_003242	TSS1500;TSS1500	chr3:30647987-30648881	N_Shore	NA
cg12941249	0.104928	cg12941249	2				chr2:219860927-219861242	N_Shore	NA
cg14040722	0.104778	cg14040722	20	C20orf95	NM_001164431	TSS1500	chr20:37230523-37230742	N_Shore	TRUE
cg11234065	0.104053	cg11234065	5	LYSMD3	NM_198273	TSS200	chr5:89825116-89825804	Island	NA	5:89860640-89861543
cg18360347	0.103914	cg18360347	2	VWA3B	NM_144992	Body			NA	2:98294767-98294958
cg02081305	0.103707	cg02081305	2	SULT6B1	NM_001032377	Body			TRUE
cg25516235	0.103695	cg25516235	5	G3BP1;G3BP1	NM_005754;NM_198395	Body;Body			NA
cg00250123	0.103608	cg00250123	4	LOC100130017	NR_015446	Body	chr4:69048062-69048437	Island	NA	4:68730743-68731080
cg13401071	0.103295	cg13401071	1	AGBL4	NM_032785	Body			TRUE
cg17776579	0.102854	cg17776579	X	ZNF673;ZNF673;ZNF673;ZNF673	NM_017776;NM_001129900;NM_001129899;NM_001129898	TSS200;TSS200;TSS200;TSS200	chrX:46306249-46306838	Island	NA	X:46191200-46192025
cg22502450	0.102811	cg22502450	3	H1FOO	NM_153833	TSS1500			NA
cg23594345	0.102785	cg23594345	14				chr14:106333492-106333920	N_Shelf	NA
cg23710748	0.102519	cg23710748	7						NA
cg27586390	0.102377	cg27586390	X	CXorf57;CXorf57	NM_018015;NM_018015	1stExon;5'UTR	chrX:105855028-105855297	Island	NA	X:105741696-105742260
cg25078908	0.102096	cg25078908	15						NA
cg09636163	0.101893	cg09636163	2	ACOXL;ACOXL;ACOXL	NM_001142807;NM_001142808;NM_001105516	Body;Body;Body			TRUE
cg04051565	0.101636	cg04051565	2	MYO3B;MYO3B;MYO3B	NM_001083615;NM_001171642;NM_138995	Body;Body;Body			TRUE
cg22032812	0.101266	cg22032812	8				chr8:144871986-144872261	N_Shelf	NA	8:144941884-144942056
cg12029804	0.101225	cg12029804	17	KRT222;KRT222	NM_152349;NM_152349	5'UTR;1stExon			NA
cg05769086	0.100773	cg05769086	7						TRUE
cg07889003	0.100769	cg07889003	6	HLA-DRB1	NM_002124	3'UTR			NA
cg17903316	0.100763	cg17903316	18	LOXHD1	NM_144612	Body			NA
cg02880155	0.100328	cg02880155	19	ZNF543	NM_213598	3'UTR			NA
cg20732755	0.100273	cg20732755	6	PARK2;PARK2;PARK2	NM_004562;NM_013987;NM_013988	Body;Body;Body			TRUE
cg19435720	0.099787	cg19435720	7	MAGI2	NM_012301	Body			TRUE
cg00365680	0.0993933	cg00365680	7	MRPL32;PSMA2	NM_031903;NM_002787	Body;TSS1500	chr7:42971634-42972299	S_Shore	NA
cg06548479	0.0989618	cg06548479	8						TRUE
cg00937510	0.0989525	cg00937510	5	TMEM161B	NM_153354	TSS1500	chr5:87564608-87564881	S_Shore	NA	5:87601225-87601309
cg14126466	0.0986936	cg14126466	12	TBX5;TBX5;TBX5;TBX5	NM_000192;NM_181486;NM_080717;NM_080718	Body;Body;Body;Body	chr12:114833911-114834210	N_Shelf	TRUE
cg16581347	0.098553	cg16581347	6				chr6:114663328-114664859	N_Shore	NA	6:114769384-114769462
cg14266527	0.0984378	cg14266527	4	LRBA	NM_006726	Body	chr4:151500763-151501299	Island	NA	4:151720244-151720830
cg13298147	0.0983608	cg13298147	6	TFAP2A;TFAP2A	NM_001042425;NM_003220	Body;TSS1500	chr6:10417384-10417842	N_Shore	TRUE	6:10524482-10524548
cg00599601	0.0970692	cg00599601	5	FAT2	NM_001447	Body	chr5:150911152-150911501	S_Shore	NA
cg22288690	0.0970288	cg22288690	3	EPHA3;EPHA3	NM_182644;NM_005233	Body;Body			NA	3:89394545-89394730
cg08633479	0.0969529	cg08633479	19	USP29	NM_020903	TSS1500	chr19:57630339-57630633	Island	NA	19:62322014-62322504
cg03129014	0.0968793	cg03129014	13	GJA3	NM_021954	TSS1500	chr13:20735043-20736157	Island	NA	13:19633908-19634157
cg20142018	0.0967898	cg20142018	10	TLL2	NM_012465	Body	chr10:98144299-98144513	Island	NA
cg06031301	0.0967788	cg06031301	16	PLCG2	NM_002661	5'UTR			TRUE
cg06431864	0.0965627	cg06431864	5						TRUE
cg20104055	0.0961706	cg20104055	3	LSM3;XPC;XPC;XPC	NM_014463;NR_027299;NM_001145769;NM_004628	TSS1500;Body;Body;Body	chr3:14219715-14220408	N_Shore	NA
cg00230586	0.0959796	cg00230586	19				chr19:16013629-16014016	Island	NA	19:15874499-15875008
cg11385616	0.0958388	cg11385616	7	ACHE;ACHE	NM_015831;NM_000665	Body;Body	chr7:100489981-100490365	Island	NA	7:100327918-100328285
cg16823945	0.0956256	cg16823945	8				chr8:146051833-146053292	N_Shore	NA
cg11033588	0.0952306	cg11033588	6						TRUE
cg09534872	0.141891	cg09534872	11	CSTF3	NM_001326	Body			TRUE
cg11015012	0.149295	cg11015012	13	RAP2A	NM_021033	Body	chr13:98085220-98087119	S_Shore	NA
cg11234339	0.0998797	cg11234339	11						TRUE
cg13983307	0.124942	cg13983307	9	ZNF510	NM_014930	5'UTR	chr9:99540025-99540472	N_Shore	NA
cg18069568	0.104944	cg18069568	18	ATP5A1;HAUS1;HAUS1	NM_001001937;NR_026978;NM_138443	5'UTR;TSS1500;TSS1500	chr18:43684113-43684847	N_Shore	NA
cg19084053	0.109789	cg19084053	4				chr4:189552385-189552791	N_Shelf	NA
cg21028633	0.153733	cg21028633	14	C14orf38	NM_001164399	TSS1500	chr14:60043242-60043594	S_Shore	NA
cg21788615	0.155617	cg21788615	15	C15orf61	NM_001143936	TSS1500	chr15:67813370-67814181	N_Shore	NA	15:65600162-65601341
cg23178069	0.130045	cg23178069	11	NELL1;NELL1	NM_006157;NM_201551	Body;Body			TRUE
cg23852348	0.170772	cg23852348	11	PDGFD;PDGFD	NM_025208;NM_033135	Body;Body	chr11:104034536-104035058	N_Shelf	NA
cg24138857	0.130602	cg24138857	6	TNXB	NM_019105	Body	chr6:32055067-32055601	Island	TRUE	6:32163057-32163690

## Sheet: Endo I_E2+P4_Loss 
Supp Table 6f. Loss of methylation in response to E2+P4 (vs. vehicle) in stage I eSF (Endo I).
Alt ID	Median delta beta	ann[, 1]	CHR	UCSC_RefGene_Name	UCSC_RefGene_Accession	UCSC_RefGene_Group	UCSC_CpG_Islands_Name	Relation_to_UCSC_CpG_Island	Enhancer	HMM_Island
cg15398255	0.201654	cg15398255	12	PPM1H	NM_020700	Body	chr12:63195657-63195909	S_Shore	NA
cg08100618	0.159293	cg08100618	X	DCAF12L1;DCAF12L1	NM_178470;NM_178470	1stExon;5'UTR	chrX:125685711-125686941	Island	NA	X:125513194-125514693
cg09439534	0.147755	cg09439534	11						NA	11:64024734-64024904
cg10910730	0.137185	cg10910730	X	ARHGAP6;ARHGAP6	NM_013427;NM_006125	Body;Body			NA
cg00569673	0.131544	cg00569673	6	GPSM3	NM_022107	5'UTR	chr6:32163292-32164383	N_Shelf	NA
cg06349632	0.131262	cg06349632	20	CBFA2T2;CBFA2T2;CBFA2T2	NM_001032999;NM_001039709;NM_005093	Body;TSS1500;TSS1500			TRUE
cg26055054	0.122019	cg26055054	X	DDX26B	NM_182540	TSS1500	chrX:134655102-134655750	N_Shore	NA
cg14179031	0.116763	cg14179031	21				chr21:42676113-42676413	S_Shelf	NA
cg13491563	0.114871	cg13491563	3	ABCF3	NM_018358	TSS1500	chr3:183903386-183904495	N_Shore	NA
cg19495714	0.10778	cg19495714	14	SIVA1;SIVA1	NM_021709;NM_006427	TSS1500;TSS1500	chr14:105218366-105218620	Island	NA	14:104288883-104289665
cg08561071	0.320121	cg08561071	19	CYP2F1	NM_000774	Body	chr19:41630485-41630794	N_Shelf	NA	19:46318822-46319317
cg16642894	0.226139	cg16642894	X	TEX11;TEX11	NM_031276;NM_001003811	TSS200;TSS200			NA
cg05603011	0.22332	cg05603011	12				chr12:70759437-70761052	N_Shelf	NA
cg00451491	0.211426	cg00451491	2						TRUE
cg00291222	0.211163	cg00291222	X	ARMCX2;ARMCX2	NM_014782;NM_177949	3'UTR;3'UTR			NA
cg18034637	0.205144	cg18034637	11	DIXDC1	NM_001037954	Body	chr11:111847927-111848401	N_Shore	TRUE
cg08412188	0.20288	cg08412188	7	GTF2I;GTF2I;GTF2I;GTF2I;GTF2I	NM_001163636;NM_032999;NM_033000;NM_033001;NM_001518	5'UTR;5'UTR;5'UTR;5'UTR;5'UTR	chr7:74071547-74073035	S_Shore	NA
cg03559399	0.200012	cg03559399	8						TRUE
cg15693793	0.199781	cg15693793	1				chr1:8877012-8877283	S_Shelf	NA
cg12317217	0.197012	cg12317217	5	PCDHA2;PCDHA1;PCDHA1;PCDHA3;PCDHA4;PCDHA5;PCDHA5	NM_018905;NM_031411;NM_018900;NM_018906;NM_018907;NM_031501;NM_018908	Body;Body;Body;Body;Body;1stExon;1stExon	chr5:140202573-140203610	Island	NA
cg04013592	0.196687	cg04013592	3	SYNPR	NM_001130003	TSS1500	chr3:63263989-63264205	N_Shore	NA
cg13572309	0.196363	cg13572309	12	LMO3;LMO3	NM_018640;NM_001001395	5'UTR;5'UTR			NA
cg17586154	0.192496	cg17586154	3				chr3:130465478-130465700	S_Shelf	NA
cg08028901	0.189283	cg08028901	3						NA	3:28863938-28864141
cg13385794	0.18691	cg13385794	1						NA	1:246536033-246536395
cg06971254	0.183935	cg06971254	X	PQBP1;TIMM17B;PQBP1;PQBP1;PQBP1;PQBP1;TIMM17B;PQBP1;PQBP1;PQBP1;PQBP1;PQBP1	NM_001032384;NM_001167947;NM_001167989;NM_001167992;NM_005710;NM_005710;NM_005834;NM_001167990;NM_001032383;NM_001032381;NM_144495;NM_001032382	5'UTR;TSS1500;5'UTR;TSS200;5'UTR;1stExon;TSS1500;5'UTR;5'UTR;5'UTR;5'UTR;5'UTR	chrX:48754500-48755329	S_Shore	NA	X:48639396-48640765
cg10951117	0.179298	cg10951117	8						NA	8:50816423-50816513
cg11792281	0.178567	cg11792281	17	NLK	NM_016231	Body			TRUE
cg07962309	0.176447	cg07962309	12	YAF2	NM_005748	Body	chr12:42631224-42632619	N_Shelf	NA
cg23287952	0.175895	cg23287952	11						NA
cg17052441	0.174907	cg17052441	2				chr2:133110316-133111319	N_Shelf	NA
cg24509237	0.174841	cg24509237	1	TNNI3K;FPGT	NM_001112808;NM_003838	Body;Body	chr1:74663826-74664035	S_Shelf	NA
cg07029854	0.173814	cg07029854	10	DNAJC12;DNAJC12	NM_021800;NM_201262	Body;3'UTR			NA
cg18426655	0.173784	cg18426655	X	FANCB;MOSPD2;FANCB;FANCB;FANCB	NM_001018113;NM_152581;NM_001018113;NM_152633;NM_152633	1stExon;TSS1500;5'UTR;5'UTR;1stExon	chrX:14890991-14891734	Island	NA	X:14800913-14801685
cg09823288	0.17222	cg09823288	1				chr1:239550108-239551339	S_Shore	NA
cg25644317	0.169811	cg25644317	5				chr5:21459469-21459852	N_Shelf	NA
cg16729283	0.168221	cg16729283	11						NA
cg11798066	0.167357	cg11798066	4	COQ2	NM_015697	3'UTR			NA
cg16045911	0.166405	cg16045911	7	DPY19L1	NM_015283	Body			NA
cg07264682	0.164402	cg07264682	10						NA
cg07815177	0.163823	cg07815177	12	OSBPL8;OSBPL8	NM_020841;NM_001003712	5'UTR;5'UTR			TRUE
cg27281191	0.163308	cg27281191	2						TRUE
cg03700464	0.162324	cg03700464	5	C5orf42	NM_023073	3'UTR			NA
cg17505642	0.159763	cg17505642	5	RARS	NM_002887	Body	chr5:167913297-167913641	S_Shelf	NA
cg04012614	0.159544	cg04012614	X	MAGIX;MAGIX;MAGIX;MAGIX;MAGIX	NM_001099681;NM_001099680;NM_001099682;NM_024859;NM_001099680	Body;1stExon;Body;Body;5'UTR	chrX:49022407-49023072	N_Shore	NA	X:48906667-48907519
cg24771684	0.159355	cg24771684	4						TRUE
cg15896624	0.159331	cg15896624	4	NPY1R	NM_000909	Body			NA
cg14303478	0.158752	cg14303478	12	ZFC3H1	NM_144982	3'UTR			NA
cg15260508	0.158371	cg15260508	4	NAA11	NM_032693	3'UTR			NA
cg00174713	0.157807	cg00174713	3	MAGI1;MAGI1;MAGI1	NM_015520;NM_001033057;NM_004742	Body;Body;Body	chr3:65534684-65535344	S_Shelf	NA
cg18169994	0.156272	cg18169994	1	CYP4Z2P	NR_002788	Body			NA
cg24695950	0.15491	cg24695950	2						NA	2:162072431-162072646
cg13130398	0.154654	cg13130398	1	RABGAP1L;RABGAP1L	NM_001035230;NM_014857	TSS1500;Body			NA
cg16814680	0.154403	cg16814680	8						TRUE
cg14864167	0.154277	cg14864167	8	PDE7A	NM_002604	Body	chr8:66753589-66754950	N_Shelf	NA
cg05188150	0.153004	cg05188150	18	TMX3;CCDC102B	NM_019022;NM_001093729	TSS1500;5'UTR	chr18:66381934-66382575	S_Shore	NA
cg12050434	0.152465	cg12050434	12						NA	12:41317182-41317322
cg14354292	0.152412	cg14354292	7						NA	7:62990927-62991057
cg27552584	0.152246	cg27552584	1	CHD5	NM_015557	Body			NA	1:6150458-6150646
cg25616607	0.152083	cg25616607	19	ZNF442	NM_030824	Body	chr19:12476049-12476372	N_Shore	NA
cg22063654	0.151884	cg22063654	8				chr8:72753874-72754755	S_Shelf	NA
cg11587957	0.151693	cg11587957	17						TRUE
cg26950475	0.151449	cg26950475	13	HTR2A;HTR2A	NM_000621;NM_001165947	3'UTR;3'UTR			NA
cg02386822	0.151241	cg02386822	1	MUC1;MUC1;MUC1;MUC1;MUC1;MUC1;MUC1	NM_001018016;NM_001044391;NM_001044393;NM_001044392;NM_001044390;NM_002456;NM_001018017	TSS200;TSS200;TSS200;TSS200;TSS200;TSS200;TSS200	chr1:155163434-155163818	N_Shore	NA
cg25928521	0.149079	cg25928521	11	PDE3B	NM_000922	3'UTR			NA
cg14155174	0.14854	cg14155174	15	LOC646214	NR_027053	Body			NA
cg02253760	0.147531	cg02253760	3				chr3:147077115-147077672	Island	NA	3:148560306-148560362
cg07075387	0.14699	cg07075387	4						NA
cg14448393	0.146861	cg14448393	2	FIGN	NM_018086	Body			TRUE
cg00754036	0.146274	cg00754036	1						TRUE
cg27293357	0.145828	cg27293357	1	RGS7	NM_002924	Body			TRUE
cg11129772	0.145513	cg11129772	7						NA
cg10062945	0.144853	cg10062945	6	EYS	NM_001142800	Body			TRUE
cg17838165	0.143999	cg17838165	2						NA
cg19205136	0.143989	cg19205136	13	ITGBL1	NM_004791	Body			TRUE
cg06266132	0.14359	cg06266132	8	DEFB134	NM_001033019	Body			NA
cg14735704	0.143361	cg14735704	18	GNAL	NM_182978	Body	chr18:11750953-11752756	N_Shore	NA
cg20015986	0.143168	cg20015986	4				chr4:62065883-62068801	S_Shelf	NA
cg06614118	0.143103	cg06614118	5	BTNL3	NM_197975	TSS1500			NA
cg10251217	0.142813	cg10251217	16	TAT	NM_000353	TSS1500			NA
cg12258228	0.142601	cg12258228	12						TRUE
cg13170174	0.141721	cg13170174	4						NA
cg22984898	0.141257	cg22984898	5						TRUE
cg16412148	0.141232	cg16412148	7				chr7:56019371-56019979	N_Shelf	NA
cg05263479	0.140818	cg05263479	7				chr7:47092244-47093076	Island	NA	7:47058785-47059742
cg15722631	0.140712	cg15722631	1	CENPF	NM_016343	Body			TRUE
cg24959335	0.14066	cg24959335	10	ITGA8	NM_003638	Body	chr10:15761423-15762101	N_Shore	NA
cg00077285	0.140463	cg00077285	15						TRUE
cg09456905	0.140359	cg09456905	15	SLC24A5	NM_205850	TSS1500			NA
cg10986236	0.140221	cg10986236	3						TRUE
cg12456379	0.139595	cg12456379	5	HISPPD1	NM_015216	TSS1500			NA
cg05887270	0.139211	cg05887270	1	SEPN1;SEPN1	NM_206926;NM_020451	Body;Body			NA
cg13711144	0.13914	cg13711144	7	BCAP29;DUS4L;BCAP29	NM_018844;NM_181581;NR_027830	TSS1500;3'UTR;TSS1500	chr7:107220344-107221075	N_Shore	NA
cg12690333	0.138863	cg12690333	1	C1orf103;C1orf103	NM_018372;NM_001006945	Body;5'UTR	chr1:111505881-111507007	N_Shelf	NA
cg16897216	0.13814	cg16897216	1	HSD11B1;HSD11B1	NM_181755;NM_005525	5'UTR;TSS1500			NA
cg04889045	0.138126	cg04889045	1	PIGK	NM_005482	Body	chr1:77684996-77685252	N_Shelf	NA
cg12465412	0.137384	cg12465412	1	PCNXL2	NM_014801	Body	chr1:233431149-233431540	N_Shelf	NA
cg15053029	0.13736	cg15053029	2	SRBD1	NM_018079	Body			TRUE
cg22522357	0.136853	cg22522357	1	ATF6	NM_007348	Body			TRUE
cg23697275	0.136507	cg23697275	7						TRUE
cg27537692	0.136395	cg27537692	8						TRUE
cg11562309	0.136176	cg11562309	7	SGCE;PEG10;SGCE;PEG10;SGCE	NM_001099401;NM_015068;NM_001099400;NM_001040152;NM_003919	TSS1500;5'UTR;TSS1500;5'UTR;TSS1500	chr7:94284858-94286527	Island	NA	7:94122801-94124944
cg19716004	0.136101	cg19716004	3				chr3:82856984-82857244	S_Shore	NA
cg09235702	0.135926	cg09235702	19	VN1R4	NM_173857	TSS1500			NA
cg09284266	0.13578	cg09284266	X	RNF128;RNF128	NM_194463;NM_024539	TSS1500;Body	chrX:105969686-105970598	N_Shore	NA
cg19278232	0.135776	cg19278232	6	RHAG	NM_000324	Body			TRUE
cg08633745	0.135616	cg08633745	1	LOC284661	NR_027088	TSS1500			NA
cg23051372	0.135134	cg23051372	8	ESRP1;ESRP1;ESRP1;ESRP1;ESRP1	NM_001122826;NM_001034915;NM_001122825;NM_017697;NM_001122827	3'UTR;3'UTR;3'UTR;3'UTR;3'UTR			NA
cg15017119	0.135029	cg15017119	13						TRUE
cg06483441	0.134685	cg06483441	5	GIN1	NM_017676	Body			NA
cg09096054	0.133454	cg09096054	13	DACH1;DACH1;DACH1	NM_004392;NM_080760;NM_080759	Body;Body;Body			NA
cg14837557	0.132546	cg14837557	4	SEPSECS;SEPSECS;SEPSECS	NM_153825;NM_001159728;NM_016955	Body;Body;Body	chr4:25161781-25162290	N_Shelf	NA
cg18088971	0.131023	cg18088971	11	TRIM6-TRIM34;TRIM6;TRIM6	NM_001003819;NM_001003818;NM_058166	Body;3'UTR;3'UTR			NA
cg00247269	0.130981	cg00247269	16	COQ9;CIAPIN1	NM_020312;NM_020313	TSS1500;5'UTR	chr16:57480995-57481666	N_Shore	NA
cg09001028	0.13006	cg09001028	2	LOC91149;RAPGEF4	NR_026995;NM_007023	Body;TSS1500	chr2:173600281-173600970	N_Shore	NA
cg04813004	0.13	cg04813004	10	PCDH15;PCDH15;PCDH15;PCDH15;PCDH15;PCDH15;PCDH15;PCDH15;PCDH15;PCDH15;PCDH15;PCDH15	NM_001142768;NM_001142764;NM_001142771;NM_033056;NM_001142763;NM_001142773;NM_001142765;NM_001142772;NM_001142769;NM_001142766;NM_001142770;NM_001142767	Body;Body;Body;Body;Body;Body;Body;Body;Body;Body;Body;Body			NA
cg09599228	0.12967	cg09599228	4	RXFP1	NM_021634	Body			NA
cg16512924	0.129484	cg16512924	15	HERC2	NM_004667	Body			NA	15:26068184-26068306
cg11758446	0.129426	cg11758446	11				chr11:48990176-48990485	N_Shelf	NA
cg09137672	0.129423	cg09137672	9				chr9:65602613-65602872	N_Shore	NA
cg01736133	0.12936	cg01736133	4						TRUE
cg03367275	0.129082	cg03367275	10				chr10:93647052-93647393	S_Shelf	NA
cg10658240	0.12815	cg10658240	2	UBE2E3;UBE2E3	NM_182678;NM_006357	Body;Body			NA
cg02273889	0.127639	cg02273889	5						TRUE
cg03900241	0.127588	cg03900241	5						TRUE
cg13133000	0.127332	cg13133000	1						NA
cg08897844	0.125409	cg08897844	5	SLC1A3;SLC1A3	NM_004172;NM_001166696	TSS1500;TSS1500			NA
cg17936359	0.124972	cg17936359	3	C3orf50	NR_021485	Body			TRUE
cg22768222	0.124903	cg22768222	6	RUNX2;RUNX2	NM_001015051;NM_001024630	Body;Body	chr6:45387346-45388164	N_Shelf	NA
cg00456685	0.124854	cg00456685	3	FBXL2	NM_012157	Body			TRUE
cg23666299	0.124408	cg23666299	6	GRIK2;GRIK2;GRIK2	NM_001166247;NM_175768;NM_021956	Body;Body;Body			TRUE
cg07341934	0.124114	cg07341934	20	GNAS;GNAS;GNAS;GNAS	NM_001077490;NM_016592;NR_003259;NM_080425	3'UTR;3'UTR;TSS1500;Body	chr20:57463652-57467739	Island	NA	20:56896850-56898023
cg05977276	0.124055	cg05977276	2	EHBP1;EHBP1;EHBP1;EHBP1	NM_001142616;NM_001142615;NM_001142614;NM_015252	Body;Body;Body;Body			TRUE
cg20659485	0.124041	cg20659485	5	UQCRQ	NM_014402	3'UTR	chr5:132201901-132202753	S_Shore	NA
cg19643252	0.122799	cg19643252	7	PRKAG2;PRKAG2;PRKAG2	NM_016203;NM_001040633;NM_024429	Body;Body;Body			TRUE
cg13909432	0.12238	cg13909432	X				chrX:119133851-119134369	N_Shore	NA
cg15114510	0.121982	cg15114510	11	MRVI1;MRVI1;MRVI1;MRVI1	NM_001100167;NM_001100163;NM_130385;NM_001098579	Body;Body;Body;Body			TRUE
cg16288630	0.121592	cg16288630	5						NA
cg19161859	0.120425	cg19161859	1				chr1:84326267-84326838	S_Shore	NA
cg19371121	0.120099	cg19371121	1	TNN	NM_022093	Body	chr1:175048550-175048874	S_Shore	NA
cg05339847	0.119983	cg05339847	10	ARHGAP12	NM_018287	Body			TRUE
cg17066171	0.11994	cg17066171	11	ATM;ATM	NM_000051;NM_138292	Body;Body			TRUE
cg03856153	0.119273	cg03856153	3	PTPRG	NM_002841	Body			TRUE
cg21206285	0.117917	cg21206285	X	OTUD5;OTUD5;OTUD5;OTUD5	NM_001136159;NM_001136157;NM_001136158;NM_017602	5'UTR;TSS200;TSS200;TSS200	chrX:48814267-48815894	Island	NA	X:48699188-48700813
cg25677027	0.117478	cg25677027	18	DSEL	NM_032160	Body	chr18:65183237-65184014	N_Shore	NA
cg23883945	0.117381	cg23883945	7	AOAH	NM_001637	Body			TRUE
cg18285507	0.117242	cg18285507	3	TSC22D2	NM_014779	Body			TRUE
cg18561247	0.116696	cg18561247	6	RPS6KA2	NM_001006932	Body	chr6:167197445-167197715	S_Shore	NA
cg13139697	0.116634	cg13139697	14	RTN1;RTN1;RTN1	NM_206852;NM_021136;NM_206857	3'UTR;3'UTR;3'UTR			NA
cg02390515	0.116137	cg02390515	1	UBE4B;UBE4B	NM_006048;NM_001105562	Body;Body			TRUE
cg25188006	0.115902	cg25188006	3	CHL1	NM_006614	5'UTR	chr3:350660-350893	N_Shore	NA
cg27021520	0.115454	cg27021520	3	CLASP2	NM_015097	TSS1500	chr3:33759206-33759911	S_Shore	NA
cg23717106	0.114954	cg23717106	18	DLGAP1;DLGAP1	NM_001003809;NM_004746	Body;Body	chr18:3771354-3771571	N_Shelf	NA
cg04781095	0.11462	cg04781095	2				chr2:184125343-184125583	N_Shore	NA
cg12125173	0.114471	cg12125173	11						TRUE
cg26649251	0.114063	cg26649251	19	ZNF224;ZNF224	NM_013398;NM_013398	1stExon;5'UTR	chr19:44598374-44598854	Island	NA	19:49290096-49291195
cg07712710	0.113541	cg07712710	11				chr11:48921725-48922742	S_Shelf	NA
cg08751997	0.113282	cg08751997	17	ULK2;ULK2	NM_014683;NM_001142610	Body;Body			NA
cg14713137	0.112167	cg14713137	1	SYT14;SYT14;SYT14;SYT14;SYT14;SYT14	NM_153262;NR_027458;NR_027459;NM_001146261;NM_001146262;NM_001146264	Body;Body;Body;Body;Body;Body	chr1:210111179-210112054	S_Shelf	NA
cg24086068	0.111501	cg24086068	4	SHROOM3	NM_020859	TSS1500			NA
cg20979081	0.111078	cg20979081	X	MOSPD2	NM_152581	3'UTR			TRUE
cg23429735	0.107872	cg23429735	15	AP4E1	NM_007347	3'UTR			NA
cg22520678	0.107698	cg22520678	5						TRUE
cg03743262	0.107073	cg03743262	7				chr7:113724924-113727795	S_Shore	NA
cg11390489	0.107069	cg11390489	8	ASPH;ASPH;ASPH;ASPH;ASPH;ASPH;ASPH;ASPH;ASPH	NM_001164755;NM_001164750;NM_004318;NM_001164753;NM_001164751;NM_001164752;NM_032468;NM_032466;NM_001164754	Body;Body;Body;Body;Body;Body;Body;Body;Body			TRUE
cg19722781	0.106666	cg19722781	19	ZNF347	NM_032584	TSS1500	chr19:53661430-53661848	S_Shore	NA
cg23955417	0.104644	cg23955417	1	MIR1976;RPS6KA1;RPS6KA1	NR_031740;NM_001006665;NM_002953	TSS200;Body;Body			NA
cg17750572	0.102886	cg17750572	10				chr10:2543463-2544121	Island	NA	10:2533497-2534121
cg13202523	0.102496	cg13202523	7						NA	7:99426154-99426272
cg03083853	0.0997592	cg03083853	8	NAT1	NM_001160179	5'UTR			NA	8:18104380-18104484
cg24019999	0.190186	cg24019999	4	FRAS1	NM_025074	Body			TRUE
cg26076204	0.181795	cg26076204	3	DNAH12;ASB14	NM_178504;NM_001142733	Body;TSS1500			NA
cg03014008	0.180098	cg03014008	20	GNAS;GNAS;GNAS;GNAS	NM_001077490;NM_016592;NR_003259;NM_080425	3'UTR;3'UTR;TSS1500;Body	chr20:57463652-57467739	Island	NA	20:56896850-56898023
cg27618792	0.178376	cg27618792	6	RPS12;SNORA33	NM_001016;NR_002436	Body;TSS200	chr6:133135364-133135829	S_Shelf	NA
cg17878878	0.17675	cg17878878	1	C1orf158	NM_152290	TSS1500			NA
cg25263238	0.17557	cg25263238	10	BLNK;BLNK	NM_001114094;NM_013314	TSS1500;TSS1500			NA
cg17924227	0.173171	cg17924227	2	LIMS2;LIMS2;LIMS2	NM_001136037;NM_001161403;NM_001161404	Body;Body;5'UTR	chr2:128421719-128422182	S_Shelf	NA
cg26327092	0.170225	cg26327092	12						TRUE
cg22378919	0.166894	cg22378919	1	TBX15	NM_152380	5'UTR	chr1:119522385-119522638	N_Shore	NA	1:119323695-119323757
cg01412970	0.166096	cg01412970	17	PLD6	NM_178836	1stExon	chr17:17108771-17109701	Island	TRUE	17:17049497-17051315
cg21376638	0.16332	cg21376638	17	SLC39A11;SLC39A11	NM_001159770;NM_139177	Body;Body			NA	17:68455922-68456151
cg09364980	0.159039	cg09364980	19	LOC148145	NR_027318	TSS200			NA
cg20041873	0.157919	cg20041873	7	SGCE;PEG10;SGCE;PEG10;SGCE	NM_001099401;NM_015068;NM_001099400;NM_001040152;NM_003919	TSS1500;5'UTR;TSS1500;5'UTR;TSS1500	chr7:94284858-94286527	S_Shore	NA	7:94122801-94124944
cg24720132	0.157743	cg24720132	1	SLC9A11	NM_178527	Body			TRUE
cg08453903	0.157538	cg08453903	17						TRUE
cg17652507	0.155663	cg17652507	20	GNAS;GNAS;GNAS;GNAS	NM_001077490;NM_016592;NR_003259;NM_080425	3'UTR;3'UTR;TSS1500;Body	chr20:57463652-57467739	Island	NA	20:56896850-56898023
cg25518707	0.149909	cg25518707	17	MARCH10;MARCH10	NM_001100875;NM_152598	Body;Body			TRUE
cg26543657	0.149152	cg26543657	1	GRRP1	NM_024869	3'UTR	chr1:26490522-26491015	N_Shore	NA	1:26361458-26361591
cg04261072	0.148478	cg04261072	13	RBM26	NM_022118	Body	chr13:79980004-79980723	N_Shelf	NA
cg08699828	0.147246	cg08699828	X	BCYRN1;ACRC	NR_001568;NM_052957	Body;3'UTR			NA
cg06232205	0.146254	cg06232205	15	GPR176	NM_007223	Body			TRUE
cg17187167	0.146202	cg17187167	8				chr8:74197853-74198211	Island	NA	8:74360408-74360765
cg17869259	0.145817	cg17869259	5						TRUE
cg23154849	0.145413	cg23154849	2						TRUE
cg21717629	0.144953	cg21717629	12						TRUE
cg09395562	0.144777	cg09395562	3	MYLK;MYLK;MYLK;MYLK	NM_053028;NM_053025;NM_053027;NM_053026	Body;Body;Body;Body			TRUE
cg14082959	0.143257	cg14082959	9				chr9:11618264-11618588	Island	NA	9:11608110-11608692
cg21384729	0.142882	cg21384729	2				chr2:55509233-55509720	S_Shelf	NA
cg14620593	0.142558	cg14620593	17	MYH8	NM_002472	TSS1500			NA
cg21040109	0.142424	cg21040109	X				chrX:139013862-139015491	Island	NA	X:138841098-138843256
cg15450782	0.141892	cg15450782	X	FAM120C;FAM120C	NM_017848;NM_017848	5'UTR;1stExon	chrX:54208939-54209723	Island	NA	X:54225728-54226729
cg00401471	0.141861	cg00401471	19	SPINT2;SPINT2	NM_021102;NM_001166103	3'UTR;3'UTR			NA
cg05926269	0.140289	cg05926269	20	GNAS;GNAS;GNAS;GNAS	NM_001077490;NM_016592;NR_003259;NM_080425	3'UTR;3'UTR;TSS1500;Body	chr20:57463652-57467739	Island	NA	20:56896850-56898023
cg07576525	0.139571	cg07576525	22	SHANK3	NM_001080420	Body	chr22:51142802-51143308	S_Shelf	NA
cg05699739	0.138457	cg05699739	13				chr13:47370763-47371484	S_Shelf	NA
cg21272095	0.138152	cg21272095	1	ITLN2	NM_080878	TSS1500			NA
cg04704531	0.13805	cg04704531	12	HOXC4;HOXC6;HOXC5	NM_014620;NM_153693;NR_003084	TSS1500;TSS1500;TSS1500	chr12:54408426-54408713	S_Shore	NA
cg24875595	0.136831	cg24875595	2	REG1P	NR_002714	Body			NA
cg14970273	0.136086	cg14970273	19				chr19:37794270-37794574	Island	NA	19:42451390-42487862
cg04910587	0.135863	cg04910587	1				chr1:205718238-205719345	S_Shelf	NA
cg21877473	0.1358	cg21877473	15	CASC4;CASC4	NM_138423;NM_177974	Body;Body			TRUE
cg13441058	0.134715	cg13441058	2				chr2:45028955-45029318	N_Shore	NA	2:44881758-44881776
cg24644902	0.1345	cg24644902	10						NA	10:76705924-76706626
cg25800500	0.133848	cg25800500	2	ANKRD23	NM_144994	3'UTR	chr2:97505219-97505600	Island	NA	2:96868983-96869764
cg00289053	0.133427	cg00289053	6	ZNF451;ZNF451	NM_015555;NM_001031623	Body;Body			TRUE
cg23944480	0.132577	cg23944480	2	PTPN4	NM_002830	3'UTR			NA
cg15924285	0.132132	cg15924285	11	SNORA8;SNORA1;SNORA32;SNORD6	NR_002920;NR_003026;NR_003032;NR_003036	TSS200;TSS1500;TSS1500;TSS1500			TRUE
cg09802066	0.131961	cg09802066	4	MGC45800	NR_027107	Body	chr4:183063396-183066370	Island	NA	4:183300391-183300556
cg19722471	0.131825	cg19722471	3				chr3:101280545-101280952	N_Shelf	NA
cg21008969	0.131751	cg21008969	12	PRMT8	NM_019854	Body			TRUE
cg03630821	0.131483	cg03630821	19	A1BG	NM_130786	Body	chr19:58861341-58862406	Island	NA	19:63553154-63554218
cg16969025	0.131446	cg16969025	11						TRUE
cg26301626	0.131359	cg26301626	22				chr22:25081850-25082112	N_Shore	TRUE
cg22575436	0.131306	cg22575436	5	CDH6	NM_004932	3'UTR			NA
cg00690903	0.130761	cg00690903	2	C2orf56;C2orf56	NM_144736;NM_001083946	Body;Body	chr2:37458398-37459199	S_Shelf	NA
cg22824909	0.130558	cg22824909	2						NA	2:51662416-51662630
cg20865740	0.130458	cg20865740	3	CDGAP	NM_020754	Body			TRUE
cg17102648	0.129853	cg17102648	1						TRUE
cg11636702	0.129843	cg11636702	4	MIR572	NR_030298	Body	chr4:11370229-11370886	Island	NA	4:10979328-10980240
cg14870234	0.128979	cg14870234	X	ARMCX3;ARMCX3;ARMCX3	NM_016607;NM_177947;NM_177948	5'UTR;5'UTR;5'UTR			NA	X:100764790-100765787
cg09284949	0.128492	cg09284949	19	SHANK1	NM_016148	Body	chr19:51189824-51190109	S_Shore	TRUE	19:55881374-55882046
cg08553524	0.126551	cg08553524	5						TRUE
cg07115462	0.126383	cg07115462	3						NA
cg05593615	0.126308	cg05593615	8	KCTD9	NM_017634	Body			TRUE
cg26544665	0.126285	cg26544665	5	PPAP2A;PPAP2A	NM_176895;NM_003711	Body;Body			TRUE
cg09695307	0.125476	cg09695307	10	RTKN2	NM_145307	Body			TRUE
cg10037680	0.125136	cg10037680	11	PGA5	NM_014224	TSS1500			NA
cg23078522	0.124593	cg23078522	3	FXR1;FXR1;FXR1	NM_001013438;NM_005087;NM_001013439	3'UTR;3'UTR;3'UTR			NA
cg10095057	0.12447	cg10095057	17	MYST2	NM_007067	Body	chr17:47865974-47866724	S_Shelf	NA
cg23968893	0.124244	cg23968893	1	MAEL	NM_032858	TSS1500	chr1:166958220-166958683	Island	NA	1:165224845-165225561
cg03846022	0.124004	cg03846022	16	PDPK1;LOC652276;PDPK1	NM_031268;NR_015441;NM_002613	3'UTR;TSS1500;3'UTR	chr16:2653221-2653847	N_Shore	NA
cg03627295	0.123683	cg03627295	13	LCP1;LCP1	NM_002298;NM_002298	1stExon;5'UTR			NA
cg22911687	0.123488	cg22911687	5	PAM;PAM;PAM;PAM	NM_138822;NM_138766;NM_000919;NM_138821	Body;Body;Body;Body			TRUE
cg09187505	0.123167	cg09187505	6				chr6:106433984-106434459	Island	TRUE	6:106541047-106541152
cg10835417	0.123077	cg10835417	15	MCTP2;MCTP2	NM_018349;NM_001159643	Body;Body			TRUE
cg00326208	0.122941	cg00326208	11	OR8A1	NM_001005194	1stExon			NA
cg12731838	0.12282	cg12731838	11						TRUE
cg13682345	0.122773	cg13682345	1	LRRC8C	NM_032270	Body			TRUE
cg16465407	0.122606	cg16465407	7	PER4	NR_002790	TSS200			NA
cg00267286	0.121594	cg00267286	10	C1QL3	NM_001010908	TSS200	chr10:16561604-16563822	S_Shore	NA
cg12999318	0.121543	cg12999318	4						TRUE
cg12944030	0.121353	cg12944030	X	FAM104B;FAM104B;FAM104B;FAM104B;FAM104B;FAM104B;FAM104B;FAM104B;FAM104B;FAM104B	NM_001166699;NR_030722;NM_001166703;NM_001166701;NM_001166703;NM_001166704;NM_001166700;NM_001166702;NM_001166702;NM_138362	Body;Body;5'UTR;Body;1stExon;Body;Body;5'UTR;1stExon;Body	chrX:55187321-55188007	Island	NA	X:55203967-55204813
cg22569587	0.121064	cg22569587	X	GPR143	NM_000273	Body	chrX:9733154-9734064	Island	NA	X:9693155-9693938
cg04115026	0.120708	cg04115026	5	TRIO	NM_007118	Body			TRUE
cg16641060	0.120369	cg16641060	X	NKRF;NKRF	NM_017544;NM_017544	1stExon;5'UTR	chrX:118739709-118740515	Island	NA	X:118623335-118624670
cg16682257	0.120316	cg16682257	1	KIF26B	NM_018012	Body			NA	1:243478166-243478336
cg18098065	0.119705	cg18098065	8				chr8:1764328-1765171	S_Shore	TRUE	8:1753018-1753882
cg03534326	0.119443	cg03534326	8						NA	8:763759-763931
cg21482472	0.119323	cg21482472	13				chr13:81229047-81229445	Island	NA	13:80126929-80127419
cg25064274	0.119186	cg25064274	1						TRUE
cg02598807	0.11907	cg02598807	11	AP2A2	NM_012305	Body	chr11:975211-975776	S_Shore	TRUE	11:967036-967596
cg20943251	0.118817	cg20943251	7	COL1A2	NM_000089	3'UTR			NA
cg17036624	0.11794	cg17036624	3	OXTR	NM_000916	TSS1500	chr3:8808961-8811280	S_Shore	NA
cg00318737	0.117829	cg00318737	9				chr9:31253816-31254763	N_Shore	NA
cg13386215	0.117307	cg13386215	5	LYRM7	NM_181705	3'UTR			NA
cg03694138	0.117201	cg03694138	7						TRUE
cg26480092	0.117164	cg26480092	7						NA
cg23406436	0.117157	cg23406436	19	ZNF253	NM_021047	TSS1500	chr19:19971577-19971863	S_Shelf	NA
cg12435134	0.116513	cg12435134	4	NAAA;NAAA	NM_001042402;NM_014435	Body;Body	chr4:76861089-76862426	N_Shore	NA
cg05511148	0.115815	cg05511148	4						TRUE
cg23591302	0.115646	cg23591302	12	PRICKLE1;PRICKLE1;PRICKLE1;PRICKLE1	NM_153026;NM_001144881;NM_001144882;NM_001144883	5'UTR;5'UTR;5'UTR;5'UTR	chr12:42876654-42878193	N_Shore	NA	12:41162357-41162396
cg22105827	0.115638	cg22105827	15						NA	15:77639057-77639146
cg14906980	0.115021	cg14906980	10						TRUE
cg03130292	0.114466	cg03130292	17	TLK2;TLK2	NM_006852;NM_001112707	Body;Body			TRUE
cg15238831	0.114285	cg15238831	12	GLT1D1	NM_144669	Body			NA
cg13937462	0.113458	cg13937462	11	MUPCDH;MUPCDH;MUPCDH;MUPCDH	NM_021924;NM_031264;NM_031264;NM_021924	5'UTR;5'UTR;1stExon;1stExon	chr11:624780-625053	Island	NA	11:614603-614999
cg01606770	0.113262	cg01606770	1	PTBP2	NM_021190	3'UTR			NA
cg20758834	0.112624	cg20758834	4	ANK2;ANK2;ANK2	NM_001148;NM_001127493;NM_020977	Body;Body;Body			NA
cg12083291	0.112585	cg12083291	2	THADA;THADA	NM_022065;NM_001083953	Body;Body			NA	2:43377487-43378683
cg00378950	0.112379	cg00378950	X	TGIF2LX	NM_138960	Body			NA	X:89064069-89064160
cg08659421	0.112375	cg08659421	16	IL32;IL32;IL32;IL32;IL32;IL32;IL32;IL32	NM_001012632;NM_001012636;NM_004221;NM_001012718;NM_001012635;NM_001012634;NM_001012631;NM_001012633	Body;Body;Body;Body;Body;Body;Body;Body			NA
cg06148972	0.112346	cg06148972	X	MTM1	NM_000252	TSS1500	chrX:149736720-149737756	Island	NA
cg13314863	0.112332	cg13314863	10	EXOC6;EXOC6	NM_001013848;NM_001013848	5'UTR;1stExon			NA
cg16610804	0.112317	cg16610804	12						TRUE
cg04908077	0.111982	cg04908077	3						TRUE
cg02399415	0.111717	cg02399415	10						NA
cg19302605	0.111649	cg19302605	1	OR2L13	NM_175911	TSS1500	chr1:248100325-248100726	N_Shore	NA	1:246166380-246167277
cg12345382	0.111606	cg12345382	13				chr13:32420630-32421274	N_Shelf	NA
cg04246253	0.111586	cg04246253	17				chr17:41561040-41561370	N_Shelf	NA
cg21653586	0.111505	cg21653586	11						NA
cg05023691	0.111298	cg05023691	1	RGS13;RGS13	NM_144766;NM_002927	TSS200;TSS200			NA
cg03216884	0.11127	cg03216884	6	DST;DST;DST;DST	NM_001144770;NM_183380;NM_001144771;NM_001144769	Body;Body;Body;Body			TRUE
cg01268383	0.110765	cg01268383	16						NA	16:33856307-33856387
cg26896255	0.110374	cg26896255	1	DNM3;DNM3	NM_015569;NM_001136127	Body;Body			TRUE
cg17309610	0.11033	cg17309610	11	SFRS2B	NM_032102	1stExon	chr11:94800243-94801117	Island	NA	11:94439892-94440801
cg20108357	0.110197	cg20108357	11	BDNF;BDNF;BDNF;BDNF;BDNF;BDNF;BDNF;BDNF;BDNF;BDNF;BDNF;BDNF;BDNF;BDNF;BDNF;BDNF	NM_170731;NM_170732;NM_170734;NM_001143806;NM_001143812;NM_001143813;NM_001143809;NM_001143808;NM_001143815;NM_001143805;NM_170733;NM_001143807;NM_001143814;NM_001143810;NM_001709;NM_001143811	Body;5'UTR;Body;5'UTR;5'UTR;5'UTR;Body;5'UTR;5'UTR;5'UTR;5'UTR;5'UTR;5'UTR;5'UTR;5'UTR;5'UTR	chr11:27721661-27722639	N_Shelf	NA
cg12425283	0.109504	cg12425283	2	STARD7	NM_020151	Body			TRUE
cg18412984	0.109323	cg18412984	14	WDR20;WDR20;WDR20;WDR20;HSP90AA1	NM_181291;NM_181308;NM_144574;NM_181302;NM_001017963	TSS1500;TSS1500;TSS1500;TSS1500;Body	chr14:102605597-102606977	N_Shore	NA
cg02088197	0.109133	cg02088197	1						NA	1:147478760-147479147
cg03871930	0.108962	cg03871930	6	VPS52	NM_022553	Body	chr6:33239326-33240099	N_Shore	NA
cg17979426	0.108432	cg17979426	13	TRPC4;TRPC4;TRPC4;TRPC4;TRPC4;TRPC4	NM_001135957;NM_016179;NM_001135956;NM_001135958;NM_003306;NM_001135955	Body;Body;Body;Body;Body;Body			TRUE
cg14431257	0.10821	cg14431257	9	NFIB	NM_005596	3'UTR			NA
cg02274550	0.108104	cg02274550	2	ACTG2	NM_001615	TSS200			NA
cg04039225	0.108071	cg04039225	3	SAMD7;SAMD7	NM_182610;NM_182610	5'UTR;1stExon			NA
cg15945235	0.107694	cg15945235	10	ANKRD22;ANKRD22	NM_144590;NM_144590	1stExon;5'UTR			NA
cg18886814	0.107639	cg18886814	18	ATP9B	NM_198531	Body	chr18:76828638-76829796	S_Shelf	NA	18:74933619-74934653
cg02107718	0.107593	cg02107718	20	GNAS;GNAS;GNAS;GNAS	NM_001077490;NM_016592;NR_003259;NM_080425	3'UTR;3'UTR;TSS1500;Body	chr20:57463652-57467739	Island	NA	20:56896850-56898023
cg27317046	0.10752	cg27317046	14	LTBP2	NM_000428	Body			TRUE
cg26445794	0.107463	cg26445794	16	NUBP1	NM_002484	TSS1500	chr16:10837584-10838196	N_Shore	NA
cg10695761	0.107404	cg10695761	22				chr22:21537575-21538849	S_Shore	NA	22:19869267-19869544
cg24428218	0.107284	cg24428218	10				chr10:126303794-126304213	Island	NA	10:126293785-126294203
cg04869136	0.107279	cg04869136	1	PPP2R5A;SNORA16B	NM_006243;NR_004389	Body;TSS1500			NA
cg18071348	0.106705	cg18071348	5	LOC285692	NR_027112	Body			NA
cg22436195	0.1066	cg22436195	4						TRUE
cg26861460	0.106594	cg26861460	22	PARVG;PARVG;PARVG;PARVG	NM_022141;NM_001137605;NR_024427;NR_024426	TSS1500;5'UTR;Body;TSS1500			NA
cg21871038	0.106445	cg21871038	6	TFAP2D	NM_172238	Body			TRUE
cg17014718	0.106194	cg17014718	3				chr3:174094995-174095258	Island	NA	3:175577690-175578449
cg26970316	0.106169	cg26970316	15	CCNB2	NM_004701	Body	chr15:59397270-59397749	S_Shelf	NA
cg19224886	0.105758	cg19224886	12	ZFC3H1	NM_144982	Body	chr12:72056768-72057787	N_Shelf	NA
cg19992785	0.105006	cg19992785	11	PDGFD;PDGFD	NM_025208;NM_033135	Body;Body			TRUE
cg05326984	0.104534	cg05326984	6	HYMAI;PLAGL1;PLAGL1;PLAGL1;PLAGL1;PLAGL1;PLAGL1;PLAGL1;PLAGL1	NR_002768;NM_006718;NM_002656;NM_001080951;NM_001080954;NM_001080956;NM_001080953;NM_001080955;NM_001080952	Body;TSS1500;TSS1500;5'UTR;TSS1500;TSS1500;TSS1500;5'UTR;TSS1500	chr6:144328916-144329847	Island	NA	6:144370627-144371616
cg00684101	0.104435	cg00684101	2				chr2:74981752-74981972	N_Shelf	NA
cg16100845	0.103804	cg16100845	8						NA	8:49734898-49734984
cg20814179	0.103589	cg20814179	4	TMEM175	NM_032326	5'UTR	chr4:940613-941057	Island	NA	4:930644-931149
cg07665575	0.103579	cg07665575	11	RAG1	NM_000448	5'UTR			NA
cg21729244	0.103114	cg21729244	X	ZNF449	NM_152695	3'UTR			NA
cg09433794	0.102774	cg09433794	4				chr4:156129168-156130209	N_Shelf	NA
cg14602530	0.102709	cg14602530	4				chr4:4859632-4860191	Island	NA	4:4910563-4911092
cg03359430	0.10269	cg03359430	10	ZDHHC6	NM_022494	Body	chr10:114206604-114207320	N_Shore	NA
cg04295094	0.102459	cg04295094	1				chr1:44568991-44569399	N_Shelf	NA
cg10788466	0.102296	cg10788466	6	GPX5;GPX5	NM_003996;NM_001509	Body;Body			NA
cg00525964	0.102051	cg00525964	5						TRUE
cg10721491	0.101913	cg10721491	19				chr19:29583946-29584264	N_Shelf	NA
cg13603332	0.101665	cg13603332	9	SLC44A1	NM_080546	Body			TRUE
cg14522298	0.101585	cg14522298	7						NA	7:73283636-73283867
cg06617834	0.10134	cg06617834	4						TRUE
cg01777672	0.101254	cg01777672	12	PDZRN4	NM_001164595	Body	chr12:41582155-41582975	S_Shelf	NA
cg23433285	0.101224	cg23433285	11	PACSIN3	NM_016223	Body	chr11:47198027-47198885	S_Shelf	NA	11:47158378-47158734
cg22926869	0.101196	cg22926869	3	HHLA2	NM_007072	TSS200			NA
cg03245271	0.100904	cg03245271	8	XKR6	NM_173683	Body			NA	8:11002840-11002954
cg23541273	0.100299	cg23541273	2	PPM1G;PPM1G	NM_002707;NM_177983	Body;Body	chr2:27631884-27632822	N_Shore	NA
cg06704455	0.100209	cg06704455	22	ELFN2	NM_052906	5'UTR	chr22:37815803-37816477	N_Shore	TRUE
cg24806571	0.0996886	cg24806571	5	PRDM6	NM_001136239	Body	chr5:122433878-122435551	S_Shelf	NA
cg20360395	0.0996266	cg20360395	12				chr12:132673993-132675241	N_Shelf	NA	12:131236811-131237208
cg19235974	0.0994825	cg19235974	12				chr12:1058481-1059430	S_Shelf	NA
cg01667018	0.0990198	cg01667018	15				chr15:80544014-80544662	S_Shelf	NA
cg12458993	0.0988202	cg12458993	X	MAGIX;MAGIX;MAGIX;MAGIX	NM_001099682;NM_001099680;NM_024859;NM_001099681	TSS200;TSS1500;TSS200;TSS200	chrX:49019048-49019334	Island	NA
cg05943200	0.0986873	cg05943200	3	BFSP2	NM_003571	Body			NA
cg07319363	0.0985317	cg07319363	15						NA
cg14156149	0.0985246	cg14156149	13	C13orf23;C13orf23	NM_025138;NM_170719	Body;Body			TRUE
cg06481920	0.0981078	cg06481920	2				chr2:132431210-132431768	Island	NA
cg20460514	0.0979963	cg20460514	2	LPIN1	NM_145693	Body			NA	2:11834814-11835257
cg26949612	0.0979426	cg26949612	2	OSBPL6	NM_032523	5'UTR			TRUE
cg16643151	0.0975984	cg16643151	10	GRID1	NM_017551	Body	chr10:88122924-88127364	Island	TRUE
cg13904527	0.097492	cg13904527	6						NA	6:141377085-141377525
cg11671335	0.0974517	cg11671335	6	NOTCH4	NM_004557	Body	chr6:32163292-32164383	S_Shore	NA
cg03131064	0.0971771	cg03131064	19	AES;AES;AES	NM_198970;NM_001130;NM_198969	TSS1500;TSS1500;TSS200	chr19:3061188-3061952	S_Shore	NA
cg22655436	0.0970429	cg22655436	8	FLJ43860	NM_207414	TSS1500			NA
cg17362900	0.0970217	cg17362900	6	HLA-DPB1	NM_002121	Body	chr6:33048416-33048814	N_Shore	NA
cg20338426	0.0963537	cg20338426	11	ME3;ME3;ME3	NM_006680;NM_001161586;NM_001014811	Body;Body;Body			TRUE
cg23619808	0.0962301	cg23619808	13	ZC3H13	NM_015070	Body			NA	13:45439927-45440057
cg09949775	0.09547	cg09949775	19	COMP;COMP	NM_000095;NM_000095	1stExon;5'UTR	chr19:18899037-18902284	Island	NA	19:18760038-18763274
cg07832006	0.277507	cg07832006	1	SYCP1	NM_003176	TSS200	chr1:115397448-115397942	N_Shore	NA
cg14659082	0.193806	cg14659082	19	SLC39A3;SLC39A3	NM_213568;NM_144564	TSS1500;TSS1500	chr19:2739851-2740393	S_Shore	NA
cg07687070	0.188461	cg07687070	10						NA	10:125317542-125317660
cg23496597	0.185935	cg23496597	20	GNAS;GNAS;GNAS;GNAS	NM_001077490;NM_016592;NR_003259;NM_080425	3'UTR;3'UTR;TSS1500;Body	chr20:57463652-57467739	Island	NA	20:56896850-56898023
cg11179629	0.174239	cg11179629	X	MMGT1	NM_173470	TSS200	chrX:135055671-135056158	S_Shore	NA	X:134883392-134884371
cg05581314	0.172194	cg05581314	6	TRIM26	NM_003449	5'UTR			NA
cg26727221	0.16513	cg26727221	8						TRUE
cg20449833	0.160375	cg20449833	2	RHOQ	NM_012249	1stExon	chr2:46770149-46770370	Island	NA	2:46622910-46624450
cg07021810	0.160255	cg07021810	6				chr6:28831682-28832134	N_Shore	NA
cg16840744	0.158863	cg16840744	8						NA	8:66320162-66320293
cg09968723	0.157271	cg09968723	8	BAI1	NM_001702	1stExon	chr8:143545445-143546178	Island	TRUE	8:143542513-143543641
cg26419584	0.156515	cg26419584	17				chr17:37009471-37010118	S_Shore	NA	17:34264993-34265166
cg15222215	0.154523	cg15222215	20	GNAS;GNAS;GNAS;GNAS	NM_001077490;NM_016592;NR_003259;NM_080425	3'UTR;3'UTR;TSS1500;Body	chr20:57463652-57467739	Island	NA	20:56896850-56898023
cg27611263	0.15417	cg27611263	2	THUMPD2;THUMPD2	NM_025264;NR_028102	TSS1500;TSS1500	chr2:40006090-40006463	S_Shore	NA
cg26522684	0.154114	cg26522684	7	DKFZp434L192	NR_026929	TSS1500			NA
cg27368039	0.149486	cg27368039	6	MAK	NM_005906	Body			NA
cg23616527	0.149262	cg23616527	17						NA	17:48316357-48316779
cg18959907	0.148507	cg18959907	2	ACYP2	NM_138448	Body			TRUE	2:54370671-54370896
cg22773093	0.148328	cg22773093	12	NELL2;NELL2;NELL2;NELL2;NELL2	NM_001145110;NM_001145107;NM_001145109;NM_006159;NM_001145108	Body;Body;TSS200;Body;Body	chr12:45269830-45270835	N_Shore	NA	12:43555263-43555910
cg10804656	0.148164	cg10804656	10				chr10:22623350-22625875	Island	TRUE	10:22663357-22663769
cg27047494	0.147836	cg27047494	5						TRUE
cg15706943	0.146927	cg15706943	4	SHROOM3	NM_020859	Body			TRUE
cg17494772	0.146753	cg17494772	7	FBXL18	NM_024963	Body	chr7:5539957-5541567	Island	NA	7:5506501-5508150
cg24716664	0.145841	cg24716664	11	AP2A2	NM_012305	Body	chr11:1007921-1008343	N_Shore	NA	11:995993-996334
cg12689752	0.14463	cg12689752	1	IQGAP3	NM_178229	3'UTR			TRUE
cg15874481	0.144425	cg15874481	11	SHANK2	NM_012309	Body			TRUE	11:70194638-70194735
cg06066587	0.14364	cg06066587	16						NA	16:48006179-48006384
cg09832911	0.143404	cg09832911	10	ALOX5	NM_000698	Body	chr10:45922831-45923375	S_Shore	NA	10:45242949-45243685
cg05548402	0.142799	cg05548402	16						TRUE
cg04157255	0.142451	cg04157255	13						NA
cg02741177	0.142181	cg02741177	4	PROL1	NM_021225	TSS1500			NA
cg06653796	0.141495	cg06653796	20	LIME1	NM_017806	TSS200	chr20:62368955-62371962	N_Shore	NA
cg03654774	0.13948	cg03654774	3				chr3:98376316-98376542	S_Shore	NA
cg08203210	0.13923	cg08203210	6				chr6:26156449-26157146	N_Shelf	NA
cg01169624	0.139021	cg01169624	7	SGCE;PEG10;SGCE;PEG10;SGCE	NM_001099401;NM_015068;NM_001099400;NM_001040152;NM_003919	TSS1500;5'UTR;TSS1500;5'UTR;TSS1500	chr7:94284858-94286527	S_Shore	NA	7:94122801-94124944
cg16016281	0.138475	cg16016281	5						TRUE	5:14161369-14161433
cg09282654	0.138226	cg09282654	7	SPAM1;SPAM1	NM_153189;NM_003117	TSS1500;TSS1500			NA
cg10280963	0.138006	cg10280963	6				chr6:18277417-18278062	S_Shelf	NA
cg23527387	0.136831	cg23527387	2	REV1;REV1	NM_016316;NM_001037872	Body;Body			TRUE
cg10055593	0.136329	cg10055593	7	GLI3	NM_000168	5'UTR	chr7:42267546-42267823	N_Shore	NA
cg10961486	0.136164	cg10961486	4						TRUE
cg05971102	0.135719	cg05971102	2				chr2:3750828-3751927	S_Shore	TRUE
cg08702915	0.135367	cg08702915	1	RABGGTB;SNORD45B	NM_004582;NR_002748	Body;TSS1500			NA
cg22343327	0.133162	cg22343327	1						TRUE
cg14254748	0.132911	cg14254748	1	L1TD1;L1TD1	NM_001164835;NM_019079	TSS200;TSS200	chr1:62660555-62660946	N_Shore	NA	1:62432908-62433521
cg13994408	0.130925	cg13994408	X	MAGEA10;MAGEA10	NM_001011543;NM_021048	TSS1500;TSS1500			NA
cg03070262	0.129568	cg03070262	7				chr7:57484168-57485070	Island	NA	7:57488084-57489888
cg10564626	0.128464	cg10564626	13	MIR548F5;NBEA	NR_031646;NM_015678	Body;3'UTR			NA
cg21300019	0.12737	cg21300019	4	HS3ST1	NM_005114	5'UTR			TRUE
cg25060172	0.126319	cg25060172	4	CDKL2	NM_003948	TSS1500	chr4:76555366-76556079	Island	TRUE	4:76774371-76775103
cg18741175	0.125007	cg18741175	3						NA	3:54042959-54043074
cg14328415	0.124851	cg14328415	9	LCN12	NM_178536	Body	chr9:139847313-139847559	Island	NA
cg01860297	0.124611	cg01860297	5	BASP1	NM_006317	Body	chr5:17275782-17275998	Island	NA	5:17328403-17328932
cg17254386	0.124452	cg17254386	5	MCCC2	NM_022132	Body			TRUE
cg13456960	0.124195	cg13456960	19	KDM4B	NM_015015	Body	chr19:5141263-5141603	N_Shore	NA	19:5090355-5090766
cg15057941	0.124102	cg15057941	X	KCNE1L;KCNE1L	NM_012282;NM_012282	3'UTR;1stExon	chrX:108867762-108868486	N_Shore	TRUE
cg03287633	0.123519	cg03287633	11	DYNC2H1;DYNC2H1	NM_001377;NM_001080463	Body;Body			TRUE
cg14221700	0.123294	cg14221700	1				chr1:111148983-111150186	S_Shelf	NA
cg02880032	0.122807	cg02880032	2	TTN;TTN;TTN;TTN;TTN	NM_133378;NM_133432;NM_003319;NM_133379;NM_133437	Body;Body;Body;Body;Body			NA
cg13125488	0.12222	cg13125488	11	LOC399959;BLID	NR_024430;NM_001001786	Body;TSS1500			NA
cg10832714	0.121872	cg10832714	12						TRUE
cg11720861	0.121489	cg11720861	X	DCAF12L2	NM_001013628	TSS1500	chrX:125299245-125300436	Island	NA	X:125126454-125128155
cg10617224	0.121344	cg10617224	12	WSB2	NM_018639	3'UTR			NA
cg07454742	0.120544	cg07454742	17	ASB16;C17orf65	NM_080863;NM_178542	Body;5'UTR	chr17:42254134-42254603	S_Shore	NA
cg10334509	0.119841	cg10334509	1				chr1:44568991-44569399	S_Shelf	NA
cg24135211	0.119078	cg24135211	14	SYNE2;SYNE2	NM_182914;NM_015180	5'UTR;5'UTR			TRUE
cg20958732	0.118253	cg20958732	X	MBNL3	NM_001170704	TSS200	chrX:131623144-131624115	Island	NA	X:131450787-131451823
cg18634175	0.117561	cg18634175	3	ITGB5	NM_002213	Body			TRUE
cg13385601	0.117	cg13385601	15						NA
cg19366042	0.116223	cg19366042	2						NA
cg03628053	0.116119	cg03628053	15	FBN1	NM_000138	Body	chr15:48936810-48938577	N_Shelf	NA
cg00914222	0.11514	cg00914222	1	PTPRU;PTPRU;PTPRU	NM_133178;NM_133177;NM_005704	Body;Body;Body	chr1:29585897-29586598	Island	NA
cg25410789	0.114861	cg25410789	11	NAV2;NAV2;NAV2;NAV2	NM_182964;NM_001111018;NM_145117;NM_001111019	Body;Body;Body;Body			TRUE
cg08867399	0.114786	cg08867399	2	HS6ST1	NM_004807	TSS1500	chr2:129075197-129077639	Island	NA	2:128793679-128794109
cg05477457	0.114781	cg05477457	4	PALLD;PALLD;PALLD;PALLD	NM_016081;NM_001166110;NM_001166109;NM_001166108	Body;Body;Body;Body	chr4:169799086-169799625	Island	NA	4:170035269-170036226
cg25059899	0.114736	cg25059899	18	BCL2	NM_000633	Body			NA	18:59055308-59055399
cg10446433	0.114678	cg10446433	2	BRE;BRE;BRE;BRE;BRE	NM_199192;NM_199193;NM_199191;NM_004899;NM_199194	Body;Body;Body;Body;Body			TRUE
cg25927215	0.112552	cg25927215	6						TRUE
cg18966688	0.112485	cg18966688	7	AUTS2;AUTS2	NM_015570;NM_001127231	Body;Body	chr7:70096263-70096501	Island	TRUE	7:69733962-69734428
cg25292098	0.11189	cg25292098	20	EFCAB8	NM_001143967	TSS1500			TRUE
cg02074191	0.111699	cg02074191	5	PCDHGA4;PCDHGB5;PCDHGA6;PCDHGA1;PCDHGA8;PCDHGA5;PCDHGB1;PCDHGB5;PCDHGB4;PCDHGA3;PCDHGA2;PCDHGA7;PCDHGB2;PCDHGB3	NM_018917;NM_032099;NM_018919;NM_018912;NM_032088;NM_018918;NM_018922;NM_018925;NM_003736;NM_018916;NM_018915;NM_018920;NM_018923;NM_018924	Body;1stExon;Body;Body;Body;Body;Body;1stExon;Body;Body;Body;Body;Body;Body	chr5:140779013-140779659	Island	NA	5:140759113-140759885
cg21211413	0.111033	cg21211413	15	ACAN;ACAN	NM_013227;NM_001135	5'UTR;5'UTR	chr15:89346043-89347203	S_Shore	NA
cg04629424	0.110864	cg04629424	12	LRRC23;LRRC23;LRRC23	NM_006992;NM_201650;NM_001135217	Body;Body;Body	chr12:7023261-7024089	N_Shelf	NA
cg01903702	0.110299	cg01903702	1						TRUE
cg19827511	0.109977	cg19827511	14	ITPK1;ITPK1;ITPK1	NM_001142593;NM_014216;NM_001142594	Body;Body;Body	chr14:93581083-93582797	N_Shore	TRUE
cg21008040	0.109924	cg21008040	14	ATL1	NM_001127713	5'UTR	chr14:51026872-51027570	N_Shelf	NA
cg05768032	0.109664	cg05768032	16				chr16:30645692-30646125	S_Shore	NA
cg27183791	0.109434	cg27183791	16	ANKRD11	NM_013275	Body			TRUE	16:87909321-87909674
cg26154714	0.109348	cg26154714	1				chr1:27320127-27321146	N_Shore	TRUE
cg13335935	0.109206	cg13335935	7						NA
cg01076217	0.108749	cg01076217	6	IL20RA	NM_014432	Body	chr6:137365299-137366126	N_Shore	NA
cg18309255	0.108743	cg18309255	2	DIRC3	NR_026597	Body			TRUE
cg26738530	0.108713	cg26738530	15	THSD4	NM_024817	Body			TRUE
cg02285579	0.108479	cg02285579	X				chrX:106515698-106516368	Island	NA	X:106402355-106403024
cg05365121	0.10827	cg05365121	X	ZNF275	NM_001080485	5'UTR	chrX:152599434-152600076	Island	NA	X:152252540-152253259
cg26177311	0.108233	cg26177311	17	PEMT;PEMT;PEMT	NM_148172;NM_148173;NM_007169	Body;Body;Body			TRUE
cg18520925	0.107861	cg18520925	6	C6orf222	NM_001010903	TSS1500			NA
cg01090926	0.107767	cg01090926	14	KIAA0317	NM_001039479	Body			TRUE
cg10184328	0.107588	cg10184328	7	SVOPL;SVOPL	NM_001139456;NM_174959	Body;TSS200	chr7:138348962-138349444	Island	NA	7:137999314-138000282
cg21787386	0.10705	cg21787386	12	MLL2	NM_003482	TSS1500	chr12:49453637-49454762	N_Shelf	NA
cg05370638	0.106945	cg05370638	X	DYNLT3	NM_006520	1stExon	chrX:37706295-37706972	Island	NA	X:37591303-37591888
cg07207070	0.106735	cg07207070	17	HRNBP3	NM_001082575	5'UTR			NA	17:74885125-74885323
cg09234578	0.106598	cg09234578	X	NHS	NM_198270	Body	chrX:17393159-17395817	Island	NA	X:17302651-17305714
cg04867491	0.106531	cg04867491	20	BCAS1	NM_003657	TSS1500			NA
cg01557951	0.106315	cg01557951	1				chr1:50892437-50893243	N_Shore	NA	1:50664770-50665293
cg02966899	0.106193	cg02966899	15	ZNF609	NM_015042	Body			TRUE
cg18634760	0.106078	cg18634760	13	CPB2;CPB2	NM_001872;NM_016413	TSS200;TSS200			NA
cg26925463	0.106064	cg26925463	7	AKR1B1	NM_001628	Body	chr7:134143115-134144063	N_Shelf	NA
cg07189962	0.105948	cg07189962	6	ESR1;ESR1	NM_001122742;NM_001122741	5'UTR;TSS1500	chr6:152128822-152129771	N_Shelf	NA
cg02459415	0.105157	cg02459415	11	OR5L2	NM_001004739	1stExon			NA
cg00899976	0.104958	cg00899976	20	PMEPA1;PMEPA1;PMEPA1;PMEPA1	NM_199171;NM_199170;NM_199169;NM_020182	Body;Body;Body;Body	chr20:56227252-56227687	Island	NA	20:55660410-55661077
cg13832604	0.103431	cg13832604	6	RREB1;RREB1;RREB1;RREB1	NM_001003700;NM_001003699;NM_001168344;NM_001003698	5'UTR;5'UTR;5'UTR;5'UTR	chr6:7141036-7141576	S_Shore	NA	6:7086995-7087066
cg18186327	0.103417	cg18186327	1						TRUE
cg10532833	0.103251	cg10532833	5	SPINK5;SPINK5;SPINK5	NM_001127698;NM_001127699;NM_006846	TSS1500;TSS1500;TSS1500			NA
cg01099300	0.102892	cg01099300	10						TRUE
cg22012583	0.102786	cg22012583	1	LASS2;LASS2	NM_181746;NM_022075	TSS1500;TSS1500	chr1:150946496-150947950	Island	NA	1:149213121-149214574
cg16223976	0.102688	cg16223976	13	STARD13;STARD13;STARD13	NM_052851;NM_178007;NM_178006	Body;Body;Body			TRUE
cg08855630	0.102541	cg08855630	3	FAM19A4;FAM19A4	NM_182522;NM_001005527	5'UTR;5'UTR	chr3:68980783-68982035	N_Shelf	NA
cg25602520	0.101957	cg25602520	11	NTM	NM_001048209	Body			TRUE
cg01813280	0.101951	cg01813280	6				chr6:168590832-168591394	Island	NA
cg08048194	0.101776	cg08048194	12	OR6C74	NM_001005490	1stExon			NA
cg17007628	0.101739	cg17007628	5	PCDHB12;PCDHB12	NM_018932;NM_018932	5'UTR;1stExon	chr5:140589744-140590657	N_Shore	NA	5:140568565-140568673
cg06348737	0.101703	cg06348737	1	GPR153	NM_207370	5'UTR	chr1:6320137-6320942	N_Shelf	NA
cg26247168	0.101615	cg26247168	11	TRIM29	NM_012101	Body			NA
cg15189715	0.101064	cg15189715	15				chr15:79724099-79725643	N_Shore	NA
cg21745164	0.100904	cg21745164	16	CHP2	NM_022097	TSS1500	chr16:23765969-23766869	N_Shore	NA
cg17481235	0.10025	cg17481235	6	PNLDC1	NM_173516	Body			TRUE	6:160160954-160161569
cg00827196	0.0996387	cg00827196	10						NA
cg06875836	0.099607	cg06875836	5	MTRR;MTRR	NM_024010;NM_002454	Body;Body			TRUE
cg08824221	0.0993514	cg08824221	11	LGR4	NM_018490	Body			TRUE
cg19583265	0.0989751	cg19583265	2	NMS	NM_001011717	TSS200			NA
cg13521797	0.0986512	cg13521797	2	ICA1L	NM_138468	TSS1500	chr2:203735925-203736883	S_Shore	NA
cg18228076	0.0984279	cg18228076	17	MAPT;MAPT;MAPT;MAPT;MAPT;MAPT	NM_001123067;NM_016835;NM_016834;NM_001123066;NM_005910;NM_016841	5'UTR;5'UTR;5'UTR;5'UTR;5'UTR;5'UTR			TRUE
cg13811879	0.0983378	cg13811879	9	SARDH;SARDH	NM_001134707;NM_007101	Body;Body			TRUE
cg23289079	0.0982744	cg23289079	5	PRDM6	NM_001136239	Body	chr5:122430676-122431443	N_Shore	TRUE	5:122458317-122458409
cg05040219	0.0982227	cg05040219	1	GLIS1	NM_147193	TSS1500	chr1:54203402-54205310	N_Shelf	TRUE
cg08232855	0.0980651	cg08232855	5	MAST4;MAST4	NM_001164664;NM_198828	Body;Body			TRUE
cg20270341	0.0979615	cg20270341	11						TRUE
cg03644629	0.0974917	cg03644629	3	FLJ25363	NM_001145553	Body			NA
cg12409683	0.0970769	cg12409683	X				chrX:39871532-39874766	Island	NA
cg18303437	0.096312	cg18303437	3						NA	3:138710901-138711327
cg03459809	0.0960514	cg03459809	1	EPHX1;EPHX1;EPHX1	NM_000120;NM_000120;NM_001136018	1stExon;5'UTR;5'UTR			NA
cg21488396	0.0956607	cg21488396	11						TRUE
cg21236655	0.0955597	cg21236655	9	TNC	NM_002160	5'UTR			NA
cg21996351	0.0952282	cg21996351	1	KLHDC8A	NM_018203	TSS200			NA
cg06872964	0.0950252	cg06872964	1	IFI44L	NM_006820	TSS1500			NA
cg00407329	0.131289	cg00407329	6	SIM1	NM_005068	Body	chr6:100895007-100895246	N_Shore	NA
cg02181369	0.201793	cg02181369	6	DOPEY1	NM_015018	3'UTR			NA
cg04784410	0.115083	cg04784410	14	SNORD113-4	NR_003232	TSS200			NA
cg04975939	0.130115	cg04975939	12	MED13L	NM_015335	Body			TRUE
cg05365231	0.112646	cg05365231	11	BIRC2	NM_001166	3'UTR			NA
cg07139363	0.176005	cg07139363	6	ARID1B;ARID1B;ARID1B	NM_017519;NM_175863;NM_020732	Body;Body;Body			TRUE
cg10419904	0.120552	cg10419904	2	CNTNAP5	NM_130773	Body			NA
cg12153480	0.130993	cg12153480	3	EIF4A2	NM_001967	Body	chr3:186500738-186502048	S_Shelf	NA
cg12665414	0.141668	cg12665414	5	CPEB4	NM_030627	Body	chr5:173314931-173315979	S_Shelf	NA
cg14575983	0.12544	cg14575983	5	FAM174A	NM_198507	3'UTR			NA
cg15312498	0.114871	cg15312498	8						TRUE
cg15625636	0.171308	cg15625636	14	GPR65	NM_003608	5'UTR			NA
cg15690985	0.138068	cg15690985	10						NA	10:15056512-15056566
cg15791815	0.127193	cg15791815	4	GRID2	NM_001510	Body			NA
cg25040353	0.15459	cg25040353	4	COL25A1;COL25A1	NM_198721;NM_032518	Body;Body			TRUE
cg27210490	0.118706	cg27210490	16	RRN3	NM_018427	Body	chr16:15187935-15188329	N_Shelf	NA
cg27492839	0.145715	cg27492839	2	ARHGAP15	NM_018460	Body			TRUE
cg27622325	0.124164	cg27622325	2	TTN;TTN;TTN;TTN	NM_133378;NM_133432;NM_003319;NM_133437	Body;Body;Body;Body			NA
