# Supplementary material for: Steroid hormones regulate genome-wide epigenetic programming and gene transcription in human endometrial cells with marked aberrancies in endometriosis
Source: PLoS Genet. 2020 Jun 17;16(6):e1008601. doi: 10.1371/journal.pgen.1008601 (PMC7299312; doi:10.1371/journal.pgen.1008601)
Supplement: S7 Table — (XLSX) [file pgen.1008601.s010.xlsx]

## Sheet: Endo IV_E2_Gain
Supp Table 7. Differentially methylated CpG sites in response to E2, P4, E2+P4 (vs. vehicle) in endometriosis stage IV eSF, based on loss and gain of methylation.
Supp Table 7a. Gain of methylation in response to E2 (vs. vehicle) in stage I eSF (Endo IV).
Alt ID	Median delta beta	ann[, 1]	CHR	UCSC_RefGene_Name	UCSC_RefGene_Accession	UCSC_RefGene_Group	UCSC_CpG_Islands_Name	Relation_to_UCSC_CpG_Island	Enhancer	HMM_Island
cg15762399	0.150663	cg15762399	13	NDFIP2;NDFIP2	NM_001161407;NM_019080	Body;Body			TRUE
cg27444644	0.13548	cg27444644	11	OR8H2	NM_001005200	TSS200			NA
cg24863175	0.123815	cg24863175	1	PLA2G4A	NM_024420	Body			TRUE
cg18785532	0.120477	cg18785532	12	SLC2A13	NM_052885	Body			TRUE
cg24905196	0.112202	cg24905196	3	IQCB1;IQCB1;EAF2	NM_001023570;NM_001023571;NM_018456	TSS1500;TSS1500;Body	chr3:121553820-121554236	S_Shore	NA
cg04770195	0.170396	cg04770195	16	CHD9	NM_025134	5'UTR			TRUE
cg22501143	0.147955	cg22501143	1	HP1BP3	NM_016287	5'UTR	chr1:21112708-21114121	N_Shelf	NA
cg12571493	0.146152	cg12571493	4	HMGB2;HMGB2	NM_001130688;NM_002129	TSS1500;TSS1500	chr4:174254683-174256538	S_Shore	NA
cg20187320	0.144486	cg20187320	4						NA
cg07274137	0.140517	cg07274137	18				chr18:76601754-76601963	S_Shelf	NA
cg16740746	0.138728	cg16740746	16	WWOX;WWOX	NM_016373;NM_130791	Body;Body	chr16:78133174-78134066	S_Shore	NA
cg19268947	0.138195	cg19268947	7	PTPN12;PTPN12;PTPN12	NM_002835;NM_001131008;NM_001131009	3'UTR;3'UTR;3'UTR			NA
cg16511795	0.137977	cg16511795	4	LRPAP1	NM_002337	TSS1500	chr4:3533643-3534788	S_Shore	NA
cg25023291	0.12877	cg25023291	12	TAS2R42	NM_181429	TSS1500			NA
cg12283724	0.123695	cg12283724	6				chr6:19804854-19805371	N_Shelf	NA
cg15595212	0.119812	cg15595212	1	OR2L13	NM_175911	TSS1500	chr1:248100325-248100726	N_Shore	NA	1:246166380-246167277
cg02508204	0.117675	cg02508204	11						TRUE
cg07969095	0.116977	cg07969095	2	ACVR2A	NM_001616	Body	chr2:148601280-148602859	S_Shelf	NA
cg21568206	0.116955	cg21568206	2	EPB41L5	NM_020909	Body			TRUE
cg03488113	0.110956	cg03488113	22				chr22:22471899-22472744	S_Shore	NA
cg13555116	0.110249	cg13555116	13	MTMR6	NM_004685	TSS1500	chr13:25861234-25861794	S_Shore	NA
cg06423925	0.109466	cg06423925	10	C10orf78;C10orf78	NM_001002759;NM_145247	Body;Body	chr10:105881449-105881947	S_Shore	NA
cg23066675	0.0955468	cg23066675	3	IGSF11;IGSF11	NM_001015887;NM_152538	Body;Body			TRUE
cg06926703	0.19116	cg06926703	12	TMEM233	NM_001136534	TSS1500	chr12:120031494-120033212	N_Shore	NA
cg02716302	0.183342	cg02716302	4				chr4:190959044-190960011	Island	NA
cg15781873	0.180291	cg15781873	6						TRUE
cg24400478	0.173467	cg24400478	X	ESX1	NM_153448	3'UTR	chrX:103495010-103495309	N_Shore	NA
cg21960191	0.168846	cg21960191	2	LOC100132215;EHBP1;EHBP1;EHBP1;EHBP1	NR_027069;NM_001142616;NM_001142615;NM_001142614;NM_015252	Body;Body;Body;Body;Body	chr2:63272127-63272409	N_Shore	NA
cg08977311	0.16602	cg08977311	3	C3orf50	NR_021485	Body			TRUE
cg13445249	0.164998	cg13445249	18	DSG4;DSG4	NM_001134453;NM_177986	Body;Body			NA
cg02649279	0.150893	cg02649279	9				chr9:29212171-29212819	Island	NA
cg21244461	0.150669	cg21244461	2						TRUE
cg01808879	0.149441	cg01808879	12	LOC100128191;TMPO;TMPO;TMPO	NR_027157;NM_001032283;NM_001032284;NM_003276	TSS1500;Body;Body;Body	chr12:98909052-98910261	S_Shore	NA
cg15625636	0.147972	cg15625636	14	GPR65	NM_003608	5'UTR			NA
cg08787988	0.147116	cg08787988	2	IFT172	NM_015662	TSS1500	chr2:27712554-27712842	S_Shore	NA
cg12290450	0.144958	cg12290450	2	IL1F7;IL1F7;IL1F7;IL1F7	NM_014439;NM_173203;NM_173202;NM_173204	TSS1500;TSS1500;TSS1500;TSS1500			NA
cg14502625	0.144481	cg14502625	5						NA	5:33198033-33198225
cg24914139	0.144207	cg24914139	4						TRUE
cg24455383	0.143385	cg24455383	1	AKT3;AKT3	NM_005465;NM_181690	Body;Body			NA
cg06817126	0.140346	cg06817126	2						TRUE
cg11446507	0.139792	cg11446507	10						TRUE
cg13164087	0.139423	cg13164087	6				chr6:87832219-87832610	S_Shore	NA
cg10415685	0.138889	cg10415685	10	ADRB1;ADRB1	NM_000684;NM_000684	3'UTR;1stExon	chr10:115803358-115805468	S_Shore	NA
cg21871038	0.138391	cg21871038	6	TFAP2D	NM_172238	Body			TRUE
cg16524862	0.13648	cg16524862	3						TRUE
cg26725786	0.136115	cg26725786	8	EPHX2	NM_001979	Body	chr8:27348658-27348883	S_Shelf	NA
cg17729873	0.133756	cg17729873	X	FAM127B;FAM127B	NM_001078172;NM_001134321	TSS1500;TSS1500	chrX:134185563-134186337	S_Shore	NA
cg10280034	0.133552	cg10280034	11	KCNJ1;KCNJ1;KCNJ1;KCNJ1	NM_153766;NM_153764;NM_153765;NM_153767	TSS200;TSS200;TSS200;TSS200			NA
cg01379412	0.132011	cg01379412	11	DIXDC1	NM_001037954	Body	chr11:111807607-111808203	S_Shelf	NA
cg00968640	0.131997	cg00968640	1	HMCN1	NM_031935	Body			TRUE
cg06692927	0.131612	cg06692927	21	KRTAP19-1	NM_181607	1stExon			NA
cg14321066	0.131468	cg14321066	3	C3orf50	NR_021485	Body			TRUE
cg15756928	0.131426	cg15756928	6	GFRAL	NM_207410	3'UTR			NA
cg13753868	0.131157	cg13753868	19	ZNF556	NM_024967	TSS1500			NA
cg13280741	0.130941	cg13280741	5	PDE4D;PDE4D;PDE4D	NM_001165899;NM_001104631;NM_006203	Body;Body;Body			TRUE
cg15459537	0.129009	cg15459537	3	ARPP-21	NM_016300	Body			NA
cg11570286	0.127933	cg11570286	7	PCLO	NM_033026	3'UTR			NA
cg07035001	0.126717	cg07035001	7	CNTNAP2	NM_014141	Body			NA
cg14832266	0.125944	cg14832266	X				chrX:136655909-136657085	N_Shore	NA
cg27442580	0.124698	cg27442580	6	MIR548H3	NR_031679	Body			TRUE
cg25825391	0.124292	cg25825391	3	OR5H6	NM_001005479	TSS1500			NA
cg19717061	0.124065	cg19717061	3	ZBTB20;ZBTB20;ZBTB20;ZBTB20;ZBTB20;ZBTB20	NM_001164345;NM_001164346;NM_001164347;NM_001164344;NM_015642;NM_001164343	5'UTR;5'UTR;5'UTR;5'UTR;5'UTR;5'UTR			TRUE
cg19874421	0.122932	cg19874421	4	SLC4A4;SLC4A4;SLC4A4	NM_001134742;NM_003759;NM_001098484	Body;TSS1500;Body			NA
cg24395545	0.122861	cg24395545	X	CUL4B	NM_003588	TSS200			NA
cg18473903	0.121691	cg18473903	3						TRUE
cg17609703	0.121597	cg17609703	X	BCYRN1;OGT;OGT	NR_001568;NM_181673;NM_181672	Body;3'UTR;3'UTR	chrX:70798022-70798353	N_Shelf	NA
cg25352940	0.121423	cg25352940	4						TRUE
cg20411555	0.120533	cg20411555	7						TRUE
cg03141971	0.120172	cg03141971	19	ZNF627	NM_145295	TSS1500	chr19:11708277-11708683	N_Shore	NA
cg00459445	0.120164	cg00459445	7	GLCCI1	NM_138426	3'UTR			NA
cg00904407	0.119964	cg00904407	7	PTPRN2;PTPRN2;PTPRN2	NM_002847;NM_130842;NM_130843	Body;Body;Body	chr7:158361909-158362970	S_Shore	NA
cg25075015	0.11938	cg25075015	11	LRRC4C	NM_020929	5'UTR			NA
cg23589587	0.119321	cg23589587	1						TRUE
cg12452952	0.119029	cg12452952	2	GULP1	NM_016315	Body			NA
cg18594701	0.118372	cg18594701	11	OR4A16	NM_001005274	1stExon			NA
cg00091960	0.118069	cg00091960	7	GRM8;GRM8;GRM8	NM_001127323;NR_028041;NM_000845	Body;Body;Body			TRUE
cg18784552	0.117629	cg18784552	X	MIR1912;HTR2C	NR_031733;NM_000868	TSS1500;5'UTR			NA
cg14306330	0.11759	cg14306330	20	L3MBTL;L3MBTL	NM_032107;NM_015478	TSS200;TSS200	chr20:42143210-42143591	N_Shore	NA
cg19436270	0.117474	cg19436270	8	CSMD3;CSMD3;CSMD3	NM_198124;NM_052900;NM_198123	Body;Body;Body			TRUE
cg07022769	0.11697	cg07022769	1				chr1:157164538-157165135	N_Shelf	NA
cg08244656	0.115905	cg08244656	10	OR13A1	NM_001004297	TSS1500			NA
cg12104022	0.115729	cg12104022	14	FERMT2;FERMT2;FERMT2	NM_006832;NM_001134999;NM_001135000	Body;Body;Body			TRUE
cg23922730	0.115381	cg23922730	X	ZMAT1	NM_001011657	TSS200	chrX:101186525-101187258	Island	NA	X:101073201-101073905
cg11909989	0.114752	cg11909989	8	EFR3A	NM_015137	3'UTR			NA
cg13915538	0.11451	cg13915538	19	ZNF676	NM_001001411	Body			NA
cg09893424	0.114273	cg09893424	5				chr5:26669548-26669904	N_Shore	NA	5:26705028-26705128
cg06042574	0.113444	cg06042574	X	DMD;DMD	NM_000109;NM_004006	Body;TSS1500			NA
cg09358376	0.113102	cg09358376	12	OR6C74	NM_001005490	TSS1500			NA
cg21647584	0.112981	cg21647584	X	CT45A1	NM_001017417	5'UTR			NA	X:134675281-134676023
cg02190928	0.112697	cg02190928	8						TRUE
cg11631011	0.112625	cg11631011	13	CCDC70	NM_031290	TSS200			NA
cg17240135	0.112427	cg17240135	2	FBLN7;FBLN7	NM_153214;NM_001128165	Body;Body	chr2:112895792-112897841	S_Shore	NA
cg15900051	0.112197	cg15900051	6	SNX9	NM_016224	Body	chr6:158243601-158245035	S_Shore	NA
cg26962609	0.111775	cg26962609	15				chr15:20373594-20374083	N_Shore	NA	15:18633554-18634097
cg20479688	0.111545	cg20479688	12	KRT2	NM_000423	TSS1500			NA
cg04954090	0.111502	cg04954090	3	HIGD1A;HIGD1A;HIGD1A	NM_001099669;NM_001099668;NM_014056	Body;Body;Body			NA
cg09740875	0.11124	cg09740875	X				chrX:124336770-124336991	N_Shelf	NA
cg19305604	0.110997	cg19305604	12				chr12:132956310-132956928	S_Shore	NA
cg14306362	0.11028	cg14306362	9						TRUE
cg05514531	0.110227	cg05514531	3	GBE1	NM_000158	Body			TRUE
cg26598831	0.109968	cg26598831	8						NA
cg12885302	0.109589	cg12885302	10						NA
cg10665123	0.109463	cg10665123	3	FGF12	NM_004113	Body			TRUE
cg01232748	0.109342	cg01232748	4	CHIC2	NM_012110	Body	chr4:54930241-54931079	N_Shore	TRUE
cg13518405	0.10934	cg13518405	8						TRUE
cg00891995	0.109085	cg00891995	1	SPRR2C	NR_003062	Body			NA
cg14060402	0.108863	cg14060402	9	ZCCHC7	NM_032226	Body			TRUE
cg03796122	0.108747	cg03796122	13	KATNAL1;KATNAL1	NM_001014380;NM_032116	Body;Body			NA	13:29731651-29731817
cg04170440	0.108616	cg04170440	6	OPRM1;OPRM1;OPRM1;OPRM1;OPRM1;OPRM1;OPRM1;OPRM1;OPRM1;OPRM1;OPRM1;OPRM1;OPRM1	NM_001145283;NM_001008503;NM_001145281;NM_001145282;NM_000914;NM_001145287;NM_001145284;NM_001145286;NM_001008504;NM_001145285;NM_001145280;NM_001145279;NM_001008505	Body;Body;Body;Body;Body;5'UTR;Body;Body;Body;Body;5'UTR;Body;Body			NA
cg26489108	0.108411	cg26489108	9	DMRT3	NM_021240	TSS1500	chr9:976162-977828	N_Shore	NA	9:965543-965857
cg06754079	0.10823	cg06754079	6	TRIM31	NM_007028	Body			NA
cg24499688	0.108201	cg24499688	7						TRUE
cg14417067	0.108005	cg14417067	9	C9orf173	NM_001004353	TSS1500			NA
cg11749264	0.107725	cg11749264	6	AKD1	NM_001145128	Body			NA
cg27638913	0.107357	cg27638913	18	OSBPL1A;OSBPL1A	NM_080597;NM_018030	Body;5'UTR	chr18:21851399-21852169	N_Shore	NA
cg15141853	0.107354	cg15141853	10						TRUE
cg00700008	0.107226	cg00700008	4	USP53	NM_019050	5'UTR	chr4:120133564-120134289	S_Shelf	NA
cg07308384	0.106799	cg07308384	6						TRUE
cg25301173	0.106785	cg25301173	2						TRUE
cg19698993	0.106666	cg19698993	1	ZNF238	NM_205768	TSS1500	chr1:244213397-244213619	Island	TRUE
cg14511647	0.106471	cg14511647	11	OR51A2	NM_001004748	TSS200			NA
cg21793517	0.105967	cg21793517	6	ARID1B;ARID1B;ARID1B	NM_017519;NM_175863;NM_020732	Body;Body;Body			TRUE
cg17374958	0.105557	cg17374958	3	SCHIP1	NM_014575	TSS1500			NA
cg27567580	0.105357	cg27567580	1	GIPC2	NM_017655	3'UTR			NA
cg27640254	0.105352	cg27640254	2	DHRS9	NM_005771	TSS1500			NA
cg11734019	0.105326	cg11734019	1	TMEM79;TMEM79	NR_026678;NM_032323	Body;Body	chr1:156261199-156261425	N_Shelf	NA
cg14992768	0.105307	cg14992768	2						TRUE
cg12408998	0.104792	cg12408998	11	KCNJ1;KCNJ1;KCNJ1;KCNJ1	NM_153766;NM_153764;NM_153765;NM_153767	TSS200;TSS200;TSS200;TSS200			NA
cg03629497	0.104352	cg03629497	8	CSMD3;CSMD3	NM_052900;NM_198123	Body;Body	chr8:114444826-114445085	N_Shelf	NA
cg00588731	0.104338	cg00588731	11	MMP26	NM_021801	3'UTR			NA
cg21644489	0.10421	cg21644489	15						TRUE
cg12101256	0.104161	cg12101256	1	KCNT2	NM_198503	Body			TRUE
cg07110801	0.104114	cg07110801	16	SPG7	NM_003119	3'UTR	chr16:89626644-89627869	N_Shelf	NA	16:88151212-88151291
cg01492061	0.104103	cg01492061	6	DPCR1	NM_080870	Body			NA
cg15392549	0.104069	cg15392549	6						TRUE
cg07565710	0.104023	cg07565710	19	ZNF235	NM_004234	Body	chr19:44808897-44809229	N_Shelf	NA
cg19156569	0.103743	cg19156569	2	UGT1A10;UGT1A6;UGT1A8;UGT1A4;UGT1A3;UGT1A6;UGT1A9;UGT1A7;UGT1A5	NM_019075;NM_205862;NM_019076;NM_007120;NM_019093;NM_001072;NM_021027;NM_019077;NM_019078	Body;Body;Body;Body;Body;Body;Body;Body;Body	chr2:234663595-234664071	N_Shelf	NA
cg08106339	0.103628	cg08106339	11	OR51A2	NM_001004748	TSS1500			NA
cg10891473	0.103179	cg10891473	12	OR6C76	NM_001005183	1stExon			NA
cg01645836	0.103061	cg01645836	X	CXorf59	NM_173695	5'UTR			NA
cg07347534	0.102942	cg07347534	8	MSR1;MSR1;MSR1	NM_138715;NM_138716;NM_002445	5'UTR;5'UTR;5'UTR			NA
cg04988443	0.102717	cg04988443	5	TNPO1	NM_002270	Body			TRUE
cg26974383	0.102356	cg26974383	2	REG1A	NM_002909	5'UTR			NA
cg13728003	0.102196	cg13728003	6				chr6:1389139-1391393	N_Shore	TRUE
cg08103359	0.102086	cg08103359	11						NA	11:71003895-71004302
cg26196406	0.101997	cg26196406	11						TRUE
cg10919889	0.101709	cg10919889	2	NRXN1;NRXN1	NM_004801;NM_001135659	Body;Body			NA
cg20364839	0.101407	cg20364839	10	DKK1	NM_012242	Body	chr10:54073989-54074827	S_Shore	NA
cg22908000	0.101319	cg22908000	2	CXCR7	NM_020311	5'UTR			NA
cg27374881	0.101195	cg27374881	3	SNORA63;MIR1248;EIF4A2;SNORA81;SNORA4	NR_002586;NR_031650;NM_001967;NR_002989;NR_002588	TSS1500;TSS1500;Body;TSS1500;TSS1500	chr3:186500738-186502048	S_Shore	NA
cg20722891	0.101023	cg20722891	12	AEBP2;AEBP2	NM_153207;NM_001114176	Body;Body			TRUE
cg08538032	0.100978	cg08538032	1	ELAVL4;ELAVL4;ELAVL4;ELAVL4;ELAVL4	NM_001144777;NM_001144776;NM_021952;NM_001144775;NM_001144774	Body;Body;TSS200;Body;TSS200			NA
cg08060810	0.100965	cg08060810	11	OR5D18	NM_001001952	TSS200			NA
cg27551697	0.1008	cg27551697	1	HFM1	NM_001017975	Body			NA
cg27260984	0.10027	cg27260984	17	HS3ST3A1	NM_006042	3'UTR	chr17:13399758-13400088	N_Shore	NA
cg16311364	0.0998713	cg16311364	10	FAM35B	NR_027632	Body	chr10:46913769-46914016	N_Shore	NA
cg11704114	0.0996514	cg11704114	12	SLCO1A2	NM_134431	5'UTR			TRUE
cg23660927	0.098919	cg23660927	1				chr1:242011151-242011744	N_Shelf	NA
cg18671318	0.0986594	cg18671318	12				chr12:31769297-31769500	N_Shelf	NA
cg04844516	0.0986449	cg04844516	5	CDH18;CDH18	NM_001167667;NM_004934	5'UTR;5'UTR			NA
cg00226689	0.0986212	cg00226689	7						TRUE
cg08941098	0.0984432	cg08941098	7						TRUE
cg05358758	0.0982257	cg05358758	12	KRT71	NM_033448	TSS200			NA
cg16406186	0.0981237	cg16406186	8	KCNV1	NM_014379	TSS1500	chr8:110986113-110986983	S_Shore	NA
cg12682607	0.0978382	cg12682607	3						NA	3:32609398-32609710
cg24177517	0.0978167	cg24177517	5	ANKRD34B	NM_001004441	5'UTR			TRUE
cg11894854	0.0976714	cg11894854	10	AKR1C4	NM_001818	TSS1500			NA
cg00555894	0.097616	cg00555894	4						TRUE
cg14958956	0.0973756	cg14958956	10	FAM178A	NM_018121	3'UTR			NA
cg10894063	0.0970344	cg10894063	2						TRUE
cg14142520	0.0962302	cg14142520	14						NA
cg01309141	0.0961811	cg01309141	20				chr20:17206528-17206952	N_Shore	NA
cg26381514	0.0961637	cg26381514	12	ITPR2	NM_002223	Body			TRUE
cg05878535	0.0960766	cg05878535	13	GTF2F2	NM_004128	Body			TRUE
cg08450091	0.0957715	cg08450091	3				chr3:82856984-82857244	Island	NA	3:82939716-82939934
cg20229609	0.0957052	cg20229609	6	C6orf173	NM_001012507	TSS1500	chr6:126661135-126661387	N_Shore	NA
cg11122899	0.0953376	cg11122899	15				chr15:96864881-96866787	S_Shore	NA
cg12194898	0.0951088	cg12194898	5				chr5:174147869-174148484	N_Shelf	NA
cg15897635	0.196729	cg15897635	1				chr1:220701507-220702348	N_Shelf	NA
cg17796348	0.167589	cg17796348	4	STATH;STATH	NM_003154;NM_001009181	5'UTR;5'UTR			NA
cg26235048	0.166417	cg26235048	6						TRUE
cg25485651	0.153704	cg25485651	12	EEA1	NM_003566	3'UTR			NA
cg10030980	0.151785	cg10030980	7	CACNA2D1	NM_000722	Body			TRUE
cg19048331	0.149858	cg19048331	20	BTBD3;BTBD3	NM_181443;NM_014962	5'UTR;TSS1500			NA
cg02034887	0.149207	cg02034887	3	SLC15A2;SLC15A2	NM_021082;NM_001145998	TSS200;TSS200			NA
cg19092130	0.147454	cg19092130	13				chr13:25643112-25643562	N_Shore	NA	13:24540782-24540896
cg03129732	0.146816	cg03129732	4	KLHL8	NM_020803	3'UTR			NA
cg11012557	0.14531	cg11012557	14	SLC8A3;SLC8A3;SLC8A3;SLC8A3;SLC8A3;SLC8A3	NM_183002;NM_182932;NM_058240;NM_033262;NM_001130417;NM_182936	3'UTR;3'UTR;3'UTR;3'UTR;3'UTR;3'UTR	chr14:70512792-70512994	N_Shore	NA
cg18494192	0.145223	cg18494192	6	COL10A1;NT5DC1	NM_000493;NM_152729	TSS1500;Body			NA
cg22724854	0.143526	cg22724854	11	OR10AG1	NM_001005491	TSS1500			NA
cg25300234	0.13787	cg25300234	2	ERBB4;ERBB4	NM_005235;NM_001042599	Body;Body			TRUE
cg24759064	0.13721	cg24759064	12	BBS10	NM_024685	3'UTR	chr12:76741909-76742286	N_Shelf	NA
cg24527751	0.135105	cg24527751	2	TLK1;TLK1;TLK1	NM_012290;NM_001136554;NM_001136555	Body;Body;Body			TRUE
cg08047577	0.13317	cg08047577	14				chr14:60864443-60864677	S_Shelf	NA
cg08203460	0.13118	cg08203460	7						TRUE
cg00361380	0.129387	cg00361380	15	VPS13C;VPS13C	NM_017684;NM_020821	3'UTR;3'UTR			NA
cg25477163	0.12905	cg25477163	19	ZNF211;ZNF211	NM_198855;NM_006385	Body;Body	chr19:58144339-58144999	S_Shelf	NA
cg18242400	0.128971	cg18242400	4	LPHN3	NM_015236	Body	chr4:62383013-62383248	S_Shore	NA
cg00431317	0.128776	cg00431317	8	RALYL;RALYL;RALYL;RALYL	NM_173848;NM_001100392;NM_001100393;NM_001100391	5'UTR;5'UTR;5'UTR;Body			TRUE
cg22935933	0.12777	cg22935933	14						TRUE
cg15623444	0.12738	cg15623444	4	NHEDC1;NHEDC1	NM_139173;NM_001100874	Body;Body			NA
cg21597304	0.127314	cg21597304	15				chr15:27016892-27018943	S_Shelf	NA
cg22077222	0.127247	cg22077222	5						TRUE
cg13235098	0.126719	cg13235098	4	KIAA1109	NM_015312	TSS1500			NA
cg05016201	0.126424	cg05016201	10	SHOC2	NM_007373	5'UTR	chr10:112678307-112679894	S_Shelf	NA
cg23428143	0.126201	cg23428143	14	OTX2OS1	NR_029385	Body			TRUE
cg26346574	0.126187	cg26346574	5	PRR16	NM_016644	Body			TRUE
cg18259092	0.125407	cg18259092	11	SESN3	NM_144665	Body	chr11:94963753-94964573	N_Shelf	NA
cg13002222	0.125141	cg13002222	3						TRUE
cg03041055	0.124526	cg03041055	1	RGS18	NM_130782	3'UTR			NA
cg23330451	0.124407	cg23330451	3	PRR23B	NM_001013650	TSS200	chr3:138738721-138739923	Island	NA
cg01954305	0.123746	cg01954305	8						TRUE
cg17906245	0.122509	cg17906245	1	C1orf227	NM_001024601	TSS1500			NA
cg23817132	0.121406	cg23817132	13						TRUE
cg17927583	0.12125	cg17927583	4	ANXA3	NM_005139	Body			TRUE
cg14277764	0.121139	cg14277764	5	PMCHL2	NR_003922	Body			NA
cg25481705	0.12058	cg25481705	19	KLC3	NM_177417	Body	chr19:45849852-45850054	Island	NA
cg03518202	0.120447	cg03518202	1	ZSWIM5	NM_020883	Body	chr1:45671702-45672388	N_Shelf	NA
cg06820822	0.120213	cg06820822	7	ZNF804B	NM_181646	Body			TRUE
cg17526060	0.118908	cg17526060	2	RNF25;STK36	NM_022453;NM_015690	Body;TSS1500	chr2:219536410-219536813	N_Shore	NA
cg12944573	0.118547	cg12944573	6	OPRM1;OPRM1;OPRM1	NM_001145281;NM_001145279;NM_001145280	TSS1500;TSS1500;TSS1500			NA
cg02379437	0.118421	cg02379437	X	NAP1L2	NM_021963	TSS1500			NA
cg11365072	0.11751	cg11365072	5	KIF4B	NM_001099293	TSS1500			NA
cg03615145	0.117359	cg03615145	3	LOC344595	NR_028302	Body			TRUE
cg13944505	0.117225	cg13944505	1						TRUE
cg10598596	0.11703	cg10598596	19	KLK10;KLK10;KLK10	NM_002776;NM_001077500;NM_145888	3'UTR;3'UTR;3'UTR	chr19:51520153-51520907	N_Shelf	NA
cg19775718	0.11691	cg19775718	7	ASZ1;ASZ1	NM_130768;NR_023315	Body;Body	chr7:117067403-117067666	N_Shelf	NA
cg18477771	0.116845	cg18477771	11	TMEM136	NM_174926	TSS1500	chr11:120195805-120196372	N_Shore	NA
cg01232121	0.116555	cg01232121	8				chr8:58172076-58173863	S_Shelf	NA
cg16655390	0.116532	cg16655390	3	MITF;MITF;MITF;MITF	NM_198178;NM_198177;NM_198159;NM_006722	TSS1500;Body;Body;Body			NA
cg13160166	0.116333	cg13160166	2				chr2:168149033-168150797	N_Shelf	NA
cg18023504	0.115874	cg18023504	7						TRUE
cg16466270	0.115837	cg16466270	4				chr4:122301567-122302290	S_Shelf	NA
cg01250141	0.115405	cg01250141	7				chr7:35225363-35226580	N_Shore	NA
cg21579472	0.115342	cg21579472	1	PIK3R3;PIK3R3	NM_003629;NM_001114172	Body;Body	chr1:46598126-46599129	N_Shelf	NA
cg02774302	0.114759	cg02774302	2				chr2:5846856-5847561	N_Shore	NA
cg18143869	0.114721	cg18143869	3	MED12L;P2RY12	NM_053002;NM_022788	Body;5'UTR			NA
cg17789809	0.114417	cg17789809	3	SOX2OT	NR_004053	Body			TRUE
cg11193896	0.114382	cg11193896	8	CNOT7;CNOT7	NM_013354;NM_054026	Body;Body	chr8:17103890-17104863	N_Shelf	NA
cg03439301	0.113885	cg03439301	7						TRUE
cg18745965	0.113738	cg18745965	10	LOC100216001	NR_024475	Body			TRUE
cg02244970	0.11368	cg02244970	11	OR4A15	NM_001005275	TSS200			NA
cg02318596	0.112676	cg02318596	3	ZNF654	NM_018293	TSS200			NA
cg10215185	0.112668	cg10215185	8						TRUE
cg19392955	0.112558	cg19392955	18				chr18:15197650-15198309	S_Shore	NA
cg10173291	0.112481	cg10173291	3	ATP13A3	NM_024524	TSS1500			TRUE
cg22854591	0.111925	cg22854591	10	JMJD1C	NM_032776	Body	chr10:65224870-65225887	N_Shelf	NA
cg22134650	0.111792	cg22134650	3						TRUE
cg22697187	0.111656	cg22697187	X	RP1-177G6.2;RP1-177G6.2	NR_028345;NR_028344	TSS1500;TSS1500			NA
cg17052441	0.111442	cg17052441	2				chr2:133110316-133111319	N_Shelf	NA
cg14063347	0.111195	cg14063347	9	AGTPBP1	NM_015239	Body			TRUE
cg14535116	0.110841	cg14535116	9				chr9:5339026-5339678	S_Shelf	NA
cg03504834	0.110619	cg03504834	7	FOXP2;FOXP2;FOXP2	NM_148898;NM_148899;NM_014491	5'UTR;5'UTR;5'UTR			NA
cg03606725	0.110577	cg03606725	16						TRUE
cg16478145	0.110499	cg16478145	2	TFPI;TFPI	NM_001032281;NM_006287	TSS1500;TSS1500			NA
cg02583841	0.110486	cg02583841	19	ZNF714	NM_182515	5'UTR	chr19:21265164-21265433	S_Shelf	NA
cg04528240	0.110384	cg04528240	4				chr4:56501912-56502523	S_Shelf	NA
cg03306010	0.110146	cg03306010	15						TRUE
cg06402401	0.110122	cg06402401	4						NA
cg04048461	0.109876	cg04048461	2						TRUE
cg05357137	0.10985	cg05357137	10	MPP7	NM_173496	5'UTR			NA
cg07263570	0.109428	cg07263570	17	C17orf104	NM_001145080	Body	chr17:42733486-42734626	S_Shelf	NA
cg07573786	0.109372	cg07573786	1	TTF2	NM_003594	Body	chr1:117602388-117603270	S_Shelf	NA
cg26796066	0.109321	cg26796066	1				chr1:68516236-68516473	S_Shelf	NA
cg03737475	0.10915	cg03737475	4	FGF2;NUDT6;NUDT6	NM_002006;NM_007083;NM_198041	3'UTR;Body;Body			NA
cg12830022	0.108929	cg12830022	X	TMLHE	NM_018196	TSS1500	chrX:154842112-154842719	S_Shore	NA
cg10500570	0.108404	cg10500570	8	MIR599;VPS13B;VPS13B;MIR875	NR_030329;NM_017890;NM_152564;NR_030596	TSS1500;Body;Body;TSS1500			NA
cg12832204	0.107632	cg12832204	7						TRUE
cg15308050	0.107286	cg15308050	6				chr6:84417597-84419378	S_Shelf	NA
cg14937059	0.106868	cg14937059	7	SGCE;SGCE;SGCE	NM_001099400;NM_001099401;NM_003919	Body;Body;Body			NA
cg16120275	0.10682	cg16120275	14	C14orf184	NM_001080113	TSS1500	chr14:92040411-92040876	S_Shore	NA
cg22160911	0.10681	cg22160911	5	ZFYVE16;ZFYVE16	NM_014733;NM_001105251	3'UTR;3'UTR			NA
cg07429087	0.106739	cg07429087	5	NMUR2	NM_020167	3'UTR			NA
cg15943335	0.106594	cg15943335	8	CSMD3;CSMD3;CSMD3;MIR2053	NM_198124;NM_052900;NM_198123;NR_031745	Body;Body;Body;TSS1500			NA
cg23165983	0.106574	cg23165983	X	MAGED1	NM_001005332	TSS1500			NA
cg11815708	0.106496	cg11815708	4	PABPC4L	NM_001114734	TSS200			TRUE
cg25155679	0.106383	cg25155679	13	PCDH9;PCDH9	NM_203487;NM_020403	Body;Body			NA
cg02727591	0.106271	cg02727591	19	LOC400696	NM_207646	TSS1500			NA
cg02880877	0.1062	cg02880877	6	HDDC2	NM_016063	TSS1500	chr6:125622704-125623117	S_Shore	NA
cg07658640	0.105902	cg07658640	12	KRT6C	NM_173086	TSS1500			NA
cg19781814	0.105454	cg19781814	5	SPEF2	NM_024867	Body			NA
cg10115148	0.105408	cg10115148	1				chr1:2876545-2876808	N_Shelf	NA
cg15116298	0.10506	cg15116298	3						TRUE
cg04678086	0.104913	cg04678086	5	PARP8	NM_024615	Body	chr5:49962267-49963777	S_Shelf	NA
cg13572369	0.104466	cg13572369	11	DLG2;DLG2;DLG2;DLG2	NM_001142702;NM_001142699;NM_001364;NM_001142700	5'UTR;Body;Body;Body			TRUE
cg22900115	0.104191	cg22900115	6	UNC93A;UNC93A	NM_001143947;NM_018974	TSS1500;TSS1500			NA
cg02072875	0.104052	cg02072875	7	IQCE;IQCE	NM_001100390;NM_152558	Body;Body			TRUE	7:2573203-2573408
cg17384076	0.103616	cg17384076	6	FLOT1	NM_005803	Body	chr6:30710307-30712440	N_Shelf	NA
cg03425348	0.103488	cg03425348	2						TRUE	2:20305303-20305509
cg01075555	0.103073	cg01075555	13						TRUE
cg25749982	0.103056	cg25749982	12	CAPS2	NM_032606	Body	chr12:75723829-75724206	N_Shelf	NA
cg12028740	0.102927	cg12028740	8	CSMD1	NM_033225	Body			TRUE
cg22803222	0.1025	cg22803222	6	IMPG1	NM_001563	Body			TRUE
cg20694666	0.102429	cg20694666	13	N6AMT2	NM_174928	5'UTR	chr13:21347443-21348257	N_Shelf	NA
cg24881910	0.102313	cg24881910	1	FCRL3	NM_052939	TSS1500			NA
cg19957765	0.10229	cg19957765	10						NA	10:36810275-36810450
cg13433278	0.102229	cg13433278	2				chr2:172959267-172962054	N_Shore	NA	2:172666570-172666605
cg00697812	0.102187	cg00697812	X	RAB39B	NM_171998	3'UTR			NA
cg02715668	0.102048	cg02715668	3	GPR128	NM_032787	Body			TRUE
cg18967208	0.101728	cg18967208	X				chrX:34961430-34961705	S_Shelf	NA
cg14995921	0.101723	cg14995921	7	SNORA15;CCT6A;CCT6A	NR_002957;NM_001009186;NM_001762	TSS1500;Body;Body			NA
cg15147534	0.101689	cg15147534	6						TRUE
cg18855080	0.101425	cg18855080	1						TRUE
cg20196215	0.101303	cg20196215	13				chr13:23422687-23422896	Island	NA	13:22320688-22321451
cg18876438	0.101268	cg18876438	12				chr12:12714633-12715200	S_Shelf	NA
cg04235548	0.101224	cg04235548	5	DMXL1	NM_005509	Body			TRUE
cg23698950	0.100615	cg23698950	6	TRIM40	NM_138700	Body			NA
cg16771474	0.100368	cg16771474	7						TRUE
cg20120218	0.0997126	cg20120218	3	CADM2;CADM2	NM_001167675;NM_001167674	Body;Body			TRUE
cg24003216	0.0994596	cg24003216	8	VPS13B;VPS13B	NM_017890;NM_152564	Body;Body			TRUE
cg22906397	0.0993383	cg22906397	4	RAPGEF2	NM_014247	Body			TRUE
cg13930665	0.0975866	cg13930665	9	PTPRD;PTPRD	NM_002839;NM_130391	5'UTR;5'UTR			NA
cg08827001	0.0968974	cg08827001	11	BTG4;C11orf88;C11orf88;MIR34C	NM_017589;NM_001100388;NM_207430;NR_029840	TSS1500;TSS1500;TSS1500;TSS200	chr11:111385337-111385712	N_Shore	NA
cg11383001	0.0968114	cg11383001	15	C15orf61	NM_001143936	Body	chr15:67813370-67814181	S_Shelf	NA
cg22510636	0.0968108	cg22510636	4	HTN3	NM_000200	TSS1500			NA
cg01039849	0.0967164	cg01039849	5	CAMK4	NM_001744	Body			NA
cg08359870	0.0958854	cg08359870	10						TRUE
cg17820060	0.0952226	cg17820060	1	COL11A1;COL11A1;COL11A1;COL11A1	NM_001854;NM_001168249;NM_080630;NM_080629	3'UTR;3'UTR;3'UTR;3'UTR			NA
cg15554338	0.116939	cg15554338	3	SERPINI2	NM_006217	5'UTR			NA

## Sheet: Endo IV_E2_Loss 
Supp Table 7b. Loss of methylation in response to E2 (vs. vehicle) in stage I eSF (Endo IV).
Alt ID	Median delta beta	ann[, 1]	CHR	UCSC_RefGene_Name	UCSC_RefGene_Accession	UCSC_RefGene_Group	UCSC_CpG_Islands_Name	Relation_to_UCSC_CpG_Island	Enhancer	HMM_Island
cg22385669	0.207302	cg22385669	15	AQR	NM_014691	TSS1500	chr15:35261686-35262124	S_Shore	NA
cg09258240	0.147602	cg09258240	14	DEGS2	NM_206918	Body	chr14:100615540-100615946	N_Shelf	NA	14:99682979-99683457
cg20929922	0.119876	cg20929922	5	C5orf28	NM_022483	TSS1500	chr5:43483519-43484555	S_Shore	NA
cg06231565	0.114731	cg06231565	12	WNT5B;WNT5B	NM_032642;NM_030775	TSS200;5'UTR	chr12:1739286-1739833	N_Shore	NA
cg24046884	0.114431	cg24046884	13	KIAA0564	NM_015058	Body			TRUE
cg02890194	0.110168	cg02890194	7				chr7:156792318-156793272	N_Shore	NA
cg05110803	0.100777	cg05110803	15	IGF1R	NM_000875	Body			TRUE
cg04077303	0.152498	cg04077303	1	GPR137B	NM_003272	Body	chr1:236305534-236306674	S_Shore	NA
cg11113650	0.150429	cg11113650	X	CCNB3;CCNB3	NM_033670;NM_033031	5'UTR;5'UTR	chrX:50024336-50024556	S_Shelf	NA
cg23851043	0.140133	cg23851043	2	MOBKL3;MOBKL3;MOBKL3	NM_199482;NM_001100819;NM_015387	5'UTR;Body;Body	chr2:198380423-198381301	S_Shelf	NA
cg12349676	0.138736	cg12349676	21				chr21:34350726-34350961	Island	TRUE	21:33272648-33273291
cg17202519	0.136375	cg17202519	11	DLG2;DLG2	NM_001364;NM_001142699	TSS200;Body			TRUE
cg11073382	0.134624	cg11073382	4						TRUE
cg02155405	0.132783	cg02155405	2				chr2:172778733-172779299	N_Shelf	NA
cg05687551	0.13215	cg05687551	5	LARP1;LARP1	NM_015315;NM_033551	Body;Body			TRUE
cg25547286	0.127553	cg25547286	13	TUBGCP3	NM_006322	Body	chr13:113241711-113241925	N_Shore	NA
cg12473943	0.127349	cg12473943	22	SUSD2	NM_019601	3'UTR	chr22:24584178-24584384	S_Shore	NA
cg05260877	0.117925	cg05260877	11	YAP1;YAP1	NM_001130145;NM_006106	Body;Body			TRUE
cg08170608	0.11524	cg08170608	16						NA
cg21885317	0.0998342	cg21885317	8	C8orf76	NM_032847	Body			NA	8:124316943-124317329
cg00400999	0.097999	cg00400999	X	BEX5;BEX5	NM_001012978;NM_001159560	TSS200;TSS1500			NA	X:101296852-101297752
cg18803147	0.204546	cg18803147	5				chr5:2738953-2741237	S_Shore	NA	5:2796112-2796361
cg11873462	0.182063	cg11873462	8	ZC3H3	NM_015117	Body			TRUE
cg14414203	0.141876	cg14414203	14	MMP14	NM_004995	3'UTR	chr14:23315027-23315265	Island	NA
cg07148407	0.140544	cg07148407	7	NAPEPLD;NAPEPLD	NM_001122838;NM_198990	5'UTR;5'UTR			TRUE
cg21787386	0.136213	cg21787386	12	MLL2	NM_003482	TSS1500	chr12:49453637-49454762	N_Shelf	NA
cg16053745	0.135888	cg16053745	3	C3orf43	NM_001077657	Body			NA
cg12032885	0.132845	cg12032885	19	PEG3;PEG3;ZIM2;ZIM2;PEG3;ZIM2;MIMT1;PEG3	NM_001146184;NM_001146185;NM_001146326;NM_001146327;NM_006210;NM_015363;NR_024059;NM_001146187	TSS1500;TSS1500;TSS1500;TSS1500;TSS1500;TSS1500;Body;TSS1500	chr19:57351283-57351995	S_Shore	NA
cg12000995	0.132249	cg12000995	2	KRTCAP3;KRTCAP3	NM_001168364;NM_173853	TSS200;TSS200	chr2:27664939-27665151	Island	NA	2:27518521-27519166
cg16717713	0.131993	cg16717713	14	CCDC85C	NM_001144995	1stExon	chr14:100069475-100071813	Island	NA	14:99138944-99141655
cg13615337	0.131742	cg13615337	6	OR2H1	NM_030883	5'UTR			NA
cg21146229	0.127031	cg21146229	14						NA	14:47550584-47550688
cg24743290	0.125229	cg24743290	11				chr11:94883335-94883565	N_Shore	TRUE
cg00739644	0.12342	cg00739644	21	TMPRSS2;TMPRSS2	NM_001135099;NM_005656	Body;5'UTR	chr21:42878751-42880674	Island	NA	21:41800648-41802507
cg23300486	0.118409	cg23300486	14	TRAF3;TRAF3;TRAF3	NM_145726;NM_003300;NM_145725	5'UTR;5'UTR;5'UTR			NA	14:102364102-102364158
cg13124342	0.117764	cg13124342	22	GRAMD4	NM_015124	3'UTR	chr22:47074658-47074879	Island	NA	22:45453323-45453543
cg09378783	0.117259	cg09378783	7	EGFR;EGFR;EGFR;EGFR	NM_201283;NM_201284;NM_201282;NM_005228	Body;Body;Body;Body			TRUE
cg07337339	0.116481	cg07337339	17						NA	17:21756240-21756625
cg10825710	0.115062	cg10825710	12	WNT5B;WNT5B	NM_032642;NM_030775	TSS200;5'UTR	chr12:1739286-1739833	N_Shore	NA
cg23235965	0.114187	cg23235965	6	HLA-E	NM_005516	Body	chr6:30457369-30458175	S_Shore	NA
cg14001023	0.113319	cg14001023	19	PGLYRP1;PGLYRP1	NM_005091;NM_005091	1stExon;5'UTR	chr19:46526046-46526334	Island	NA	19:51217490-51218424
cg03341025	0.113309	cg03341025	5	TERT;TERT	NM_198255;NM_198253	Body;Body	chr5:1289275-1295970	Island	NA	5:1341982-1345125
cg09897501	0.11323	cg09897501	13				chr13:112823496-112823728	N_Shore	NA	13:111871368-111871867
cg00120932	0.111994	cg00120932	6	TRIM31	NM_007028	Body			NA
cg11233163	0.111617	cg11233163	3	NKIRAS1	NM_020345	5'UTR	chr3:23957941-23959181	N_Shelf	NA
cg02806156	0.111451	cg02806156	12						TRUE
cg11685843	0.111179	cg11685843	4						NA	4:176585920-176586378
cg25942572	0.109299	cg25942572	10						TRUE
cg20982735	0.109229	cg20982735	8	PSKH2	NM_033126	TSS200	chr8:87081653-87082046	Island	NA	8:87150802-87151182
cg02442693	0.109084	cg02442693	X	GPC3;GPC3;GPC3;GPC3	NM_001164617;NM_001164618;NM_001164619;NM_004484	Body;Body;Body;Body	chrX:133118081-133118494	Island	NA	X:132945748-132946333
cg11721610	0.106154	cg11721610	1	KIF14	NM_014875	Body			TRUE
cg02496447	0.105427	cg02496447	16				chr16:15247870-15249155	S_Shelf	NA	16:15160339-15160544
cg13369686	0.104114	cg13369686	7	PTPRN2;PTPRN2;PTPRN2	NM_002847;NM_130842;NM_130843	Body;Body;Body	chr7:157586711-157587112	S_Shelf	NA	7:157282131-157282590
cg14026106	0.104018	cg14026106	10	MARCH8;MARCH8;MARCH8	NM_001002265;NM_145021;NM_001002266	Body;Body;Body			TRUE
cg14786116	0.103103	cg14786116	1				chr1:235267554-235267829	S_Shore	NA
cg00455514	0.102806	cg00455514	2						TRUE
cg06376520	0.102237	cg06376520	12	MYF5;MYF5	NM_005593;NM_005593	1stExon;5'UTR	chr12:81110725-81111126	Island	NA	12:79634784-79635257
cg21514164	0.0978128	cg21514164	2						NA	2:43042307-43042445
cg11355135	0.0975145	cg11355135	2	SLC5A7	NM_021815	TSS200	chr2:108602824-108603467	Island	NA	2:107969290-107969957
cg24446166	0.0967741	cg24446166	19	TMEM91;B9D2	NM_001098825;NM_030578	5'UTR;TSS1500	chr19:41869673-41870133	S_Shore	NA
cg02464901	0.150312	cg02464901	2						TRUE
cg02397179	0.149345	cg02397179	5	SEMA5A	NM_003966	Body			TRUE
cg12463883	0.141648	cg12463883	13	FAM155A	NM_001080396	Body			TRUE
cg14017942	0.135673	cg14017942	19	TSHZ3	NM_020856	3'UTR			NA
cg00698771	0.135654	cg00698771	1				chr1:113286332-113287172	N_Shore	NA	1:113087432-113087505
cg21028402	0.135206	cg21028402	6						TRUE
cg22202929	0.133101	cg22202929	8	ZFPM2	NM_012082	Body			TRUE
cg17137077	0.130628	cg17137077	2	PSMD14	NM_005805	Body			NA	2:161905748-161906142
cg05512420	0.125219	cg05512420	19	NFIX	NM_002501	3'UTR	chr19:13207375-13207621	N_Shore	NA
cg01994308	0.122489	cg01994308	8	PLAG1;CHCHD7;CHCHD7;CHCHD7;PLAG1;CHCHD7;PLAG1;CHCHD7;CHCHD7	NM_001114635;NM_001011670;NM_024300;NM_001011667;NM_002655;NM_001011669;NM_001114634;NM_001011671;NM_001011668	5'UTR;TSS1500;TSS1500;TSS1500;5'UTR;TSS1500;5'UTR;TSS1500;TSS1500	chr8:57123572-57124997	N_Shore	NA	8:57285529-57285583
cg01522249	0.122278	cg01522249	X	BCOR;BCOR;BCOR;BCOR	NM_001123384;NM_017745;NM_001123385;NM_001123383	5'UTR;5'UTR;5'UTR;5'UTR	chrX:39950899-39951665	Island	NA	X:39835821-39836609
cg10111629	0.120619	cg10111629	1	ST7L;ST7L;ST7L	NM_017744;NM_138728;NM_138727	3'UTR;3'UTR;3'UTR			TRUE
cg00708035	0.120147	cg00708035	2	KLHL29	NM_052920	Body	chr2:23851840-23852089	N_Shore	NA	2:23703954-23704113
cg13447566	0.119049	cg13447566	9	FIBCD1;FIBCD1	NM_032843;NM_001145106	Body;Body	chr9:133805004-133805453	N_Shelf	NA	9:132791266-132791471
cg05758861	0.118772	cg05758861	8	BAI1	NM_001702	Body	chr8:143580769-143580975	Island	TRUE	8:143577800-143577977
cg17051552	0.117884	cg17051552	11						NA	11:6163206-6163531
cg24172509	0.117405	cg24172509	5	PCDHGA4;PCDHGB5;PCDHGA6;PCDHGA1;PCDHGA8;PCDHGA5;PCDHGB1;PCDHGB5;PCDHGB4;PCDHGA3;PCDHGA2;PCDHGA7;PCDHGB2;PCDHGB3	NM_018917;NM_032099;NM_018919;NM_018912;NM_032088;NM_018918;NM_018922;NM_018925;NM_003736;NM_018916;NM_018915;NM_018920;NM_018923;NM_018924	Body;1stExon;Body;Body;Body;Body;Body;1stExon;Body;Body;Body;Body;Body;Body	chr5:140779013-140779659	N_Shore	NA	5:140758482-140758641
cg13142612	0.115144	cg13142612	21	U2AF1;U2AF1;U2AF1	NM_001025203;NM_001025204;NM_006758	Body;Body;Body	chr21:44515262-44515560	S_Shore	NA
cg02355043	0.114548	cg02355043	17				chr17:36412765-36413545	N_Shelf	NA
cg27501362	0.113937	cg27501362	22	CYTSA;CYTSA	NM_015330;NM_001145468	Body;Body			NA
cg17797797	0.110963	cg17797797	8	SLC25A37	NM_016612	3'UTR	chr8:23429038-23429265	S_Shore	NA
cg11136969	0.109363	cg11136969	8	ENTPD4;ENTPD4	NM_004901;NM_001128930	Body;Body			NA	8:23355065-23355135
cg20224111	0.10763	cg20224111	3	TNK2;TNK2	NM_001010938;NM_005781	Body;5'UTR	chr3:195613588-195613966	S_Shelf	NA	3:197100691-197100763
cg26161708	0.106838	cg26161708	20	RRBP1;RRBP1	NM_001042576;NM_004587	Body;Body	chr20:17595271-17595483	Island	NA	20:17543328-17543565
cg21811450	0.104549	cg21811450	22	GRAMD4	NM_015124	TSS200	chr22:47022457-47022659	Island	NA	22:45400763-45401856
cg04015501	0.104491	cg04015501	13	TUBGCP3	NM_006322	Body	chr13:113201706-113201927	Island	NA	13:112249718-112249974
cg20891060	0.10406	cg20891060	11				chr11:2026733-2027016	N_Shelf	NA	11:1979796-1980865
cg26202753	0.103315	cg26202753	7						NA	7:1816726-1816973
cg22801819	0.101978	cg22801819	7						NA	7:52703650-52704465
cg23900681	0.101578	cg23900681	14	ATG2B	NM_018036	Body			TRUE	14:95821925-95822033
cg15099418	0.101524	cg15099418	3						TRUE
cg13773633	0.100709	cg13773633	9				chr9:134699141-134699523	S_Shore	NA
cg22393436	0.0999396	cg22393436	1						TRUE
cg20747577	0.0998985	cg20747577	7	SKAP2	NM_003930	Body			NA	7:26863652-26863837
cg13468318	0.0998672	cg13468318	9						NA	9:132863559-132864025
cg14852456	0.0993182	cg14852456	17	GRB2;GRB2	NM_002086;NM_203506	Body;Body			NA	17:70828484-70828625
cg03998598	0.09861	cg03998598	16	VPS4A	NM_013245	3'UTR	chr16:69354862-69355186	S_Shelf	NA
cg16524049	0.0981002	cg16524049	1	LMX1A	NM_177398	Body	chr1:165204501-165205507	Island	NA
cg20648899	0.0959754	cg20648899	6	EPHA7	NM_004440	Body	chr6:94126272-94129677	N_Shore	NA

## Sheet: Endo IV_P4_Gain 
Supp Table 7c. Gain of methylation in response to P4 (vs. vehicle) in stage I eSF (Endo IV).
Alt ID	Median delta beta	ann[, 1]	CHR	UCSC_RefGene_Name	UCSC_RefGene_Accession	UCSC_RefGene_Group	UCSC_CpG_Islands_Name	Relation_to_UCSC_CpG_Island	Enhancer	HMM_Island
cg15964957	0.130247	cg15964957	5						TRUE
cg08229532	0.123276	cg08229532	3	TOPBP1	NM_007027	TSS1500	chr3:133380458-133380989	S_Shore	NA
cg20724214	0.120199	cg20724214	3				chr3:147077115-147077672	S_Shore	NA
cg07594472	0.103177	cg07594472	20	DEFB119;DEFB119	NM_153289;NM_173460	Body;3'UTR			NA
cg14000074	0.19186	cg14000074	15	IREB2	NM_004136	3'UTR			NA
cg21792432	0.164319	cg21792432	7	POT1;POT1;POT1;POT1;POT1	NR_003102;NR_003103;NR_003104;NM_015450;NM_001042594	Body;Body;Body;5'UTR;5'UTR			NA
cg14937059	0.160045	cg14937059	7	SGCE;SGCE;SGCE	NM_001099400;NM_001099401;NM_003919	Body;Body;Body			NA
cg25155679	0.156173	cg25155679	13	PCDH9;PCDH9	NM_203487;NM_020403	Body;Body			NA
cg13283199	0.150098	cg13283199	5	PCDHB7	NM_018940	1stExon	chr5:140553681-140554637	N_Shore	NA	5:140533155-140533390
cg03504834	0.147869	cg03504834	7	FOXP2;FOXP2;FOXP2	NM_148898;NM_148899;NM_014491	5'UTR;5'UTR;5'UTR			NA
cg12280113	0.14408	cg12280113	19	NLRP9	NM_176820	TSS1500			NA
cg20795500	0.144007	cg20795500	2	OLA1;OLA1	NM_013341;NM_001011708	Body;Body			TRUE
cg22899037	0.143454	cg22899037	8	CPNE3	NM_003909	Body			NA
cg19918448	0.141288	cg19918448	14				chr14:19960562-19961171	S_Shore	NA
cg12867312	0.140956	cg12867312	7	BRAF	NM_004333	Body			TRUE
cg05558937	0.137568	cg05558937	17	MYH4	NM_017533	TSS1500			NA
cg20358902	0.136988	cg20358902	4	LCORL;LCORL	NM_153686;NM_001166139	Body;Body	chr4:18022435-18024273	N_Shelf	NA
cg06022698	0.134534	cg06022698	6	RFX6	NM_173560	Body	chr6:117198089-117198705	S_Shelf	NA
cg18174075	0.132576	cg18174075	10	CYP2C18;CYP2C18	NM_000772;NM_001128925	TSS200;TSS200			NA
cg05225993	0.131897	cg05225993	7	EZH2;EZH2	NM_152998;NM_004456	Body;Body			TRUE
cg02876221	0.130105	cg02876221	4						TRUE
cg10763953	0.130042	cg10763953	7						TRUE
cg17208502	0.129703	cg17208502	2						TRUE
cg04334108	0.128905	cg04334108	4	TMEM184C	NM_018241	3'UTR			NA
cg21960191	0.127767	cg21960191	2	LOC100132215;EHBP1;EHBP1;EHBP1;EHBP1	NR_027069;NM_001142616;NM_001142615;NM_001142614;NM_015252	Body;Body;Body;Body;Body	chr2:63272127-63272409	N_Shore	NA
cg10823844	0.125778	cg10823844	8	FGFR1;FGFR1;FGFR1;FGFR1;FGFR1;FGFR1;FGFR1	NM_023111;NM_023110;NM_015850;NM_023105;NM_023106;NM_023108;NM_023107	TSS1500;TSS1500;TSS1500;TSS1500;TSS1500;TSS1500;TSS1500	chr8:38325091-38326374	S_Shore	NA
cg17603763	0.123291	cg17603763	11	SFRS2B	NM_032102	TSS1500	chr11:94800243-94801117	N_Shore	NA
cg09852918	0.121894	cg09852918	20	CST7	NM_003650	TSS200			NA
cg09682986	0.120901	cg09682986	7	POT1;POT1;POT1;POT1;POT1	NR_003102;NR_003103;NM_001042594;NR_003104;NM_015450	Body;Body;3'UTR;Body;3'UTR			NA
cg15797527	0.120344	cg15797527	6	AHI1;AHI1;AHI1;AHI1	NM_001134832;NM_001134831;NM_001134830;NM_017651	5'UTR;5'UTR;5'UTR;5'UTR	chr6:135818501-135819160	N_Shelf	NA
cg26229092	0.120162	cg26229092	10	ZEB1;ZEB1;ZEB1;ZEB1;ZEB1	NM_001128128;NR_024286;NM_030751;NR_024287;NR_024285	3'UTR;Body;3'UTR;Body;Body			NA
cg08414021	0.119438	cg08414021	3	VPS8;VPS8	NM_015303;NM_001009921	Body;Body			TRUE
cg05135828	0.118873	cg05135828	X	SLITRK4	NM_173078	5'UTR	chrX:142721410-142722958	N_Shore	NA
cg05424526	0.118102	cg05424526	6						NA
cg08464958	0.11783	cg08464958	X	ARSE	NM_000047	3'UTR			NA
cg03853620	0.117641	cg03853620	7	PDK4	NM_002612	Body	chr7:95225503-95226194	N_Shelf	NA
cg05179921	0.116545	cg05179921	12	CD69	NM_001781	3'UTR			NA
cg24455383	0.114771	cg24455383	1	AKT3;AKT3	NM_005465;NM_181690	Body;Body			NA
cg21005240	0.114585	cg21005240	12	KIAA0528	NM_014802	Body			TRUE
cg09095080	0.114252	cg09095080	4	UBE2D3;UBE2D3	NM_181893;NM_181890	Body;5'UTR	chr4:103789994-103790510	N_Shelf	NA
cg00324592	0.112607	cg00324592	8	FNTA;FNTA;FNTA	NM_001018677;NM_001018676;NM_002027	Body;Body;Body	chr8:42911215-42912042	S_Shelf	NA
cg19449969	0.111252	cg19449969	12	PPHLN1;PPHLN1;PPHLN1;PPHLN1;PPHLN1;PPHLN1;PPHLN1	NM_001143787;NM_201440;NM_001143788;NM_016488;NM_201439;NM_201515;NM_001143789	Body;Body;Body;Body;Body;Body;Body			TRUE
cg10828316	0.111158	cg10828316	14	NRXN3	NM_004796	TSS1500			NA
cg12090105	0.110773	cg12090105	18	L3MBTL4	NM_173464	Body	chr18:6284374-6284615	S_Shelf	NA
cg16577567	0.109337	cg16577567	11	CASP1;CASP1;CASP1;CASP1;CARD17;CASP1	NM_001223;NM_033292;NM_033294;NM_033293;NM_001007232;NM_033295	Body;Body;Body;Body;3'UTR;Body			NA
cg15535114	0.10864	cg15535114	14				chr14:62228974-62229268	N_Shelf	NA
cg18745965	0.10685	cg18745965	10	LOC100216001	NR_024475	Body			TRUE
cg14379850	0.105477	cg14379850	14	OR4K17	NM_001004715	TSS1500			NA
cg10120616	0.104776	cg10120616	7	SEMA3A	NM_006080	Body			TRUE
cg20802214	0.102808	cg20802214	7	FBXL13;FBXL13	NM_145032;NM_001111038	Body;Body			NA
cg10772991	0.101197	cg10772991	3	SENP5	NM_152699	TSS1500	chr3:196594576-196595486	N_Shore	NA
cg00326648	0.100535	cg00326648	2	PEX13;PUS10	NM_002618;NM_144709	Body;TSS1500			NA
cg05683049	0.100406	cg05683049	5	CDH10	NM_006727	TSS200			TRUE	5:24680833-24680905
cg07048132	0.100234	cg07048132	11	MMP13	NM_002427	3'UTR			NA
cg11292769	0.098971	cg11292769	3	LOC344595;LOC100302640;LOC344595	NR_028301;NR_028303;NR_028302	TSS1500;Body;TSS1500	chr3:106959409-106959925	N_Shore	NA
cg13389575	0.183225	cg13389575	13	RB1	NM_000321	Body	chr13:48890957-48891549	N_Shore	NA	13:47788404-47788537
cg22677240	0.177852	cg22677240	1				chr1:147806900-147807170	N_Shelf	NA
cg02903104	0.155758	cg02903104	8	DLGAP2	NM_004745	Body	chr8:1509850-1511735	N_Shelf	NA
cg13215593	0.143527	cg13215593	2				chr2:558069-558469	S_Shore	NA	2:548689-549043
cg26899012	0.137124	cg26899012	5						NA
cg16510128	0.136715	cg16510128	5	CCDC152	NM_001134848	5'UTR			TRUE
cg18758559	0.135376	cg18758559	12	TMEM132D	NM_133448	Body			TRUE
cg18070155	0.134211	cg18070155	11	OPCML	NM_001012393	Body			TRUE
cg27182510	0.13201	cg27182510	6	PTPRK;PTPRK	NM_002844;NM_001135648	Body;Body			TRUE
cg19696701	0.131159	cg19696701	7				chr7:4347707-4348017	S_Shelf	NA
cg03092551	0.130571	cg03092551	2	VRK2;VRK2;VRK2;VRK2;VRK2;VRK2	NM_001130483;NM_001130482;NM_001130481;NM_001136027;NM_006296;NM_001130480	TSS1500;TSS1500;TSS1500;TSS1500;TSS1500;TSS1500	chr2:58273642-58274422	N_Shore	NA
cg18369913	0.129872	cg18369913	11	OR4C46	NM_001004703	TSS200			NA
cg25904183	0.128809	cg25904183	4	C4orf39;TRIM61	NM_153027;NM_001012414	TSS1500;Body	chr4:165878036-165878446	N_Shore	NA
cg00464796	0.124972	cg00464796	15	WDR72	NM_182758	Body			TRUE
cg25953453	0.124485	cg25953453	20	TM9SF4	NM_014742	TSS1500			NA
cg11909989	0.123541	cg11909989	8	EFR3A	NM_015137	3'UTR			NA
cg00097144	0.120477	cg00097144	4	RFC1	NM_002913	Body			TRUE
cg06786630	0.120457	cg06786630	3	SUMF1;SUMF1;SUMF1	NM_001164674;NM_182760;NM_001164675	TSS1500;TSS1500;TSS1500	chr3:4508608-4508964	S_Shore	NA
cg09217898	0.11693	cg09217898	3				chr3:194406440-194409045	S_Shelf	NA
cg20008140	0.116797	cg20008140	20	GNAS;GNAS;GNAS;GNAS	NM_001077490;NM_016592;NR_003259;NM_080425	3'UTR;3'UTR;TSS1500;Body	chr20:57463652-57467739	N_Shore	NA	20:56896850-56898023
cg16549684	0.11679	cg16549684	7				chr7:95950779-95951636	S_Shelf	NA
cg17295573	0.115366	cg17295573	8						TRUE
cg20722891	0.114876	cg20722891	12	AEBP2;AEBP2	NM_153207;NM_001114176	Body;Body			TRUE
cg06146185	0.113505	cg06146185	6				chr6:170921393-170921775	N_Shore	NA	6:170761044-170761441
cg13220569	0.113203	cg13220569	12	KCNA5;KCNA5	NM_002234;NM_002234	3'UTR;1stExon	chr12:5153012-5154346	S_Shore	NA
cg14484792	0.113071	cg14484792	14						TRUE
cg17596249	0.112809	cg17596249	6	ARID1B;ARID1B;ARID1B	NM_017519;NM_175863;NM_020732	Body;Body;Body			TRUE
cg14360405	0.112092	cg14360405	11				chr11:87908243-87908614	S_Shelf	NA
cg18391467	0.111723	cg18391467	17						TRUE
cg14905634	0.111712	cg14905634	12	TRHDE	NM_013381	3'UTR			NA
cg16136238	0.110655	cg16136238	4	IGFBP7	NM_001553	Body			TRUE
cg02743713	0.110331	cg02743713	2				chr2:157176251-157177346	S_Shore	NA	2:156886862-156887185
cg02006082	0.110074	cg02006082	7						NA	7:7078266-7078407
cg16663497	0.107956	cg16663497	5	PCDHB2	NM_018936	TSS1500	chr5:140475599-140476607	N_Shelf	NA
cg15900051	0.107449	cg15900051	6	SNX9	NM_016224	Body	chr6:158243601-158245035	S_Shore	NA
cg04438558	0.10707	cg04438558	5	PCDHGA2;PCDHGA3;PCDHGA3;PCDHGA1	NM_018915;NM_018916;NM_032011;NM_018912	Body;1stExon;1stExon;Body	chr5:140723548-140723900	Island	NA
cg00044107	0.10596	cg00044107	6	COL12A1;COL12A1	NM_080645;NM_004370	3'UTR;3'UTR	chr6:75794880-75795088	Island	TRUE	6:75851449-75851808
cg26795248	0.105711	cg26795248	1	VWA1;VWA1	NM_199121;NM_022834	3'UTR;3'UTR	chr1:1374461-1375584	S_Shore	NA	1:1365685-1365953
cg02750322	0.104753	cg02750322	15	C15orf40;C15orf40;C15orf40;C15orf40;C15orf40	NR_027650;NM_144597;NM_001160115;NM_001160116;NM_001160114	Body;3'UTR;Body;Body;Body			NA
cg10096122	0.104683	cg10096122	1						TRUE
cg07166084	0.104176	cg07166084	1				chr1:242220284-242220615	N_Shelf	NA
cg05217312	0.104114	cg05217312	10	KIAA1217	NM_001098500	5'UTR			TRUE
cg04110902	0.103667	cg04110902	6	RUNX2;RUNX2;RUNX2	NM_001015051;NM_001024630;NM_004348	Body;Body;Body			TRUE
cg18023504	0.103086	cg18023504	7						TRUE
cg21610090	0.10282	cg21610090	2	CDKL4	NM_001009565	Body			TRUE
cg26490758	0.102764	cg26490758	10				chr10:3374119-3374383	N_Shore	TRUE
cg12419383	0.102237	cg12419383	X	PQBP1;PQBP1;PQBP1;PQBP1;PQBP1;PQBP1;TIMM17B;PQBP1;TIMM17B;PQBP1;PQBP1;PQBP1;PQBP1	NM_001032384;NM_001167989;NM_001167992;NM_005710;NM_001032384;NM_005710;NM_005834;NM_001167990;NM_001167947;NM_001032383;NM_001032381;NM_144495;NM_001032382	5'UTR;5'UTR;TSS200;5'UTR;1stExon;1stExon;TSS200;5'UTR;TSS200;5'UTR;5'UTR;5'UTR;5'UTR	chrX:48754500-48755329	S_Shore	NA	X:48639396-48640765
cg08450091	0.102041	cg08450091	3				chr3:82856984-82857244	Island	NA	3:82939716-82939934
cg26874764	0.101254	cg26874764	7	ZNF735	NM_001159524	TSS1500			NA
cg10591607	0.101175	cg10591607	6	GRIK2;GRIK2;GRIK2;GRIK2;GRIK2;GRIK2	NM_175768;NM_021956;NM_175768;NM_001166247;NM_021956;NM_001166247	1stExon;1stExon;5'UTR;1stExon;5'UTR;5'UTR	chr6:101846766-101847135	Island	NA	6:101953488-101953918
cg21351437	0.100893	cg21351437	4						TRUE
cg15593510	0.100199	cg15593510	1	OR10T2	NM_001004475	1stExon			NA
cg26725786	0.0993724	cg26725786	8	EPHX2	NM_001979	Body	chr8:27348658-27348883	S_Shelf	NA
cg02008279	0.0986046	cg02008279	5						NA	5:19324431-19324847
cg19103950	0.0980768	cg19103950	7						TRUE
cg15065877	0.0976188	cg15065877	6	GPX6	NM_182701	Body			NA
cg03552804	0.0969471	cg03552804	7						NA	7:5259729-5259873
cg27528748	0.0964408	cg27528748	12				chr12:34503354-34503614	N_Shore	NA	12:34378950-34403078
cg08155109	0.0960034	cg08155109	4	GALNTL6	NM_001034845	Body			TRUE
cg15590780	0.0956876	cg15590780	1	USH2A;USH2A;USH2A;USH2A	NM_007123;NM_206933;NM_206933;NM_007123	1stExon;1stExon;5'UTR;5'UTR			NA
cg14539516	0.0951232	cg14539516	X				chrX:129113845-129118029	Island	NA	X:128941100-128946452
cg15756928	0.160019	cg15756928	6	GFRAL	NM_207410	3'UTR			NA
cg03655174	0.156346	cg03655174	8	GTF2E2	NM_002095	Body			TRUE
cg10158821	0.153021	cg10158821	11	MPZL2;MPZL2	NM_005797;NM_144765	TSS1500;TSS1500			TRUE
cg18957463	0.148792	cg18957463	4	CORIN	NM_006587	3'UTR			NA
cg02857557	0.14363	cg02857557	10	INPP5F;INPP5F	NM_014937;NR_003252	Body;TSS1500	chr10:121577529-121578385	S_Shore	NA	10:121568532-121568630
cg06841069	0.137915	cg06841069	5						NA	5:157396801-157397409
cg14293898	0.137862	cg14293898	9	EXOSC3;EXOSC3	NM_001002269;NM_016042	3'UTR;Body			NA
cg18990365	0.136576	cg18990365	2	PDE1A;PDE1A	NM_005019;NM_001003683	Body;Body			TRUE
cg01277162	0.135034	cg01277162	13						TRUE
cg20382790	0.134764	cg20382790	3						TRUE
cg15052665	0.134013	cg15052665	6						TRUE
cg03927970	0.13377	cg03927970	5	LOC645323	NR_015436	Body	chr5:87955638-87955864	N_Shore	NA
cg23172892	0.133367	cg23172892	6	RHAG	NM_000324	1stExon			NA
cg22854591	0.132788	cg22854591	10	JMJD1C	NM_032776	Body	chr10:65224870-65225887	N_Shelf	NA
cg11365072	0.131144	cg11365072	5	KIF4B	NM_001099293	TSS1500			NA
cg09992184	0.129594	cg09992184	1	FAM46C	NM_017709	5'UTR	chr1:118147958-118149670	S_Shelf	NA
cg03922048	0.127404	cg03922048	8	YTHDF3	NM_152758	Body	chr8:64080674-64081766	S_Shelf	NA
cg27523527	0.12696	cg27523527	1				chr1:91190489-91192804	S_Shelf	NA	1:90968596-90968921
cg14493094	0.126724	cg14493094	4				chr4:132896360-132896778	Island	NA	4:133115855-133117899
cg17383778	0.126327	cg17383778	2	PUM2	NM_015317	Body			TRUE
cg16965310	0.126224	cg16965310	18	MCART2;MCART2	NM_001034172;NM_001034172	1stExon;5'UTR			NA	18:27594786-27594928
cg12194898	0.126191	cg12194898	5				chr5:174147869-174148484	N_Shelf	NA
cg05890956	0.125599	cg05890956	20	C20orf186	NM_182519	TSS1500			NA
cg13851989	0.125082	cg13851989	9	CER1	NM_005454	Body			NA
cg06922938	0.124318	cg06922938	10						TRUE
cg05586466	0.124103	cg05586466	3						TRUE
cg19431346	0.123911	cg19431346	3	CHL1	NM_006614	Body			NA
cg26600878	0.122596	cg26600878	X	NAP1L6	NR_027291	TSS1500			NA
cg00361380	0.121687	cg00361380	15	VPS13C;VPS13C	NM_017684;NM_020821	3'UTR;3'UTR			NA
cg01421309	0.120552	cg01421309	13	ADPRHL1;ADPRHL1	NM_199162;NM_138430	Body;Body	chr13:114085423-114085682	N_Shore	NA	13:113131241-113132128
cg15911114	0.12046	cg15911114	5	FST;FST	NM_006350;NM_013409	3'UTR;Body	chr5:52777788-52777996	S_Shelf	NA
cg10030980	0.119971	cg10030980	7	CACNA2D1	NM_000722	Body			TRUE
cg08060810	0.119261	cg08060810	11	OR5D18	NM_001001952	TSS200			NA
cg15003763	0.118099	cg15003763	2	TMEFF2	NM_016192	Body			TRUE
cg21149266	0.11806	cg21149266	15	FAM63B;FAM63B	NM_001040450;NM_001040453	3'UTR;3'UTR			NA
cg26843711	0.116824	cg26843711	5	PCDHGA4;PCDHGA6;PCDHGA1;PCDHGA5;PCDHGB1;PCDHGA6;PCDHGA3;PCDHGA2;PCDHGB2;PCDHGB3	NM_018917;NM_032086;NM_018912;NM_018918;NM_018922;NM_018919;NM_018916;NM_018915;NM_018923;NM_018924	Body;TSS1500;Body;Body;Body;TSS1500;Body;Body;Body;Body	chr5:140753654-140753952	N_Shore	NA
cg23924801	0.11659	cg23924801	1	OR2G3	NM_001001914	TSS200			NA
cg18868146	0.115863	cg18868146	1	ESRRG;ESRRG;ESRRG	NM_206594;NM_206595;NM_001134285	5'UTR;5'UTR;5'UTR			TRUE
cg13666323	0.115681	cg13666323	X				chrX:8751285-8751608	N_Shore	NA
cg05648964	0.114909	cg05648964	12						NA
cg00550617	0.114684	cg00550617	17	KRTAP9-9;KRTAP9-4	NM_030975;NM_033191	Body;TSS200			NA
cg19619909	0.11463	cg19619909	15	ALDH1A2;ALDH1A2;ALDH1A2	NM_170696;NM_003888;NM_170697	Body;Body;TSS1500			NA
cg26153162	0.114416	cg26153162	2	CCDC141	NM_173648	TSS1500			NA
cg15972243	0.114094	cg15972243	10	RNLS;RNLS	NM_018363;NM_001031709	TSS1500;TSS1500	chr10:90342528-90343221	S_Shore	NA
cg17886662	0.112849	cg17886662	10	C10orf131	NM_001130446	5'UTR	chr10:97667243-97667978	S_Shelf	NA
cg22287166	0.112615	cg22287166	6				chr6:66804630-66804831	N_Shore	NA
cg02246190	0.112254	cg02246190	13	PCDH20	NM_022843	TSS1500			NA
cg16167050	0.111407	cg16167050	1	CEP170;CEP170;CEP170	NM_001042404;NM_001042405;NM_014812	Body;Body;Body			NA
cg03664011	0.111143	cg03664011	2						TRUE
cg27559097	0.111105	cg27559097	2	GTDC1;GTDC1;GTDC1	NM_001164629;NM_024659;NM_001006636	5'UTR;5'UTR;5'UTR			TRUE
cg20196215	0.111094	cg20196215	13				chr13:23422687-23422896	Island	NA	13:22320688-22321451
cg16270018	0.111073	cg16270018	4	HTN1	NM_002159	3'UTR			NA
cg17665601	0.111026	cg17665601	8	ASAP1	NM_018482	Body			TRUE
cg21919658	0.110941	cg21919658	5						TRUE
cg12832204	0.11035	cg12832204	7						TRUE
cg02440199	0.110177	cg02440199	7	CHRM2;CHRM2;CHRM2;CHRM2;CHRM2;CHRM2;CHRM2;CHRM2	NM_001006631;NM_000739;NM_001006627;NM_001006628;NM_001006629;NM_001006632;NM_001006630;NM_001006626	5'UTR;5'UTR;5'UTR;5'UTR;5'UTR;5'UTR;5'UTR;5'UTR			TRUE
cg15621458	0.110128	cg15621458	12	NEDD1;NEDD1;NEDD1;NEDD1	NM_152905;NM_001135175;NM_001135176;NM_001135177	TSS1500;TSS1500;TSS1500;TSS1500	chr12:97300802-97301287	N_Shore	NA
cg04901623	0.110098	cg04901623	4	KLHL5;KLHL5;KLHL5;KLHL5	NM_015990;NM_199039;NM_001171654;NM_001007075	3'UTR;3'UTR;3'UTR;3'UTR			NA
cg04670031	0.109964	cg04670031	5						NA
cg23197236	0.109501	cg23197236	11	LIN7C	NM_018362	3'UTR			NA
cg14759977	0.10946	cg14759977	13	SUGT1L1	NR_003365	TSS1500	chr13:41496587-41496806	Island	NA	13:40394623-40394806
cg02640948	0.108903	cg02640948	12				chr12:14922877-14923974	N_Shelf	NA
cg13208429	0.108542	cg13208429	X	AMMECR1;AMMECR1;AMMECR1	NM_001171689;NM_015365;NM_001025580	5'UTR;TSS200;TSS200	chrX:109560703-109561534	Island	NA	X:109447067-109448450
cg01870679	0.108522	cg01870679	19	ZNF506;ZNF506	NM_001099269;NM_001145404	3'UTR;3'UTR			NA
cg14203158	0.108352	cg14203158	10	MCM10;MCM10	NM_018518;NM_182751	Body;Body	chr10:13203436-13203790	S_Shelf	NA
cg17951408	0.107958	cg17951408	7	IQUB	NM_178827	3'UTR			NA
cg23165983	0.106766	cg23165983	X	MAGED1	NM_001005332	TSS1500			NA
cg13628057	0.106762	cg13628057	9	EHMT1;EHMT1	NM_024757;NM_001145527	Body;Body			TRUE
cg19718360	0.106733	cg19718360	1	CD84	NM_003874	TSS1500			NA
cg27551697	0.106207	cg27551697	1	HFM1	NM_001017975	Body			NA
cg08262269	0.106096	cg08262269	2	STK39	NM_013233	Body			TRUE
cg15132565	0.106095	cg15132565	5				chr5:72740051-72740800	Island	TRUE	5:72775495-72776311
cg24041246	0.10575	cg24041246	3	SDHAP1	NR_003264	Body			NA	3:197172067-197172512
cg22052758	0.104896	cg22052758	12	ACCN2;ACCN2	NM_001095;NM_020039	TSS1500;TSS1500	chr12:50451197-50451943	N_Shore	NA	12:48737267-48738159
cg14325153	0.104745	cg14325153	3	PRR23C	NM_001134657	TSS200	chr3:138762689-138764113	Island	NA	3:140245287-140246803
cg14721981	0.104699	cg14721981	20				chr20:21376358-21378245	S_Shelf	NA
cg26739975	0.10364	cg26739975	4	GRIA2;GRIA2;GRIA2	NM_001083619;NM_000826;NM_001083620	Body;Body;Body	chr4:158143296-158144053	S_Shore	NA
cg00858738	0.103388	cg00858738	1						TRUE
cg10398107	0.103082	cg10398107	4	SLC25A31	NM_031291	3'UTR			NA
cg24652205	0.103064	cg24652205	5						TRUE
cg19778582	0.102587	cg19778582	5	MTRR;MTRR	NM_024010;NM_002454	3'UTR;3'UTR			NA
cg26518660	0.102288	cg26518660	1						TRUE
cg03262690	0.101619	cg03262690	2						TRUE
cg03776082	0.101287	cg03776082	2						TRUE
cg09375488	0.101036	cg09375488	7	ASB4;ASB4	NM_145872;NM_016116	TSS1500;TSS1500			NA
cg18084046	0.100633	cg18084046	5						TRUE
cg25291026	0.100512	cg25291026	11	OR8U8;OR5M1	NM_001013356;NM_001004740	Body;TSS200			NA
cg16524862	0.100051	cg16524862	3						TRUE
cg11857210	0.0999002	cg11857210	3	CLASP2	NM_015097	Body			TRUE
cg22481695	0.0996172	cg22481695	7				chr7:127031854-127033084	S_Shelf	NA
cg27177006	0.0986425	cg27177006	17	FLJ40504	NR_028334	TSS1500	chr17:26633894-26634470	S_Shore	NA
cg13916459	0.0983005	cg13916459	12	ALX1	NM_006982	TSS1500	chr12:85673878-85674700	N_Shore	NA	12:84197331-84197485
cg07171765	0.0981958	cg07171765	4						TRUE
cg13138446	0.097732	cg13138446	7						TRUE
cg09288320	0.09677	cg09288320	2	C2orf67	NM_152519	Body			TRUE
cg11971771	0.0963875	cg11971771	20				chr20:690575-691099	Island	TRUE
cg20001070	0.0961184	cg20001070	7	UPP1;UPP1	NM_181597;NM_003364	5'UTR;5'UTR	chr7:48128727-48129961	S_Shore	NA
cg14259208	0.0961146	cg14259208	9	COL15A1	NM_001855	Body			TRUE
cg04414629	0.0957254	cg04414629	4	GK2	NM_033214	TSS1500			NA
cg00590383	0.0953339	cg00590383	16				chr16:53407327-53407754	S_Shelf	NA

## Sheet: Endo IV_P4_Loss 
Supp Table 7d. Loss of methylation in response to P4 (vs. vehicle) in stage I eSF (Endo IV).
Alt ID	Median delta beta	ann[, 1]	CHR	UCSC_RefGene_Name	UCSC_RefGene_Accession	UCSC_RefGene_Group	UCSC_CpG_Islands_Name	Relation_to_UCSC_CpG_Island	Enhancer	HMM_Island
cg22385669	0.168763	cg22385669	15	AQR	NM_014691	TSS1500	chr15:35261686-35262124	S_Shore	NA
cg22059469	0.14214	cg22059469	5						TRUE
cg01224520	0.16593	cg01224520	8						NA
cg24795825	0.139342	cg24795825	15	MORF4L1;MORF4L1	NM_206839;NM_006791	TSS1500;TSS1500	chr15:79165102-79166057	N_Shore	NA
cg21045824	0.138357	cg21045824	5						NA
cg12477370	0.12796	cg12477370	6	RUNX2;RUNX2;RUNX2	NM_001015051;NM_001024630;NM_004348	Body;Body;Body	chr6:45389420-45391646	S_Shore	NA	6:45499794-45499984
cg23257561	0.127938	cg23257561	6	LRRC16A	NM_017640	Body			TRUE
cg18243542	0.127391	cg18243542	7	TAX1BP1;TAX1BP1	NM_006024;NM_001079864	Body;Body			TRUE
cg02133070	0.125615	cg02133070	4	TACR3	NM_001059	Body	chr4:104640559-104640797	N_Shelf	NA
cg02637253	0.12384	cg02637253	1						TRUE
cg10069155	0.121639	cg10069155	15	TYRO3	NM_006293	Body	chr15:41851723-41851970	S_Shore	NA	15:39639878-39639935
cg11550436	0.119056	cg11550436	X						NA
cg02630829	0.117019	cg02630829	15	TP53BP1;TP53BP1;TP53BP1	NM_001141980;NM_001141979;NM_005657	Body;Body;Body	chr15:43785243-43785490	N_Shelf	NA
cg15042801	0.11676	cg15042801	11	TRIM77	NM_001146162	Body			NA
cg23364040	0.11217	cg23364040	X				chrX:125714890-125715321	Island	NA	X:125542609-125542988
cg07148407	0.177906	cg07148407	7	NAPEPLD;NAPEPLD	NM_001122838;NM_198990	5'UTR;5'UTR			TRUE
cg05845376	0.169393	cg05845376	5	SLC25A2	NM_031947	TSS200	chr5:140683195-140683773	Island	NA	5:140663361-140663957
cg12378888	0.163477	cg12378888	4				chr4:4867386-4867673	N_Shore	NA
cg27657926	0.143868	cg27657926	7	USP42	NM_032172	Body	chr7:6193413-6194678	Island	NA	7:6159877-6161246
cg15712226	0.141795	cg15712226	12	SNRPF	NM_003095	TSS1500	chr12:96252020-96252246	Island	NA
cg06413087	0.134964	cg06413087	7	PTPRN2;PTPRN2;PTPRN2	NM_002847;NM_130842;NM_130843	Body;Body;Body			NA	7:157622333-157622472
cg21126229	0.133773	cg21126229	4	RNF212;RNF212	NM_001131034;NM_194439	TSS1500;TSS1500	chr4:1107125-1107728	S_Shore	NA	4:1096332-1098241
cg08387835	0.129848	cg08387835	8				chr8:1094750-1094967	N_Shore	NA	8:1081870-1081983
cg21893663	0.129335	cg21893663	13						NA	13:104861133-104861174
cg05109065	0.126222	cg05109065	X	LOC139201;CHIC1	NR_029423;NM_001039840	TSS1500;1stExon	chrX:72782945-72783165	S_Shore	NA
cg06352088	0.125971	cg06352088	2	SNORD89	NR_003070	TSS1500			NA
cg10504065	0.125084	cg10504065	9				chr9:66457551-66458640	N_Shore	NA	9:66195492-66196460
cg11814087	0.124792	cg11814087	5	ZFR	NM_016107	Body			TRUE
cg16639311	0.12373	cg16639311	10						NA	10:130895663-130895800
cg10895547	0.123444	cg10895547	1	ZZZ3	NM_015534	Body			TRUE
cg13011999	0.122773	cg13011999	14				chr14:90167782-90168352	N_Shore	NA
cg03913278	0.121297	cg03913278	8	FAM66D;USP17L2	NR_027425;NM_201402	Body;1stExon			NA	8:12032292-12032425
cg22789982	0.120314	cg22789982	14				chr14:65068368-65068668	Island	NA	14:64138032-64138401
cg07995438	0.119779	cg07995438	11				chr11:67350928-67351953	N_Shore	NA	11:67105885-67105923
cg20981403	0.119165	cg20981403	X	TLR8;LOC349408	NM_138636;NR_030727	3'UTR;Body			NA
cg15550618	0.117741	cg15550618	6	POLH	NM_006502	Body			NA
cg23643835	0.115487	cg23643835	7	13-Sep	NR_024271	TSS1500	chr7:45808183-45808745	S_Shore	NA
cg14001023	0.114499	cg14001023	19	PGLYRP1;PGLYRP1	NM_005091;NM_005091	1stExon;5'UTR	chr19:46526046-46526334	Island	NA	19:51217490-51218424
cg16704476	0.111914	cg16704476	12	C12orf23	NM_152261	5'UTR	chr12:107349152-107350089	S_Shore	NA	12:105875041-105875074
cg25105522	0.111757	cg25105522	17	MAP3K14	NM_003954	Body			TRUE
cg05478392	0.110155	cg05478392	5						TRUE
cg16911576	0.109983	cg16911576	11	TNNT3;TNNT3;TNNT3;TNNT3	NM_001042781;NM_006757;NM_001042780;NM_001042782	Body;Body;Body;Body	chr11:1958934-1959247	N_Shore	NA	11:1914070-1914893
cg00940287	0.109848	cg00940287	X						TRUE
cg13422830	0.109283	cg13422830	1						TRUE
cg03857640	0.108723	cg03857640	16						NA	16:45164871-45165408
cg13807886	0.106063	cg13807886	10	ADARB2	NM_018702	Body	chr10:1439621-1440014	S_Shore	NA
cg24107619	0.106031	cg24107619	5						TRUE
cg11368409	0.106	cg11368409	4				chr4:184319564-184320198	Island	TRUE	4:184556874-184557192
cg13268603	0.105889	cg13268603	7				chr7:26415746-26416891	N_Shore	NA
cg00890070	0.105871	cg00890070	3						TRUE
cg25708982	0.105739	cg25708982	13				chr13:112895427-112895708	Island	NA	13:111943429-111943490
cg16956903	0.103028	cg16956903	X	LOC92249	NR_015353	Body			NA	X:62697298-62697679
cg06066587	0.102448	cg06066587	16						NA	16:48006179-48006384
cg17461271	0.101766	cg17461271	1						NA	1:170984081-170984309
cg18062333	0.101156	cg18062333	3						TRUE
cg12036817	0.100233	cg12036817	11	SIGIRR;SIGIRR;SIGIRR	NM_021805;NM_001135054;NM_001135053	3'UTR;3'UTR;3'UTR	chr11:406491-407871	N_Shore	NA
cg06569826	0.100046	cg06569826	16	LDHD;LDHD	NM_194436;NM_153486	Body;Body	chr16:75148398-75148864	Island	NA	16:73705909-73707003
cg17588038	0.099733	cg17588038	7	CREB5;CREB5;CREB5	NM_004904;NM_182899;NM_182898	TSS1500;5'UTR;Body			NA
cg14388993	0.0986223	cg14388993	X	ZNF41;ZNF41	NM_007130;NM_153380	TSS1500;TSS1500	chrX:47341887-47342697	Island	NA	X:47226884-47227641
cg12240358	0.0980297	cg12240358	15	HOMER2;HOMER2;HOMER2;HOMER2	NM_199330;NM_004839;NM_199332;NM_199331	Body;Body;Body;Body	chr15:83620950-83621727	N_Shore	NA
cg07152894	0.0972508	cg07152894	8						TRUE
cg24057218	0.0968122	cg24057218	14	RAD51L1;RAD51L1;RAD51L1	NM_133509;NM_002877;NM_133510	Body;Body;Body			TRUE
cg18795786	0.095938	cg18795786	12	CNTN1;CNTN1	NM_175038;NM_001843	5'UTR;5'UTR	chr12:41086522-41087102	S_Shore	NA	12:39373726-39373852
cg10033725	0.0952965	cg10033725	7	HEATR2	NM_017802	3'UTR	chr7:821689-822634	S_Shelf	NA
cg18803147	0.242326	cg18803147	5				chr5:2738953-2741237	S_Shore	NA	5:2796112-2796361
cg21028402	0.178037	cg21028402	6						TRUE
cg11630152	0.173207	cg11630152	7				chr7:19156050-19158042	N_Shore	NA
cg03873322	0.150842	cg03873322	6	NMBR	NM_002511	Body	chr6:142409473-142410112	N_Shore	NA
cg19916740	0.14884	cg19916740	22				chr22:46276365-46277064	N_Shore	TRUE
cg16053745	0.141857	cg16053745	3	C3orf43	NM_001077657	Body			NA
cg26398793	0.1409	cg26398793	6	GPX5;GPX5	NM_003996;NM_001509	TSS1500;TSS1500			NA
cg25371919	0.140262	cg25371919	2				chr2:63285949-63287097	N_Shore	TRUE	2:63137952-63138079
cg23894854	0.139516	cg23894854	1	C1orf162;C1orf162	NM_174896;NM_174896	1stExon;5'UTR			NA
cg21210232	0.137315	cg21210232	1	RNF207	NM_207396	Body	chr1:6268820-6269588	N_Shore	TRUE	1:6191294-6192145
cg09378783	0.13405	cg09378783	7	EGFR;EGFR;EGFR;EGFR	NM_201283;NM_201284;NM_201282;NM_005228	Body;Body;Body;Body			TRUE
cg05325182	0.126834	cg05325182	19	ZSWIM4	NM_023072	Body	chr19:13915618-13915840	Island	NA	19:13776577-13776912
cg13626632	0.125881	cg13626632	9	STOM;STOM	NM_004099;NM_198194	Body;Body	chr9:124132057-124133095	N_Shore	NA
cg13773633	0.124955	cg13773633	9				chr9:134699141-134699523	S_Shore	NA
cg25199591	0.124921	cg25199591	6	MIR2113	NR_031579	TSS1500			NA
cg06168050	0.123176	cg06168050	17	ZNF207;ZNF207;ZNF207	NM_001098507;NM_001032293;NM_003457	1stExon;1stExon;1stExon	chr17:30677001-30677460	Island	NA	17:27701083-27701789
cg18984165	0.118896	cg18984165	17	KCNJ2	NM_000891	Body			NA	17:65682826-65683458
cg21342785	0.118279	cg21342785	8	ANK1	NM_001142446	Body			NA	8:41826653-41826775
cg25569480	0.117978	cg25569480	2	GTF2A1L;STON1-GTF2A1L;GTF2A1L	NM_172196;NM_172311;NM_006872	TSS200;Body;TSS200	chr2:48844751-48844985	Island	NA	2:48698290-48698489
cg16613938	0.117548	cg16613938	19	APC2	NM_005883	3'UTR	chr19:1472935-1473210	Island	NA	19:1423262-1424210
cg16453474	0.116618	cg16453474	5	C7	NM_000587	3'UTR			NA
cg00262344	0.116047	cg00262344	18	PSMA8;PSMA8;PSMA8	NM_144662;NM_001025097;NM_001025096	TSS200;TSS200;TSS200	chr18:23713728-23713953	Island	NA	18:21967624-21968062
cg04765857	0.115861	cg04765857	16				chr16:875105-875589	S_Shore	NA	16:817014-817914
cg23592392	0.114998	cg23592392	12						NA	12:129000303-129000376
cg22740527	0.114336	cg22740527	7						NA	7:6875646-6875772
cg14178013	0.114026	cg14178013	9	PALM2-AKAP2;PALM2-AKAP2	NM_147150;NM_007203	Body;Body			TRUE
cg24059612	0.113851	cg24059612	19	TARM1	NM_001135686	TSS1500			NA
cg06422471	0.11206	cg06422471	22	SHANK3	NM_001080420	Body	chr22:51169027-51170019	Island	NA	22:49515861-49516989
cg14852456	0.11198	cg14852456	17	GRB2;GRB2	NM_002086;NM_203506	Body;Body			NA	17:70828484-70828625
cg06353098	0.111205	cg06353098	12	KRT5	NM_000424	1stExon			NA	12:51200023-51200305
cg05164937	0.110458	cg05164937	10				chr10:135477932-135498572	S_Shore	NA	10:135327969-135349068
cg16533314	0.110184	cg16533314	16	DNAJA3;DNAJA3	NM_005147;NM_001135110	TSS1500;TSS1500	chr16:4475429-4476330	N_Shore	NA
cg14531436	0.109764	cg14531436	8	TRAPPC9;TRAPPC9	NM_001160372;NM_031466	Body;Body			NA	8:140997920-140997979
cg08389588	0.109381	cg08389588	13						TRUE
cg07267493	0.108737	cg07267493	17				chr17:21355954-21356418	N_Shelf	NA
cg00455514	0.105478	cg00455514	2						TRUE
cg17959416	0.104571	cg17959416	19				chr19:22990009-22990651	N_Shelf	NA
cg16524049	0.102705	cg16524049	1	LMX1A	NM_177398	Body	chr1:165204501-165205507	Island	NA
cg21119375	0.102311	cg21119375	2				chr2:44394983-44396629	N_Shore	NA	2:44246887-44247017
cg15509361	0.102254	cg15509361	7				chr7:19184221-19184686	N_Shore	NA	7:19149756-19149863
cg03781262	0.101863	cg03781262	19	ZNF837;ZNF837	NM_001129730;NM_138466	Body;Body	chr19:58878386-58880634	Island	NA	19:63570834-63572417
cg04249642	0.100636	cg04249642	10						TRUE	10:8157360-8157538
cg06740311	0.100503	cg06740311	18	CEP76	NM_024899	Body	chr18:12702184-12703242	N_Shelf	NA
cg00401463	0.0997376	cg00401463	10	JAKMIP3	NM_001105521	Body			NA	10:133828283-133828441
cg14001750	0.0996854	cg14001750	17	PRKCA	NM_002737	Body	chr17:64298047-64299617	S_Shelf	NA
cg04523661	0.0994742	cg04523661	19				chr19:1302530-1302811	Island	NA	19:1253569-1253809
cg13901000	0.096331	cg13901000	15						TRUE
cg21036936	0.0959105	cg21036936	15	PML;PML;PML;PML;PML;PML;PML;PML;PML	NM_033247;NM_033244;NM_002675;NM_033238;NM_033246;NM_033250;NM_033239;NM_033249;NM_033240	Body;Body;Body;Body;Body;Body;Body;Body;Body	chr15:74315178-74315711	S_Shelf	TRUE
cg23347850	0.0955664	cg23347850	7	ICA1;ICA1;ICA1	NM_004968;NM_022307;NM_001136020	5'UTR;5'UTR;5'UTR			NA
cg19828499	0.0952666	cg19828499	2				chr2:113032793-113033496	N_Shelf	NA

## Sheet: Endo IV_E2+P4_Gain 
Supp Table 7e. Gain of methylation in response to E2+P4 (vs. vehicle) in stage I eSF (Endo IV).
Alt ID	Median delta beta	ann[, 1]	CHR	UCSC_RefGene_Name	UCSC_RefGene_Accession	UCSC_RefGene_Group	UCSC_CpG_Islands_Name	Relation_to_UCSC_CpG_Island	Enhancer	HMM_Island
cg03415617	0.183293	cg03415617	16						NA	16:34584182-34584435
cg15141853	0.14361	cg15141853	10						TRUE
cg02621151	0.124092	cg02621151	5						NA	5:3145812-3146119
cg04434491	0.124017	cg04434491	19	OR10H4	NM_001004465	TSS1500			NA
cg26856578	0.121189	cg26856578	13						TRUE
cg04700930	0.108263	cg04700930	12						TRUE
cg09687738	0.105376	cg09687738	X	HTR2C;HTR2C	NM_000868;NM_000868	5'UTR;1stExon	chrX:113818519-113819453	Island	NA	X:113724793-113725995
cg22683016	0.0973416	cg22683016	4						TRUE
cg26453169	0.188665	cg26453169	5	GAPT	NM_152687	TSS200			TRUE
cg20997268	0.174436	cg20997268	7	CREB5	NM_182899	TSS1500			NA
cg03865668	0.17006	cg03865668	2	GAD1	NM_000817	3'UTR			NA
cg27359472	0.163417	cg27359472	6	OR12D3	NM_030959	1stExon			NA
cg21534774	0.16333	cg21534774	17				chr17:45867103-45867744	N_Shelf	NA
cg19756042	0.161098	cg19756042	10	HNRNPH3;HNRNPH3	NM_012207;NM_021644	3'UTR;3'UTR			NA
cg13973180	0.159521	cg13973180	17	C17orf101;C17orf101	NM_175902;NM_024648	Body;Body	chr17:80373276-80373490	N_Shore	NA	17:77966334-77966898
cg07310946	0.158037	cg07310946	1				chr1:61508642-61509282	N_Shelf	NA
cg25035332	0.156144	cg25035332	10	PCDH15;PCDH15;PCDH15;PCDH15;PCDH15;PCDH15;PCDH15;PCDH15;PCDH15;PCDH15;PCDH15;PCDH15	NM_001142768;NM_001142764;NM_001142771;NM_033056;NM_001142763;NM_001142773;NM_001142765;NM_001142772;NM_001142769;NM_001142766;NM_001142770;NM_001142767	Body;Body;Body;Body;Body;Body;Body;Body;Body;Body;Body;Body			NA	10:55257191-55257275
cg05046377	0.152862	cg05046377	11	OR51A7	NM_001004749	TSS1500			NA
cg20585916	0.152214	cg20585916	4	KIAA1430	NM_020827	3'UTR			NA
cg11661265	0.150416	cg11661265	4	ARAP2	NM_015230	3'UTR			NA
cg26629556	0.149751	cg26629556	8	COL14A1	NM_021110	5'UTR			TRUE
cg19707834	0.148713	cg19707834	6	LRRC16A	NM_017640	Body			TRUE
cg27627854	0.147474	cg27627854	11	ATM;ATM	NM_000051;NM_138292	Body;1stExon			NA
cg18861713	0.145739	cg18861713	2	YWHAQ	NM_006826	Body	chr2:9770189-9771562	N_Shelf	NA
cg12280113	0.145668	cg12280113	19	NLRP9	NM_176820	TSS1500			NA
cg27551697	0.144303	cg27551697	1	HFM1	NM_001017975	Body			NA
cg06204629	0.143401	cg06204629	1				chr1:72748471-72749736	S_Shelf	NA
cg12225651	0.142948	cg12225651	4						NA
cg22688969	0.142725	cg22688969	11	SC5DL;SC5DL	NM_001024956;NM_006918	Body;Body			NA
cg11909989	0.138424	cg11909989	8	EFR3A	NM_015137	3'UTR			NA
cg15655935	0.137688	cg15655935	11	PLAC1L	NM_173801	3'UTR			NA
cg17256697	0.132742	cg17256697	7				chr7:81240381-81240708	N_Shore	NA
cg12104022	0.13097	cg12104022	14	FERMT2;FERMT2;FERMT2	NM_006832;NM_001134999;NM_001135000	Body;Body;Body			TRUE
cg00597607	0.130675	cg00597607	4				chr4:8594412-8594777	N_Shelf	NA
cg03737629	0.129832	cg03737629	1	FAM73A	NM_198549	3'UTR			NA
cg03483900	0.129382	cg03483900	8	C8orf84	NM_153225	3'UTR			NA
cg01471960	0.128092	cg01471960	12				chr12:26278540-26279707	S_Shelf	NA
cg00444581	0.127311	cg00444581	8	PTK2;PTK2	NM_153831;NM_005607	Body;Body			TRUE
cg26718116	0.1265	cg26718116	6						TRUE
cg11448270	0.125728	cg11448270	6	FRK;LOC728402	NM_002031;NR_027338	Body;TSS1500			NA
cg02399275	0.124186	cg02399275	12	SYCP3	NM_153694	Body	chr12:102132753-102133415	N_Shelf	NA
cg21380380	0.123835	cg21380380	7	GLCCI1	NM_138426	Body	chr7:8008097-8009495	S_Shelf	NA
cg11799529	0.122918	cg11799529	X	FHL1;FHL1;FHL1;FHL1;FHL1;FHL1;FHL1;FHL1;FHL1	NR_027621;NM_001159704;NM_001159703;NM_001159700;NM_001159699;NM_001449;NM_001159701;NM_001159702;NM_001167819	Body;3'UTR;3'UTR;3'UTR;3'UTR;3'UTR;3'UTR;3'UTR;3'UTR			NA
cg00027454	0.121328	cg00027454	X	RP2	NM_006915	3'UTR			NA
cg14124481	0.120565	cg14124481	14						NA
cg14363242	0.117421	cg14363242	7	CACNA2D1	NM_000722	Body			TRUE
cg01668907	0.117381	cg01668907	X	RAB40AL	NM_001031834	TSS200	chrX:102192185-102192566	N_Shore	NA
cg09721612	0.11645	cg09721612	8						TRUE
cg05514006	0.115966	cg05514006	17	C17orf67	NM_001085430	1stExon			TRUE
cg22036894	0.11438	cg22036894	1						TRUE
cg22061809	0.110109	cg22061809	18	IMPACT	NM_018439	3'UTR			NA
cg05477953	0.109743	cg05477953	6	MOXD1	NM_015529	Body	chr6:132722093-132722901	N_Shelf	NA
cg11307812	0.109572	cg11307812	13						TRUE
cg11841867	0.109075	cg11841867	18				chr18:11148307-11149936	S_Shelf	NA
cg01309141	0.108221	cg01309141	20				chr20:17206528-17206952	N_Shore	NA
cg21665905	0.105776	cg21665905	12	PPFIA2	NM_003625	Body			TRUE
cg27586596	0.105075	cg27586596	7						TRUE
cg04377131	0.104757	cg04377131	3				chr3:32726517-32727149	N_Shelf	NA
cg17806882	0.104635	cg17806882	7	GIMAP7	NM_153236	5'UTR			NA
cg04157726	0.101745	cg04157726	2	CCDC74A	NM_138770	TSS1500	chr2:132285408-132285992	N_Shore	NA
cg23590262	0.101372	cg23590262	4	GALNTL6	NM_001034845	Body			TRUE
cg04570669	0.0989326	cg04570669	4	ODAM	NM_017855	Body			TRUE
cg03610228	0.147629	cg03610228	10				chr10:21797632-21799341	S_Shore	TRUE	10:21839102-21839473
cg13817037	0.1473	cg13817037	9	RECK	NM_021111	Body			TRUE
cg26210364	0.144944	cg26210364	11						TRUE
cg18188916	0.141638	cg18188916	2						TRUE
cg09087103	0.139492	cg09087103	12						NA	12:42364610-42365960
cg07126183	0.133079	cg07126183	14	PPP4R4;PPP4R4	NM_020958;NM_058237	Body;Body	chr14:94640366-94641648	S_Shore	NA
cg13164087	0.132726	cg13164087	6				chr6:87832219-87832610	S_Shore	NA
cg13453847	0.131651	cg13453847	5	LOC340094	NR_026994	TSS200			NA
cg07787543	0.123545	cg07787543	6						TRUE	6:846242-846311
cg20400838	0.122798	cg20400838	7						TRUE	7:21175408-21175480
cg24400478	0.12241	cg24400478	X	ESX1	NM_153448	3'UTR	chrX:103495010-103495309	N_Shore	NA
cg06738031	0.122238	cg06738031	10	CTBP2;CTBP2	NM_001083914;NM_001329	5'UTR;5'UTR			TRUE
cg22235088	0.121888	cg22235088	1	KCNAB2;KCNAB2	NM_003636;NM_172130	Body;Body	chr1:6111609-6111836	Island	NA
cg05358758	0.119477	cg05358758	12	KRT71	NM_033448	TSS200			NA
cg08037235	0.117448	cg08037235	7				chr7:39015543-39015929	N_Shore	NA
cg22191665	0.115196	cg22191665	5	FBN2	NM_001999	Body			TRUE
cg20885910	0.114917	cg20885910	11				chr11:48921725-48922742	Island	NA	11:48878208-48879318
cg18779296	0.114903	cg18779296	4				chr4:41880224-41880500	N_Shelf	NA
cg13220569	0.113631	cg13220569	12	KCNA5;KCNA5	NM_002234;NM_002234	3'UTR;1stExon	chr12:5153012-5154346	S_Shore	NA
cg11977100	0.113331	cg11977100	1	OR2AK2;OR2L13	NM_001004491;NM_175911	1stExon;5'UTR			NA
cg24548265	0.112495	cg24548265	X	ZNF275	NM_001080485	Body	chrX:152599434-152600076	S_Shelf	NA
cg09909221	0.112413	cg09909221	X	PQBP1;PQBP1;TIMM17B;PQBP1;TIMM17B;PQBP1;PQBP1;PQBP1;PQBP1;PQBP1;PQBP1	NM_001167992;NM_001167989;NM_005834;NM_001167990;NM_001167947;NM_001032383;NM_001032381;NM_001032384;NM_001032382;NM_005710;NM_144495	TSS1500;5'UTR;TSS200;5'UTR;TSS200;5'UTR;5'UTR;TSS200;5'UTR;TSS200;5'UTR	chrX:48754500-48755329	S_Shore	NA	X:48639396-48640765
cg22108175	0.11239	cg22108175	8	LPL;LPL	NM_000237;NM_000237	5'UTR;1stExon	chr8:19796843-19798006	N_Shore	NA	8:19840813-19840895
cg07598464	0.111917	cg07598464	1	OR2M3	NM_001004689	1stExon			NA
cg25904183	0.111498	cg25904183	4	C4orf39;TRIM61	NM_153027;NM_001012414	TSS1500;Body	chr4:165878036-165878446	N_Shore	NA
cg26600878	0.11074	cg26600878	X	NAP1L6	NR_027291	TSS1500			NA
cg02786062	0.110361	cg02786062	19				chr19:35329723-35330181	N_Shelf	NA
cg14484792	0.110326	cg14484792	14						TRUE
cg01964525	0.108635	cg01964525	2	EML6	NM_001039753	Body			TRUE
cg04234597	0.108386	cg04234597	5				chr5:3854536-3854796	N_Shelf	NA
cg16755863	0.106761	cg16755863	2						NA
cg06606539	0.105697	cg06606539	4	MIR572	NR_030298	TSS1500	chr4:11370229-11370886	N_Shore	NA
cg26062172	0.105567	cg26062172	5	FAM81B	NM_152548	Body			TRUE
cg15459537	0.104051	cg15459537	3	ARPP-21	NM_016300	Body			NA
cg08198983	0.102297	cg08198983	5				chr5:143978229-143978484	S_Shore	NA
cg11113469	0.101646	cg11113469	7	DLX6AS	NR_015448	Body	chr7:96631383-96631800	N_Shelf	NA
cg04674428	0.101348	cg04674428	16						TRUE
cg00300794	0.101099	cg00300794	16	CACNA1H;CACNA1H	NM_021098;NM_001005407	Body;Body	chr16:1230112-1230317	S_Shore	NA	16:1171694-1172502
cg00761125	0.100003	cg00761125	12	ELK3	NM_005230	5'UTR	chr12:96588665-96589145	S_Shore	NA
cg00009553	0.0994357	cg00009553	16	CDH8	NM_001796	Body			NA
cg25160605	0.0982888	cg25160605	11	NELL1;NELL1	NM_006157;NM_201551	Body;Body			TRUE
cg24757755	0.0981325	cg24757755	14	MEG3;MEG3;MEG3	NR_003531;NR_003530;NR_002766	Body;Body;Body			TRUE
cg07699648	0.0981058	cg07699648	6	HLA-DOA	NM_002119	3'UTR	chr6:32975684-32975926	N_Shore	NA
cg07127957	0.0968943	cg07127957	10	SYNPO2L;SYNPO2L	NM_024875;NM_001114133	TSS1500;Body	chr10:75407413-75407706	S_Shelf	NA
cg26685596	0.0966202	cg26685596	2				chr2:210073773-210074294	S_Shore	NA
cg04830757	0.0960722	cg04830757	5	LOC645323	NR_015436	Body			NA
cg19918448	0.0957386	cg19918448	14				chr14:19960562-19961171	S_Shore	NA
cg01866359	0.189733	cg01866359	10	C1QL3	NM_001010908	TSS200	chr10:16561604-16563822	S_Shore	NA
cg03654329	0.159992	cg03654329	1						NA	1:2889793-2890030
cg04362886	0.155223	cg04362886	14						NA
cg04587424	0.145795	cg04587424	2						NA	2:766598-766720
cg15977002	0.138934	cg15977002	2	TPO;TPO;TPO;TPO	NM_175719;NM_000547;NM_175721;NM_175722	Body;Body;Body;Body			NA
cg12629008	0.137546	cg12629008	1	DAB1	NM_021080	5'UTR			TRUE
cg06554760	0.13551	cg06554760	X	IKBKG;G6PD;G6PD;IKBKG;IKBKG;IKBKG	NM_001099857;NM_001042351;NM_000402;NM_003639;NM_001099856;NM_001145255	TSS1500;5'UTR;TSS200;TSS1500;Body;TSS1500	chrX:153774893-153776136	Island	NA	X:153428021-153429369
cg15781873	0.135135	cg15781873	6						TRUE
cg17360680	0.13328	cg17360680	12	KRT1	NM_006121	Body			NA
cg18785532	0.128309	cg18785532	12	SLC2A13	NM_052885	Body			TRUE
cg13939602	0.125717	cg13939602	12	CACNA1C;CACNA1C;CACNA1C;CACNA1C;CACNA1C;CACNA1C;CACNA1C;CACNA1C;CACNA1C;CACNA1C;CACNA1C;CACNA1C;CACNA1C;CACNA1C;CACNA1C;CACNA1C;CACNA1C;CACNA1C;CACNA1C;CACNA1C;CACNA1C;CACNA1C;CACNA1C	NM_001129844;NM_001129827;NM_001129839;NM_001129834;NM_001129841;NM_000719;NM_001129830;NM_001167625;NM_001129843;NM_001167624;NM_001129835;NM_001129837;NM_001167623;NM_001129840;NM_199460;NM_001129833;NM_001129832;NM_001129829;NM_001129846;NM_001129836;NM_001129838;NM_001129831;NM_001129842	Body;Body;Body;Body;Body;Body;Body;Body;Body;Body;Body;Body;Body;Body;Body;Body;Body;Body;Body;Body;Body;Body;Body			TRUE
cg14948804	0.125004	cg14948804	4	HTN3	NM_000200	5'UTR			NA
cg26879736	0.124433	cg26879736	2						TRUE
cg02246922	0.122638	cg02246922	6	OR12D3	NM_030959	1stExon			NA
cg14945316	0.122609	cg14945316	4				chr4:568513-570488	N_Shore	NA
cg02064569	0.122095	cg02064569	X	IL1RAPL2	NM_017416	TSS1500	chrX:103809794-103810167	N_Shore	NA	X:103696232-103698055
cg03425348	0.12188	cg03425348	2						TRUE	2:20305303-20305509
cg24123432	0.121102	cg24123432	X						NA
cg19244380	0.120712	cg19244380	11	AMBRA1;AMBRA1	NM_017749;NM_017749	5'UTR;1stExon	chr11:46615197-46615664	N_Shelf	NA
cg17242608	0.120013	cg17242608	13	ZIC2	NM_007129	Body	chr13:100637112-100637472	N_Shore	NA	13:99434741-99434803
cg07168526	0.119624	cg07168526	7	ST7;ST7	NM_018412;NM_021908	Body;Body			TRUE
cg24496800	0.118022	cg24496800	18				chr18:77410035-77410246	Island	NA	18:75511024-75511234
cg15076179	0.117986	cg15076179	2	IL1F8;IL1F8	NM_014438;NM_173178	5'UTR;5'UTR	chr2:113808517-113808756	N_Shelf	NA
cg19120125	0.117724	cg19120125	12	TAS2R10	NM_023921	TSS200			NA
cg05294909	0.116477	cg05294909	X	SCML1;SCML1;SCML1;SCML1	NM_001037540;NM_001037536;NM_001037535;NM_006746	5'UTR;5'UTR;5'UTR;5'UTR	chrX:17755053-17756648	Island	NA	X:17664999-17666033
cg04268624	0.116094	cg04268624	5				chr5:43037259-43037520	Island	NA
cg09334915	0.113957	cg09334915	1						TRUE
cg07713026	0.113901	cg07713026	X	NONO;NONO;BCYRN1;NONO;NONO	NM_001145408;NM_001145410;NR_001568;NM_007363;NM_001145409	5'UTR;5'UTR;Body;5'UTR;5'UTR	chrX:70503261-70503963	Island	NA	X:70419906-70420784
cg25940239	0.113779	cg25940239	8				chr8:133141565-133141816	N_Shore	NA
cg08712407	0.113436	cg08712407	12						TRUE
cg01663677	0.110923	cg01663677	7						TRUE
cg15534052	0.11055	cg15534052	18				chr18:13868532-13869026	S_Shelf	NA
cg22718077	0.109928	cg22718077	7						NA	7:57716598-57716762
cg13851989	0.109369	cg13851989	9	CER1	NM_005454	Body			NA
cg10202975	0.108892	cg10202975	5	CAST;CAST;CAST;CAST;CAST;CAST;CAST;CAST;CAST;CAST	NM_001750;NM_001042441;NM_173060;NM_001042444;NM_001042445;NM_001042442;NM_001042446;NM_173063;NM_001042440;NM_001042443	Body;Body;Body;Body;Body;Body;Body;Body;Body;Body			TRUE
cg20348746	0.10855	cg20348746	2						TRUE
cg21592521	0.107605	cg21592521	18	AQP4;AQP4	NM_001650;NM_004028	3'UTR;3'UTR			NA
cg21484182	0.107539	cg21484182	X	DCAF12L2	NM_001013628	TSS200	chrX:125299245-125300436	Island	NA	X:125126454-125128155
cg04424654	0.106827	cg04424654	X	AMMECR1;AMMECR1;AMMECR1	NM_001171689;NM_015365;NM_001025580	5'UTR;TSS200;TSS200	chrX:109560703-109561534	Island	NA	X:109447067-109448450
cg06158184	0.105456	cg06158184	11						TRUE
cg14456004	0.105191	cg14456004	13				chr13:21872179-21872665	Island	NA	13:20770180-20770868
cg02424103	0.103997	cg02424103	3				chr3:156892554-156893036	N_Shore	NA
cg20219053	0.102811	cg20219053	11						TRUE
cg04261164	0.102776	cg04261164	6	SLC44A4	NM_025257	Body	chr6:31830299-31830948	S_Shelf	NA
cg20521035	0.10269	cg20521035	X	MID1;MID1	NM_001098624;NM_033290	TSS200;5'UTR			NA
cg25352940	0.100914	cg25352940	4						TRUE
cg14150186	0.10057	cg14150186	9	CYLC2	NM_001340	Body			NA
cg12373951	0.100551	cg12373951	3				chr3:133502561-133502963	S_Shore	NA
cg03391657	0.0973935	cg03391657	1	LOC647121	NR_003955	TSS1500	chr1:121260857-121261525	N_Shore	NA	1:120962207-120963048
cg07263570	0.0970277	cg07263570	17	C17orf104	NM_001145080	Body	chr17:42733486-42734626	S_Shelf	NA
cg26673784	0.0964284	cg26673784	10	LOC283050;LOC283050;LOC283050	NR_024431;NR_024429;NR_015429	Body;Body;Body			NA
cg01591025	0.0963697	cg01591025	7	OSBPL3;OSBPL3;OSBPL3;OSBPL3	NM_015550;NM_145322;NM_145320;NM_145321	5'UTR;5'UTR;5'UTR;5'UTR	chr7:25018999-25020255	N_Shore	NA	7:24985073-24985185
cg19750824	0.0961239	cg19750824	1						TRUE
cg07279752	0.096093	cg07279752	8						TRUE
cg10047041	0.095779	cg10047041	12						NA
cg04219544	0.166788	cg04219544	17	KRT24	NM_019016	TSS200			NA
cg15026456	0.135799	cg15026456	12	RIMBP2	NM_015347	Body			NA	12:129491113-129491451
cg25023666	0.125138	cg25023666	21	DSCAM	NM_001389	Body			NA
cg24145481	0.124871	cg24145481	21	KRTAP25-1	NM_001128598	TSS200			NA

## Sheet: Endo IV_E2+P4_Loss 
Supp Table 7f. Loss of methylation in response to E2+P4 (vs. vehicle) in stage I eSF (Endo IV).
Alt ID	Median delta beta	ann[, 1]	CHR	UCSC_RefGene_Name	UCSC_RefGene_Accession	UCSC_RefGene_Group	UCSC_CpG_Islands_Name	Relation_to_UCSC_CpG_Island	Enhancer	HMM_Island
cg16072382	0.191899	cg16072382	10	C10orf11	NM_032024	Body			TRUE
cg24046884	0.184108	cg24046884	13	KIAA0564	NM_015058	Body			TRUE
cg25132230	0.15022	cg25132230	1	PTPRC;PTPRC;PTPRC;PTPRC	NM_080921;NM_080923;NM_080922;NM_002838	5'UTR;5'UTR;5'UTR;5'UTR			NA
cg14016236	0.145251	cg14016236	3	FNDC3B;FNDC3B	NM_022763;NM_001135095	5'UTR;5'UTR			TRUE
cg19018435	0.143831	cg19018435	1	RGL1	NM_015149	Body			TRUE
cg03048372	0.143536	cg03048372	12	NCOR2;NCOR2	NM_006312;NM_001077261	Body;Body	chr12:124929872-124930161	Island	NA	12:123495637-123496063
cg00708035	0.141513	cg00708035	2	KLHL29	NM_052920	Body	chr2:23851840-23852089	N_Shore	NA	2:23703954-23704113
cg10266681	0.136059	cg10266681	2	CNTNAP5	NM_130773	Body			TRUE
cg03650608	0.134529	cg03650608	19	ADAMTS10	NM_030957	Body	chr19:8649787-8650524	N_Shelf	NA
cg03873322	0.126865	cg03873322	6	NMBR	NM_002511	Body	chr6:142409473-142410112	N_Shore	NA
cg11630152	0.125768	cg11630152	7				chr7:19156050-19158042	N_Shore	NA
cg11723766	0.125494	cg11723766	X	FTSJ1;FTSJ1;FTSJ1	NM_177439;NM_177434;NM_012280	5'UTR;TSS1500;5'UTR	chrX:48334229-48335036	Island	NA	X:48219174-48219955
cg01921212	0.117194	cg01921212	20	CST9L	NM_080610	TSS1500			NA
cg08983429	0.112274	cg08983429	16	CLUAP1;CLUAP1	NM_015041;NM_024793	Body;Body			NA
cg14493181	0.100503	cg14493181	6						TRUE
cg08699206	0.165402	cg08699206	4				chr4:1595293-1595539	Island	NA	4:1565253-1565490
cg07148407	0.161215	cg07148407	7	NAPEPLD;NAPEPLD	NM_001122838;NM_198990	5'UTR;5'UTR			TRUE
cg00872532	0.150619	cg00872532	2	GULP1	NM_016315	5'UTR			TRUE
cg05109065	0.142645	cg05109065	X	LOC139201;CHIC1	NR_029423;NM_001039840	TSS1500;1stExon	chrX:72782945-72783165	S_Shore	NA
cg20969675	0.140881	cg20969675	17	SNORD104;SNORA76	NR_004380;NR_002995	TSS1500;TSS1500	chr17:62223224-62224124	N_Shore	NA	17:59576537-59576640
cg06260815	0.131771	cg06260815	13	CCNA1;CCNA1;CCNA1;CCNA1	NM_001111047;NM_003914;NM_001111045;NM_001111046	TSS1500;TSS1500;TSS1500;TSS1500	chr13:37005581-37006453	N_Shore	NA
cg17383987	0.130839	cg17383987	2	NOTO	NM_001134462	TSS1500	chr2:73429283-73430647	N_Shore	TRUE
cg14287311	0.13074	cg14287311	13						TRUE
cg27111053	0.130303	cg27111053	3	CADPS;CADPS;CADPS	NM_003716;NM_183394;NM_183393	Body;Body;Body			TRUE
cg02084553	0.127247	cg02084553	2						NA
cg17406359	0.126338	cg17406359	21	TRPM2	NM_003307	TSS1500			NA
cg01921059	0.123155	cg01921059	7	MET;MET	NM_000245;NM_001127500	5'UTR;5'UTR			TRUE
cg27024196	0.122871	cg27024196	3						TRUE
cg10827253	0.122808	cg10827253	1	PHGDH	NM_006623	TSS1500	chr1:120254844-120255499	N_Shore	NA
cg07160602	0.122451	cg07160602	15	IGF1R	NM_000875	Body	chr15:99190446-99194559	S_Shelf	NA
cg04784410	0.12204	cg04784410	14	SNORD113-4	NR_003232	TSS200			NA
cg24213669	0.120101	cg24213669	2				chr2:118616575-118618163	Island	NA	2:118333046-118334599
cg10723575	0.119892	cg10723575	3	WWTR1	NM_001168278	TSS1500			NA
cg15582138	0.118557	cg15582138	12						TRUE
cg27533635	0.117272	cg27533635	12	RMST;MIR1251	NR_024037;NR_031653	Body;TSS1500			NA
cg12477370	0.116313	cg12477370	6	RUNX2;RUNX2;RUNX2	NM_001015051;NM_001024630;NM_004348	Body;Body;Body	chr6:45389420-45391646	S_Shore	NA	6:45499794-45499984
cg13390361	0.111874	cg13390361	8				chr8:43059755-43059973	N_Shore	NA
cg08815352	0.110769	cg08815352	17	MAP3K3;MAP3K3	NM_002401;NM_203351	TSS1500;TSS1500	chr17:61699007-61700728	N_Shore	NA
cg09358388	0.108622	cg09358388	15	SNORD109B;SNORD109A	NR_001289;NR_001295	TSS1500;TSS1500			NA
cg18406708	0.105498	cg18406708	2	FAM82A1;FAM82A1;FAM82A1;FAM82A1	NM_001170793;NM_001170791;NM_001170792;NM_144713	Body;Body;Body;Body			TRUE
cg03425785	0.102267	cg03425785	20	GMEB2	NM_012384	3'UTR	chr20:62221334-62222056	Island	NA	20:61691691-61692497
cg20713700	0.0991642	cg20713700	3				chr3:101443478-101443859	N_Shelf	NA
cg16736054	0.176459	cg16736054	1	RTCD1;RTCD1	NM_003729;NM_001130841	3'UTR;3'UTR			NA
cg09571713	0.168181	cg09571713	4	SPOCK3;SPOCK3	NM_001040159;NM_016950	Body;Body	chr4:168155005-168155765	N_Shore	TRUE
cg18834878	0.158131	cg18834878	X	NRK	NM_198465	Body	chrX:105066349-105067110	S_Shore	NA	X:104952804-104953968
cg05796128	0.153515	cg05796128	4	TBC1D1	NM_015173	Body			TRUE
cg27047044	0.149471	cg27047044	5						TRUE
cg12463883	0.143496	cg12463883	13	FAM155A	NM_001080396	Body			TRUE
cg21246595	0.140067	cg21246595	15	FAM169B;FAM169B	NM_182562;NM_182562	5'UTR;1stExon			NA
cg20020143	0.138421	cg20020143	X	SH3KBP1;SH3KBP1	NM_031892;NM_031892	1stExon;5'UTR	chrX:19905027-19906557	Island	NA	X:19814769-19815609
cg06484303	0.136881	cg06484303	5						TRUE
cg23644389	0.134867	cg23644389	13						TRUE
cg13371527	0.134441	cg13371527	X	ARAF;ARAF	NM_001654;NM_001654	1stExon;5'UTR	chrX:47420402-47421099	Island	NA	X:47305292-47306011
cg11088672	0.133399	cg11088672	4						TRUE
cg10714510	0.133143	cg10714510	6	HLA-DQB2	NR_003937	Body	chr6:32729342-32729877	Island	NA	6:32836929-32837855
cg09576223	0.131518	cg09576223	22	JOSD1	NM_014876	Body	chr22:39096373-39097754	N_Shelf	NA
cg16230982	0.130124	cg16230982	8	PDE7A;PDE7A	NM_002603;NM_002604	TSS1500;Body			NA
cg02830749	0.126797	cg02830749	4	KIAA0922;KIAA0922	NM_015196;NM_001131007	Body;Body			TRUE
cg06172859	0.125882	cg06172859	6	DCBLD1	NM_173674	Body	chr6:117869097-117869530	N_Shelf	NA
cg19021929	0.125738	cg19021929	12						TRUE
cg25661571	0.124302	cg25661571	17	AXIN2	NM_004655	Body			TRUE
cg06168950	0.123826	cg06168950	3						TRUE
cg01776396	0.12347	cg01776396	X	FANCB;MOSPD2;FANCB	NM_001018113;NM_152581;NM_152633	TSS1500;Body;TSS1500	chrX:14890991-14891734	S_Shore	NA
cg04938780	0.123163	cg04938780	2						NA
cg20396559	0.122063	cg20396559	3	MAGI1;MAGI1;MAGI1	NM_015520;NM_001033057;NM_004742	Body;Body;Body			TRUE
cg00506859	0.121968	cg00506859	6	GFRAL	NM_207410	Body			NA	6:55341873-55342177
cg15722533	0.121725	cg15722533	11	TEAD1	NM_021961	Body			TRUE
cg03403168	0.12144	cg03403168	12						TRUE
cg25715134	0.120711	cg25715134	19	CACNA1A;CACNA1A	NM_001127222;NM_001127221	Body;Body	chr19:13616752-13617267	N_Shelf	NA
cg02547167	0.119849	cg02547167	X				chrX:8751285-8751608	S_Shore	NA	X:8711266-8712215
cg00074365	0.118915	cg00074365	2	UGP2;UGP2	NM_001001521;NM_006759	Body;Body			NA
cg13429424	0.118447	cg13429424	15						NA	15:20350213-20350436
cg12297819	0.118166	cg12297819	19				chr19:44203558-44203987	S_Shelf	NA
cg20598190	0.115187	cg20598190	2				chr2:240868278-240868590	N_Shore	NA
cg13571582	0.112452	cg13571582	9				chr9:129484841-129485887	N_Shore	NA
cg00771316	0.112422	cg00771316	2				chr2:105853131-105853340	N_Shelf	NA
cg11877232	0.112396	cg11877232	8	FAM91A1;FAM91A1	NM_144963;NM_144963	1stExon;5'UTR	chr8:124780286-124781265	Island	NA	8:124849468-124850491
cg06646174	0.111592	cg06646174	11	SIK3	NM_025164	Body			TRUE
cg16056900	0.11008	cg16056900	3	EXOG;EXOG	NM_001145464;NM_005107	TSS1500;TSS1500	chr3:38537682-38538071	N_Shore	NA
cg27121309	0.109964	cg27121309	11	ACER3	NM_018367	3'UTR			TRUE
cg14184866	0.109432	cg14184866	9				chr9:82185479-82188560	N_Shore	NA
cg12183501	0.109067	cg12183501	3	HPS3	NM_032383	Body			TRUE
cg11763800	0.10904	cg11763800	14	C14orf80	NM_001134877	TSS1500	chr14:105956175-105958197	N_Shore	NA
cg12656374	0.108625	cg12656374	15	C15orf51	NR_003260	TSS1500	chr15:100346724-100347454	S_Shore	NA
cg23579185	0.108591	cg23579185	18				chr18:77545027-77545257	Island	NA	18:75645982-75646245
cg06068179	0.107974	cg06068179	4	AFAP1;AFAP1	NM_198595;NM_001134647	Body;Body			TRUE	4:7864597-7864974
cg22630733	0.107318	cg22630733	11				chr11:330785-331110	S_Shelf	TRUE
cg12226948	0.10709	cg12226948	2	FMNL2	NM_052905	3'UTR			TRUE
cg22872553	0.105928	cg22872553	1						TRUE
cg17743732	0.105871	cg17743732	2				chr2:238707008-238708021	N_Shore	NA
cg26353287	0.105798	cg26353287	5				chr5:42951076-42952410	S_Shore	NA
cg26352161	0.105212	cg26352161	6	PTK7;PTK7;PTK7;PTK7	NM_002821;NM_152881;NM_152882;NM_152880	Body;Body;Body;Body			TRUE
cg24816464	0.105126	cg24816464	3	CADM2;CADM2;CADM2	NM_001167675;NM_001167674;NM_153184	Body;Body;Body			NA	3:86144264-86144476
cg22045977	0.104493	cg22045977	8	DLC1	NM_182643	Body			TRUE
cg15997518	0.104041	cg15997518	1						TRUE
cg06804705	0.103811	cg06804705	21	NCRNA00114;NCRNA00114;NCRNA00114	NR_027067;NR_027065;NR_027066	TSS1500;Body;Body			NA
cg09599228	0.10333	cg09599228	4	RXFP1	NM_021634	Body			NA
cg06168050	0.103124	cg06168050	17	ZNF207;ZNF207;ZNF207	NM_001098507;NM_001032293;NM_003457	1stExon;1stExon;1stExon	chr17:30677001-30677460	Island	NA	17:27701083-27701789
cg06491405	0.10282	cg06491405	6	C2;C2	NM_000063;NM_001145903	TSS200;TSS200			NA
cg03627261	0.102759	cg03627261	5	ARL15	NM_019087	Body			TRUE
cg09245901	0.102232	cg09245901	6						TRUE
cg21028402	0.10223	cg21028402	6						TRUE
cg05533210	0.10202	cg05533210	7	KIAA0895	NM_001100425	Body	chr7:36406370-36407017	S_Shelf	NA
cg25670583	0.101959	cg25670583	4	PCGF3	NM_006315	5'UTR	chr4:716281-716977	N_Shore	NA	4:705827-705964
cg08974527	0.101607	cg08974527	3				chr3:69434926-69435583	S_Shelf	NA
cg13720705	0.101355	cg13720705	10						NA	10:38030341-38030446
cg05215850	0.101119	cg05215850	6						NA
cg07363330	0.100517	cg07363330	5	IL31RA	NM_139017	Body			NA
cg05600496	0.100461	cg05600496	13						TRUE
cg13558774	0.100373	cg13558774	4	LOC100130872;LOC100130872-SPON2	NR_024569;NR_033182	Body;Body			NA	4:1185838-1186201
cg00142378	0.100113	cg00142378	18				chr18:51795711-51796332	N_Shelf	NA
cg17070005	0.100034	cg17070005	8						TRUE
cg19201725	0.0998801	cg19201725	2						NA	2:53339556-53339832
cg13909432	0.0970364	cg13909432	X				chrX:119133851-119134369	N_Shore	NA
cg05486825	0.0960843	cg05486825	12						TRUE
cg03204907	0.0958002	cg03204907	16	SNX29	NM_001080530	Body			TRUE
cg11394600	0.0955577	cg11394600	7	DOCK4	NM_014705	Body			TRUE
cg11559769	0.0953779	cg11559769	6						TRUE
cg22932993	0.0951794	cg22932993	11	MIR483;INS-IGF2;IGF2;IGF2;IGF2	NR_030158;NR_003512;NM_001127598;NM_000612;NM_001007139	TSS1500;Body;Body;Body;Body	chr11:2158951-2162484	N_Shelf	NA	11:2113016-2113307
cg19617741	0.329619	cg19617741	2						TRUE
cg03372603	0.208339	cg03372603	3	TOP2B	NM_001068	3'UTR			NA
cg20651644	0.174366	cg20651644	15	ATP8B4	NM_024837	Body			TRUE
cg08951452	0.171836	cg08951452	8						TRUE
cg08070022	0.171589	cg08070022	3	FAM55C;FAM55C	NM_001134456;NM_145037	TSS1500;TSS1500	chr3:101497830-101498648	N_Shore	NA
cg09467433	0.16748	cg09467433	3						TRUE
cg01033205	0.164264	cg01033205	8						NA
cg00520042	0.159281	cg00520042	17	PEMT;PEMT;PEMT	NM_007169;NM_148173;NM_148172	5'UTR;TSS200;Body			NA
cg03275076	0.158169	cg03275076	3	MED12L;P2RY14	NM_053002;NM_014879	Body;5'UTR			TRUE
cg05104897	0.151958	cg05104897	4						TRUE
cg05069728	0.150975	cg05069728	7	ST7	NM_018412	3'UTR			TRUE
cg24837219	0.146274	cg24837219	3	TMEM108;TMEM108	NM_001136469;NM_023943	5'UTR;5'UTR			TRUE
cg27303421	0.146049	cg27303421	6						TRUE
cg12550241	0.145566	cg12550241	1				chr1:248855030-248855470	S_Shelf	NA
cg17428954	0.145445	cg17428954	1	TNFRSF1B	NM_001066	Body			NA
cg08135718	0.144091	cg08135718	7	CUX1;CUX1;CUX1	NM_181500;NM_181552;NM_001913	Body;Body;Body			NA	7:101605974-101606050
cg17137077	0.143918	cg17137077	2	PSMD14	NM_005805	Body			NA	2:161905748-161906142
cg22994198	0.143029	cg22994198	19	ADAMTSL5	NM_213604	Body	chr19:1510493-1510725	N_Shore	NA	19:1459410-1459529
cg18397073	0.141889	cg18397073	19	POU2F2	NM_002698	Body	chr19:42599507-42600522	Island	NA	19:47291382-47292333
cg24597774	0.139392	cg24597774	1	SPSB1	NM_025106	5'UTR			NA	1:9323235-9323374
cg06460475	0.138521	cg06460475	11	RBMXL2	NM_014469	TSS200	chr11:7110132-7111376	Island	NA	11:7066709-7068093
cg11165960	0.138166	cg11165960	15						TRUE
cg05258294	0.137346	cg05258294	16	ZNF598	NM_178167	Body	chr16:2048194-2048754	S_Shore	NA	16:1989491-1989986
cg00052684	0.134961	cg00052684	6	FKBP5	NM_001145775	5'UTR	chr6:35695725-35696156	N_Shore	TRUE
cg09692670	0.134705	cg09692670	15						TRUE
cg20100006	0.134675	cg20100006	7	FAM20C	NM_020223	Body	chr7:231272-231539	Island	NA	7:326356-326591
cg16053745	0.133038	cg16053745	3	C3orf43	NM_001077657	Body			NA
cg22022321	0.131548	cg22022321	1	SCP2;SCP2;SCP2;SCP2	NM_001007100;NM_002979;NM_001007099;NM_001007250	Body;Body;Body;Body			TRUE
cg09758937	0.131153	cg09758937	2	AFF3;AFF3	NM_001025108;NM_002285	Body;Body			TRUE
cg04249642	0.130983	cg04249642	10						TRUE	10:8157360-8157538
cg18864926	0.130034	cg18864926	14	CCDC85C	NM_001144995	Body			TRUE
cg16507262	0.129068	cg16507262	2	AOX1	NM_001159	Body			TRUE
cg21292587	0.128586	cg21292587	7	FOXP2;FOXP2;FOXP2	NM_014491;NM_148898;NM_148899	3'UTR;3'UTR;3'UTR			NA
cg17432647	0.128016	cg17432647	5						TRUE
cg07069839	0.127805	cg07069839	3						TRUE
cg03894103	0.126915	cg03894103	2	PREPL;PREPL;PREPL;PREPL;PREPL;PREPL;PREPL;PREPL	NM_001171613;NM_006036;NM_006036;NM_001171617;NM_001042385;NM_001042386;NM_001171603;NM_001171606	5'UTR;1stExon;5'UTR;5'UTR;TSS200;TSS200;5'UTR;5'UTR	chr2:44588954-44589358	N_Shelf	NA
cg03301579	0.125135	cg03301579	19	MATK;MATK;MATK	NM_002378;NM_139355;NM_139354	Body;Body;Body	chr19:3785511-3786653	N_Shore	NA
cg14235846	0.12415	cg14235846	17	NXN	NM_022463	Body			TRUE	17:747467-747516
cg21410293	0.123044	cg21410293	18	KIAA0427;KIAA0427	NM_014772;NM_001142397	3'UTR;3'UTR	chr18:46386266-46386481	Island	TRUE	18:44640265-44640579
cg10039523	0.122952	cg10039523	1	VPS13D;VPS13D	NM_015378;NM_018156	Body;Body			TRUE
cg00594917	0.12225	cg00594917	1	PPFIA4;PPFIA4	NM_015053;NM_015053	5'UTR;1stExon			NA
cg26374305	0.122058	cg26374305	14	MEG3;MEG3;MEG3	NR_003531;NR_003530;NR_002766	Body;Body;Body	chr14:101293427-101294433	Island	NA	14:100363157-100364333
cg13692426	0.121561	cg13692426	9				chr9:79628910-79629393	N_Shelf	NA
cg17625535	0.121519	cg17625535	7	FOXK1	NM_001037165	3'UTR	chr7:4806860-4807086	S_Shore	NA	7:4774010-4774087
cg25137403	0.121186	cg25137403	2				chr2:177024501-177025692	N_Shelf	NA	2:176730280-176730423
cg05512420	0.120588	cg05512420	19	NFIX	NM_002501	3'UTR	chr19:13207375-13207621	N_Shore	NA
cg11188223	0.120163	cg11188223	1						TRUE
cg02624484	0.118916	cg02624484	X	KLHL15	NM_030624	5'UTR	chrX:24042835-24044094	Island	NA	X:23952798-23954094
cg18682028	0.11818	cg18682028	3	FYCO1	NM_024513	5'UTR	chr3:46037013-46037473	N_Shore	TRUE
cg27484662	0.117817	cg27484662	18	ATP9B	NM_198531	Body	chr18:77125676-77125885	S_Shore	TRUE	18:75227142-75227446
cg12705969	0.116738	cg12705969	X	ARX	NM_139058	Body	chrX:25030461-25032053	N_Shelf	NA
cg11861940	0.115876	cg11861940	6	HLA-E	NM_005516	TSS1500	chr6:30457369-30458175	N_Shore	NA
cg04684206	0.115519	cg04684206	2						TRUE
cg09606692	0.115491	cg09606692	4						TRUE
cg26381742	0.115047	cg26381742	X	TFE3	NM_006521	TSS200	chrX:48900510-48901469	Island	NA	X:48787455-48788592
cg02119955	0.11492	cg02119955	13	ITGBL1	NM_004791	TSS1500	chr13:102106165-102106488	N_Shore	NA
cg16943019	0.114907	cg16943019	3	RYK;RYK	NM_001005861;NM_002958	Body;Body			TRUE
cg27485596	0.114219	cg27485596	13	ARHGEF7;ARHGEF7;ARHGEF7;ARHGEF7	NM_001113511;NM_003899;NM_001113512;NM_145735	Body;5'UTR;Body;Body			TRUE
cg12416830	0.111777	cg12416830	15	MYO1E	NM_004998	Body			TRUE
cg04194664	0.110441	cg04194664	17	C17orf69;C17orf69	NR_026906;NR_026905	Body;Body			NA
cg22546151	0.108671	cg22546151	5	DNAJC21;DNAJC21	NM_001012339;NM_194283	3'UTR;3'UTR			NA
cg21283066	0.108231	cg21283066	6						TRUE
cg18966140	0.108027	cg18966140	10	FAM188A	NM_024948	Body	chr10:15902079-15902402	N_Shelf	NA
cg14657876	0.107778	cg14657876	11	NAV2;NAV2;NAV2	NM_182964;NM_001111018;NM_145117	Body;Body;Body			TRUE
cg02263204	0.107575	cg02263204	X				chrX:47518015-47518850	S_Shelf	NA
cg22946219	0.107058	cg22946219	17	RAI1	NM_030665	3'UTR	chr17:17712911-17714456	Island	TRUE	17:17654992-17655201
cg12803615	0.106262	cg12803615	12	KITLG;KITLG	NM_003994;NM_000899	Body;Body			TRUE
cg16226642	0.106027	cg16226642	11	OR5P3	NM_153445	TSS1500			NA
cg18742785	0.105829	cg18742785	15	LYSMD4	NM_152449	Body	chr15:100272901-100273891	N_Shelf	NA
cg00778880	0.104346	cg00778880	1	GPATCH2;SPATA17	NM_018040;NM_138796	Body;TSS1500	chr1:217804267-217804477	N_Shore	NA
cg25351353	0.102945	cg25351353	12				chr12:52473350-52474178	Island	TRUE	12:50759685-50760347
cg00701918	0.102533	cg00701918	17	RPTOR;RPTOR	NM_001163034;NM_020761	Body;Body			NA	17:76339540-76339797
cg21893663	0.102211	cg21893663	13						NA	13:104861133-104861174
cg11197913	0.102098	cg11197913	1	PDE4DIP	NM_022359	Body			TRUE
cg09162806	0.100737	cg09162806	12	TMCC3	NM_020698	Body			NA
cg06010380	0.100625	cg06010380	X	BCOR;BCOR	NM_001123384;NM_001123383	5'UTR;5'UTR	chrX:40010919-40016203	Island	NA	X:39895796-39898289
cg03711485	0.100348	cg03711485	10	NKX2-3	NM_145285	3'UTR	chr10:101294443-101297263	Island	TRUE	10:101284521-101286122
cg18665526	0.100279	cg18665526	5				chr5:135364507-135365036	N_Shelf	NA
cg14408412	0.0993635	cg14408412	7	DOCK4	NM_014705	Body			TRUE
cg06871344	0.0989687	cg06871344	17	VPS53;VPS53	NM_018289;NM_001128159	Body;Body			TRUE
cg07152894	0.0984717	cg07152894	8						TRUE
cg00787726	0.0983562	cg00787726	10	FAM190B	NM_018999	5'UTR			TRUE
cg20302497	0.0973313	cg20302497	2	GAL3ST2	NM_022134	TSS1500	chr2:242710637-242711047	S_Shelf	NA
cg23900681	0.0971613	cg23900681	14	ATG2B	NM_018036	Body			TRUE	14:95821925-95822033
cg13992444	0.096433	cg13992444	6	UST	NM_005715	Body			TRUE
cg09590377	0.0963193	cg09590377	2				chr2:8596907-8597573	Island	NA	2:8513863-8515067
cg27117720	0.096086	cg27117720	16	C16orf62	NM_020314	Body			TRUE
cg21482674	0.095517	cg21482674	2				chr2:20646428-20647988	S_Shelf	NA
cg25734161	0.0952825	cg25734161	11						TRUE
cg06676119	0.159542	cg06676119	2	PDE1A;PDE1A	NM_005019;NM_001003683	Body;Body			TRUE
cg04389897	0.155924	cg04389897	6	TFAP2A;TFAP2A;TFAP2A	NM_001042425;NM_003220;NM_001032280	3'UTR;3'UTR;3'UTR	chr6:10398573-10398812	Island	NA	6:10506417-10506783
cg04084786	0.13523	cg04084786	10				chr10:27608674-27608892	S_Shore	NA	10:27648681-27649198
cg08319291	0.129245	cg08319291	7	DENND2A	NM_015689	Body			TRUE
cg21374307	0.128686	cg21374307	3	SCHIP1	NM_014575	Body			TRUE
cg02928957	0.128638	cg02928957	3	VEPH1;VEPH1;VEPH1;VEPH1;VEPH1;VEPH1	NM_001167911;NM_024621;NM_001167917;NM_001167915;NM_001167916;NM_001167912	5'UTR;5'UTR;TSS1500;5'UTR;5'UTR;5'UTR			NA
cg23811811	0.118328	cg23811811	4	BMP2K;BMP2K	NM_017593;NM_198892	Body;Body	chr4:79696707-79697958	S_Shelf	NA
cg19577074	0.108289	cg19577074	4	FAM160A1	NM_001109977	5'UTR			TRUE
cg14720996	0.0955414	cg14720996	3	COL6A6	NM_001102608	TSS1500			NA
