# Supplementary material for: Steroid hormones regulate genome-wide epigenetic programming and gene transcription in human endometrial cells with marked aberrancies in endometriosis
Source: PLoS Genet. 2020 Jun 17;16(6):e1008601. doi: 10.1371/journal.pgen.1008601 (PMC7299312; doi:10.1371/journal.pgen.1008601)
Supplement: S8 Table — (XLSX) [file pgen.1008601.s011.xlsx]

## Sheet: Endo I E2 vs. Veh
Supp Table 8. Differentially expressed genes in hormone treatments (E2, P4, E2+P4) vs. vehicle in stage I disease (Endo I).
Supp Table 8a. Differentially expressed in Endo I_E2 vs. vehicle.
Transcripts Cluster Id	genesymbol	FC ([Endo I-E] vs [Endo I-Veh])	Log FC ([Endo I-E] vs [Endo I-Veh])	FC (abs) ([Endo I-E] vs [Endo I-Veh])	Regulation ([Endo I-E] vs [Endo I-Veh])	[Endo I-E](normalized)	[Endo I-Veh](normalized)	category	ChromosomeNumber	entrezgene	genbank	genedescription	GO_biological_process	GO_cellular_component	GO_molecular_function	pathway	protein_domains	refseq	total_probes	unigene
7965873	IGF1	11.3697	3.50712	11.3697	up	1.10313	-2.40399	main	chr12	3479	BC148266|BC152321|CR541861|M11568|M27544|M29644|M37484|X00173	insulin-likegrowthfactor1(somatomedinC)	NM_000618 // GO:0001501 // skeletal system development // traceable author statement ///NM_000618 // GO:0001775 // cell activation // inferred from direct assay ///NM_000618 // GO:0001974 // blood vessel remodeling // inferred from electronic annotation ///NM_000618 // GO:0002576 // platelet degranulation // traceable author statement ///NM_000618 // GO:0006260 // DNA replication // traceable aut…	NM_000618 // GO:0005576 // extracellular region // non-traceable author statement ///NM_000618 // GO:0005576 // extracellular region // traceable author statement ///NM_000618 // GO:0005615 // extracellular space // inferred from direct assay ///NM_000618 // GO:0005886 // plasma membrane // traceable author statement ///NM_000618 // GO:0016942 // insulin-like growth factor binding protein complex…	NM_000618 // GO:0005158 // insulin receptor binding // inferred from physical interaction ///NM_000618 // GO:0005159 // insulin-like growth factor receptor binding // inferred from physical interaction ///NM_000618 // GO:0005178 // integrin binding // inferred from direct assay ///NM_000618 // GO:0005179 // hormone activity // inferred from direct assay ///NM_000618 // GO:0005515 // protein bindi…		ENST00000307046 // Pfam // IPR016179 // Insulin-like///ENST00000337514 // Pfam // IPR016179 // Insulin-like///ENST00000392905 // Pfam // IPR016179 // Insulin-like///ENST00000424202 // Pfam // IPR016179 // Insulin-like///ENST00000456098 // Pfam // IPR016179 // Insulin-like///ENST00000392904 // Pfam // IPR016179 // Insulin-like	NM_000618///NM_001111283///NM_001111284///NM_001111285///XM_005268835	32	Hs.160562///Hs.604258///Hs.624759///Hs.708628
7951165	PGR	3.81952	1.93339	3.81952	up	1.03143	-0.901965	main	chr11	5241	AB084248|AB085683|AB085843|AB085844|AB085845|AF016381|AK304853|AY212933|M15716|X51730	progesteronereceptor	ENST00000263463 // GO:0001542 // ovulation from ovarian follicle // inferred from electronic annotation ///ENST00000263463 // GO:0002070 // epithelial cell maturation // inferred from electronic annotation ///ENST00000263463 // GO:0006367 // transcription initiation from RNA polymerase II promoter // traceable author statement ///ENST00000263463 // GO:0007165 // signal transduction // traceable a…	ENST00000263463 // GO:0005654 // nucleoplasm // traceable author statement ///ENST00000263463 // GO:0005741 // mitochondrial outer membrane // inferred from electronic annotation ///ENST00000263463 // GO:0005634 // nucleus // inferred from electronic annotation ///ENST00000263463 // GO:0005737 // cytoplasm // inferred from electronic annotation ///ENST00000263463 // GO:0005739 // mitochondrion //…	ENST00000263463 // GO:0000978 // RNA polymerase II core promoter proximal region sequence-specific DNA binding // inferred from direct assay ///ENST00000263463 // GO:0001077 // RNA polymerase II core promoter proximal region sequence-specific DNA binding transcription factor activity involved in positive regulation of transcription // inferred from direct assay ///ENST00000263463 // GO:0003677 //…	ENST00000263463 // GenMAPP // Ovarian_Infertility_Genes///ENST00000263463 // GenMAPP // Nuclear_Receptors///ENST00000325455 // GenMAPP // Ovarian_Infertility_Genes///ENST00000325455 // GenMAPP // Nuclear_Receptors///ENST00000526300 // GenMAPP // Ovarian_Infertility_Genes///ENST00000526300 // GenMAPP // Nuclear_Receptors///ENST00000528960 // GenMAPP // Ovarian_Infertility_Genes///ENST00000528960 /…	ENST00000263463 // Pfam // IPR000128 // Progesterone receptor///ENST00000263463 // Pfam // IPR000536 // Nuclear hormone receptor, ligand-binding, core///ENST00000263463 // Pfam // IPR001628 // Zinc finger, nuclear hormone receptor-type///ENST00000325455 // Pfam // IPR000128 // Progesterone receptor///ENST00000325455 // Pfam // IPR000536 // Nuclear hormone receptor, ligand-binding, core///ENST0000…	NM_000926///NM_001202474///NM_001271161///NR_073141///NR_073142///NM_001271162///NR_073143	38	Hs.32405///Hs.742403
8117020	MYLIP	3.33503	1.7377	3.33503	up	1.03255	-0.705145	main	chr6	29116	AF006003|AF187016|AF258586|BC002860|BT007055	myosinregulatorylightchaininteractingprotein	NM_013262 // GO:0006928 // cellular component movement // inferred from mutant phenotype ///NM_013262 // GO:0007399 // nervous system development // inferred from mutant phenotype ///NM_013262 // GO:0010989 // negative regulation of low-density lipoprotein particle clearance // inferred from electronic annotation ///NM_013262 // GO:0016567 // protein ubiquitination // inferred from direct assay /…	NM_013262 // GO:0005622 // intracellular // inferred from direct assay ///NM_013262 // GO:0005737 // cytoplasm // inferred from electronic annotation ///NM_013262 // GO:0005856 // cytoskeleton // inferred from electronic annotation ///NM_013262 // GO:0005886 // plasma membrane // inferred from electronic annotation ///NM_013262 // GO:0019898 // extrinsic component of membrane // inferred from ele…	NM_013262 // GO:0004842 // ubiquitin-protein transferase activity // inferred from direct assay ///NM_013262 // GO:0005515 // protein binding // inferred from physical interaction ///NM_013262 // GO:0008092 // cytoskeletal protein binding // inferred from direct assay ///NM_013262 // GO:0008270 // zinc ion binding // inferred from electronic annotation ///NM_013262 // GO:0016874 // ligase activit…		ENST00000356840 // Pfam // IPR018979 // FERM, N-terminal///ENST00000356840 // Pfam // IPR019748 // FERM central domain	NM_013262	30	Hs.484738///Hs.653717
8145766	NRG1	2.93875	1.5552	2.93875	up	0.810072	-0.74513	main	chr8	3084	AF176921	neuregulin1	AF176921 // GO:0000165 // MAPK cascade // inferred from electronic annotation ///AF176921 // GO:0000902 // cell morphogenesis // inferred from electronic annotation ///AF176921 // GO:0003161 // cardiac conduction system development // inferred from electronic annotation ///AF176921 // GO:0003222 // ventricular trabecula myocardium morphogenesis // inferred from direct assay ///AF176921 // GO:0007…	AF176921 // GO:0005576 // extracellular region // non-traceable author statement ///AF176921 // GO:0005576 // extracellular region // traceable author statement ///AF176921 // GO:0005615 // extracellular space // inferred from direct assay ///AF176921 // GO:0005634 // nucleus // inferred from electronic annotation ///AF176921 // GO:0005737 // cytoplasm // inferred from electronic annotation ///AF…	AF176921 // GO:0003712 // transcription cofactor activity // inferred from direct assay ///AF176921 // GO:0005102 // receptor binding // inferred from physical interaction ///AF176921 // GO:0005125 // cytokine activity // traceable author statement ///AF176921 // GO:0005176 // ErbB-2 class receptor binding // inferred from electronic annotation ///AF176921 // GO:0005515 // protein binding // infe…				23	Hs.453951///Hs.668810
8111490	PRLR	2.81968	1.49553	2.81968	up	0.114205	-1.38133	main	chr5	5618	AF166329|AF416618|AF416619|AF492470|AF493068|AF493069|BC059392|GU133399|M31661|AF349939	prolactinreceptor	NM_000949 // GO:0006694 // steroid biosynthetic process // non-traceable author statement ///NM_000949 // GO:0007166 // cell surface receptor signaling pathway // non-traceable author statement ///NM_000949 // GO:0007171 // activation of transmembrane receptor protein tyrosine kinase activity // inferred from direct assay ///NM_000949 // GO:0007566 // embryo implantation // traceable author state…	NM_000949 // GO:0005576 // extracellular region // inferred from electronic annotation ///NM_000949 // GO:0005886 // plasma membrane // traceable author statement ///NM_000949 // GO:0009986 // cell surface // inferred from direct assay ///NM_000949 // GO:0016021 // integral component of membrane // inferred from electronic annotation ///NM_000949 // GO:0031904 // endosome lumen // traceable autho…	NM_000949 // GO:0004925 // prolactin receptor activity // non-traceable author statement ///NM_000949 // GO:0005515 // protein binding // inferred from physical interaction ///NM_000949 // GO:0017046 // peptide hormone binding // inferred from physical interaction ///NM_000949 // GO:0042803 // protein homodimerization activity // non-traceable author statement ///NM_000949 // GO:0042978 // ornith…	NM_000949 // GenMAPP // Ovarian_Infertility_Genes///NM_001204314 // GenMAPP // Ovarian_Infertility_Genes///NM_001204315 // GenMAPP // Ovarian_Infertility_Genes///NM_001204316 // GenMAPP // Ovarian_Infertility_Genes///NM_001204317 // GenMAPP // Ovarian_Infertility_Genes///NM_001204318 // GenMAPP // Ovarian_Infertility_Genes///NR_037910 // GenMAPP // Ovarian_Infertility_Genes///ENST00000310101 // G…	ENST00000310101 // Pfam // IPR015152 // Growth hormone/erythropoietin receptor, ligand binding///ENST00000310101 // Pfam // IPR015321 // Interleukin-6 receptor alpha, binding///ENST00000348262 // Pfam // IPR015152 // Growth hormone/erythropoietin receptor, ligand binding///ENST00000348262 // Pfam // IPR015321 // Interleukin-6 receptor alpha, binding///ENST00000513753 // Pfam // IPR015152 // Growt…	NM_000949///NM_001204314///NM_001204315///NM_001204316///NM_001204317///NM_001204318///NR_037910	25	Hs.368587///Hs.629448
8102950	INPP4B	2.76756	1.46861	2.76756	up	1.19334	-0.275278	main	chr4	8821	AK298118|AK300891|AK302936|BC072447|BC110918|BC133005|BC144255|U96922	inositolpolyphosphate-4-phosphatase,typeII,105kDa	NM_001101669 // GO:0006644 // phospholipid metabolic process // traceable author statement ///NM_001101669 // GO:0006661 // phosphatidylinositol biosynthetic process // traceable author statement ///NM_001101669 // GO:0006874 // cellular calcium ion homeostasis // inferred from electronic annotation ///NM_001101669 // GO:0007165 // signal transduction // traceable author statement ///NM_001101669…	NM_001101669 // GO:0005794 // Golgi apparatus // inferred from electronic annotation ///NM_001101669 // GO:0005829 // cytosol // traceable author statement ///NM_001101669 // GO:0005737 // cytoplasm // inferred from electronic annotation ///NM_003866 // GO:0005794 // Golgi apparatus // inferred from electronic annotation ///NM_003866 // GO:0005829 // cytosol // traceable author statement ///NM_00…	NM_001101669 // GO:0008289 // lipid binding // inferred from electronic annotation ///NM_001101669 // GO:0016316 // phosphatidylinositol-3,4-bisphosphate 4-phosphatase activity // inferred from electronic annotation ///NM_001101669 // GO:0034594 // phosphatidylinositol trisphosphate phosphatase activity // inferred from electronic annotation ///NM_001101669 // GO:0034597 // phosphatidylinositol-4…	U96922 // MetaCyc // PWY-6368		NM_001101669///NM_003866///XM_005263322///XM_006714404///XM_006714403	30	Hs.531403///Hs.604960///Hs.732573
7942674	TSKU	2.66558	1.41445	2.66558	up	0.685912	-0.72854	main	chr11	25987	AF191019|AK126536|AY358317|BC020975	tsukushi,smallleucinerichproteoglycan	NM_001258210 // GO:0010468 // regulation of gene expression // inferred from electronic annotation ///NM_001258210 // GO:0021540 // corpus callosum morphogenesis // inferred from electronic annotation ///NM_001258210 // GO:0021670 // lateral ventricle development // inferred from electronic annotation ///NM_001258210 // GO:0021960 // anterior commissure morphogenesis // inferred from electronic a…	NM_001258210 // GO:0005615 // extracellular space // inferred from electronic annotation ///NM_001258210 // GO:0005576 // extracellular region // inferred from electronic annotation ///NM_015516 // GO:0005615 // extracellular space // inferred from electronic annotation ///NM_015516 // GO:0005576 // extracellular region // inferred from electronic annotation ///ENST00000333090 // GO:0005615 // ex…	ENST00000333090 // GO:0005515 // protein binding // inferred from electronic annotation ///ENST00000527881 // GO:0005515 // protein binding // inferred from electronic annotation ///ENST00000533752 // GO:0005515 // protein binding // inferred from electronic annotation		ENST00000333090 // Pfam // IPR001611 // Leucine-rich repeat///ENST00000527881 // Pfam // IPR001611 // Leucine-rich repeat///ENST00000533752 // Pfam // IPR001611 // Leucine-rich repeat	NM_001258210///NM_015516	28	Hs.8361
8043995	IL1R1	2.55424	1.35289	2.55424	up	-0.00573969	-1.35863	main	chr2	3554	BC067506|BC067507|BC067508|BC075062|BC075063|M27492	interleukin1receptor,typeI	NM_000877 // GO:0006955 // immune response // traceable author statement ///NM_000877 // GO:0007166 // cell surface receptor signaling pathway // traceable author statement ///NM_000877 // GO:0050727 // regulation of inflammatory response // inferred from electronic annotation ///NM_000877 // GO:0070498 // interleukin-1-mediated signaling pathway // inferred from direct assay ///NM_000877 // GO:0…	NM_000877 // GO:0005576 // extracellular region // inferred from electronic annotation ///NM_000877 // GO:0005886 // plasma membrane // traceable author statement ///NM_000877 // GO:0005887 // integral component of plasma membrane // traceable author statement ///NM_000877 // GO:0009986 // cell surface // inferred from electronic annotation ///NM_000877 // GO:0016020 // membrane // inferred from …	NM_000877 // GO:0002020 // protease binding // inferred from electronic annotation ///NM_000877 // GO:0004871 // signal transducer activity // traceable author statement ///NM_000877 // GO:0004888 // transmembrane signaling receptor activity // traceable author statement ///NM_000877 // GO:0004908 // interleukin-1 receptor activity // inferred from direct assay ///NM_000877 // GO:0004909 // inter…	NM_000877 // GenMAPP // Hypertrophy_model///NM_001288706 // GenMAPP // Hypertrophy_model///XM_005263929 // GenMAPP // Hypertrophy_model///XR_244889 // GenMAPP // Hypertrophy_model///ENST00000409288 // GenMAPP // Hypertrophy_model///ENST00000409329 // GenMAPP // Hypertrophy_model///ENST00000409589 // GenMAPP // Hypertrophy_model///ENST00000409929 // GenMAPP // Hypertrophy_model///ENST00000410023 /…	ENST00000409288 // Pfam // IPR000157 // Toll/interleukin-1 receptor homology (TIR) domain///ENST00000409288 // Pfam // IPR013098 // Immunoglobulin I-set///ENST00000409329 // Pfam // IPR000157 // Toll/interleukin-1 receptor homology (TIR) domain///ENST00000409329 // Pfam // IPR013098 // Immunoglobulin I-set///ENST00000409589 // Pfam // IPR013098 // Immunoglobulin I-set///ENST00000409929 // Pfam //…	NM_000877///NM_001288706///XM_005263929///XR_244889	27	Hs.701982///Hs.710940
8088560	ADAMTS9	2.44845	1.29187	2.44845	up	0.915669	-0.3762	main	chr3	56999	AB037733|AF261918|AF488803|AK300357|AK303343|BC026271|BC130578|BC171764|BC036770	ADAMmetallopeptidasewiththrombospondintype1motif,9	NM_182920 // GO:0006508 // proteolysis // inferred from direct assay ///NM_182920 // GO:0006516 // glycoprotein catabolic process // traceable author statement ///NM_182920 // GO:0007275 // multicellular organismal development // traceable author statement ///NM_182920 // GO:0015031 // protein transport // inferred from electronic annotation ///NM_182920 // GO:0016192 // vesicle-mediated transpor…	NM_182920 // GO:0005578 // proteinaceous extracellular matrix // inferred from direct assay ///NM_182920 // GO:0005615 // extracellular space // inferred from electronic annotation ///NM_182920 // GO:0005783 // endoplasmic reticulum // inferred from electronic annotation ///NM_182920 // GO:0031012 // extracellular matrix // inferred from sequence or structural similarity ///NM_182920 // GO:000557…	NM_182920 // GO:0004222 // metalloendopeptidase activity // inferred from electronic annotation ///NM_182920 // GO:0008237 // metallopeptidase activity // inferred from direct assay ///NM_182920 // GO:0008270 // zinc ion binding // inferred from electronic annotation ///NM_182920 // GO:0004175 // endopeptidase activity // inferred from electronic annotation ///NM_182920 // GO:0008233 // peptidase…		ENST00000295903 // Pfam // IPR000884 // Thrombospondin, type 1 repeat///ENST00000295903 // Pfam // IPR001590 // Peptidase M12B, ADAM/reprolysin///ENST00000295903 // Pfam // IPR002870 // Peptidase M12B, propeptide///ENST00000295903 // Pfam // IPR010294 // ADAM-TS Spacer 1///ENST00000295903 // Pfam // IPR012314 // Peptidase M12B, GON-ADAMTSs///ENST00000481060 // Pfam // IPR000884 // Thrombospondin,…	NM_182920	55	Hs.656071///Hs.627120
8106516	JMY	2.25642	1.17404	2.25642	up	0.865934	-0.308102	main	chr5	133746	BC130624	junctionmediatingandregulatoryprotein,p53cofactor	NM_152405 // GO:0006281 // DNA repair // inferred from electronic annotation ///NM_152405 // GO:0006357 // regulation of transcription from RNA polymerase II promoter // inferred from sequence or structural similarity ///NM_152405 // GO:0007050 // cell cycle arrest // inferred from sequence or structural similarity ///NM_152405 // GO:0034314 // Arp2/3 complex-mediated actin nucleation // inferred…	NM_152405 // GO:0005634 // nucleus // inferred from sequence or structural similarity ///NM_152405 // GO:0005737 // cytoplasm // inferred from electronic annotation ///NM_152405 // GO:0005856 // cytoskeleton // inferred from electronic annotation ///NM_152405 // GO:0031252 // cell leading edge // inferred from direct assay ///NM_152405 // GO:0005634 // nucleus // inferred from electronic annotati…	NM_152405 // GO:0003713 // transcription coactivator activity // inferred from sequence or structural similarity ///NM_152405 // GO:0003779 // actin binding // inferred from electronic annotation ///NM_152405 // GO:0005515 // protein binding // inferred from physical interaction ///NM_152405 // GO:0003713 // transcription coactivator activity // inferred from electronic annotation ///ENST00000396…			NM_152405	27	Hs.482605///Hs.602021///Hs.619574///Hs.642358
7971461	LCP1	2.22757	1.15547	2.22757	up	0.171038	-0.984431	main	chr13	3936	AK097174|AK097275|AK300556|BC007673|BC010271|EU794648|J02923|M22300|AK093568	lymphocytecytosolicprotein1(L-plastin)	NM_002298 // GO:0002286 // T cell activation involved in immune response // inferred from direct assay ///NM_002298 // GO:0010737 // protein kinase A signaling // inferred from mutant phenotype ///NM_002298 // GO:0016477 // cell migration // inferred from mutant phenotype ///NM_002298 // GO:0031100 // organ regeneration // inferred from electronic annotation ///NM_002298 // GO:0033157 // regulati…	NM_002298 // GO:0001725 // stress fiber // inferred from mutant phenotype ///NM_002298 // GO:0001726 // ruffle // inferred from mutant phenotype ///NM_002298 // GO:0001891 // phagocytic cup // inferred from electronic annotation ///NM_002298 // GO:0005615 // extracellular space // inferred from direct assay ///NM_002298 // GO:0005737 // cytoplasm // inferred from direct assay ///NM_002298 // GO:0…	NM_002298 // GO:0003779 // actin binding // non-traceable author statement ///NM_002298 // GO:0005509 // calcium ion binding // non-traceable author statement ///NM_002298 // GO:0042802 // identical protein binding // inferred from electronic annotation ///NM_002298 // GO:0051015 // actin filament binding // inferred from mutant phenotype ///NM_002298 // GO:0003779 // actin binding // inferred fr…		ENST00000323076 // Pfam // IPR001715 // Calponin homology domain///ENST00000323076 // Pfam // IPR002048 // EF-hand domain///ENST00000323076 // Pfam // IPR022613 // Calmodulin-regulated spectrin-associated protein, CH domain///ENST00000398576 // Pfam // IPR001715 // Calponin homology domain///ENST00000398576 // Pfam // IPR002048 // EF-hand domain///ENST00000398576 // Pfam // IPR022613 // Calmoduli…	NM_002298///XM_005266374	42	Hs.381099
7951437	GUCY1A2	2.18745	1.12925	2.18745	up	0.747505	-0.381746	main	chr11	2977	BC130484|BC130488|BC144033	guanylatecyclase1,soluble,alpha2	NM_000855 // GO:0006182 // cGMP biosynthetic process // inferred from electronic annotation ///NM_000855 // GO:0007165 // signal transduction // traceable author statement ///NM_000855 // GO:0007596 // blood coagulation // traceable author statement ///NM_000855 // GO:0030828 // positive regulation of cGMP biosynthetic process // inferred from electronic annotation ///NM_000855 // GO:0035556 // i…	NM_000855 // GO:0005737 // cytoplasm // inferred from electronic annotation ///NM_001256424 // GO:0005737 // cytoplasm // inferred from electronic annotation ///ENST00000282249 // GO:0005737 // cytoplasm // inferred from electronic annotation ///ENST00000347596 // GO:0005737 // cytoplasm // inferred from electronic annotation ///ENST00000526355 // GO:0005737 // cytoplasm // inferred from electron…	NM_000855 // GO:0004383 // guanylate cyclase activity // inferred from electronic annotation ///NM_000855 // GO:0005525 // GTP binding // inferred from electronic annotation ///NM_000855 // GO:0020037 // heme binding // inferred from electronic annotation ///NM_000855 // GO:0000166 // nucleotide binding // inferred from electronic annotation ///NM_000855 // GO:0004383 // guanylate cyclase activit…		ENST00000282249 // Pfam // IPR001054 // Adenylyl cyclase class-3/4/guanylyl cyclase///ENST00000282249 // Pfam // IPR011644 // Heme-NO binding///ENST00000282249 // Pfam // IPR011645 // Haem NO binding associated///ENST00000347596 // Pfam // IPR001054 // Adenylyl cyclase class-3/4/guanylyl cyclase///ENST00000347596 // Pfam // IPR011644 // Heme-NO binding///ENST00000347596 // Pfam // IPR011645 // Ha…	NM_000855///NM_001256424	30	Hs.24321///Hs.594438///Hs.603487///Hs.630445
8145736	NRG1	2.18744	1.12924	2.18744	up	0.55815	-0.571094	main	chr8	3084	AF026146|AK289927|AK290730|AK293240|AK293270|AK298132|BC006492|BC007675|BC064587|BC073871|BC150609|BT007389|CR450288|EF372273|EF372274|EF372275|EF372276|EF372277|EU363510|GQ983557|L12260|L12261|L41827|M94165|M94166|M94167|M94168|U02326|U02327|U02330|AB451331|GQ983558|AF009227	neuregulin1	NM_001159995 // GO:0000165 // MAPK cascade // inferred from electronic annotation ///NM_001159995 // GO:0000902 // cell morphogenesis // inferred from electronic annotation ///NM_001159995 // GO:0003161 // cardiac conduction system development // inferred from electronic annotation ///NM_001159995 // GO:0003222 // ventricular trabecula myocardium morphogenesis // inferred from direct assay ///NM_…	NM_001159995 // GO:0005576 // extracellular region // non-traceable author statement ///NM_001159995 // GO:0005576 // extracellular region // traceable author statement ///NM_001159995 // GO:0005615 // extracellular space // inferred from direct assay ///NM_001159995 // GO:0005634 // nucleus // inferred from electronic annotation ///NM_001159995 // GO:0005737 // cytoplasm // inferred from electro…	NM_001159995 // GO:0003712 // transcription cofactor activity // inferred from direct assay ///NM_001159995 // GO:0005102 // receptor binding // inferred from physical interaction ///NM_001159995 // GO:0005125 // cytokine activity // traceable author statement ///NM_001159995 // GO:0005176 // ErbB-2 class receptor binding // inferred from electronic annotation ///NM_001159995 // GO:0005515 // pro…		ENST00000287842 // Pfam // IPR002154 // Neuregulin 1-related, C-terminal///ENST00000287842 // Pfam // IPR013098 // Immunoglobulin I-set///ENST00000287842 // Pfam // IPR013106 // Immunoglobulin V-set domain///ENST00000287842 // Pfam // IPR013151 // Immunoglobulin///ENST00000356819 // Pfam // IPR002154 // Neuregulin 1-related, C-terminal///ENST00000356819 // Pfam // IPR013098 // Immunoglobulin I-se…	NM_001159995///NM_001159996///NM_001159999///NM_001160001///NM_001160002///NM_001160004///NM_001160005///NM_001160007///NM_001160008///NM_013956///NM_013957///NM_013958///NM_013959///NM_013960///NM_013962///NM_013964///XM_005273485///NM_004495	61	Hs.453951///Hs.691092
7923978	CD34	2.15257	1.10606	2.15257	up	1.68564	0.579575	main	chr1	947	AF523361|AK091890|AK291529|AK293030|AK294381|AK300835|BC039146|M81104		NM_001025109 // GO:0001894 // tissue homeostasis // inferred from direct assay ///NM_001025109 // GO:0001935 // endothelial cell proliferation // inferred from direct assay ///NM_001025109 // GO:0003094 // glomerular filtration // inferred from expression pattern ///NM_001025109 // GO:0003158 // endothelium development // inferred from expression pattern ///NM_001025109 // GO:0006536 // glutamate…	NM_001025109 // GO:0005737 // cytoplasm // inferred from direct assay ///NM_001025109 // GO:0005764 // lysosome // inferred from sequence or structural similarity ///NM_001025109 // GO:0005886 // plasma membrane // inferred from direct assay ///NM_001025109 // GO:0005886 // plasma membrane // traceable author statement ///NM_001025109 // GO:0005887 // integral component of plasma membrane // trac…	NM_001025109 // GO:0008134 // transcription factor binding // inferred from physical interaction ///NM_001025109 // GO:0030246 // carbohydrate binding // inferred from direct assay ///NM_001025109 // GO:0043199 // sulfate binding // inferred from electronic annotation ///NM_001773 // GO:0008134 // transcription factor binding // inferred from physical interaction ///NM_001773 // GO:0030246 // car…		ENST00000310833 // Pfam // IPR013836 // CD34/Podocalyxin///ENST00000356522 // Pfam // IPR013836 // CD34/Podocalyxin///ENST00000367036 // Pfam // IPR013836 // CD34/Podocalyxin	NM_001025109///NM_001773	32	Hs.374990///Hs.644413
8040292	GREB1	2.14662	1.10206	2.14662	up	0.944803	-0.15726	main	chr2	9687	AF245388|AF245389|AF245390|BC034455|BC054502	growthregulationbyestrogeninbreastcancer1		NM_014668 // GO:0016021 // integral component of membrane // inferred from electronic annotation ///NM_014668 // GO:0016020 // membrane // inferred from electronic annotation ///NM_033090 // GO:0016021 // integral component of membrane // inferred from electronic annotation ///NM_033090 // GO:0016020 // membrane // inferred from electronic annotation ///NM_148903 // GO:0016021 // integral compone…				NM_014668///NM_033090///NM_148903	49	Hs.467733///Hs.611740
8064539	CPXM1	2.1211	1.08481	2.1211	up	0.594317	-0.490493	main	chr20	56265	AK303142|AY358956|BC063430	carboxypeptidaseX(M14family),member1	NM_001184699 // GO:0006508 // proteolysis // inferred from electronic annotation ///NM_001184699 // GO:0007155 // cell adhesion // inferred from electronic annotation ///NM_019609 // GO:0006508 // proteolysis // inferred from electronic annotation ///NM_019609 // GO:0007155 // cell adhesion // inferred from electronic annotation ///ENST00000380605 // GO:0006508 // proteolysis // inferred from ele…	NM_001184699 // GO:0005615 // extracellular space // inferred from electronic annotation ///NM_001184699 // GO:0005576 // extracellular region // inferred from electronic annotation ///NM_019609 // GO:0005615 // extracellular space // inferred from electronic annotation ///NM_019609 // GO:0005576 // extracellular region // inferred from electronic annotation ///ENST00000380605 // GO:0005615 // ex…	NM_001184699 // GO:0004181 // metallocarboxypeptidase activity // inferred from electronic annotation ///NM_001184699 // GO:0008270 // zinc ion binding // inferred from electronic annotation ///NM_001184699 // GO:0004180 // carboxypeptidase activity // inferred from electronic annotation ///NM_001184699 // GO:0008233 // peptidase activity // inferred from electronic annotation ///NM_001184699 // …		ENST00000380605 // Pfam // IPR000421 // Coagulation factor 5/8 C-terminal type domain///ENST00000380605 // Pfam // IPR000834 // Peptidase M14, carboxypeptidase A	NM_001184699///NM_019609	25	Hs.659346
7936439	AFAP1L2	2.07442	1.05271	2.07442	up	0.802911	-0.249795	main	chr10	84632	AF474151|AK291712|AK294969|AK295538|BC024314|BC033212|AB067501	actinfilamentassociatedprotein1-like2	NM_001001936 // GO:0006954 // inflammatory response // inferred from direct assay ///NM_001001936 // GO:0007346 // regulation of mitotic cell cycle // inferred from direct assay ///NM_001001936 // GO:0032675 // regulation of interleukin-6 production // inferred from direct assay ///NM_001001936 // GO:0032757 // positive regulation of interleukin-8 production // inferred from direct assay ///NM_00…	NM_001001936 // GO:0005737 // cytoplasm // inferred from direct assay ///NM_001001936 // GO:0005737 // cytoplasm // inferred from electronic annotation ///NM_001287824 // GO:0005737 // cytoplasm // inferred from direct assay ///NM_001287824 // GO:0005737 // cytoplasm // inferred from electronic annotation ///NM_032550 // GO:0005737 // cytoplasm // inferred from direct assay ///NM_032550 // GO:000…	NM_001001936 // GO:0017124 // SH3 domain binding // inferred from physical interaction ///NM_001001936 // GO:0030296 // protein tyrosine kinase activator activity // inferred from direct assay ///NM_001001936 // GO:0042169 // SH2 domain binding // inferred from physical interaction ///NM_001287824 // GO:0017124 // SH3 domain binding // inferred from physical interaction ///NM_001287824 // GO:0030…		ENST00000304129 // Pfam // IPR001849 // Pleckstrin homology domain///ENST00000369271 // Pfam // IPR001849 // Pleckstrin homology domain	NM_001001936///NM_001287824///NM_032550///XM_005270233///XM_005270241///XM_006718039	26	Hs.501106
8113666	SEMA6A	2.04001	1.02858	2.04001	up	0.608038	-0.420537	main	chr5	57556	AF279656|AK315143|BC032619	semadomain,transmembranedomain(TM),andcytoplasmicdomain,(semaphorin)6A	NM_020796 // GO:0001764 // neuron migration // inferred from electronic annotation ///NM_020796 // GO:0006915 // apoptotic process // non-traceable author statement ///NM_020796 // GO:0007010 // cytoskeleton organization // non-traceable author statement ///NM_020796 // GO:0007166 // cell surface receptor signaling pathway // non-traceable author statement ///NM_020796 // GO:0007399 // nervous sy…	NM_020796 // GO:0005887 // integral component of plasma membrane // inferred from electronic annotation ///NM_020796 // GO:0016021 // integral component of membrane // non-traceable author statement ///NM_020796 // GO:0030424 // axon // non-traceable author statement ///NM_020796 // GO:0005886 // plasma membrane // inferred from electronic annotation ///NM_020796 // GO:0016020 // membrane // infe…	NM_020796 // GO:0004888 // transmembrane signaling receptor activity // inferred from electronic annotation ///NM_020796 // GO:0005515 // protein binding // inferred from physical interaction ///NM_020796 // GO:0030215 // semaphorin receptor binding // inferred from electronic annotation ///NM_020796 // GO:0004872 // receptor activity // inferred from electronic annotation ///ENST00000257414 // G…		ENST00000257414 // Pfam // IPR001627 // Sema domain///ENST00000257414 // Pfam // IPR002165 // Plexin///ENST00000343348 // Pfam // IPR001627 // Sema domain///ENST00000343348 // Pfam // IPR002165 // Plexin///ENST00000510263 // Pfam // IPR001627 // Sema domain///ENST00000510263 // Pfam // IPR002165 // Plexin///ENST00000515129 // Pfam // IPR002165 // Plexin	NM_020796	28	Hs.156967///Hs.624096
8040698	SLC35F6	1.97615	0.982694	1.97615	up	0.526541	-0.456153	main	chr2	54978	AK296996|AK299598|AY358820|BC028081|CR457243	solutecarrierfamily35,memberF6	NM_017877 // GO:0006810 // transport // inferred from electronic annotation ///NM_017877 // GO:0008284 // positive regulation of cell proliferation // inferred from mutant phenotype ///NM_017877 // GO:1901029 // negative regulation of mitochondrial outer membrane permeabilization involved in apoptotic signaling pathway // inferred from mutant phenotype ///NM_017877 // GO:0008643 // carbohydrate t…	NM_017877 // GO:0005739 // mitochondrion // inferred from direct assay ///NM_017877 // GO:0005765 // lysosomal membrane // inferred from direct assay ///NM_017877 // GO:0016021 // integral component of membrane // inferred from electronic annotation ///NM_017877 // GO:0070062 // extracellular vesicular exosome // inferred from direct assay ///NM_017877 // GO:0005739 // mitochondrion // inferred f…	NM_017877 // GO:0005515 // protein binding // inferred from physical interaction ///NM_017877 // GO:0005351 // sugar:proton symporter activity // inferred from electronic annotation ///ENST00000344420 // GO:0005515 // protein binding // inferred from physical interaction ///ENST00000344420 // GO:0005351 // sugar:proton symporter activity // inferred from electronic annotation ///ENST00000414029 /…		ENST00000344420 // Pfam // IPR000620 // Drug/metabolite transporter///ENST00000344420 // Pfam // IPR004853 // Triose-phosphate transporter domain///ENST00000344420 // Pfam // IPR007271 // Nucleotide-sugar transporter///ENST00000344420 // Pfam // IPR009262 // Solute carrier family 35 member SLC35F1/F2/F6///ENST00000344420 // Pfam // IPR013657 // UAA transporter	NM_017877	25	Hs.516034///Hs.611560
8063796	CDH4	1.96908	0.977524	1.96908	up	0.640798	-0.336726	main	chr20	1002	AK091496|BC101651|BC112150|L34059	cadherin4,type1,R-cadherin(retinal)	NM_001252338 // GO:0007155 // cell adhesion // traceable author statement ///NM_001252338 // GO:0007156 // homophilic cell adhesion // inferred from electronic annotation ///NM_001252338 // GO:0007157 // heterophilic cell-cell adhesion // inferred from electronic annotation ///NM_001252338 // GO:0007411 // axon guidance // inferred from electronic annotation ///NM_001252338 // GO:0034329 // cell …	NM_001252338 // GO:0005886 // plasma membrane // inferred from direct assay ///NM_001252338 // GO:0005886 // plasma membrane // traceable author statement ///NM_001252338 // GO:0005887 // integral component of plasma membrane // inferred from electronic annotation ///NM_001252338 // GO:0005886 // plasma membrane // inferred from electronic annotation ///NM_001252338 // GO:0016020 // membrane // i…	NM_001252338 // GO:0005509 // calcium ion binding // inferred from electronic annotation ///NM_001252338 // GO:0046872 // metal ion binding // inferred from electronic annotation ///NM_001252339 // GO:0005509 // calcium ion binding // inferred from electronic annotation ///NM_001252339 // GO:0046872 // metal ion binding // inferred from electronic annotation ///NM_001794 // GO:0005509 // calcium …		ENST00000543233 // Pfam // IPR000233 // Cadherin, cytoplasmic domain///ENST00000543233 // Pfam // IPR002126 // Cadherin///ENST00000543233 // Pfam // IPR014868 // Cadherin prodomain	NM_001252338///NM_001252339///NM_001794	41	Hs.473231///Hs.617901
8080781	PXK	1.96341	0.973361	1.96341	up	0.580278	-0.393082	main	chr3	54899	AB209688|AF399753|AK295542|AK296034|AK296215|AY274811|AY437879|AY847220|AY847221|AY847222|BC014479|BC108670|DQ124707|DQ124708|KF774202|KF774203|KF774204|AK124775|AL137938	PXdomaincontainingserine/threoninekinase	NM_001289095 // GO:0006468 // protein phosphorylation // non-traceable author statement ///NM_001289095 // GO:0006954 // inflammatory response // inferred from mutant phenotype ///NM_001289095 // GO:0032780 // negative regulation of ATPase activity // inferred from electronic annotation ///NM_001289095 // GO:0032780 // negative regulation of ATPase activity // inferred from sequence or structural…	NM_001289095 // GO:0005634 // nucleus // inferred from direct assay ///NM_001289095 // GO:0005737 // cytoplasm // inferred from direct assay ///NM_001289095 // GO:0005737 // cytoplasm // inferred from sequence or structural similarity ///NM_001289095 // GO:0005815 // microtubule organizing center // inferred from direct assay ///NM_001289095 // GO:0005886 // plasma membrane // inferred from direc…	NM_001289095 // GO:0000166 // nucleotide binding // non-traceable author statement ///NM_001289095 // GO:0003779 // actin binding // inferred from electronic annotation ///NM_001289095 // GO:0004672 // protein kinase activity // non-traceable author statement ///NM_001289095 // GO:0005524 // ATP binding // non-traceable author statement ///NM_001289095 // GO:0008022 // protein C-terminus binding …		ENST00000302779 // Pfam // IPR000719 // Protein kinase domain///ENST00000302779 // Pfam // IPR001245 // Serine-threonine/tyrosine-protein kinase catalytic domain///ENST00000302779 // Pfam // IPR001683 // Phox homologous domain///ENST00000356151 // Pfam // IPR000719 // Protein kinase domain///ENST00000356151 // Pfam // IPR001245 // Serine-threonine/tyrosine-protein kinase catalytic domain///ENST00…	NM_001289095///NM_001289096///NM_001289098///NM_001289099///NM_001289100///NM_001289101///NM_017771	46	Hs.190544///Hs.594992///Hs.659616///Hs.661659
7959312	TMEM120B	1.9568	0.968493	1.9568	up	0.658216	-0.310277	main	chr12	144404		transmembraneprotein120B	NM_001080825 // GO:0008150 // biological_process // no biological data available ///ENST00000449592 // GO:0008150 // biological_process // no biological data available ///ENST00000416147 // GO:0008150 // biological_process // no biological data available	NM_001080825 // GO:0016021 // integral component of membrane // inferred from electronic annotation ///NM_001080825 // GO:0005575 // cellular_component // no biological data available ///NM_001080825 // GO:0016020 // membrane // inferred from electronic annotation ///ENST00000449592 // GO:0016021 // integral component of membrane // inferred from electronic annotation ///ENST00000449592 // GO:000…	NM_001080825 // GO:0003674 // molecular_function // no biological data available ///ENST00000449592 // GO:0003674 // molecular_function // no biological data available ///ENST00000416147 // GO:0003674 // molecular_function // no biological data available		ENST00000449592 // Pfam // IPR012926 // TMPIT-like	NM_001080825	13	Hs.644504///Hs.744740
7965156	LIN7A	1.91496	0.937313	1.91496	up	0.522429	-0.414885	main	chr12	8825	AF028826|AF087693|AF173081|BC046926|BC099921|BC118609|BC122561|CR407680|AK309256	lin-7homologA(C.elegans)	NM_004664 // GO:0006461 // protein complex assembly // traceable author statement ///NM_004664 // GO:0006887 // exocytosis // inferred from electronic annotation ///NM_004664 // GO:0007269 // neurotransmitter secretion // inferred from electronic annotation ///NM_004664 // GO:0015031 // protein transport // inferred from electronic annotation ///NM_004664 // GO:0048489 // synaptic vesicle transpo…	NM_004664 // GO:0005923 // tight junction // inferred from electronic annotation ///NM_004664 // GO:0014069 // postsynaptic density // inferred from electronic annotation ///NM_004664 // GO:0016323 // basolateral plasma membrane // inferred from electronic annotation ///NM_004664 // GO:0043005 // neuron projection // inferred from electronic annotation ///NM_004664 // GO:0045211 // postsynaptic m…	NM_004664 // GO:0005515 // protein binding // inferred from physical interaction ///NM_004664 // GO:0030165 // PDZ domain binding // inferred from electronic annotation ///NM_004664 // GO:0097016 // L27 domain binding // inferred from physical interaction ///ENST00000261203 // GO:0005515 // protein binding // inferred from physical interaction ///ENST00000261203 // GO:0030165 // PDZ domain bindin…		ENST00000261203 // Pfam // IPR014775 // L27, C-terminal///ENST00000552864 // Pfam // IPR001478 // PDZ domain///ENST00000552864 // Pfam // IPR014775 // L27, C-terminal///ENST00000549417 // Pfam // IPR001478 // PDZ domain///ENST00000549417 // Pfam // IPR014775 // L27, C-terminal///ENST00000552093 // Pfam // IPR001478 // PDZ domain///ENST00000552093 // Pfam // IPR014775 // L27, C-terminal	NM_004664///XM_005269212	27	Hs.144333///Hs.586760///Hs.624171///Hs.630298
8060850	BMP2	1.88302	0.913046	1.88302	up	0.55275	-0.360297	main	chr20	650	KC294426	bonemorphogeneticprotein2	NM_001200 // GO:0000122 // negative regulation of transcription from RNA polymerase II promoter // inferred from direct assay ///NM_001200 // GO:0000187 // activation of MAPK activity // inferred from direct assay ///NM_001200 // GO:0001501 // skeletal system development // traceable author statement ///NM_001200 // GO:0001649 // osteoblast differentiation // inferred from direct assay ///NM_0012…	NM_001200 // GO:0005576 // extracellular region // traceable author statement ///NM_001200 // GO:0005615 // extracellular space // inferred from electronic annotation ///NM_001200 // GO:0009986 // cell surface // inferred from direct assay ///NM_001200 // GO:0005576 // extracellular region // inferred from electronic annotation ///ENST00000378827 // GO:0005576 // extracellular region // traceable…	NM_001200 // GO:0004745 // retinol dehydrogenase activity // inferred from sequence or structural similarity ///NM_001200 // GO:0005102 // receptor binding // traceable author statement ///NM_001200 // GO:0005125 // cytokine activity // inferred from electronic annotation ///NM_001200 // GO:0005515 // protein binding // inferred from physical interaction ///NM_001200 // GO:0008083 // growth facto…		ENST00000378827 // Pfam // IPR001111 // Transforming growth factor-beta, N-terminal///ENST00000378827 // Pfam // IPR001839 // Transforming growth factor-beta, C-terminal	NM_001200	27	Hs.73853
8088550	PRICKLE2	1.85564	0.891917	1.85564	up	0.494467	-0.397449	main	chr3	166336	AK127113|BC119002	pricklehomolog2(Drosophila)	NM_198859 // GO:0031175 // neuron projection development // inferred from electronic annotation ///NM_198859 // GO:0045197 // establishment or maintenance of epithelial cell apical/basal polarity // inferred from electronic annotation ///XM_005264910 // GO:0031175 // neuron projection development // inferred from electronic annotation ///XM_005264910 // GO:0045197 // establishment or maintenance …	NM_198859 // GO:0005737 // cytoplasm // inferred from direct assay ///NM_198859 // GO:0016327 // apicolateral plasma membrane // inferred from electronic annotation ///NM_198859 // GO:0016328 // lateral plasma membrane // inferred from electronic annotation ///NM_198859 // GO:0031965 // nuclear membrane // inferred from electronic annotation ///NM_198859 // GO:0005634 // nucleus // inferred from …	NM_198859 // GO:0008270 // zinc ion binding // inferred from electronic annotation ///NM_198859 // GO:0046872 // metal ion binding // inferred from electronic annotation ///XM_005264910 // GO:0008270 // zinc ion binding // inferred from electronic annotation ///XM_005264910 // GO:0046872 // metal ion binding // inferred from electronic annotation ///XM_006713007 // GO:0008270 // zinc ion binding …		ENST00000295902 // Pfam // IPR001781 // Zinc finger, LIM-type///ENST00000295902 // Pfam // IPR010442 // PET domain///ENST00000498162 // Pfam // IPR010442 // PET domain///ENST00000564377 // Pfam // IPR001781 // Zinc finger, LIM-type///ENST00000564377 // Pfam // IPR010442 // PET domain	NM_198859///XM_005264910///XM_006713007	36	Hs.148105///Hs.581368///Hs.745044
8111915	SEPP1	1.84127	0.8807	1.84127	up	0.250843	-0.629858	main	chr5	6414	AK096125|BC015875|BC040075|BC046152|BC058919|AK094640|BC021053	selenoproteinP,plasma,1	NM_001085486 // GO:0001887 // selenium compound metabolic process // inferred from electronic annotation ///NM_001085486 // GO:0006979 // response to oxidative stress // traceable author statement ///NM_001085486 // GO:0007420 // brain development // inferred from electronic annotation ///NM_001085486 // GO:0007626 // locomotory behavior // inferred from electronic annotation ///NM_001085486 // G…	NM_001085486 // GO:0005576 // extracellular region // non-traceable author statement ///NM_001085486 // GO:0005615 // extracellular space // inferred from electronic annotation ///NM_001085486 // GO:0070062 // extracellular vesicular exosome // inferred from direct assay ///NM_001085486 // GO:0005576 // extracellular region // inferred from electronic annotation ///NM_001093726 // GO:0005576 // e…	NM_001085486 // GO:0008430 // selenium binding // inferred from electronic annotation ///NM_001085486 // GO:0008430 // selenium binding // traceable author statement ///NM_001093726 // GO:0008430 // selenium binding // inferred from electronic annotation ///NM_001093726 // GO:0008430 // selenium binding // traceable author statement ///NM_005410 // GO:0008430 // selenium binding // inferred from …	NM_001085486 // GenMAPP // Integrin-mediated_cell_adhesion_KEGG///NM_001093726 // GenMAPP // Integrin-mediated_cell_adhesion_KEGG///NM_005410 // GenMAPP // Integrin-mediated_cell_adhesion_KEGG///ENST00000505309 // GenMAPP // Integrin-mediated_cell_adhesion_KEGG///ENST00000506577 // GenMAPP // Integrin-mediated_cell_adhesion_KEGG///ENST00000509276 // GenMAPP // Integrin-mediated_cell_adhesion_KEGG…	ENST00000506577 // Pfam // IPR007671 // Selenoprotein P, N-terminal///ENST00000506577 // Pfam // IPR007672 // Selenoprotein P, C-terminal///ENST00000510965 // Pfam // IPR007671 // Selenoprotein P, N-terminal///ENST00000511224 // Pfam // IPR007671 // Selenoprotein P, N-terminal///ENST00000511224 // Pfam // IPR007672 // Selenoprotein P, C-terminal///ENST00000514218 // Pfam // IPR007671 // Selenopro…	NM_001085486///NM_001093726///NM_005410	25	Hs.275775///Hs.745017///Hs.610520///Hs.626354
8004510	CD68|SNORA67|LOC101928634	1.82471	0.867668	1.82471	up	0.310878	-0.55679	main	chr17	968///26781///101928634	AK290238|AK298055|AK301223|BC015557|BT009923|AB209593	CD68molecule|smallnucleolarRNA,H/ACAbox67|uncharacterizedLOC101928634	NM_001040059 // GO:0071310 // cellular response to organic substance // inferred from electronic annotation ///NM_001251 // GO:0071310 // cellular response to organic substance // inferred from electronic annotation ///ENST00000250092 // GO:0071310 // cellular response to organic substance // inferred from electronic annotation ///ENST00000380498 // GO:0071310 // cellular response to organic subs…	NM_001040059 // GO:0005765 // lysosomal membrane // inferred from electronic annotation ///NM_001040059 // GO:0005886 // plasma membrane // inferred from electronic annotation ///NM_001040059 // GO:0010008 // endosome membrane // inferred from electronic annotation ///NM_001040059 // GO:0016020 // membrane // traceable author statement ///NM_001040059 // GO:0016021 // integral component of membra…	ENST00000581621 // GO:0000166 // nucleotide binding // inferred from electronic annotation ///ENST00000581621 // GO:0000339 // RNA cap binding // traceable author statement ///ENST00000581621 // GO:0003676 // nucleic acid binding // inferred from electronic annotation ///ENST00000581621 // GO:0003723 // RNA binding // inferred from electronic annotation ///ENST00000581621 // GO:0003725 // double-…		ENST00000250092 // Pfam // IPR002000 // Lysosome-associated membrane glycoprotein///ENST00000380498 // Pfam // IPR002000 // Lysosome-associated membrane glycoprotein///ENST00000584502 // Pfam // IPR002000 // Lysosome-associated membrane glycoprotein///ENST00000584180 // Pfam // IPR002000 // Lysosome-associated membrane glycoprotein	NM_001040059///NM_001251	26	Hs.647419///Hs.614792///Hs.716693
8059854	ARL4C	1.81566	0.860492	1.81566	up	0.979999	0.119507	main	chr2	10123	AB016811|BC089043	ADP-ribosylationfactor-like4C	NM_001282431 // GO:0006184 // GTP catabolic process // traceable author statement ///NM_001282431 // GO:0007264 // small GTPase mediated signal transduction // inferred from electronic annotation ///NM_001282431 // GO:0032456 // endocytic recycling // inferred from direct assay ///NM_001282431 // GO:0006810 // transport // inferred from electronic annotation ///NM_005737 // GO:0006184 // GTP cata…	NM_001282431 // GO:0005634 // nucleus // traceable author statement ///NM_001282431 // GO:0005737 // cytoplasm // inferred from direct assay ///NM_001282431 // GO:0005886 // plasma membrane // inferred from direct assay ///NM_001282431 // GO:0030175 // filopodium // inferred from electronic annotation ///NM_001282431 // GO:0005622 // intracellular // inferred from electronic annotation ///NM_0012…	NM_001282431 // GO:0003924 // GTPase activity // traceable author statement ///NM_001282431 // GO:0005515 // protein binding // inferred from physical interaction ///NM_001282431 // GO:0005525 // GTP binding // inferred from electronic annotation ///NM_001282431 // GO:0043014 // alpha-tubulin binding // inferred from direct assay ///NM_001282431 // GO:0000166 // nucleotide binding // inferred fro…		ENST00000339728 // Pfam // IPR000795 // Elongation factor, GTP-binding domain///ENST00000339728 // Pfam // IPR001806 // Small GTPase superfamily///ENST00000339728 // Pfam // IPR006689 // Small GTPase superfamily, ARF/SAR type///ENST00000339728 // Pfam // IPR013684 // Mitochondrial Rho-like///ENST00000339728 // Pfam // IPR019009 // Signal recognition particle receptor, beta subunit///ENST000003906…	NM_001282431///NM_005737	29	Hs.111554///Hs.730678///Hs.592654///Hs.740851
8138613	OSBPL3	1.80418	0.851342	1.80418	up	0.649808	-0.201535	main	chr7	26031	AF392444|AF491785|AF491786|AY008372|BC017731|AF491781|AF491782|AF491783|AF491784	oxysterolbindingprotein-like3	NM_015550 // GO:0006869 // lipid transport // inferred from electronic annotation ///NM_015550 // GO:0006810 // transport // inferred from electronic annotation ///NM_145320 // GO:0006869 // lipid transport // inferred from electronic annotation ///NM_145320 // GO:0006810 // transport // inferred from electronic annotation ///NM_145321 // GO:0006869 // lipid transport // inferred from electronic …	NM_015550 // GO:0005829 // cytosol // inferred from direct assay ///NM_015550 // GO:0005886 // plasma membrane // inferred from direct assay ///NM_015550 // GO:0031965 // nuclear membrane // inferred from direct assay ///NM_015550 // GO:0097038 // perinuclear endoplasmic reticulum // inferred from direct assay ///NM_015550 // GO:0016020 // membrane // inferred from direct assay ///NM_145320 // GO…	NM_015550 // GO:0005515 // protein binding // inferred from physical interaction ///NM_015550 // GO:0015485 // cholesterol binding // inferred from direct assay ///NM_015550 // GO:0008289 // lipid binding // inferred from electronic annotation ///NM_145320 // GO:0005515 // protein binding // inferred from physical interaction ///NM_145320 // GO:0015485 // cholesterol binding // inferred from dire…		ENST00000313367 // Pfam // IPR000648 // Oxysterol-binding protein///ENST00000313367 // Pfam // IPR001849 // Pleckstrin homology domain///ENST00000409452 // Pfam // IPR000648 // Oxysterol-binding protein///ENST00000409452 // Pfam // IPR001849 // Pleckstrin homology domain///ENST00000409555 // Pfam // IPR000648 // Oxysterol-binding protein///ENST00000409555 // Pfam // IPR001849 // Pleckstrin homolo…	NM_015550///NM_145320///NM_145321///NM_145322///NR_104111///NR_104112	33	Hs.520259///Hs.593705///Hs.618931
8107594	SNCAIP	1.80125	0.849002	1.80125	up	0.43122	-0.417781	main	chr5	9627	AB110788|AB110789|AB110790|AB110791|AB110792|AB110793|AB110794|AF076929|AK021944|AK298882|AK299687|AK304646|AK310835|BC033743|BC040552|BC094759|DQ227317	synuclein,alphainteractingprotein	NM_001242935 // GO:0008219 // cell death // inferred from electronic annotation ///NM_001242935 // GO:0042417 // dopamine metabolic process // inferred from direct assay ///NM_001242935 // GO:0046928 // regulation of neurotransmitter secretion // inferred from direct assay ///NM_001242935 // GO:0090083 // regulation of inclusion body assembly // inferred from direct assay ///NM_005460 // GO:00082…	NM_001242935 // GO:0005737 // cytoplasm // inferred from direct assay ///NM_001242935 // GO:0042734 // presynaptic membrane // non-traceable author statement ///NM_001242935 // GO:0043025 // neuronal cell body // non-traceable author statement ///NM_001242935 // GO:0005737 // cytoplasm // inferred from electronic annotation ///NM_001242935 // GO:0005737 // cytoplasm // traceable author statement …	NM_001242935 // GO:0005515 // protein binding // inferred from physical interaction ///NM_001242935 // GO:0031625 // ubiquitin protein ligase binding // inferred from physical interaction ///NM_001242935 // GO:0042802 // identical protein binding // inferred from physical interaction ///NM_005460 // GO:0005515 // protein binding // inferred from physical interaction ///NM_005460 // GO:0031625 // …		ENST00000261367 // Pfam // IPR002110 // Ankyrin repeat///ENST00000261368 // Pfam // IPR002110 // Ankyrin repeat///ENST00000379538 // Pfam // IPR002110 // Ankyrin repeat///ENST00000414317 // Pfam // IPR002110 // Ankyrin repeat///ENST00000509154 // Pfam // IPR002110 // Ankyrin repeat///ENST00000542191 // Pfam // IPR002110 // Ankyrin repeat	NM_001242935///NM_005460	42	Hs.426463///Hs.740149
7935553	LOXL4	1.77867	0.8308	1.77867	up	1.10607	0.275267	main	chr10	84171	AF338441|AF395336|AY036093|BC007522|BC013153	lysyloxidase-like4	NM_032211 // GO:0006898 // receptor-mediated endocytosis // inferred from electronic annotation ///NM_032211 // GO:0055114 // oxidation-reduction process // inferred from electronic annotation ///ENST00000260702 // GO:0006898 // receptor-mediated endocytosis // inferred from electronic annotation ///ENST00000260702 // GO:0055114 // oxidation-reduction process // inferred from electronic annotatio…	NM_032211 // GO:0005615 // extracellular space // inferred from electronic annotation ///NM_032211 // GO:0016020 // membrane // inferred from electronic annotation ///NM_032211 // GO:0043235 // receptor complex // inferred from direct assay ///NM_032211 // GO:0070062 // extracellular vesicular exosome // inferred from direct assay ///NM_032211 // GO:0005576 // extracellular region // inferred fro…	NM_032211 // GO:0004720 // protein-lysine 6-oxidase activity // inferred from electronic annotation ///NM_032211 // GO:0005044 // scavenger receptor activity // inferred from electronic annotation ///NM_032211 // GO:0005507 // copper ion binding // inferred from electronic annotation ///NM_032211 // GO:0005515 // protein binding // inferred from physical interaction ///NM_032211 // GO:0016491 // …		ENST00000260702 // Pfam // IPR001190 // SRCR domain///ENST00000260702 // Pfam // IPR001695 // Lysyl oxidase	NM_032211	40	Hs.306814///Hs.671890
8130556	SOD2|LOC100129518	1.75357	0.810299	1.75357	up	-0.0019412	-0.81224	main	chr6	6648///100129518	AK304766|BC012423|BC016934|BT006967|M36693|X15132|AK296809|DQ003134|AK097395	superoxidedismutase2,mitochondrial|uncharacterizedLOC100129518	NM_001024465 // GO:0000303 // response to superoxide // inferred from mutant phenotype ///NM_001024465 // GO:0001315 // age-dependent response to reactive oxygen species // inferred from mutant phenotype ///NM_001024465 // GO:0001666 // response to hypoxia // inferred from electronic annotation ///NM_001024465 // GO:0001836 // release of cytochrome c from mitochondria // inferred from sequence or…	NM_001024465 // GO:0005739 // mitochondrion // inferred from direct assay ///NM_001024465 // GO:0005743 // mitochondrial inner membrane // inferred from electronic annotation ///NM_001024465 // GO:0005759 // mitochondrial matrix // traceable author statement ///NM_001024465 // GO:0042645 // mitochondrial nucleoid // inferred from electronic annotation ///NM_001024465 // GO:0070062 // extracellula…	NM_001024465 // GO:0003677 // DNA binding // inferred from electronic annotation ///NM_001024465 // GO:0004784 // superoxide dismutase activity // inferred from direct assay ///NM_001024465 // GO:0004784 // superoxide dismutase activity // traceable author statement ///NM_001024465 // GO:0019825 // oxygen binding // inferred from electronic annotation ///NM_001024465 // GO:0030145 // manganese io…	BC012423 // HumanCyc // DETOX1-PWY///NM_000636 // HumanCyc // DETOX1-PWY///M36693 // HumanCyc // DETOX1-PWY///X15132 // HumanCyc // DETOX1-PWY	ENST00000367054 // Pfam // IPR019831 // Manganese/iron superoxide dismutase, N-terminal///ENST00000367054 // Pfam // IPR019832 // Manganese/iron superoxide dismutase, C-terminal///ENST00000367055 // Pfam // IPR019831 // Manganese/iron superoxide dismutase, N-terminal///ENST00000367055 // Pfam // IPR019832 // Manganese/iron superoxide dismutase, C-terminal///ENST00000444946 // Pfam // IPR019831 //…	NM_001024465///NM_001024466///NM_000636	23	Hs.487046///Hs.712708///Hs.123445///Hs.702118///Hs.731637
8175256	MIR503HG|MIR424	1.75337	0.810127	1.75337	up	0.733012	-0.0771153	main	chrX	84848///494336	BC007360	MIR503hostgene(non-proteincoding)|microRNA424						NR_024607	24	Hs.416379
8107814	ISOC1	1.74544	0.803592	1.74544	up	0.943335	0.139743	main	chr5	51015	BC008367|BC014105|AF151869	isochorismatasedomaincontaining1	NM_016048 // GO:0008152 // metabolic process // inferred from electronic annotation ///NM_016048 // GO:0008150 // biological_process // no biological data available ///ENST00000173527 // GO:0008152 // metabolic process // inferred from electronic annotation ///ENST00000173527 // GO:0008150 // biological_process // no biological data available ///ENST00000514194 // GO:0008152 // metabolic process …	NM_016048 // GO:0005777 // peroxisome // inferred from sequence or structural similarity ///NM_016048 // GO:0070062 // extracellular vesicular exosome // inferred from direct assay ///ENST00000173527 // GO:0005777 // peroxisome // inferred from sequence or structural similarity ///ENST00000173527 // GO:0070062 // extracellular vesicular exosome // inferred from direct assay ///ENST00000514194 // …	NM_016048 // GO:0003824 // catalytic activity // inferred from electronic annotation ///NM_016048 // GO:0003674 // molecular_function // no biological data available ///ENST00000173527 // GO:0003824 // catalytic activity // inferred from electronic annotation ///ENST00000173527 // GO:0003674 // molecular_function // no biological data available ///ENST00000514194 // GO:0003824 // catalytic activi…		ENST00000173527 // Pfam // IPR000868 // Isochorismatase-like///ENST00000514194 // Pfam // IPR000868 // Isochorismatase-like	NM_016048	25	Hs.483296
8175261	MIR503	1.74265	0.801283	1.74265	up	0.643595	-0.157688	main	chrX	574506		microRNA503						NR_030228	25
7993458	C16orf45	1.71869	0.781311	1.71869	up	0.749599	-0.0317116	main	chr16	89927	AK293431|BC008967|BC023603	chromosome16openreadingframe45		ENST00000568222 // GO:0016021 // integral component of membrane // inferred from electronic annotation	ENST00000300006 // GO:0005515 // protein binding // inferred from electronic annotation		ENST00000300006 // Pfam // IPR022735 // Domain of unknown function DUF3585///ENST00000452191 // Pfam // IPR022735 // Domain of unknown function DUF3585///ENST00000564389 // Pfam // IPR022735 // Domain of unknown function DUF3585///ENST00000566490 // Pfam // IPR022735 // Domain of unknown function DUF3585	NM_001142469///NM_033201	26	Hs.401798///Hs.734302///Hs.738182
8156706	TMOD1	1.71096	0.774809	1.71096	up	0.317641	-0.457168	main	chr9	7111	AK095748|AK314533|BC002660|M77016	tropomodulin1	NM_001166116 // GO:0008344 // adult locomotory behavior // inferred from electronic annotation ///NM_001166116 // GO:0030049 // muscle filament sliding // traceable author statement ///NM_001166116 // GO:0030239 // myofibril assembly // inferred from electronic annotation ///NM_001166116 // GO:0006936 // muscle contraction // inferred from electronic annotation ///NM_003275 // GO:0008344 // adult…	NM_001166116 // GO:0005829 // cytosol // traceable author statement ///NM_001166116 // GO:0008180 // COP9 signalosome // inferred from direct assay ///NM_001166116 // GO:0016020 // membrane // inferred from electronic annotation ///NM_001166116 // GO:0030016 // myofibril // inferred from electronic annotation ///NM_001166116 // GO:0030863 // cortical cytoskeleton // inferred from electronic annot…	NM_001166116 // GO:0003779 // actin binding // inferred from electronic annotation ///NM_001166116 // GO:0005523 // tropomyosin binding // inferred from electronic annotation ///NM_003275 // GO:0003779 // actin binding // inferred from electronic annotation ///NM_003275 // GO:0005523 // tropomyosin binding // inferred from electronic annotation ///ENST00000259365 // GO:0003779 // actin binding //…	NM_001166116 // GenMAPP // Striated_muscle_contraction///NM_003275 // GenMAPP // Striated_muscle_contraction///ENST00000259365 // GenMAPP // Striated_muscle_contraction///ENST00000375175 // GenMAPP // Striated_muscle_contraction///ENST00000395211 // GenMAPP // Striated_muscle_contraction///AK095748 // GenMAPP // Striated_muscle_contraction///AK314533 // GenMAPP // Striated_muscle_contraction///BC…	ENST00000259365 // Pfam // IPR004934 // Tropomodulin///ENST00000395211 // Pfam // IPR004934 // Tropomodulin	NM_001166116///NM_003275	26	Hs.404289
8163002	KLF4	1.69981	0.765375	1.69981	up	0.399359	-0.366016	main	chr9	9314	AF022184|AF105036|AK095134|BC029923|BC030811|HM026463|U70663|AK095894|AK026253	Kruppel-likefactor4(gut)	NM_004235 // GO:0000122 // negative regulation of transcription from RNA polymerase II promoter // inferred from direct assay ///NM_004235 // GO:0006366 // transcription from RNA polymerase II promoter // inferred from sequence or structural similarity ///NM_004235 // GO:0007500 // mesodermal cell fate determination // traceable author statement ///NM_004235 // GO:0008285 // negative regulation o…	NM_004235 // GO:0000790 // nuclear chromatin // inferred from direct assay ///NM_004235 // GO:0005634 // nucleus // inferred from direct assay ///NM_004235 // GO:0005667 // transcription factor complex // inferred from electronic annotation ///NM_004235 // GO:0005730 // nucleolus // inferred from direct assay ///NM_004235 // GO:0000785 // chromatin // inferred from electronic annotation ///NM_004…	NM_004235 // GO:0000987 // core promoter proximal region sequence-specific DNA binding // inferred from direct assay ///NM_004235 // GO:0001010 // sequence-specific DNA binding transcription factor recruiting transcription factor activity // inferred from sequence or structural similarity ///NM_004235 // GO:0001077 // RNA polymerase II core promoter proximal region sequence-specific DNA binding t…		ENST00000374672 // Pfam // IPR007087 // Zinc finger, C2H2	NM_004235	31	Hs.376206///Hs.739613
8128472	ASCC3	1.69485	0.761155	1.69485	up	0.622612	-0.138544	main	chr6	10973	AK307903|BC026066|BC050681|BC125211|BC125212	activatingsignalcointegrator1complexsubunit3	NM_001284271 // GO:0006307 // DNA dealkylation involved in DNA repair // inferred from direct assay ///NM_001284271 // GO:0006351 // transcription, DNA-templated // inferred from electronic annotation ///NM_001284271 // GO:0006355 // regulation of transcription, DNA-templated // inferred from electronic annotation ///NM_001284271 // GO:0008283 // cell proliferation // inferred from mutant phenoty…	NM_001284271 // GO:0005622 // intracellular // inferred from direct assay ///NM_001284271 // GO:0005634 // nucleus // traceable author statement ///NM_001284271 // GO:0005737 // cytoplasm // inferred from direct assay ///NM_001284271 // GO:0005794 // Golgi apparatus // inferred from direct assay ///NM_001284271 // GO:0005634 // nucleus // inferred from electronic annotation ///NM_001284271 // GO:…	NM_001284271 // GO:0005515 // protein binding // inferred from physical interaction ///NM_001284271 // GO:0005524 // ATP binding // inferred from electronic annotation ///NM_001284271 // GO:0043140 // ATP-dependent 3'-5' DNA helicase activity // inferred from direct assay ///NM_001284271 // GO:0044822 // poly(A) RNA binding // inferred from direct assay ///NM_001284271 // GO:0000166 // nucleotide…		ENST00000369162 // Pfam // IPR001650 // Helicase, C-terminal///ENST00000369162 // Pfam // IPR004179 // Sec63 domain///ENST00000369162 // Pfam // IPR006935 // Helicase/UvrB domain///ENST00000369162 // Pfam // IPR011545 // DEAD/DEAH box helicase domain///ENST00000522650 // Pfam // IPR006935 // Helicase/UvrB domain///ENST00000522650 // Pfam // IPR011545 // DEAD/DEAH box helicase domain	NM_001284271///NM_006828///NM_022091	68	Hs.486031///Hs.602643///Hs.733060
8022531	NPC1	1.69482	0.761134	1.69482	up	0.304556	-0.456579	main	chr18	4864	AF002020|AK293779|AK295715|BC063302	Niemann-Pickdisease,typeC1	NM_000271 // GO:0006486 // protein glycosylation // inferred from direct assay ///NM_000271 // GO:0006897 // endocytosis // inferred from electronic annotation ///NM_000271 // GO:0006914 // autophagy // inferred from genetic interaction ///NM_000271 // GO:0007041 // lysosomal transport // inferred from sequence or structural similarity ///NM_000271 // GO:0007165 // signal transduction // inferred…	NM_000271 // GO:0005576 // extracellular region // inferred from sequence or structural similarity ///NM_000271 // GO:0005635 // nuclear envelope // inferred from direct assay ///NM_000271 // GO:0005764 // lysosome // inferred from sequence or structural similarity ///NM_000271 // GO:0005765 // lysosomal membrane // inferred from direct assay ///NM_000271 // GO:0005783 // endoplasmic reticulum //…	NM_000271 // GO:0004872 // receptor activity // traceable author statement ///NM_000271 // GO:0004888 // transmembrane signaling receptor activity // traceable author statement ///NM_000271 // GO:0005515 // protein binding // inferred from physical interaction ///NM_000271 // GO:0008158 // hedgehog receptor activity // inferred from electronic annotation ///NM_000271 // GO:0015248 // sterol trans…		ENST00000269228 // Pfam // IPR003392 // Patched///ENST00000269228 // Pfam // IPR004869 // Membrane transport protein, MMPL domain///ENST00000591051 // Pfam // IPR003392 // Patched///ENST00000591051 // Pfam // IPR004869 // Membrane transport protein, MMPL domain	NM_000271///XM_005258277///XM_006722479	31	Hs.715623///Hs.691290
7971511	RNU2-6P	1.68823	0.755513	1.68823	up	0.491263	-0.26425	main	chr13			RNA,U2smallnuclear6,pseudogene							23
8164343	FAM102A	1.68479	0.752569	1.68479	up	0.28269	-0.469879	main	chr9	399665	BC137087|BC137088|AK074108	familywithsequencesimilarity102,memberA					ENST00000373095 // Pfam // IPR019448 // EEIG1/EHBP1 N-terminal domain	NM_001035254///NM_203305	32	Hs.535972///Hs.610424
7959298	TMEM120B	1.66661	0.736916	1.66661	up	0.587337	-0.149579	main	chr12	144404	BC127768|BC127769	transmembraneprotein120B	NM_001080825 // GO:0008150 // biological_process // no biological data available ///ENST00000342607 // GO:0008150 // biological_process // no biological data available ///ENST00000449592 // GO:0008150 // biological_process // no biological data available ///ENST00000540377 // GO:0008150 // biological_process // no biological data available ///ENST00000541467 // GO:0008150 // biological_process //…	NM_001080825 // GO:0016021 // integral component of membrane // inferred from electronic annotation ///NM_001080825 // GO:0005575 // cellular_component // no biological data available ///NM_001080825 // GO:0016020 // membrane // inferred from electronic annotation ///XM_005253842 // GO:0016021 // integral component of membrane // inferred from electronic annotation ///ENST00000342607 // GO:001602…	NM_001080825 // GO:0003674 // molecular_function // no biological data available ///ENST00000342607 // GO:0003674 // molecular_function // no biological data available ///ENST00000449592 // GO:0003674 // molecular_function // no biological data available ///ENST00000540377 // GO:0003674 // molecular_function // no biological data available ///ENST00000541467 // GO:0003674 // molecular_function //…		ENST00000342607 // Pfam // IPR012926 // TMPIT-like///ENST00000449592 // Pfam // IPR012926 // TMPIT-like///ENST00000541467 // Pfam // IPR012926 // TMPIT-like	NM_001080825///XM_005253842///XM_005253843	26	Hs.644504///Hs.744740
8107823	ADAMTS19	1.66184	0.732784	1.66184	up	0.883655	0.150871	main	chr5	171019		ADAMmetallopeptidasewiththrombospondintype1motif,19	NM_133638 // GO:0006508 // proteolysis // inferred from electronic annotation ///ENST00000274487 // GO:0006508 // proteolysis // inferred from electronic annotation	NM_133638 // GO:0005578 // proteinaceous extracellular matrix // inferred from electronic annotation ///NM_133638 // GO:0005576 // extracellular region // inferred from electronic annotation ///NM_133638 // GO:0031012 // extracellular matrix // inferred from electronic annotation ///ENST00000274487 // GO:0005578 // proteinaceous extracellular matrix // inferred from electronic annotation ///ENST0…	NM_133638 // GO:0004222 // metalloendopeptidase activity // inferred from electronic annotation ///NM_133638 // GO:0008270 // zinc ion binding // inferred from electronic annotation ///NM_133638 // GO:0008233 // peptidase activity // inferred from electronic annotation ///NM_133638 // GO:0008237 // metallopeptidase activity // inferred from electronic annotation ///NM_133638 // GO:0016787 // hydr…		ENST00000274487 // Pfam // IPR000884 // Thrombospondin, type 1 repeat///ENST00000274487 // Pfam // IPR001590 // Peptidase M12B, ADAM/reprolysin///ENST00000274487 // Pfam // IPR001818 // Peptidase M10, metallopeptidase///ENST00000274487 // Pfam // IPR002870 // Peptidase M12B, propeptide///ENST00000274487 // Pfam // IPR010294 // ADAM-TS Spacer 1///ENST00000274487 // Pfam // IPR010909 // PLAC	NM_133638	38	Hs.23751///Hs.596004
7928944	PAPSS2	1.65712	0.728681	1.65712	up	0.645265	-0.0834155	main	chr10	9060	AF074331|AF091242|AF150754|AF173365|AF313907|AK301453|BC009894	3-phosphoadenosine5-phosphosulfatesynthase2	NM_001015880 // GO:0000103 // sulfate assimilation // inferred from electronic annotation ///NM_001015880 // GO:0001501 // skeletal system development // traceable author statement ///NM_001015880 // GO:0005975 // carbohydrate metabolic process // traceable author statement ///NM_001015880 // GO:0006805 // xenobiotic metabolic process // traceable author statement ///NM_001015880 // GO:0007596 //…	NM_001015880 // GO:0005829 // cytosol // traceable author statement ///NM_004670 // GO:0005829 // cytosol // traceable author statement ///ENST00000361175 // GO:0005829 // cytosol // traceable author statement ///ENST00000456849 // GO:0005829 // cytosol // traceable author statement ///ENST00000482258 // GO:0005829 // cytosol // traceable author statement ///AF074331 // GO:0005829 // cytosol // t…	NM_001015880 // GO:0004020 // adenylylsulfate kinase activity // inferred from electronic annotation ///NM_001015880 // GO:0004781 // sulfate adenylyltransferase (ATP) activity // inferred from sequence or structural similarity ///NM_001015880 // GO:0005524 // ATP binding // inferred from electronic annotation ///NM_001015880 // GO:0016779 // nucleotidyltransferase activity // inferred from seque…	NM_004670 // HumanCyc // PWY-5340///NM_004670 // MetaCyc // P224-PWY///NM_004670 // MetaCyc // DISSULFRED-PWY///NM_004670 // MetaCyc // PWY-5278///NM_004670 // MetaCyc // SULFMETII-PWY///NM_004670 // MetaCyc // PWY-5340///NM_004670 // MetaCyc // PWY-6683///AF074331 // HumanCyc // PWY-5340///AF074331 // MetaCyc // P224-PWY///AF074331 // MetaCyc // DISSULFRED-PWY///AF074331 // MetaCyc // PWY-5278//…	ENST00000361175 // Pfam // IPR002891 // Adenylylsulphate kinase///ENST00000361175 // Pfam // IPR024951 // Sulphate adenylyltransferase catalytic domain///ENST00000456849 // Pfam // IPR002891 // Adenylylsulphate kinase///ENST00000456849 // Pfam // IPR024951 // Sulphate adenylyltransferase catalytic domain	NM_001015880///NM_004670	34	Hs.524491///Hs.597863
8097973	GUCY1B3	1.65305	0.725133	1.65305	up	0.842184	0.117051	main	chr4	2983	AF020340|AK296680|AK299916|AK300296|AK315944|BC047620	guanylatecyclase1,soluble,beta3	NM_000857 // GO:0006182 // cGMP biosynthetic process // inferred from electronic annotation ///NM_000857 // GO:0007263 // nitric oxide mediated signal transduction // inferred from electronic annotation ///NM_000857 // GO:0007596 // blood coagulation // traceable author statement ///NM_000857 // GO:0008015 // blood circulation // traceable author statement ///NM_000857 // GO:0007263 // nitric oxi…	NM_000857 // GO:0005737 // cytoplasm // inferred from direct assay ///NM_000857 // GO:0008074 // guanylate cyclase complex, soluble // inferred from electronic annotation ///NM_000857 // GO:0043231 // intracellular membrane-bounded organelle // inferred from direct assay ///NM_000857 // GO:0005737 // cytoplasm // inferred from electronic annotation ///NM_000857 // GO:0008074 // guanylate cyclase …	NM_000857 // GO:0004383 // guanylate cyclase activity // inferred from electronic annotation ///NM_000857 // GO:0004872 // receptor activity // traceable author statement ///NM_000857 // GO:0005525 // GTP binding // inferred from electronic annotation ///NM_000857 // GO:0020037 // heme binding // inferred from electronic annotation ///NM_000857 // GO:0046872 // metal ion binding // inferred from …		ENST00000264424 // Pfam // IPR001054 // Adenylyl cyclase class-3/4/guanylyl cyclase///ENST00000264424 // Pfam // IPR011644 // Heme-NO binding///ENST00000264424 // Pfam // IPR011645 // Haem NO binding associated///ENST00000502959 // Pfam // IPR001054 // Adenylyl cyclase class-3/4/guanylyl cyclase///ENST00000502959 // Pfam // IPR011644 // Heme-NO binding///ENST00000502959 // Pfam // IPR011645 // Ha…	NM_000857///NM_001291951///NM_001291952///NM_001291953///NM_001291954///NM_001291955	38	Hs.77890
8005603	SLC47A1	1.64816	0.720857	1.64816	up	0.761218	0.0403609	main	chr17	55244	AK293196|AK298254|AK301854|AK302620|AK304647|AK310270|BC010661|BC058882	solutecarrierfamily47(multidrugandtoxinextrusion),member1	NM_018242 // GO:0006855 // drug transmembrane transport // inferred from electronic annotation ///NM_018242 // GO:0015695 // organic cation transport // inferred from electronic annotation ///NM_018242 // GO:0055085 // transmembrane transport // traceable author statement ///NM_018242 // GO:1902600 // hydrogen ion transmembrane transport // inferred from electronic annotation ///NM_018242 // GO:0…	NM_018242 // GO:0005886 // plasma membrane // traceable author statement ///NM_018242 // GO:0016021 // integral component of membrane // inferred from electronic annotation ///NM_018242 // GO:0031988 // membrane-bounded vesicle // inferred from electronic annotation ///NM_018242 // GO:0005886 // plasma membrane // inferred from electronic annotation ///NM_018242 // GO:0016020 // membrane // infer…	NM_018242 // GO:0005451 // monovalent cation:proton antiporter activity // inferred from electronic annotation ///NM_018242 // GO:0015238 // drug transmembrane transporter activity // inferred from electronic annotation ///NM_018242 // GO:0015297 // antiporter activity // inferred from electronic annotation ///ENST00000270570 // GO:0005451 // monovalent cation:proton antiporter activity // inferr…		ENST00000270570 // Pfam // IPR002528 // Multi antimicrobial extrusion protein///ENST00000395585 // Pfam // IPR002528 // Multi antimicrobial extrusion protein///ENST00000436810 // Pfam // IPR002528 // Multi antimicrobial extrusion protein///ENST00000571335 // Pfam // IPR002528 // Multi antimicrobial extrusion protein///ENST00000575023 // Pfam // IPR002528 // Multi antimicrobial extrusion protein	NM_018242	26	Hs.232054///Hs.603255
8101762	SNCA	1.63674	0.710829	1.63674	up	-0.140403	-0.851232	main	chr4	6622	AK290169|AY049786|BC013293|BC108275|CR457058|CR541653|D31839|JN709859|JN709860|JN709861|JN709862|JN709863|JN709864|JN709865|JN709866|JN709867|JN709868|JN709869|L08850|L36674|L36675	synuclein,alpha(nonA4componentofamyloidprecursor)	NM_000345 // GO:0001774 // microglial cell activation // inferred from electronic annotation ///NM_000345 // GO:0001921 // positive regulation of receptor recycling // inferred from direct assay ///NM_000345 // GO:0001933 // negative regulation of protein phosphorylation // inferred from electronic annotation ///NM_000345 // GO:0001956 // positive regulation of neurotransmitter secretion // infer…	NM_000345 // GO:0005576 // extracellular region // traceable author statement ///NM_000345 // GO:0005634 // nucleus // inferred from direct assay ///NM_000345 // GO:0005640 // nuclear outer membrane // inferred from electronic annotation ///NM_000345 // GO:0005737 // cytoplasm // inferred from direct assay ///NM_000345 // GO:0005739 // mitochondrion // inferred from electronic annotation ///NM_00…	NM_000345 // GO:0000287 // magnesium ion binding // inferred from direct assay ///NM_000345 // GO:0005504 // fatty acid binding // inferred from direct assay ///NM_000345 // GO:0005507 // copper ion binding // inferred from direct assay ///NM_000345 // GO:0005509 // calcium ion binding // inferred from direct assay ///NM_000345 // GO:0005515 // protein binding // inferred from physical interactio…		ENST00000345009 // Pfam // IPR001058 // Synuclein///ENST00000394986 // Pfam // IPR001058 // Synuclein///ENST00000394989 // Pfam // IPR001058 // Synuclein///ENST00000394991 // Pfam // IPR001058 // Synuclein///ENST00000420646 // Pfam // IPR001058 // Synuclein///ENST00000505199 // Pfam // IPR001058 // Synuclein///ENST00000506691 // Pfam // IPR001058 // Synuclein///ENST00000508895 // Pfam // IPR00105…	NM_000345///NM_001146054///NM_007308///NM_001146055	34	Hs.21374///Hs.604559
8066619	PLTP	1.61571	0.692171	1.61571	up	0.274257	-0.417914	main	chr20	5360	AB076694|AK097009|AK222690|AK289371|AK293150|BC005045|BC019847|BC019898|L26232|AK299181	phospholipidtransferprotein	NM_001242921 // GO:0006629 // lipid metabolic process // traceable author statement ///NM_001242921 // GO:0006869 // lipid transport // inferred from electronic annotation ///NM_001242921 // GO:0010189 // vitamin E biosynthetic process // inferred from electronic annotation ///NM_001242921 // GO:0030317 // sperm motility // inferred from electronic annotation ///NM_001242921 // GO:0006810 // tran…	NM_001242921 // GO:0005576 // extracellular region // traceable author statement ///NM_001242921 // GO:0005615 // extracellular space // inferred from direct assay ///NM_001242921 // GO:0005576 // extracellular region // inferred from electronic annotation ///NM_006227 // GO:0005576 // extracellular region // traceable author statement ///NM_006227 // GO:0005615 // extracellular space // inferred…	NM_001242921 // GO:0008289 // lipid binding // inferred from electronic annotation ///NM_006227 // GO:0008289 // lipid binding // inferred from electronic annotation ///NM_182676 // GO:0008289 // lipid binding // inferred from electronic annotation ///ENST00000354050 // GO:0008289 // lipid binding // inferred from electronic annotation ///ENST00000372420 // GO:0008289 // lipid binding // inferred…		ENST00000354050 // Pfam // IPR001124 // Lipid-binding serum glycoprotein, C-terminal///ENST00000354050 // Pfam // IPR017942 // Lipid-binding serum glycoprotein, N-terminal///ENST00000372420 // Pfam // IPR001124 // Lipid-binding serum glycoprotein, C-terminal///ENST00000372420 // Pfam // IPR017942 // Lipid-binding serum glycoprotein, N-terminal///ENST00000372431 // Pfam // IPR001124 // Lipid-bindi…	NM_001242921///NM_006227///NM_182676///NM_001242920	37	Hs.439312///Hs.735495
8143383		1.60239	0.680223	1.60239	up	0.187418	-0.492806	main	chr7										25
8094101	CPZ|GPR78	1.60213	0.679992	1.60213	up	0.619316	-0.0606767	main	chr4	8532///27201	BC080539|AK127844|U83411|AK226133	carboxypeptidaseZ|Gprotein-coupledreceptor78	NM_001014448 // GO:0006508 // proteolysis // inferred from electronic annotation ///NM_001014448 // GO:0016055 // Wnt signaling pathway // inferred from electronic annotation ///NM_001014448 // GO:0006508 // proteolysis // traceable author statement ///ENST00000382480 // GO:0006508 // proteolysis // inferred from electronic annotation ///ENST00000382480 // GO:0016055 // Wnt signaling pathway // i…	NM_001014448 // GO:0005578 // proteinaceous extracellular matrix // inferred from electronic annotation ///NM_001014448 // GO:0070062 // extracellular vesicular exosome // inferred from direct assay ///NM_001014448 // GO:0005576 // extracellular region // inferred from electronic annotation ///ENST00000382480 // GO:0005578 // proteinaceous extracellular matrix // inferred from electronic annotati…	NM_001014448 // GO:0004181 // metallocarboxypeptidase activity // inferred from electronic annotation ///NM_001014448 // GO:0008270 // zinc ion binding // inferred from electronic annotation ///NM_001014448 // GO:0004180 // carboxypeptidase activity // inferred from electronic annotation ///NM_001014448 // GO:0004181 // metallocarboxypeptidase activity // traceable author statement ///NM_00101444…		ENST00000382480 // Pfam // IPR000834 // Peptidase M14, carboxypeptidase A///ENST00000514302 // Pfam // IPR000276 // G protein-coupled receptor, rhodopsin-like///ENST00000315782 // Pfam // IPR000834 // Peptidase M14, carboxypeptidase A///ENST00000315782 // Pfam // IPR020067 // Frizzled domain///ENST00000360986 // Pfam // IPR000834 // Peptidase M14, carboxypeptidase A///ENST00000360986 // Pfam // I…	NM_001014448///NM_001014447///NM_003652	35	Hs.61995///Hs.599408///Hs.740355
8020110	RAB31	1.5994	0.677527	1.5994	up	0.253131	-0.424396	main	chr18	11031	AF183421|AF234995|AF498957|BC001148|BT020027|BT020028|CR407659|U57091|U59877		NM_006868 // GO:0006184 // GTP catabolic process // traceable author statement ///NM_006868 // GO:0007264 // small GTPase mediated signal transduction // inferred from electronic annotation ///NM_006868 // GO:0031623 // receptor internalization // inferred from mutant phenotype ///NM_006868 // GO:0032869 // cellular response to insulin stimulus // inferred from mutant phenotype ///NM_006868 // GO…	NM_006868 // GO:0005769 // early endosome // inferred from direct assay ///NM_006868 // GO:0030670 // phagocytic vesicle membrane // inferred from electronic annotation ///NM_006868 // GO:0032588 // trans-Golgi network membrane // inferred from direct assay ///NM_006868 // GO:0045335 // phagocytic vesicle // inferred from direct assay ///NM_006868 // GO:0005768 // endosome // inferred from electr…	NM_006868 // GO:0003924 // GTPase activity // traceable author statement ///NM_006868 // GO:0005525 // GTP binding // inferred from direct assay ///NM_006868 // GO:0019003 // GDP binding // inferred from direct assay ///NM_006868 // GO:0000166 // nucleotide binding // inferred from electronic annotation ///NM_006868 // GO:0005525 // GTP binding // inferred from electronic annotation ///ENST000004…		ENST00000578921 // Pfam // IPR001806 // Small GTPase superfamily///ENST00000578921 // Pfam // IPR006689 // Small GTPase superfamily, ARF/SAR type///ENST00000578921 // Pfam // IPR006762 // Gtr1/RagA G protein///ENST00000578921 // Pfam // IPR013684 // Mitochondrial Rho-like///ENST00000581109 // Pfam // IPR001806 // Small GTPase superfamily///ENST00000581109 // Pfam // IPR006689 // Small GTPase supe…	NM_006868	27	Hs.744887
7916493	PPAP2B	1.5956	0.674099	1.5956	up	0.167215	-0.506883	main	chr1	8613	AB000889|AF017786|AF043329|AF480883|BC009196|BT019589|U79294|AK123105	phosphatidicacidphosphatasetype2B	NM_003713 // GO:0001568 // blood vessel development // inferred from electronic annotation ///NM_003713 // GO:0001702 // gastrulation with mouth forming second // inferred from electronic annotation ///NM_003713 // GO:0001933 // negative regulation of protein phosphorylation // inferred from direct assay ///NM_003713 // GO:0006629 // lipid metabolic process // non-traceable author statement ///NM…	NM_003713 // GO:0005794 // Golgi apparatus // inferred from electronic annotation ///NM_003713 // GO:0005886 // plasma membrane // traceable author statement ///NM_003713 // GO:0005912 // adherens junction // traceable author statement ///NM_003713 // GO:0016020 // membrane // traceable author statement ///NM_003713 // GO:0016021 // integral component of membrane // inferred from electronic annot…	NM_003713 // GO:0004721 // phosphoprotein phosphatase activity // traceable author statement ///NM_003713 // GO:0005178 // integrin binding // inferred from electronic annotation ///NM_003713 // GO:0005515 // protein binding // inferred from physical interaction ///NM_003713 // GO:0008195 // phosphatidate phosphatase activity // inferred from electronic annotation ///NM_003713 // GO:0042577 // li…	NM_003713 // HumanCyc // TRIGLSYN-PWY///AB000889 // HumanCyc // TRIGLSYN-PWY///AF017786 // HumanCyc // TRIGLSYN-PWY///AF043329 // HumanCyc // TRIGLSYN-PWY///BC009196 // HumanCyc // TRIGLSYN-PWY///U79294 // HumanCyc // TRIGLSYN-PWY	ENST00000371250 // Pfam // IPR000326 // Phosphatidic acid phosphatase type 2/haloperoxidase	NM_003713	36	Hs.405156///Hs.619002///Hs.729767///Hs.730129
7978970	CDKL1	1.59275	0.67152	1.59275	up	0.0455222	-0.625998	main	chr14	8814	AF390028|BC104977|X66358	cyclin-dependentkinase-like1(CDC2-relatedkinase)	NM_004196 // GO:0006468 // protein phosphorylation // inferred from electronic annotation ///NM_004196 // GO:0007049 // cell cycle // inferred from electronic annotation ///NM_004196 // GO:0007507 // heart development // inferred from electronic annotation ///NM_004196 // GO:0006468 // protein phosphorylation // traceable author statement ///NM_004196 // GO:0016310 // phosphorylation // inferred …	NM_004196 // GO:0005634 // nucleus // inferred from electronic annotation ///NM_004196 // GO:0005737 // cytoplasm // inferred from electronic annotation ///ENST00000356146 // GO:0005634 // nucleus // inferred from electronic annotation ///ENST00000356146 // GO:0005737 // cytoplasm // inferred from electronic annotation ///ENST00000395834 // GO:0005634 // nucleus // inferred from electronic annota…	NM_004196 // GO:0004693 // cyclin-dependent protein serine/threonine kinase activity // inferred from electronic annotation ///NM_004196 // GO:0005524 // ATP binding // inferred from electronic annotation ///NM_004196 // GO:0000166 // nucleotide binding // inferred from electronic annotation ///NM_004196 // GO:0004672 // protein kinase activity // inferred from electronic annotation ///NM_004196 …		ENST00000395834 // Pfam // IPR000719 // Protein kinase domain///ENST00000395834 // Pfam // IPR001245 // Serine-threonine/tyrosine-protein kinase catalytic domain///ENST00000216378 // Pfam // IPR000719 // Protein kinase domain///ENST00000216378 // Pfam // IPR001245 // Serine-threonine/tyrosine-protein kinase catalytic domain	NM_004196///NM_001282236	30	Hs.679430///Hs.708813
7914342	FABP3	1.58614	0.665516	1.58614	up	0.523455	-0.142061	main	chr1	2170	BC007021|BT006727|CR456867	fattyacidbindingprotein3,muscleandheart(mammary-derivedgrowthinhibitor)	NM_004102 // GO:0006631 // fatty acid metabolic process // inferred from electronic annotation ///NM_004102 // GO:0008285 // negative regulation of cell proliferation // traceable author statement ///NM_004102 // GO:0032868 // response to insulin // inferred from electronic annotation ///NM_004102 // GO:0042493 // response to drug // inferred from electronic annotation ///NM_004102 // GO:0042632 …	NM_004102 // GO:0005615 // extracellular space // inferred from direct assay ///NM_004102 // GO:0005829 // cytosol // traceable author statement ///NM_004102 // GO:0016528 // sarcoplasm // inferred from electronic annotation ///NM_004102 // GO:0070062 // extracellular vesicular exosome // inferred from direct assay ///NM_004102 // GO:0005737 // cytoplasm // inferred from electronic annotation ///…	NM_004102 // GO:0005324 // long-chain fatty acid transporter activity // inferred from electronic annotation ///NM_004102 // GO:0005515 // protein binding // inferred from physical interaction ///NM_004102 // GO:0008092 // cytoskeletal protein binding // inferred from physical interaction ///NM_004102 // GO:0036041 // long-chain fatty acid binding // inferred from direct assay ///NM_004102 // GO:…		ENST00000373713 // Pfam // IPR000566 // Lipocalin/cytosolic fatty-acid binding domain///ENST00000498148 // Pfam // IPR000566 // Lipocalin/cytosolic fatty-acid binding domain///ENST00000482018 // Pfam // IPR000566 // Lipocalin/cytosolic fatty-acid binding domain	NM_004102	30	Hs.657242
8145361	NEFM	1.58482	0.664315	1.58482	up	0.800156	0.135841	main	chr8	4741	AK294681|AK296226|BC096757|EF560736|EF560737	neurofilament,mediumpolypeptide	NM_001105541 // GO:0000226 // microtubule cytoskeleton organization // inferred from electronic annotation ///NM_001105541 // GO:0008088 // axon cargo transport // inferred from electronic annotation ///NM_001105541 // GO:0031133 // regulation of axon diameter // inferred from electronic annotation ///NM_001105541 // GO:0033693 // neurofilament bundle assembly // traceable author statement ///NM_…	NM_001105541 // GO:0005883 // neurofilament // inferred from electronic annotation ///NM_001105541 // GO:0030424 // axon // traceable author statement ///NM_001105541 // GO:0031594 // neuromuscular junction // inferred from electronic annotation ///NM_001105541 // GO:0097418 // neurofibrillary tangle // inferred from direct assay ///NM_001105541 // GO:0005882 // intermediate filament // inferred …	NM_001105541 // GO:0005200 // structural constituent of cytoskeleton // traceable author statement ///NM_001105541 // GO:0005515 // protein binding // inferred from physical interaction ///NM_001105541 // GO:0008017 // microtubule binding // traceable author statement ///NM_001105541 // GO:0005198 // structural molecule activity // inferred from electronic annotation ///NM_005382 // GO:0005200 //…		ENST00000221166 // Pfam // IPR001664 // Intermediate filament protein///ENST00000221166 // Pfam // IPR006821 // Intermediate filament head, DNA-binding domain///ENST00000433454 // Pfam // IPR001664 // Intermediate filament protein///ENST00000518131 // Pfam // IPR001664 // Intermediate filament protein///ENST00000518131 // Pfam // IPR006821 // Intermediate filament head, DNA-binding domain///ENST0…	NM_001105541///NM_005382	28	Hs.458657///Hs.730072
8059470	IRS1	1.58307	0.662728	1.58307	up	0.0754231	-0.587305	main	chr2	3667	BC053895|S62539	insulinreceptorsubstrate1	NM_005544 // GO:0002053 // positive regulation of mesenchymal cell proliferation // inferred from electronic annotation ///NM_005544 // GO:0007165 // signal transduction // traceable author statement ///NM_005544 // GO:0007173 // epidermal growth factor receptor signaling pathway // traceable author statement ///NM_005544 // GO:0008284 // positive regulation of cell proliferation // non-traceable…	NM_005544 // GO:0005634 // nucleus // inferred from sequence or structural similarity ///NM_005544 // GO:0005737 // cytoplasm // inferred from sequence or structural similarity ///NM_005544 // GO:0005829 // cytosol // traceable author statement ///NM_005544 // GO:0005886 // plasma membrane // traceable author statement ///NM_005544 // GO:0005899 // insulin receptor complex // inferred from sequen…	NM_005544 // GO:0004871 // signal transducer activity // inferred from electronic annotation ///NM_005544 // GO:0005068 // transmembrane receptor protein tyrosine kinase adaptor activity // inferred from sequence or structural similarity ///NM_005544 // GO:0005080 // protein kinase C binding // inferred from sequence or structural similarity ///NM_005544 // GO:0005158 // insulin receptor binding …		ENST00000305123 // Pfam // IPR001849 // Pleckstrin homology domain///ENST00000305123 // Pfam // IPR002404 // Insulin receptor substrate-1, PTB	NM_005544///XM_005246534	36	Hs.471508
7951807	CADM1	1.57066	0.651375	1.57066	up	0.47574	-0.175635	main	chr11	23705	AB094146|AF132811|AK075502|AY309502|AY358334|BC047021|BC125103|CR457157|HE586498|HE586500|HE586503	celladhesionmolecule1	NM_014333 // GO:0001889 // liver development // inferred from electronic annotation ///NM_014333 // GO:0001913 // T cell mediated cytotoxicity // inferred from direct assay ///NM_014333 // GO:0006915 // apoptotic process // inferred from electronic annotation ///NM_014333 // GO:0007156 // homophilic cell adhesion // inferred from sequence or structural similarity ///NM_014333 // GO:0007157 // het…	NM_014333 // GO:0005886 // plasma membrane // inferred from direct assay ///NM_014333 // GO:0005886 // plasma membrane // traceable author statement ///NM_014333 // GO:0005911 // cell-cell junction // inferred from sequence or structural similarity ///NM_014333 // GO:0008021 // synaptic vesicle // inferred from electronic annotation ///NM_014333 // GO:0016021 // integral component of membrane // …	NM_014333 // GO:0005102 // receptor binding // inferred from physical interaction ///NM_014333 // GO:0005102 // receptor binding // inferred from sequence or structural similarity ///NM_014333 // GO:0005515 // protein binding // inferred from physical interaction ///NM_014333 // GO:0008022 // protein C-terminus binding // inferred from sequence or structural similarity ///NM_014333 // GO:0030165 …		ENST00000331581 // Pfam // IPR013098 // Immunoglobulin I-set///ENST00000331581 // Pfam // IPR013106 // Immunoglobulin V-set domain///ENST00000331581 // Pfam // IPR013151 // Immunoglobulin///ENST00000331581 // Pfam // IPR013162 // CD80-like, immunoglobulin C2-set///ENST00000452722 // Pfam // IPR013098 // Immunoglobulin I-set///ENST00000452722 // Pfam // IPR013106 // Immunoglobulin V-set domain///E…	NM_014333///NM_001098517	35	Hs.370510///Hs.594721///Hs.700323///Hs.700396///Hs.711624///Hs.732325
8160297	PLIN2	1.56936	0.650172	1.56936	up	0.0329583	-0.617214	main	chr9	123	AF443203|AK296125|AK297920|BC005127|CR536541	perilipin2	NM_001122 // GO:0014070 // response to organic cyclic compound // inferred from electronic annotation ///NM_001122 // GO:0015909 // long-chain fatty acid transport // inferred from electronic annotation ///NM_001122 // GO:0019915 // lipid storage // inferred from electronic annotation ///NM_001122 // GO:0042493 // response to drug // inferred from electronic annotation ///NM_001122 // GO:0044255 …	NM_001122 // GO:0005576 // extracellular region // traceable author statement ///NM_001122 // GO:0005634 // nucleus // inferred from electronic annotation ///NM_001122 // GO:0005783 // endoplasmic reticulum // traceable author statement ///NM_001122 // GO:0005811 // lipid particle // inferred from direct assay ///NM_001122 // GO:0005886 // plasma membrane // traceable author statement ///NM_00112…	ENST00000276914 // GO:0005515 // protein binding // inferred from electronic annotation		ENST00000276914 // Pfam // IPR004279 // Perilipin///ENST00000380464 // Pfam // IPR004279 // Perilipin///ENST00000380465 // Pfam // IPR004279 // Perilipin	NM_001122///NR_038064///XM_006716719	31	Hs.3416
8147573	OSR2	1.5686	0.649477	1.5686	up	0.253425	-0.396052	main	chr8	116039	AK291491|AK304654|AK310994|AY038072|AY038073|BC016936	odd-skippedrelatedtransciptionfactor2	NM_001142462 // GO:0000122 // negative regulation of transcription from RNA polymerase II promoter // inferred from sequence or structural similarity ///NM_001142462 // GO:0001656 // metanephros development // inferred from sequence or structural similarity ///NM_001142462 // GO:0001823 // mesonephros development // inferred from sequence or structural similarity ///NM_001142462 // GO:0002062 // …	NM_001142462 // GO:0005634 // nucleus // inferred from sequence or structural similarity ///NM_001142462 // GO:0005634 // nucleus // inferred from electronic annotation ///NM_001286841 // GO:0005634 // nucleus // inferred from sequence or structural similarity ///NM_001286841 // GO:0005634 // nucleus // inferred from electronic annotation ///NM_053001 // GO:0005634 // nucleus // inferred from seq…	NM_001142462 // GO:0043565 // sequence-specific DNA binding // inferred from sequence or structural similarity ///NM_001142462 // GO:0046872 // metal ion binding // inferred from electronic annotation ///NM_001142462 // GO:0003676 // nucleic acid binding // inferred from electronic annotation ///NM_001142462 // GO:0043565 // sequence-specific DNA binding // inferred from electronic annotation ///…		ENST00000297565 // Pfam // IPR007087 // Zinc finger, C2H2///ENST00000435298 // Pfam // IPR007087 // Zinc finger, C2H2///ENST00000457907 // Pfam // IPR007087 // Zinc finger, C2H2///ENST00000518199 // Pfam // IPR007087 // Zinc finger, C2H2///ENST00000520951 // Pfam // IPR007087 // Zinc finger, C2H2///ENST00000522510 // Pfam // IPR007087 // Zinc finger, C2H2///ENST00000523368 // Pfam // IPR007087 //…	NM_001142462///NM_001286841///NM_053001	31	Hs.253247///Hs.630123
8086352	ULK4	1.56759	0.648546	1.56759	up	0.183859	-0.464687	main	chr3	54986	AK304341|BC040739|BC018795	unc-51likekinase4	NM_017886 // GO:0003351 // epithelial cilium movement // inferred from electronic annotation ///NM_017886 // GO:0006468 // protein phosphorylation // inferred from electronic annotation ///NM_017886 // GO:0021591 // ventricular system development // inferred from electronic annotation ///NM_017886 // GO:0060271 // cilium morphogenesis // inferred from electronic annotation ///NM_017886 // GO:0016…		NM_017886 // GO:0004674 // protein serine/threonine kinase activity // inferred from electronic annotation ///NM_017886 // GO:0005524 // ATP binding // inferred from electronic annotation ///NM_017886 // GO:0000166 // nucleotide binding // inferred from electronic annotation ///NM_017886 // GO:0004672 // protein kinase activity // inferred from electronic annotation ///NM_017886 // GO:0016301 // …		ENST00000301831 // Pfam // IPR000719 // Protein kinase domain///ENST00000301831 // Pfam // IPR001245 // Serine-threonine/tyrosine-protein kinase catalytic domain	NM_017886	43	Hs.656192
8012906		1.56617	0.64724	1.56617	up	0.137917	-0.509323	main	chr17										25
8023575	CCBE1	1.56429	0.645504	1.56429	up	0.392904	-0.2526	main	chr18	147372	BC046645|AY358347	collagenandcalciumbindingEGFdomains1	NM_133459 // GO:0001946 // lymphangiogenesis // inferred from mutant phenotype ///NM_133459 // GO:0001946 // lymphangiogenesis // inferred from sequence or structural similarity ///NM_133459 // GO:0002040 // sprouting angiogenesis // inferred from sequence or structural similarity ///NM_133459 // GO:0010575 // positive regulation vascular endothelial growth factor production // inferred from dire…	NM_133459 // GO:0005581 // collagen trimer // inferred from electronic annotation ///NM_133459 // GO:0005615 // extracellular space // inferred from direct assay ///NM_133459 // GO:0031012 // extracellular matrix // inferred from direct assay ///NM_133459 // GO:0005576 // extracellular region // inferred from electronic annotation ///ENST00000439986 // GO:0005581 // collagen trimer // inferred fr…	NM_133459 // GO:0002020 // protease binding // inferred from physical interaction ///NM_133459 // GO:0005509 // calcium ion binding // inferred from electronic annotation ///NM_133459 // GO:0005518 // collagen binding // inferred from direct assay ///ENST00000439986 // GO:0002020 // protease binding // inferred from physical interaction ///ENST00000439986 // GO:0005509 // calcium ion binding // i…		ENST00000439986 // Pfam // IPR000742 // Epidermal growth factor-like domain///ENST00000439986 // Pfam // IPR001881 // EGF-like calcium-binding domain///ENST00000439986 // Pfam // IPR008160 // Collagen triple helix repeat///ENST00000398179 // Pfam // IPR008160 // Collagen triple helix repeat	NM_133459	33	Hs.34333///Hs.597712
7942679	ACER3	1.56215	0.643537	1.56215	up	0.291038	-0.352499	main	chr11	55331	AF214454|AF327353|AK002100|AK293800|AK294978|AK308856|AK316120|BC049837|BC063034|BC073853|AK295142|AK295327	alkalineceramidase3	NM_018367 // GO:0006665 // sphingolipid metabolic process // traceable author statement ///NM_018367 // GO:0006672 // ceramide metabolic process // inferred from electronic annotation ///NM_018367 // GO:0008284 // positive regulation of cell proliferation // inferred from mutant phenotype ///NM_018367 // GO:0030148 // sphingolipid biosynthetic process // traceable author statement ///NM_018367 //…	NM_018367 // GO:0005789 // endoplasmic reticulum membrane // traceable author statement ///NM_018367 // GO:0030173 // integral component of Golgi membrane // inferred from direct assay ///NM_018367 // GO:0030176 // integral component of endoplasmic reticulum membrane // inferred from direct assay ///NM_018367 // GO:0000139 // Golgi membrane // inferred from electronic annotation ///NM_018367 // G…	NM_018367 // GO:0070774 // phytoceramidase activity // inferred from direct assay ///NM_018367 // GO:0016787 // hydrolase activity // inferred from electronic annotation ///NM_018367 // GO:0016811 // hydrolase activity, acting on carbon-nitrogen (but not peptide) bonds, in linear amides // inferred from electronic annotation ///XM_005274092 // GO:0070774 // phytoceramidase activity // inferred fr…		ENST00000278544 // Pfam // IPR008901 // Ceramidase///ENST00000525194 // Pfam // IPR008901 // Ceramidase///ENST00000525861 // Pfam // IPR008901 // Ceramidase///ENST00000526597 // Pfam // IPR008901 // Ceramidase///ENST00000531352 // Pfam // IPR008901 // Ceramidase///ENST00000531461 // Pfam // IPR008901 // Ceramidase///ENST00000532485 // Pfam // IPR008901 // Ceramidase///ENST00000533873 // Pfam // I…	NM_018367///XM_005274092	32	Hs.23862///Hs.606691///Hs.608049///Hs.712340///Hs.717415
8175288	MOSPD1	1.55762	0.639341	1.55762	up	0.559111	-0.0802298	main	chrX	56180	AK299172|BC005700|DQ323992|AK299074|AF086333	motilespermdomaincontaining1	NM_019556 // GO:0000122 // negative regulation of transcription from RNA polymerase II promoter // inferred from sequence or structural similarity ///NM_019556 // GO:0045944 // positive regulation of transcription from RNA polymerase II promoter // inferred from sequence or structural similarity ///NM_019556 // GO:0000122 // negative regulation of transcription from RNA polymerase II promoter // …	NM_019556 // GO:0005634 // nucleus // inferred from sequence or structural similarity ///NM_019556 // GO:0005737 // cytoplasm // inferred from sequence or structural similarity ///NM_019556 // GO:0016021 // integral component of membrane // inferred from electronic annotation ///NM_019556 // GO:0048471 // perinuclear region of cytoplasm // inferred from sequence or structural similarity ///NM_019…	NM_019556 // GO:0005198 // structural molecule activity // inferred from electronic annotation ///ENST00000370777 // GO:0005198 // structural molecule activity // inferred from electronic annotation ///ENST00000370779 // GO:0005198 // structural molecule activity // inferred from electronic annotation ///ENST00000370783 // GO:0005198 // structural molecule activity // inferred from electronic ann…		ENST00000370777 // Pfam // IPR000535 // MSP domain///ENST00000370779 // Pfam // IPR000535 // MSP domain///ENST00000370783 // Pfam // IPR000535 // MSP domain	NM_019556	22	Hs.590789///Hs.745292
8171248	KAL1	1.53899	0.621988	1.53899	up	0.374504	-0.247484	main	chrX	3730	BC137426|BC137427|M97252	Kallmannsyndrome1sequence	NM_000216 // GO:0006928 // cellular component movement // traceable author statement ///NM_000216 // GO:0006935 // chemotaxis // traceable author statement ///NM_000216 // GO:0007155 // cell adhesion // inferred from electronic annotation ///NM_000216 // GO:0007411 // axon guidance // traceable author statement ///NM_000216 // GO:0010951 // negative regulation of endopeptidase activity // inferre…	NM_000216 // GO:0005578 // proteinaceous extracellular matrix // traceable author statement ///NM_000216 // GO:0005615 // extracellular space // traceable author statement ///NM_000216 // GO:0005886 // plasma membrane // inferred from electronic annotation ///NM_000216 // GO:0005576 // extracellular region // inferred from electronic annotation ///NM_000216 // GO:0016020 // membrane // inferred f…	NM_000216 // GO:0004867 // serine-type endopeptidase inhibitor activity // inferred from electronic annotation ///NM_000216 // GO:0005201 // extracellular matrix structural constituent // traceable author statement ///NM_000216 // GO:0005515 // protein binding // inferred from physical interaction ///NM_000216 // GO:0008201 // heparin binding // inferred from electronic annotation ///NM_000216 //…		ENST00000262648 // Pfam // IPR003961 // Fibronectin, type III///ENST00000262648 // Pfam // IPR008197 // Whey acidic protein-type 4-disulphide core	NM_000216///XM_005274501	36	Hs.521869///Hs.603939///Hs.606153
8162394	ASPN	1.53343	0.616761	1.53343	up	-0.336811	-0.953571	main	chr9	54829	AK304501|AY029191|AY358329|BC063114|BC022059|AF316824	asporin	NM_001193335 // GO:0030282 // bone mineralization // inferred from direct assay ///NM_001193335 // GO:0030512 // negative regulation of transforming growth factor beta receptor signaling pathway // inferred from direct assay ///NM_001193335 // GO:0070171 // negative regulation of tooth mineralization // inferred from sequence or structural similarity ///NM_001193335 // GO:0030512 // negative regu…	NM_001193335 // GO:0005578 // proteinaceous extracellular matrix // inferred from direct assay ///NM_001193335 // GO:0031012 // extracellular matrix // inferred from direct assay ///NM_001193335 // GO:0005576 // extracellular region // inferred from electronic annotation ///NM_001193335 // GO:0005578 // proteinaceous extracellular matrix // inferred from electronic annotation ///ENST00000375543 /…	NM_001193335 // GO:0005509 // calcium ion binding // inferred from direct assay ///NM_001193335 // GO:0005518 // collagen binding // inferred from electronic annotation ///NM_001193335 // GO:0005509 // calcium ion binding // inferred from electronic annotation ///ENST00000375543 // GO:0005509 // calcium ion binding // inferred from direct assay ///ENST00000375543 // GO:0005518 // collagen binding…		ENST00000375543 // Pfam // IPR000372 // Leucine-rich repeat-containing N-terminal///ENST00000375543 // Pfam // IPR001611 // Leucine-rich repeat///ENST00000375544 // Pfam // IPR000372 // Leucine-rich repeat-containing N-terminal///ENST00000375544 // Pfam // IPR001611 // Leucine-rich repeat	NM_001193335///NM_017680	33	Hs.435655///Hs.664385
8080562	IL17RB	1.52395	0.607815	1.52395	up	0.551177	-0.0566379	main	chr3	55540	AF208111|AF212365|AF250309|BC000980|AF208110|AY359122	interleukin17receptorB	XM_006713253 // GO:0001558 // regulation of cell growth // non-traceable author statement ///XM_006713253 // GO:0006952 // defense response // traceable author statement ///XM_006713253 // GO:0019221 // cytokine-mediated signaling pathway // non-traceable author statement ///XM_006713254 // GO:0001558 // regulation of cell growth // non-traceable author statement ///XM_006713254 // GO:0006952 // …	XM_006713253 // GO:0005576 // extracellular region // inferred from electronic annotation ///XM_006713253 // GO:0005737 // cytoplasm // inferred from electronic annotation ///XM_006713253 // GO:0005887 // integral component of plasma membrane // traceable author statement ///XM_006713253 // GO:0009986 // cell surface // inferred from electronic annotation ///XM_006713253 // GO:0016020 // membrane…	XM_006713253 // GO:0004896 // cytokine receptor activity // non-traceable author statement ///XM_006713254 // GO:0004896 // cytokine receptor activity // non-traceable author statement ///XM_006713255 // GO:0004896 // cytokine receptor activity // non-traceable author statement ///ENST00000475124 // GO:0004896 // cytokine receptor activity // non-traceable author statement ///AF208111 // GO:00048…		ENST00000288167 // Pfam // IPR013568 // SEFIR///ENST00000494338 // Pfam // IPR013568 // SEFIR	XM_006713253///XM_006713254///XM_006713255///NM_018725///XM_006713256	39	Hs.654970
7945666	CTSD	1.51371	0.598087	1.51371	up	0.411123	-0.186964	main	chr11	1509	BC016320|BT006910|BT020155|CR456947|EU794598|M11233	cathepsinD	NM_001909 // GO:0000045 // autophagic vacuole assembly // inferred from electronic annotation ///NM_001909 // GO:0006508 // proteolysis // inferred from electronic annotation ///NM_001909 // GO:0008219 // cell death // inferred from electronic annotation ///NM_001909 // GO:0019886 // antigen processing and presentation of exogenous peptide antigen via MHC class II // traceable author statement //…	NM_001909 // GO:0005576 // extracellular region // non-traceable author statement ///NM_001909 // GO:0005576 // extracellular region // traceable author statement ///NM_001909 // GO:0005615 // extracellular space // inferred from direct assay ///NM_001909 // GO:0005615 // extracellular space // inferred from sequence or structural similarity ///NM_001909 // GO:0005739 // mitochondrion // inferred…	NM_001909 // GO:0004190 // aspartic-type endopeptidase activity // inferred from electronic annotation ///NM_001909 // GO:0005515 // protein binding // inferred from physical interaction ///NM_001909 // GO:0004190 // aspartic-type endopeptidase activity // traceable author statement ///NM_001909 // GO:0008233 // peptidase activity // inferred from electronic annotation ///NM_001909 // GO:0016787 …		ENST00000236671 // Pfam // IPR001461 // Aspartic peptidase///ENST00000236671 // Pfam // IPR012848 // Aspartic peptidase, N-terminal///ENST00000367196 // Pfam // IPR001461 // Aspartic peptidase///ENST00000429746 // Pfam // IPR001461 // Aspartic peptidase///ENST00000433655 // Pfam // IPR001461 // Aspartic peptidase///ENST00000433655 // Pfam // IPR012848 // Aspartic peptidase, N-terminal///ENST00000…	NM_001909	30	Hs.654447
8151496	ZNF704	1.50585	0.590582	1.50585	up	0.374095	-0.216487	main	chr8	619279	AK131274|BC136844|BC136845	zincfingerprotein704			XM_006716464 // GO:0046872 // metal ion binding // inferred from electronic annotation ///ENST00000519936 // GO:0046872 // metal ion binding // inferred from electronic annotation ///NM_001033723 // GO:0046872 // metal ion binding // inferred from electronic annotation ///ENST00000327835 // GO:0046872 // metal ion binding // inferred from electronic annotation ///AK131274 // GO:0046872 // metal i…			XM_006716464///NM_001033723	33	Hs.434957///Hs.604742///Hs.622540///Hs.633669///Hs.724880///Hs.730558
8179935	TNXB|TNXA	1.50438	0.589171	1.50438	up	0.299372	-0.2898	main	chr6	7148///7146	BC033740|BC071883|BC125114|BC125115|BC130037|EU219621|U24488	tenascinXB|tenascinXA(pseudogene)	NM_019105 // GO:0006631 // fatty acid metabolic process // inferred from electronic annotation ///NM_019105 // GO:0006641 // triglyceride metabolic process // inferred from electronic annotation ///NM_019105 // GO:0007155 // cell adhesion // inferred from sequence or structural similarity ///NM_019105 // GO:0007160 // cell-matrix adhesion // inferred from electronic annotation ///NM_019105 // GO:…	NM_019105 // GO:0005578 // proteinaceous extracellular matrix // non-traceable author statement ///NM_019105 // GO:0005583 // fibrillar collagen trimer // inferred from direct assay ///NM_019105 // GO:0005615 // extracellular space // inferred from direct assay ///NM_019105 // GO:0005622 // intracellular // inferred from direct assay ///NM_019105 // GO:0031012 // extracellular matrix // inferred …	NM_019105 // GO:0005178 // integrin binding // inferred from sequence or structural similarity ///NM_019105 // GO:0005518 // collagen binding // inferred from electronic annotation ///NM_019105 // GO:0008201 // heparin binding // inferred from sequence or structural similarity ///NM_019105 // GO:0008201 // heparin binding // inferred from electronic annotation ///NM_019105 // GO:0005201 // extrac…		ENST00000375244 // Pfam // IPR002181 // Fibrinogen, alpha/beta/gamma chain, C-terminal globular domain///ENST00000375244 // Pfam // IPR003961 // Fibronectin, type III///ENST00000375244 // Pfam // IPR013111 // EGF-like domain, extracellular///ENST00000383159 // Pfam // IPR002181 // Fibrinogen, alpha/beta/gamma chain, C-terminal globular domain///ENST00000383159 // Pfam // IPR003961 // Fibronectin,…	NM_019105///NM_032470///NR_001284	40	Hs.485104///Hs.708061
8178712	TNXB|TNXA	1.50326	0.588092	1.50326	up	0.292436	-0.295657	main	chr6	7148///7146	BC033740|BC071883|BC125114|BC125115|BC130037|EU219621|U24488	tenascinXB|tenascinXA(pseudogene)	NM_019105 // GO:0006631 // fatty acid metabolic process // inferred from electronic annotation ///NM_019105 // GO:0006641 // triglyceride metabolic process // inferred from electronic annotation ///NM_019105 // GO:0007155 // cell adhesion // inferred from sequence or structural similarity ///NM_019105 // GO:0007160 // cell-matrix adhesion // inferred from electronic annotation ///NM_019105 // GO:…	NM_019105 // GO:0005578 // proteinaceous extracellular matrix // non-traceable author statement ///NM_019105 // GO:0005583 // fibrillar collagen trimer // inferred from direct assay ///NM_019105 // GO:0005615 // extracellular space // inferred from direct assay ///NM_019105 // GO:0005622 // intracellular // inferred from direct assay ///NM_019105 // GO:0031012 // extracellular matrix // inferred …	NM_019105 // GO:0005178 // integrin binding // inferred from sequence or structural similarity ///NM_019105 // GO:0005518 // collagen binding // inferred from electronic annotation ///NM_019105 // GO:0008201 // heparin binding // inferred from sequence or structural similarity ///NM_019105 // GO:0008201 // heparin binding // inferred from electronic annotation ///NM_019105 // GO:0005201 // extrac…		ENST00000375244 // Pfam // IPR002181 // Fibrinogen, alpha/beta/gamma chain, C-terminal globular domain///ENST00000375244 // Pfam // IPR003961 // Fibronectin, type III///ENST00000375244 // Pfam // IPR013111 // EGF-like domain, extracellular///ENST00000383159 // Pfam // IPR002181 // Fibrinogen, alpha/beta/gamma chain, C-terminal globular domain///ENST00000383159 // Pfam // IPR003961 // Fibronectin,…	NM_019105///NM_032470///NR_001284	40	Hs.485104///Hs.708061
8047487	FZD7	-1.51602	-0.600284	1.51602	down	-0.135304	0.46498	main	chr2	8324	AB017365|BC015915	frizzledclassreceptor7	NM_003507 // GO:0001944 // vasculature development // not recorded ///NM_003507 // GO:0006355 // regulation of transcription, DNA-templated // inferred from mutant phenotype ///NM_003507 // GO:0007199 // G-protein coupled receptor signaling pathway coupled to cGMP nucleotide second messenger // not recorded ///NM_003507 // GO:0007223 // Wnt signaling pathway, calcium modulating pathway // not rec…	NM_003507 // GO:0005737 // cytoplasm // not recorded ///NM_003507 // GO:0005886 // plasma membrane // inferred from direct assay ///NM_003507 // GO:0005886 // plasma membrane // traceable author statement ///NM_003507 // GO:0016021 // integral component of membrane // traceable author statement ///NM_003507 // GO:0032589 // neuron projection membrane // not recorded ///NM_003507 // GO:0045177 // …	NM_003507 // GO:0004930 // G-protein coupled receptor activity // inferred from electronic annotation ///NM_003507 // GO:0005109 // frizzled binding // inferred from physical interaction ///NM_003507 // GO:0005515 // protein binding // inferred from physical interaction ///NM_003507 // GO:0017147 // Wnt-protein binding // inferred from physical interaction ///NM_003507 // GO:0030165 // PDZ domain…	NM_003507 // GenMAPP // Wnt_signaling///ENST00000286201 // GenMAPP // Wnt_signaling///AB017365 // GenMAPP // Wnt_signaling///BC015915 // GenMAPP // Wnt_signaling	ENST00000286201 // Pfam // IPR000539 // Frizzled protein///ENST00000286201 // Pfam // IPR020067 // Frizzled domain	NM_003507	32	Hs.173859///Hs.707379
7970763	FLT1	-1.52561	-0.609386	1.52561	down	-0.323774	0.285612	main	chr13	2321	AF063657|AK292936|AK300392|BC039007|DQ836394|DQ836395|EF491868|EU360600|EU368830|EU826561|JF509744|U01134|X51602	fms-relatedtyrosinekinase1	NM_001160030 // GO:0001569 // patterning of blood vessels // inferred from electronic annotation ///NM_001160030 // GO:0002040 // sprouting angiogenesis // inferred from electronic annotation ///NM_001160030 // GO:0002548 // monocyte chemotaxis // inferred from direct assay ///NM_001160030 // GO:0007169 // transmembrane receptor protein tyrosine kinase signaling pathway // traceable author statem…	NM_001160030 // GO:0005615 // extracellular space // traceable author statement ///NM_001160030 // GO:0005768 // endosome // inferred from electronic annotation ///NM_001160030 // GO:0005886 // plasma membrane // traceable author statement ///NM_001160030 // GO:0005887 // integral component of plasma membrane // inferred from direct assay ///NM_001160030 // GO:0043235 // receptor complex // infer…	NM_001160030 // GO:0004714 // transmembrane receptor protein tyrosine kinase activity // traceable author statement ///NM_001160030 // GO:0005021 // vascular endothelial growth factor-activated receptor activity // inferred from direct assay ///NM_001160030 // GO:0005021 // vascular endothelial growth factor-activated receptor activity // inferred from mutant phenotype ///NM_001160030 // GO:00055…		ENST00000282397 // Pfam // IPR000719 // Protein kinase domain///ENST00000282397 // Pfam // IPR001245 // Serine-threonine/tyrosine-protein kinase catalytic domain///ENST00000282397 // Pfam // IPR013098 // Immunoglobulin I-set///ENST00000282397 // Pfam // IPR013106 // Immunoglobulin V-set domain///ENST00000282397 // Pfam // IPR013151 // Immunoglobulin///ENST00000539099 // Pfam // IPR013098 // Immun…	NM_001160030///NM_001160031///NM_002019///NM_001159920	35	Hs.594454///Hs.658796
8136248	MEST	-1.53903	-0.622019	1.53903	down	-0.0597701	0.562249	main	chr7	4232	AK298984|BC002413|BC011908|BC014564|BC018695|BC090049|BT007056|CR457040|D78611|D87367	mesodermspecifictranscript	NM_001253900 // GO:0007498 // mesoderm development // traceable author statement ///NM_001253900 // GO:0008152 // metabolic process // inferred from electronic annotation ///NM_001253900 // GO:0010883 // regulation of lipid storage // inferred from electronic annotation ///NM_001253900 // GO:0032526 // response to retinoic acid // inferred from electronic annotation ///NM_001253901 // GO:0007498 …	NM_001253900 // GO:0005783 // endoplasmic reticulum // inferred from sequence or structural similarity ///NM_001253900 // GO:0005789 // endoplasmic reticulum membrane // inferred from electronic annotation ///NM_001253900 // GO:0016021 // integral component of membrane // inferred from electronic annotation ///NM_001253900 // GO:0070062 // extracellular vesicular exosome // inferred from direct a…	NM_001253900 // GO:0016787 // hydrolase activity // inferred from electronic annotation ///NM_001253900 // GO:0003824 // catalytic activity // inferred from electronic annotation ///NM_001253901 // GO:0016787 // hydrolase activity // inferred from electronic annotation ///NM_001253901 // GO:0003824 // catalytic activity // inferred from electronic annotation ///NM_001253902 // GO:0016787 // hydro…		ENST00000223215 // Pfam // IPR000073 // Alpha/beta hydrolase fold-1///ENST00000223215 // Pfam // IPR010463 // Protein of unknown function DUF1057///ENST00000378576 // Pfam // IPR000073 // Alpha/beta hydrolase fold-1///ENST00000378576 // Pfam // IPR010463 // Protein of unknown function DUF1057///ENST00000416162 // Pfam // IPR000073 // Alpha/beta hydrolase fold-1///ENST00000416162 // Pfam // IPR010…	NM_001253900///NM_001253901///NM_001253902///NM_002402///NM_177524///NM_177525	17	Hs.270978///Hs.596119
7966026	NUAK1	-1.54597	-0.628514	1.54597	down	-0.0937548	0.534759	main	chr12	9891	AK289992|BC152462	NUAKfamily,SNF1-likekinase,1	NM_014840 // GO:0006468 // protein phosphorylation // inferred from electronic annotation ///NM_014840 // GO:0006974 // cellular response to DNA damage stimulus // inferred from electronic annotation ///NM_014840 // GO:0007155 // cell adhesion // inferred from electronic annotation ///NM_014840 // GO:0030155 // regulation of cell adhesion // inferred from direct assay ///NM_014840 // GO:0035507 /…	NM_014840 // GO:0005634 // nucleus // inferred from direct assay ///NM_014840 // GO:0005730 // nucleolus // inferred from direct assay ///NM_014840 // GO:0005737 // cytoplasm // inferred from direct assay ///NM_014840 // GO:0015630 // microtubule cytoskeleton // inferred from direct assay ///NM_014840 // GO:0005634 // nucleus // inferred from electronic annotation ///NM_014840 // GO:0005737 // cy…	NM_014840 // GO:0002039 // p53 binding // inferred from physical interaction ///NM_014840 // GO:0004674 // protein serine/threonine kinase activity // inferred from direct assay ///NM_014840 // GO:0005515 // protein binding // inferred from physical interaction ///NM_014840 // GO:0005524 // ATP binding // inferred from electronic annotation ///NM_014840 // GO:0046872 // metal ion binding // infer…		ENST00000261402 // Pfam // IPR000719 // Protein kinase domain///ENST00000261402 // Pfam // IPR001245 // Serine-threonine/tyrosine-protein kinase catalytic domain///ENST00000261402 // Pfam // IPR010440 // Lipopolysaccharide kinase///ENST00000548902 // Pfam // IPR000719 // Protein kinase domain///ENST00000548902 // Pfam // IPR001245 // Serine-threonine/tyrosine-protein kinase catalytic domain///ENS…	NM_014840	27	Hs.524692///Hs.727337///Hs.743544
7969438	LMO7	-1.58174	-0.661513	1.58174	down	0.113192	0.774705	main	chr13	4008	AF330045|AK304051|FJ711162|AF144237|BC036428	LIMdomain7	NM_005358 // GO:0016567 // protein ubiquitination // non-traceable author statement ///NM_005358 // GO:0016337 // single organismal cell-cell adhesion // inferred from electronic annotation ///NM_015842 // GO:0016567 // protein ubiquitination // non-traceable author statement ///NM_015842 // GO:0016337 // single organismal cell-cell adhesion // inferred from electronic annotation ///XM_005266391 …	NM_005358 // GO:0000151 // ubiquitin ligase complex // non-traceable author statement ///NM_005358 // GO:0005634 // nucleus // traceable author statement ///NM_005358 // GO:0005737 // cytoplasm // traceable author statement ///NM_005358 // GO:0005913 // cell-cell adherens junction // inferred from electronic annotation ///NM_005358 // GO:0016324 // apical plasma membrane // inferred from electron…	NM_005358 // GO:0004842 // ubiquitin-protein transferase activity // non-traceable author statement ///NM_005358 // GO:0008270 // zinc ion binding // inferred from electronic annotation ///NM_005358 // GO:0046872 // metal ion binding // inferred from electronic annotation ///NM_005358 // GO:0008022 // protein C-terminus binding // inferred from electronic annotation ///NM_005358 // GO:0042805 // …		ENST00000341547 // Pfam // IPR001478 // PDZ domain///ENST00000341547 // Pfam // IPR001715 // Calponin homology domain///ENST00000341547 // Pfam // IPR001781 // Zinc finger, LIM-type///ENST00000357063 // Pfam // IPR001478 // PDZ domain///ENST00000357063 // Pfam // IPR001715 // Calponin homology domain///ENST00000377499 // Pfam // IPR001478 // PDZ domain///ENST00000377499 // Pfam // IPR001715 // Ca…	NM_005358///NM_015842///XM_005266391///XM_005266397	45	Hs.207631///Hs.612198///Hs.705567
7943892	NCAM1	-1.58224	-0.661965	1.58224	down	-0.311335	0.35063	main	chr11	4684	AK057509|AK292453|S71824|U63041|BC047244|AK299865	neuralcelladhesionmolecule1	NM_001076682 // GO:0007155 // cell adhesion // inferred from electronic annotation ///NM_001076682 // GO:0007411 // axon guidance // traceable author statement ///NM_001076682 // GO:0019221 // cytokine-mediated signaling pathway // traceable author statement ///NM_001076682 // GO:0030198 // extracellular matrix organization // traceable author statement ///NM_001076682 // GO:0060333 // interferon…	NM_001076682 // GO:0000139 // Golgi membrane // traceable author statement ///NM_001076682 // GO:0005737 // cytoplasm // inferred from direct assay ///NM_001076682 // GO:0005886 // plasma membrane // inferred from direct assay ///NM_001076682 // GO:0005886 // plasma membrane // traceable author statement ///NM_001076682 // GO:0009897 // external side of plasma membrane // inferred from direct ass…	NM_001076682 // GO:0042802 // identical protein binding // inferred from physical interaction ///NM_001242608 // GO:0042802 // identical protein binding // inferred from physical interaction ///ENST00000401611 // GO:0042802 // identical protein binding // inferred from physical interaction ///ENST00000401611 // GO:0005515 // protein binding // inferred from electronic annotation ///ENST0000053104…		ENST00000401611 // Pfam // IPR003961 // Fibronectin, type III///ENST00000401611 // Pfam // IPR013098 // Immunoglobulin I-set///ENST00000401611 // Pfam // IPR013106 // Immunoglobulin V-set domain///ENST00000401611 // Pfam // IPR013151 // Immunoglobulin///ENST00000316851 // Pfam // IPR003961 // Fibronectin, type III///ENST00000316851 // Pfam // IPR013098 // Immunoglobulin I-set///ENST00000316851 //…	NM_001076682///NM_001242608///NM_000615///NM_001242607///NM_181351	25	Hs.503878///Hs.733031
8097692	EDNRA	-1.58719	-0.666477	1.58719	down	0.0131174	0.679595	main	chr4	1909	AK315931|AY275462|BC022511|D90348|L06622|S67127|AK304451	endothelinreceptortypeA	NM_001957 // GO:0001569 // patterning of blood vessels // inferred from electronic annotation ///NM_001957 // GO:0001666 // response to hypoxia // inferred from electronic annotation ///NM_001957 // GO:0001701 // in utero embryonic development // inferred from electronic annotation ///NM_001957 // GO:0001821 // histamine secretion // inferred from electronic annotation ///NM_001957 // GO:0001934 …	NM_001957 // GO:0005886 // plasma membrane // traceable author statement ///NM_001957 // GO:0005887 // integral component of plasma membrane // traceable author statement ///NM_001957 // GO:0030315 // T-tubule // inferred from electronic annotation ///NM_001957 // GO:0031965 // nuclear membrane // inferred from electronic annotation ///NM_001957 // GO:0005886 // plasma membrane // inferred from e…	NM_001957 // GO:0004435 // phosphatidylinositol phospholipase C activity // traceable author statement ///NM_001957 // GO:0004962 // endothelin receptor activity // non-traceable author statement ///NM_001957 // GO:0005515 // protein binding // inferred from physical interaction ///NM_001957 // GO:0004871 // signal transducer activity // inferred from electronic annotation ///NM_001957 // GO:0004…	NM_001957 // GenMAPP // Prostaglandin_synthesis_regulation///NM_001957 // GenMAPP // GPCRDB_Class_A_Rhodopsin-like///NM_001957 // GenMAPP // GPCRDB_Other///NM_001957 // GenMAPP // Peptide_GPCRs///NR_045958 // GenMAPP // Prostaglandin_synthesis_regulation///NR_045958 // GenMAPP // GPCRDB_Class_A_Rhodopsin-like///NR_045958 // GenMAPP // GPCRDB_Other///NR_045958 // GenMAPP // Peptide_GPCRs///ENST000…	ENST00000324300 // Pfam // IPR000276 // G protein-coupled receptor, rhodopsin-like///ENST00000510697 // Pfam // IPR000276 // G protein-coupled receptor, rhodopsin-like///ENST00000358556 // Pfam // IPR000276 // G protein-coupled receptor, rhodopsin-like///ENST00000506066 // Pfam // IPR000276 // G protein-coupled receptor, rhodopsin-like///ENST00000511804 // Pfam // IPR000276 // G protein-coupled r…	NM_001957///NR_045958///NM_001166055///NM_001256283	24	Hs.183713
8135069	SERPINE1	-1.61183	-0.688703	1.61183	down	-0.605211	0.0834926	main	chr7	5054	AK297728|AK298048|AK316225|BC010860|M16006|AK293248|BX649164	serpinpeptidaseinhibitor,cladeE(nexin,plasminogenactivatorinhibitortype1),member1	NM_000602 // GO:0001300 // chronological cell aging // inferred from expression pattern ///NM_000602 // GO:0001525 // angiogenesis // inferred from expression pattern ///NM_000602 // GO:0002576 // platelet degranulation // traceable author statement ///NM_000602 // GO:0006351 // transcription, DNA-templated // traceable author statement ///NM_000602 // GO:0006367 // transcription initiation from …	NM_000602 // GO:0005576 // extracellular region // inferred from direct assay ///NM_000602 // GO:0005576 // extracellular region // traceable author statement ///NM_000602 // GO:0005615 // extracellular space // inferred from direct assay ///NM_000602 // GO:0005886 // plasma membrane // traceable author statement ///NM_000602 // GO:0031012 // extracellular matrix // inferred from direct assay ///…	NM_000602 // GO:0002020 // protease binding // inferred from physical interaction ///NM_000602 // GO:0004867 // serine-type endopeptidase inhibitor activity // inferred from direct assay ///NM_000602 // GO:0005102 // receptor binding // inferred from physical interaction ///NM_000602 // GO:0005515 // protein binding // inferred from physical interaction ///NM_000602 // GO:0004867 // serine-type e…	NM_000602 // GenMAPP // TGF_Beta_Signaling_Pathway///NM_000602 // GenMAPP // Blood_Clotting_Cascade///ENST00000223095 // GenMAPP // TGF_Beta_Signaling_Pathway///ENST00000223095 // GenMAPP // Blood_Clotting_Cascade///AK297728 // GenMAPP // TGF_Beta_Signaling_Pathway///AK297728 // GenMAPP // Blood_Clotting_Cascade///AK298048 // GenMAPP // TGF_Beta_Signaling_Pathway///AK298048 // GenMAPP // Blood_Cl…	ENST00000223095 // Pfam // IPR023796 // Serpin domain	NM_000602	33	Hs.414795///Hs.741440
7902565	LPHN2|LOC101927458	-1.65963	-0.730866	1.65963	down	-0.228194	0.502672	main	chr1	23266///101927458	AF104938|AF104939|AF104266|AK123422	latrophilin2|uncharacterizedLOC101927458	NM_012302 // GO:0007186 // G-protein coupled receptor signaling pathway // non-traceable author statement ///NM_012302 // GO:0007218 // neuropeptide signaling pathway // inferred from electronic annotation ///NM_012302 // GO:0007165 // signal transduction // inferred from electronic annotation ///NM_012302 // GO:0007166 // cell surface receptor signaling pathway // inferred from electronic annota…	NM_012302 // GO:0005886 // plasma membrane // inferred from electronic annotation ///NM_012302 // GO:0016021 // integral component of membrane // non-traceable author statement ///NM_012302 // GO:0016020 // membrane // inferred from electronic annotation ///NM_012302 // GO:0016021 // integral component of membrane // inferred from electronic annotation ///NM_012302 // GO:0016021 // integral compo…	NM_012302 // GO:0004930 // G-protein coupled receptor activity // inferred from electronic annotation ///NM_012302 // GO:0016524 // latrotoxin receptor activity // non-traceable author statement ///NM_012302 // GO:0030246 // carbohydrate binding // inferred from electronic annotation ///NM_012302 // GO:0004871 // signal transducer activity // inferred from electronic annotation ///NM_012302 // GO…	NM_012302 // GenMAPP // GPCRDB_Class_B_Secretin-like///NM_012302 // GenMAPP // GPCRDB_Other///XM_006710486 // GenMAPP // GPCRDB_Class_B_Secretin-like///XM_006710486 // GenMAPP // GPCRDB_Other///XM_006710496 // GenMAPP // GPCRDB_Class_B_Secretin-like///XM_006710496 // GenMAPP // GPCRDB_Other///ENST00000319517 // GenMAPP // GPCRDB_Class_B_Secretin-like///ENST00000319517 // GenMAPP // GPCRDB_Other//…	ENST00000319517 // Pfam // IPR000203 // GPS motif///ENST00000319517 // Pfam // IPR000832 // GPCR, family 2, secretin-like///ENST00000319517 // Pfam // IPR000922 // D-galactoside/L-rhamnose binding SUEL lectin domain///ENST00000319517 // Pfam // IPR001879 // GPCR, family 2, extracellular hormone receptor domain///ENST00000319517 // Pfam // IPR003112 // Olfactomedin-like///ENST00000319517 // Pfam /…	NM_012302///XM_006710486///XM_006710496	30	Hs.24212///Hs.649282
7921916	RGS5	-1.73695	-0.796557	1.73695	down	0.210268	1.00682	main	chr1	8490	AB008109|AF030108|AF159570|AF493929|BC030059|BX537427	regulatorofG-proteinsignaling5	NM_001195303 // GO:0007165 // signal transduction // inferred from electronic annotation ///NM_001195303 // GO:0008277 // regulation of G-protein coupled receptor protein signaling pathway // traceable author statement ///NM_001195303 // GO:0038032 // termination of G-protein coupled receptor signaling pathway // inferred from electronic annotation ///NM_001195303 // GO:0043547 // positive regula…	NM_001195303 // GO:0005737 // cytoplasm // inferred from direct assay ///NM_001195303 // GO:0005886 // plasma membrane // not recorded ///NM_001195303 // GO:0005737 // cytoplasm // inferred from electronic annotation ///NM_001195303 // GO:0005886 // plasma membrane // ---///NM_001195303 // GO:0016020 // membrane // inferred from electronic annotation ///NM_001254748 // GO:0005737 // cytoplasm // …	NM_001195303 // GO:0005096 // GTPase activator activity // not recorded ///NM_001195303 // GO:0005096 // GTPase activator activity // ---///NM_001195303 // GO:0005096 // GTPase activator activity // traceable author statement ///NM_001254748 // GO:0005096 // GTPase activator activity // not recorded ///NM_001254748 // GO:0005096 // GTPase activator activity // ---///NM_001254748 // GO:0005096 // …	NM_001195303 // GenMAPP // Calcium_regulation_in_cardiac_cells///NM_001195303 // GenMAPP // Smooth_muscle_contraction///NM_001254748 // GenMAPP // Calcium_regulation_in_cardiac_cells///NM_001254748 // GenMAPP // Smooth_muscle_contraction///NM_001254749 // GenMAPP // Calcium_regulation_in_cardiac_cells///NM_001254749 // GenMAPP // Smooth_muscle_contraction///NM_003617 // GenMAPP // Calcium_regulat…	ENST00000313961 // Pfam // IPR000342 // Regulator of G protein signalling domain///ENST00000527988 // Pfam // IPR000342 // Regulator of G protein signalling domain///ENST00000530507 // Pfam // IPR000342 // Regulator of G protein signalling domain///ENST00000531476 // Pfam // IPR000342 // Regulator of G protein signalling domain///ENST00000367903 // Pfam // IPR000342 // Regulator of G protein sign…	NM_001195303///NM_001254748///NM_001254749///NM_003617	35	Hs.24950///Hs.677623///Hs.623400
7909503	SERTAD4	-1.74262	-0.801256	1.74262	down	-0.153047	0.648209	main	chr1	56256	AK315386|BC012083	SERTAdomaincontaining4					ENST00000367012 // Pfam // IPR009263 // SERTA domain	NM_019605	25	Hs.600545///Hs.598841///Hs.734528
7968417	FRY	-1.74524	-0.803427	1.74524	down	-0.0942496	0.709177	main	chr13	10129	AK298021	furryhomolog(Drosophila)		NM_023037 // GO:0000922 // spindle pole // inferred from electronic annotation ///NM_023037 // GO:0005737 // cytoplasm // inferred from electronic annotation ///NM_023037 // GO:0005815 // microtubule organizing center // inferred from electronic annotation ///NM_023037 // GO:0005856 // cytoskeleton // inferred from electronic annotation ///XM_006719749 // GO:0000922 // spindle pole // inferred fr…	ENST00000380250 // GO:0005488 // binding // inferred from electronic annotation			NM_023037///XM_006719749	72	Hs.507669///Hs.718654
7922343	TNFSF4	-1.79016	-0.84009	1.79016	down	0.173995	1.01409	main	chr1	7292	AK297932|BC041663|D90224|CR542033|AK056011	tumornecrosisfactor(ligand)superfamily,member4	ENST00000367718 // GO:0002215 // defense response to nematode // inferred from sequence or structural similarity ///ENST00000367718 // GO:0002526 // acute inflammatory response // inferred from sequence or structural similarity ///ENST00000367718 // GO:0002726 // positive regulation of T cell cytokine production // inferred from sequence or structural similarity ///ENST00000367718 // GO:0002819 /…	ENST00000367718 // GO:0005615 // extracellular space // inferred from direct assay ///ENST00000367718 // GO:0005887 // integral component of plasma membrane // non-traceable author statement ///ENST00000367718 // GO:0009986 // cell surface // inferred from direct assay ///ENST00000367718 // GO:0016020 // membrane // inferred from electronic annotation ///ENST00000367718 // GO:0005615 // extracell…	ENST00000367718 // GO:0005102 // receptor binding // traceable author statement ///ENST00000367718 // GO:0005125 // cytokine activity // inferred from electronic annotation ///ENST00000367718 // GO:0005164 // tumor necrosis factor receptor binding // inferred from electronic annotation ///ENST00000367718 // GO:0032813 // tumor necrosis factor receptor superfamily binding // inferred from sequence…		ENST00000367718 // Pfam // IPR006052 // Tumour necrosis factor domain///ENST00000281834 // Pfam // IPR006052 // Tumour necrosis factor domain	NM_003326///NM_001297562	30	Hs.181097
8006433	CCL2	-1.89673	-0.923515	1.89673	down	-0.381868	0.541647	main	chr17	6347	BC009716|BT007329|M24545|M26683|M28226|AK311308	chemokine(C-Cmotif)ligand2	NM_002982 // GO:0000165 // MAPK cascade // inferred from mutant phenotype ///NM_002982 // GO:0001525 // angiogenesis // traceable author statement ///NM_002982 // GO:0001666 // response to hypoxia // inferred from electronic annotation ///NM_002982 // GO:0001938 // positive regulation of endothelial cell proliferation // inferred from electronic annotation ///NM_002982 // GO:0002548 // monocyte c…	NM_002982 // GO:0005576 // extracellular region // inferred from direct assay ///NM_002982 // GO:0005576 // extracellular region // traceable author statement ///NM_002982 // GO:0005615 // extracellular space // inferred from electronic annotation ///NM_002982 // GO:0005737 // cytoplasm // inferred from electronic annotation ///NM_002982 // GO:0043025 // neuronal cell body // inferred from electr…	NM_002982 // GO:0004672 // protein kinase activity // traceable author statement ///NM_002982 // GO:0005102 // receptor binding // traceable author statement ///NM_002982 // GO:0008009 // chemokine activity // inferred from electronic annotation ///NM_002982 // GO:0008201 // heparin binding // inferred from electronic annotation ///NM_002982 // GO:0031727 // CCR2 chemokine receptor binding // inf…		ENST00000225831 // Pfam // IPR001811 // Chemokine interleukin-8-like domain///ENST00000580907 // Pfam // IPR001811 // Chemokine interleukin-8-like domain	NM_002982	25	Hs.303649///Hs.595481
7906919	RGS4	-2.0159	-1.01143	2.0159	down	0.150055	1.16148	main	chr1	5999	AB209019|AK096204|AK295540|AK296240|AK300832|BC000737|BC051869|DQ346662|DQ346663|DQ346664|EF054877|U27768|AF493928|BT007025	regulatorofG-proteinsignaling4	NM_001102445 // GO:0000188 // inactivation of MAPK activity // traceable author statement ///NM_001102445 // GO:0008277 // regulation of G-protein coupled receptor protein signaling pathway // traceable author statement ///NM_001102445 // GO:0038032 // termination of G-protein coupled receptor signaling pathway // inferred from electronic annotation ///NM_001102445 // GO:0043547 // positive regul…	NM_001102445 // GO:0005737 // cytoplasm // not recorded ///NM_001102445 // GO:0005829 // cytosol // inferred from electronic annotation ///NM_001102445 // GO:0005886 // plasma membrane // not recorded ///NM_001102445 // GO:0043234 // protein complex // inferred from electronic annotation ///NM_001102445 // GO:0005737 // cytoplasm // ---///NM_001102445 // GO:0005737 // cytoplasm // inferred from e…	NM_001102445 // GO:0001965 // G-protein alpha-subunit binding // inferred from electronic annotation ///NM_001102445 // GO:0005096 // GTPase activator activity // not recorded ///NM_001102445 // GO:0005516 // calmodulin binding // traceable author statement ///NM_001102445 // GO:0005096 // GTPase activator activity // ---///NM_001102445 // GO:0005096 // GTPase activator activity // traceable auth…	NM_001102445 // GenMAPP // Calcium_regulation_in_cardiac_cells///NM_001102445 // GenMAPP // Smooth_muscle_contraction///NM_001113380 // GenMAPP // Calcium_regulation_in_cardiac_cells///NM_001113380 // GenMAPP // Smooth_muscle_contraction///NM_001113381 // GenMAPP // Calcium_regulation_in_cardiac_cells///NM_001113381 // GenMAPP // Smooth_muscle_contraction///NM_005613 // GenMAPP // Calcium_regulat…	ENST00000367906 // Pfam // IPR000342 // Regulator of G protein signalling domain///ENST00000367909 // Pfam // IPR000342 // Regulator of G protein signalling domain///ENST00000421743 // Pfam // IPR000342 // Regulator of G protein signalling domain///ENST00000527809 // Pfam // IPR000342 // Regulator of G protein signalling domain///ENST00000528938 // Pfam // IPR000342 // Regulator of G protein sign…	NM_001102445///NM_001113380///NM_001113381///NM_005613	28	Hs.386726///Hs.595206///Hs.714067
8021081	SLC14A1	-2.36895	-1.24425	2.36895	down	-0.0752704	1.16898	main	chr18	6563	AK289608|AK294129|BC050539|HQ709264|U35735|AK091064|AK123681|AK295268	solutecarrierfamily14(ureatransporter),member1(Kiddbloodgroup)	NM_001128588 // GO:0006833 // water transport // inferred from electronic annotation ///NM_001128588 // GO:0015840 // urea transport // traceable author statement ///NM_001128588 // GO:0055085 // transmembrane transport // traceable author statement ///NM_001128588 // GO:0071918 // urea transmembrane transport // inferred from direct assay ///NM_001128588 // GO:0006810 // transport // inferred fr…	NM_001128588 // GO:0005886 // plasma membrane // traceable author statement ///NM_001128588 // GO:0005887 // integral component of plasma membrane // inferred from direct assay ///NM_001128588 // GO:0016323 // basolateral plasma membrane // inferred from electronic annotation ///NM_001128588 // GO:0005886 // plasma membrane // inferred from electronic annotation ///NM_001128588 // GO:0005887 // i…	NM_001128588 // GO:0005372 // water transmembrane transporter activity // inferred from electronic annotation ///NM_001128588 // GO:0015204 // urea transmembrane transporter activity // traceable author statement ///NM_001128588 // GO:0015265 // urea channel activity // inferred from direct assay ///NM_001128588 // GO:0015204 // urea transmembrane transporter activity // inferred from electronic …		ENST00000321925 // Pfam // IPR004937 // Urea transporter///ENST00000402943 // Pfam // IPR004937 // Urea transporter///ENST00000415427 // Pfam // IPR004937 // Urea transporter///ENST00000502059 // Pfam // IPR004937 // Urea transporter///ENST00000586056 // Pfam // IPR004937 // Urea transporter///ENST00000588179 // Pfam // IPR004937 // Urea transporter///ENST00000589700 // Pfam // IPR004937 // Urea …	NM_001128588///NM_001146036///NM_001146037///NM_015865	21	Hs.101307///Hs.600667
7922337	TNFSF18	-2.53276	-1.34071	2.53276	down	0.000131488	1.34084	main	chr1	8995	AF117713|AF125303|AY358868|BC069319|BC093986|BC112032	tumornecrosisfactor(ligand)superfamily,member18	NM_005092 // GO:0002309 // T cell proliferation involved in immune response // inferred from sequence or structural similarity ///NM_005092 // GO:0007165 // signal transduction // traceable author statement ///NM_005092 // GO:0007267 // cell-cell signaling // traceable author statement ///NM_005092 // GO:0033209 // tumor necrosis factor-mediated signaling pathway // inferred from sequence or stru…	NM_005092 // GO:0005615 // extracellular space // inferred from electronic annotation ///NM_005092 // GO:0005886 // plasma membrane // inferred from electronic annotation ///NM_005092 // GO:0009986 // cell surface // inferred from sequence or structural similarity ///NM_005092 // GO:0016021 // integral component of membrane // inferred from electronic annotation ///NM_005092 // GO:0009986 // cell…	NM_005092 // GO:0005102 // receptor binding // traceable author statement ///NM_005092 // GO:0005125 // cytokine activity // inferred from electronic annotation ///NM_005092 // GO:0005164 // tumor necrosis factor receptor binding // inferred from electronic annotation ///NM_005092 // GO:0032813 // tumor necrosis factor receptor superfamily binding // inferred from sequence or structural similarit…		ENST00000404377 // Pfam // IPR006052 // Tumour necrosis factor domain	NM_005092	27	Hs.248197

## Sheet: Endo I P4 vs Veh
Supp Table 8b. Differentially expressed in Endo I_P4 vs. vehicle.
Transcripts Cluster Id	genesymbol	FC ([Endo I-P] vs [Endo I-Veh])	Log FC ([Endo I-P] vs [Endo I-Veh])	FC (abs) ([Endo I-P] vs [Endo I-Veh])	Regulation ([Endo I-P] vs [Endo I-Veh])	[Endo I-P](normalized)	[Endo I-Veh](normalized)	category	ChromosomeNumber	entrezgene	genbank	genedescription	GO_biological_process	GO_cellular_component	GO_molecular_function	pathway	protein_domains	refseq	total_probes	unigene
7964834	CPM	2.05754	1.04092	2.05754	up	0.506717	-0.534206	main	chr12	1368	AF368463|BC022276	carboxypeptidaseM	NM_001005502 // GO:0006508 // proteolysis // inferred from electronic annotation ///NM_001005502 // GO:0009653 // anatomical structure morphogenesis // traceable author statement ///NM_001874 // GO:0006508 // proteolysis // inferred from electronic annotation ///NM_001874 // GO:0009653 // anatomical structure morphogenesis // traceable author statement ///NM_198320 // GO:0006508 // proteolysis //…	NM_001005502 // GO:0005886 // plasma membrane // inferred from electronic annotation ///NM_001005502 // GO:0031225 // anchored component of membrane // inferred from electronic annotation ///NM_001005502 // GO:0070062 // extracellular vesicular exosome // inferred from direct assay ///NM_001005502 // GO:0005886 // plasma membrane // traceable author statement ///NM_001005502 // GO:0016020 // memb…	NM_001005502 // GO:0004180 // carboxypeptidase activity // traceable author statement ///NM_001005502 // GO:0004181 // metallocarboxypeptidase activity // inferred from electronic annotation ///NM_001005502 // GO:0008270 // zinc ion binding // inferred from electronic annotation ///NM_001005502 // GO:0004180 // carboxypeptidase activity // inferred from electronic annotation ///NM_001005502 // GO…		ENST00000338356 // Pfam // IPR000834 // Peptidase M14, carboxypeptidase A///ENST00000338356 // Pfam // IPR007036 // Succinylglutamate desuccinylase/aspartoacylase///ENST00000546373 // Pfam // IPR000834 // Peptidase M14, carboxypeptidase A///ENST00000546373 // Pfam // IPR007036 // Succinylglutamate desuccinylase/aspartoacylase///ENST00000548954 // Pfam // IPR000834 // Peptidase M14, carboxypeptida…	NM_001005502///NM_001874///NM_198320///XM_005268653	31	Hs.654387///Hs.731804
8089145	ABI3BP	1.89582	0.922825	1.89582	up	-0.432867	-1.35569	main	chr3	25890	AB056106|AK299938|BC030221|BX648726|AK025204|AL833204	ABIfamily,member3(NESH)bindingprotein	NM_015429 // GO:0010811 // positive regulation of cell-substrate adhesion // inferred from electronic annotation ///NM_015429 // GO:0030198 // extracellular matrix organization // inferred from electronic annotation ///ENST00000284322 // GO:0010811 // positive regulation of cell-substrate adhesion // inferred from electronic annotation ///ENST00000284322 // GO:0030198 // extracellular matrix orga…	NM_015429 // GO:0005614 // interstitial matrix // inferred from electronic annotation ///NM_015429 // GO:0005615 // extracellular space // inferred from direct assay ///NM_015429 // GO:0031012 // extracellular matrix // inferred from direct assay ///NM_015429 // GO:0005576 // extracellular region // inferred from electronic annotation ///NM_015429 // GO:0031012 // extracellular matrix // inferred…	NM_015429 // GO:0005518 // collagen binding // inferred from electronic annotation ///NM_015429 // GO:0008201 // heparin binding // inferred from electronic annotation ///NM_015429 // GO:0005539 // glycosaminoglycan binding // inferred from electronic annotation ///ENST00000284322 // GO:0005518 // collagen binding // inferred from electronic annotation ///ENST00000284322 // GO:0008201 // heparin …		ENST00000284322 // Pfam // IPR003961 // Fibronectin, type III///ENST00000471714 // Pfam // IPR003961 // Fibronectin, type III///ENST00000495591 // Pfam // IPR003961 // Fibronectin, type III	NM_015429	40	Hs.477015///Hs.737268
8043995	IL1R1	1.89348	0.921037	1.89348	up	-0.437597	-1.35863	main	chr2	3554	BC067506|BC067507|BC067508|BC075062|BC075063|M27492	interleukin1receptor,typeI	NM_000877 // GO:0006955 // immune response // traceable author statement ///NM_000877 // GO:0007166 // cell surface receptor signaling pathway // traceable author statement ///NM_000877 // GO:0050727 // regulation of inflammatory response // inferred from electronic annotation ///NM_000877 // GO:0070498 // interleukin-1-mediated signaling pathway // inferred from direct assay ///NM_000877 // GO:0…	NM_000877 // GO:0005576 // extracellular region // inferred from electronic annotation ///NM_000877 // GO:0005886 // plasma membrane // traceable author statement ///NM_000877 // GO:0005887 // integral component of plasma membrane // traceable author statement ///NM_000877 // GO:0009986 // cell surface // inferred from electronic annotation ///NM_000877 // GO:0016020 // membrane // inferred from …	NM_000877 // GO:0002020 // protease binding // inferred from electronic annotation ///NM_000877 // GO:0004871 // signal transducer activity // traceable author statement ///NM_000877 // GO:0004888 // transmembrane signaling receptor activity // traceable author statement ///NM_000877 // GO:0004908 // interleukin-1 receptor activity // inferred from direct assay ///NM_000877 // GO:0004909 // inter…	NM_000877 // GenMAPP // Hypertrophy_model///NM_001288706 // GenMAPP // Hypertrophy_model///XM_005263929 // GenMAPP // Hypertrophy_model///XR_244889 // GenMAPP // Hypertrophy_model///ENST00000409288 // GenMAPP // Hypertrophy_model///ENST00000409329 // GenMAPP // Hypertrophy_model///ENST00000409589 // GenMAPP // Hypertrophy_model///ENST00000409929 // GenMAPP // Hypertrophy_model///ENST00000410023 /…	ENST00000409288 // Pfam // IPR000157 // Toll/interleukin-1 receptor homology (TIR) domain///ENST00000409288 // Pfam // IPR013098 // Immunoglobulin I-set///ENST00000409329 // Pfam // IPR000157 // Toll/interleukin-1 receptor homology (TIR) domain///ENST00000409329 // Pfam // IPR013098 // Immunoglobulin I-set///ENST00000409589 // Pfam // IPR013098 // Immunoglobulin I-set///ENST00000409929 // Pfam //…	NM_000877///NM_001288706///XM_005263929///XR_244889	27	Hs.701982///Hs.710940
8157524	TLR4	1.87851	0.909588	1.87851	up	0.700834	-0.208754	main	chr9	7099	AB445638|AK290053|AK293068|BC117422|U88880|U93091|AK303730	toll-likereceptor4	NM_003266 // GO:0000187 // activation of MAPK activity // inferred from sequence or structural similarity ///NM_003266 // GO:0002224 // toll-like receptor signaling pathway // traceable author statement ///NM_003266 // GO:0002322 // B cell proliferation involved in immune response // inferred from electronic annotation ///NM_003266 // GO:0002537 // nitric oxide production involved in inflammatory…	NM_003266 // GO:0005737 // cytoplasm // inferred from direct assay ///NM_003266 // GO:0005886 // plasma membrane // inferred from direct assay ///NM_003266 // GO:0005886 // plasma membrane // traceable author statement ///NM_003266 // GO:0005887 // integral component of plasma membrane // inferred from direct assay ///NM_003266 // GO:0009897 // external side of plasma membrane // inferred from di…	NM_003266 // GO:0001530 // lipopolysaccharide binding // inferred from mutant phenotype ///NM_003266 // GO:0001530 // lipopolysaccharide binding // non-traceable author statement ///NM_003266 // GO:0001875 // lipopolysaccharide receptor activity // inferred from direct assay ///NM_003266 // GO:0004872 // receptor activity // traceable author statement ///NM_003266 // GO:0004888 // transmembrane s…		ENST00000355622 // Pfam // IPR000157 // Toll/interleukin-1 receptor homology (TIR) domain///ENST00000355622 // Pfam // IPR001611 // Leucine-rich repeat///ENST00000394487 // Pfam // IPR000157 // Toll/interleukin-1 receptor homology (TIR) domain///ENST00000394487 // Pfam // IPR001611 // Leucine-rich repeat	NM_003266///NM_138554///NM_138557	36	Hs.174312
8101659	SPARCL1	1.83097	0.87261	1.83097	up	-0.346693	-1.2193	main	chr4	8404	AK316533|AY513278|BC010383|BC033721|AK298039|AK300956|AK304494|AK294335|AK304628	SPARC-like1(hevin)	NM_001128310 // GO:0007165 // signal transduction // inferred from electronic annotation ///NM_001291976 // GO:0007165 // signal transduction // inferred from electronic annotation ///NM_004684 // GO:0007165 // signal transduction // inferred from electronic annotation ///ENST00000282470 // GO:0007165 // signal transduction // inferred from electronic annotation ///ENST00000418378 // GO:0007165 /…	NM_001128310 // GO:0005578 // proteinaceous extracellular matrix // inferred from electronic annotation ///NM_001128310 // GO:0005615 // extracellular space // inferred from direct assay ///NM_001128310 // GO:0070062 // extracellular vesicular exosome // inferred from direct assay ///NM_001128310 // GO:0005576 // extracellular region // inferred from electronic annotation ///NM_001128310 // GO:00…	NM_001128310 // GO:0005509 // calcium ion binding // inferred from electronic annotation ///NM_001128310 // GO:0046872 // metal ion binding // inferred from electronic annotation ///NM_001291976 // GO:0005509 // calcium ion binding // inferred from electronic annotation ///NM_001291976 // GO:0046872 // metal ion binding // inferred from electronic annotation ///NM_004684 // GO:0005509 // calcium …		ENST00000282470 // Pfam // IPR002350 // Kazal domain///ENST00000282470 // Pfam // IPR015369 // Follistatin/Osteonectin EGF domain///ENST00000282470 // Pfam // IPR019577 // SPARC/Testican, calcium-binding domain///ENST00000418378 // Pfam // IPR002350 // Kazal domain///ENST00000418378 // Pfam // IPR015369 // Follistatin/Osteonectin EGF domain///ENST00000418378 // Pfam // IPR019577 // SPARC/Testican…	NM_001128310///NM_001291976///NM_004684///NM_001291977	37	Hs.62886///Hs.593087///Hs.740129
7907271	FMO2	1.82744	0.869821	1.82744	up	1.57917	0.70935	main	chr1	2327	AK304385|BC005894|BT006979	flavincontainingmonooxygenase2(non-functional)	NM_001460 // GO:0006082 // organic acid metabolic process // inferred from direct assay ///NM_001460 // GO:0006739 // NADP metabolic process // inferred from direct assay ///NM_001460 // GO:0006805 // xenobiotic metabolic process // inferred from direct assay ///NM_001460 // GO:0006805 // xenobiotic metabolic process // traceable author statement ///NM_001460 // GO:0009404 // toxin metabolic proc…	NM_001460 // GO:0005789 // endoplasmic reticulum membrane // traceable author statement ///NM_001460 // GO:0016020 // membrane // inferred from direct assay ///NM_001460 // GO:0016021 // integral component of membrane // inferred from electronic annotation ///NM_001460 // GO:0005783 // endoplasmic reticulum // inferred from electronic annotation ///NM_001460 // GO:0005789 // endoplasmic reticulum…	NM_001460 // GO:0004497 // monooxygenase activity // traceable author statement ///NM_001460 // GO:0004499 // N,N-dimethylaniline monooxygenase activity // inferred from direct assay ///NM_001460 // GO:0050660 // flavin adenine dinucleotide binding // inferred from electronic annotation ///NM_001460 // GO:0050661 // NADP binding // inferred from electronic annotation ///NM_001460 // GO:0004497 //…		ENST00000209929 // Pfam // IPR020946 // Flavin monooxygenase-like///ENST00000209929 // Pfam // IPR023753 // Pyridine nucleotide-disulphide oxidoreductase, FAD/NAD(P)-binding domain	NM_001460	32	Hs.144912///Hs.610163///Hs.623040
7933204	C10orf10	1.65432	0.726237	1.65432	up	0.264978	-0.46126	main	chr10	11067	AB022718|AB025244|AK300839|BC011402	chromosome10openreadingframe10		NM_007021 // GO:0005739 // mitochondrion // inferred from direct assay ///NM_007021 // GO:0005739 // mitochondrion // inferred from electronic annotation ///ENST00000298295 // GO:0005739 // mitochondrion // inferred from direct assay ///ENST00000298295 // GO:0005739 // mitochondrion // inferred from electronic annotation ///ENST00000448778 // GO:0005739 // mitochondrion // inferred from direct as…				NM_007021	25	Hs.93675
7965873	IGF1	1.65201	0.724226	1.65201	up	-1.67976	-2.40399	main	chr12	3479	BC148266|BC152321|CR541861|M11568|M27544|M29644|M37484|X00173	insulin-likegrowthfactor1(somatomedinC)	NM_000618 // GO:0001501 // skeletal system development // traceable author statement ///NM_000618 // GO:0001775 // cell activation // inferred from direct assay ///NM_000618 // GO:0001974 // blood vessel remodeling // inferred from electronic annotation ///NM_000618 // GO:0002576 // platelet degranulation // traceable author statement ///NM_000618 // GO:0006260 // DNA replication // traceable aut…	NM_000618 // GO:0005576 // extracellular region // non-traceable author statement ///NM_000618 // GO:0005576 // extracellular region // traceable author statement ///NM_000618 // GO:0005615 // extracellular space // inferred from direct assay ///NM_000618 // GO:0005886 // plasma membrane // traceable author statement ///NM_000618 // GO:0016942 // insulin-like growth factor binding protein complex…	NM_000618 // GO:0005158 // insulin receptor binding // inferred from physical interaction ///NM_000618 // GO:0005159 // insulin-like growth factor receptor binding // inferred from physical interaction ///NM_000618 // GO:0005178 // integrin binding // inferred from direct assay ///NM_000618 // GO:0005179 // hormone activity // inferred from direct assay ///NM_000618 // GO:0005515 // protein bindi…		ENST00000307046 // Pfam // IPR016179 // Insulin-like///ENST00000337514 // Pfam // IPR016179 // Insulin-like///ENST00000392905 // Pfam // IPR016179 // Insulin-like///ENST00000424202 // Pfam // IPR016179 // Insulin-like///ENST00000456098 // Pfam // IPR016179 // Insulin-like///ENST00000392904 // Pfam // IPR016179 // Insulin-like	NM_000618///NM_001111283///NM_001111284///NM_001111285///XM_005268835	32	Hs.160562///Hs.604258///Hs.624759///Hs.708628
8122660	UST	1.59364	0.672323	1.59364	up	0.236372	-0.435951	main	chr6	10090	AB020316|AJ420554|AK292922|BC093668|BC093694	uronyl-2-sulfotransferase	NM_005715 // GO:0005975 // carbohydrate metabolic process // traceable author statement ///NM_005715 // GO:0006477 // protein sulfation // traceable author statement ///NM_005715 // GO:0030203 // glycosaminoglycan metabolic process // traceable author statement ///NM_005715 // GO:0030204 // chondroitin sulfate metabolic process // traceable author statement ///NM_005715 // GO:0030208 // dermatan …	NM_005715 // GO:0000139 // Golgi membrane // traceable author statement ///NM_005715 // GO:0016021 // integral component of membrane // inferred from electronic annotation ///NM_005715 // GO:0000139 // Golgi membrane // inferred from electronic annotation ///NM_005715 // GO:0005794 // Golgi apparatus // inferred from electronic annotation ///NM_005715 // GO:0016020 // membrane // inferred from el…	NM_005715 // GO:0008146 // sulfotransferase activity // inferred from electronic annotation ///NM_005715 // GO:0008146 // sulfotransferase activity // traceable author statement ///NM_005715 // GO:0016740 // transferase activity // inferred from electronic annotation ///ENST00000367463 // GO:0008146 // sulfotransferase activity // inferred from electronic annotation ///ENST00000367463 // GO:00017…		ENST00000367463 // Pfam // IPR005331 // Sulfotransferase///ENST00000367463 // Pfam // IPR009729 // Galactose-3-O-sulfotransferase	NM_005715///XM_005266790	35	Hs.657370///Hs.594962
8052355	EFEMP1	1.54609	0.628622	1.54609	up	0.365941	-0.262682	main	chr2	2202	AK290599|AK293058|BC014410|BC098561|U03877|AK301402|AK301531	EGFcontainingfibulin-likeextracellularmatrixprotein1	NM_001039348 // GO:0006355 // regulation of transcription, DNA-templated // inferred from direct assay ///NM_001039348 // GO:0007173 // epidermal growth factor receptor signaling pathway // inferred from direct assay ///NM_001039348 // GO:0007601 // visual perception // traceable author statement ///NM_001039348 // GO:0018108 // peptidyl-tyrosine phosphorylation // inferred from direct assay ///N…	NM_001039348 // GO:0005576 // extracellular region // traceable author statement ///NM_001039348 // GO:0005578 // proteinaceous extracellular matrix // inferred from electronic annotation ///NM_001039348 // GO:0005615 // extracellular space // inferred from direct assay ///NM_001039348 // GO:0031012 // extracellular matrix // inferred from direct assay ///NM_001039348 // GO:0070062 // extracellul…	NM_001039348 // GO:0005006 // epidermal growth factor-activated receptor activity // inferred from direct assay ///NM_001039348 // GO:0005154 // epidermal growth factor receptor binding // inferred from direct assay ///NM_001039348 // GO:0005509 // calcium ion binding // inferred from electronic annotation ///NM_001039348 // GO:0005515 // protein binding // inferred from physical interaction ///N…		ENST00000355426 // Pfam // IPR001881 // EGF-like calcium-binding domain///ENST00000394555 // Pfam // IPR001881 // EGF-like calcium-binding domain///ENST00000438672 // Pfam // IPR001881 // EGF-like calcium-binding domain///ENST00000439193 // Pfam // IPR001881 // EGF-like calcium-binding domain///ENST00000440439 // Pfam // IPR001881 // EGF-like calcium-binding domain///ENST00000429909 // Pfam // IP…	NM_001039348///NM_001039349	35	Hs.76224///Hs.595847///Hs.732348
7969861	ITGBL1	1.51212	0.596574	1.51212	up	0.078023	-0.518551	main	chr13	9358	AB008375|AF072752|AK291340|AK297744|AK298571|AL359052|BC036788	integrin,beta-like1(withEGF-likerepeatdomains)	NM_001271754 // GO:0007155 // cell adhesion // traceable author statement ///NM_001271754 // GO:0007229 // integrin-mediated signaling pathway // inferred from electronic annotation ///NM_001271755 // GO:0007155 // cell adhesion // traceable author statement ///NM_001271755 // GO:0007229 // integrin-mediated signaling pathway // inferred from electronic annotation ///NM_001271756 // GO:0007155 //…	NM_001271754 // GO:0005576 // extracellular region // inferred from electronic annotation ///NM_001271755 // GO:0005576 // extracellular region // inferred from electronic annotation ///NM_001271756 // GO:0005576 // extracellular region // inferred from electronic annotation ///NM_004791 // GO:0005576 // extracellular region // inferred from electronic annotation ///ENST00000376162 // GO:0005576 …	ENST00000376162 // GO:0005515 // protein binding // inferred from electronic annotation ///ENST00000376180 // GO:0005515 // protein binding // inferred from electronic annotation ///ENST00000545560 // GO:0005515 // protein binding // inferred from electronic annotation		ENST00000376162 // Pfam // IPR013111 // EGF-like domain, extracellular///ENST00000376180 // Pfam // IPR013111 // EGF-like domain, extracellular///ENST00000490242 // Pfam // IPR013111 // EGF-like domain, extracellular///ENST00000545560 // Pfam // IPR013111 // EGF-like domain, extracellular	NM_001271754///NM_001271755///NM_001271756///NM_004791	42	Hs.696554///Hs.609968///Hs.733321///Hs.734767
8100154	CORIN	1.50169	0.586585	1.50169	up	0.359148	-0.227437	main	chr4	10699	AF133845|AK297675|AK302816|AK304038|AK304466|BC110451|BX648285	corin,serinepeptidase	NM_001278585 // GO:0003050 // regulation of systemic arterial blood pressure by atrial natriuretic peptide // inferred from mutant phenotype ///NM_001278585 // GO:0003050 // regulation of systemic arterial blood pressure by atrial natriuretic peptide // inferred from sequence or structural similarity ///NM_001278585 // GO:0006508 // proteolysis // inferred from direct assay ///NM_001278585 // GO:…	NM_001278585 // GO:0005576 // extracellular region // inferred from electronic annotation ///NM_001278585 // GO:0005886 // plasma membrane // inferred from electronic annotation ///NM_001278585 // GO:0005887 // integral component of plasma membrane // inferred from direct assay ///NM_001278585 // GO:0009986 // cell surface // inferred from electronic annotation ///NM_001278585 // GO:0016021 // in…	NM_001278585 // GO:0004252 // serine-type endopeptidase activity // inferred from direct assay ///NM_001278585 // GO:0070008 // serine-type exopeptidase activity // inferred from electronic annotation ///NM_001278585 // GO:0003824 // catalytic activity // inferred from electronic annotation ///NM_001278585 // GO:0004252 // serine-type endopeptidase activity // inferred from electronic annotation …	NM_001278585 // GenMAPP // Smooth_muscle_contraction///NM_001278586 // GenMAPP // Smooth_muscle_contraction///NM_006587 // GenMAPP // Smooth_muscle_contraction///ENST00000273857 // GenMAPP // Smooth_muscle_contraction///ENST00000502252 // GenMAPP // Smooth_muscle_contraction///ENST00000503821 // GenMAPP // Smooth_muscle_contraction///ENST00000504584 // GenMAPP // Smooth_muscle_contraction///ENST0…	ENST00000273857 // Pfam // IPR001254 // Peptidase S1///ENST00000273857 // Pfam // IPR002172 // Low-density lipoprotein (LDL) receptor class A repeat///ENST00000273857 // Pfam // IPR020067 // Frizzled domain///ENST00000502252 // Pfam // IPR001254 // Peptidase S1///ENST00000502252 // Pfam // IPR002172 // Low-density lipoprotein (LDL) receptor class A repeat///ENST00000502252 // Pfam // IPR020067 //…	NM_001278585///NM_001278586///NM_006587	26	Hs.518618///Hs.604887
8020183	IMPA2	1.47293	0.55869	1.47293	up	0.214293	-0.344397	main	chr18	3613	AF014398|AF200432|BC017176|BC031560|BT007061	inositol(myo)-1(or4)-monophosphatase2	NM_014214 // GO:0006021 // inositol biosynthetic process // inferred from electronic annotation ///NM_014214 // GO:0006796 // phosphate-containing compound metabolic process // traceable author statement ///NM_014214 // GO:0007165 // signal transduction // traceable author statement ///NM_014214 // GO:0043647 // inositol phosphate metabolic process // traceable author statement ///NM_014214 // GO…	NM_014214 // GO:0005737 // cytoplasm // inferred from direct assay ///NM_014214 // GO:0005829 // cytosol // traceable author statement ///ENST00000269159 // GO:0005737 // cytoplasm // inferred from direct assay ///ENST00000269159 // GO:0005829 // cytosol // traceable author statement ///ENST00000383376 // GO:0005737 // cytoplasm // inferred from direct assay ///ENST00000383376 // GO:0005829 // cy…	NM_014214 // GO:0008934 // inositol monophosphate 1-phosphatase activity // inferred from direct assay ///NM_014214 // GO:0042803 // protein homodimerization activity // inferred from physical interaction ///NM_014214 // GO:0046872 // metal ion binding // inferred from electronic annotation ///NM_014214 // GO:0052832 // inositol monophosphate 3-phosphatase activity // inferred from electronic ann…	NM_014214 // HumanCyc // PWY-2301///AF014398 // HumanCyc // PWY-2301///AF200432 // HumanCyc // PWY-2301///BC017176 // HumanCyc // PWY-2301	ENST00000269159 // Pfam // IPR000760 // Inositol monophosphatase///ENST00000383376 // Pfam // IPR000760 // Inositol monophosphatase///ENST00000586230 // Pfam // IPR000760 // Inositol monophosphatase///ENST00000588927 // Pfam // IPR000760 // Inositol monophosphatase///ENST00000589238 // Pfam // IPR000760 // Inositol monophosphatase///ENST00000590107 // Pfam // IPR000760 // Inositol monophosphatase…	NM_014214	28	Hs.743311
8092970	APOD	1.46419	0.550107	1.46419	up	0.307886	-0.242222	main	chr3	347	BC007402|BT019860|BT019861|CR456838|CR541773|J02611|AK294523	apolipoproteinD	NM_001647 // GO:0000302 // response to reactive oxygen species // inferred from direct assay ///NM_001647 // GO:0001525 // angiogenesis // non-traceable author statement ///NM_001647 // GO:0006006 // glucose metabolic process // inferred from direct assay ///NM_001647 // GO:0006629 // lipid metabolic process // inferred from direct assay ///NM_001647 // GO:0006869 // lipid transport // non-tracea…	NM_001647 // GO:0005576 // extracellular region // non-traceable author statement ///NM_001647 // GO:0005615 // extracellular space // inferred from direct assay ///NM_001647 // GO:0005783 // endoplasmic reticulum // inferred from sequence or structural similarity ///NM_001647 // GO:0022626 // cytosolic ribosome // inferred from sequence or structural similarity ///NM_001647 // GO:0030425 // dend…	NM_001647 // GO:0005319 // lipid transporter activity // non-traceable author statement ///NM_001647 // GO:0005515 // protein binding // inferred from physical interaction ///NM_001647 // GO:0015485 // cholesterol binding // inferred from direct assay ///NM_001647 // GO:0005215 // transporter activity // inferred from electronic annotation ///NM_001647 // GO:0008289 // lipid binding // inferred f…		ENST00000343267 // Pfam // IPR000566 // Lipocalin/cytosolic fatty-acid binding domain///ENST00000343267 // Pfam // IPR005657 // Triabin, pallidipin/procalin///ENST00000421243 // Pfam // IPR000566 // Lipocalin/cytosolic fatty-acid binding domain///ENST00000421243 // Pfam // IPR005657 // Triabin, pallidipin/procalin///ENST00000453131 // Pfam // IPR000566 // Lipocalin/cytosolic fatty-acid binding do…	NM_001647	28	Hs.522555
8057677	SLC40A1	1.46226	0.548199	1.46226	up	-0.44922	-0.997418	main	chr2	30061	AF215636|AF226614|AF231121|AK292146|BC035893|BC037733|CR533564|AF171087|BX537503	solutecarrierfamily40(iron-regulatedtransporter),member1	NM_014585 // GO:0002260 // lymphocyte homeostasis // inferred from electronic annotation ///NM_014585 // GO:0003158 // endothelium development // inferred from electronic annotation ///NM_014585 // GO:0006879 // cellular iron ion homeostasis // inferred from mutant phenotype ///NM_014585 // GO:0006879 // cellular iron ion homeostasis // traceable author statement ///NM_014585 // GO:0009653 // ana…	NM_014585 // GO:0005622 // intracellular // inferred from direct assay ///NM_014585 // GO:0005737 // cytoplasm // traceable author statement ///NM_014585 // GO:0005771 // multivesicular body // inferred from electronic annotation ///NM_014585 // GO:0005886 // plasma membrane // inferred from direct assay ///NM_014585 // GO:0005886 // plasma membrane // traceable author statement ///NM_014585 // G…	NM_014585 // GO:0005381 // iron ion transmembrane transporter activity // inferred from mutant phenotype ///NM_014585 // GO:0005515 // protein binding // inferred from physical interaction ///NM_014585 // GO:0005381 // iron ion transmembrane transporter activity // inferred from electronic annotation ///ENST00000261024 // GO:0005381 // iron ion transmembrane transporter activity // inferred from …		ENST00000261024 // Pfam // IPR009716 // Ferroporti-1///ENST00000427241 // Pfam // IPR009716 // Ferroporti-1///ENST00000455320 // Pfam // IPR009716 // Ferroporti-1	NM_014585	34	Hs.643005///Hs.708414///Hs.718111
7908459	CFH	1.44747	0.533533	1.44747	up	0.139538	-0.393996	main	chr1	3075	AK226113|BC037285|BC110643|M17517|AK291395|BC142699	complementfactorH	NM_001014975 // GO:0006956 // complement activation // traceable author statement ///NM_001014975 // GO:0006957 // complement activation, alternative pathway // inferred from electronic annotation ///NM_001014975 // GO:0030449 // regulation of complement activation // traceable author statement ///NM_001014975 // GO:0045087 // innate immune response // traceable author statement ///NM_001014975 /…	NM_001014975 // GO:0005576 // extracellular region // traceable author statement ///NM_001014975 // GO:0005615 // extracellular space // traceable author statement ///NM_001014975 // GO:0072562 // blood microparticle // inferred from direct assay ///NM_001014975 // GO:0005576 // extracellular region // inferred from electronic annotation ///ENST00000466229 // GO:0005576 // extracellular region //…	NM_001014975 // GO:0005515 // protein binding // inferred from physical interaction ///NM_001014975 // GO:0008201 // heparin binding // inferred from direct assay ///NM_001014975 // GO:0043395 // heparan sulfate proteoglycan binding // inferred from direct assay ///ENST00000466229 // GO:0005515 // protein binding // inferred from physical interaction ///ENST00000466229 // GO:0008201 // heparin bi…		ENST00000367429 // Pfam // IPR000436 // Sushi/SCR/CCP///ENST00000359637 // Pfam // IPR000436 // Sushi/SCR/CCP	NM_001014975///NM_000186	26	Hs.363396
8109383	GRIA1	1.43574	0.521794	1.43574	up	0.425393	-0.0964007	main	chr5	2890	AK289565|AK294011|AK295039|AK295184|AK295827|AK310189|AK315934|BC111734|M64752|M81886	glutamatereceptor,ionotropic,AMPA1	NM_000827 // GO:0007165 // signal transduction // traceable author statement ///NM_000827 // GO:0007268 // synaptic transmission // traceable author statement ///NM_000827 // GO:0007616 // long-term memory // inferred from electronic annotation ///NM_000827 // GO:0031623 // receptor internalization // inferred from electronic annotation ///NM_000827 // GO:0034220 // ion transmembrane transport //…	NM_000827 // GO:0005789 // endoplasmic reticulum membrane // inferred from electronic annotation ///NM_000827 // GO:0005886 // plasma membrane // traceable author statement ///NM_000827 // GO:0008021 // synaptic vesicle // inferred from electronic annotation ///NM_000827 // GO:0009986 // cell surface // inferred from sequence or structural similarity ///NM_000827 // GO:0014069 // postsynaptic den…	NM_000827 // GO:0004971 // alpha-amino-3-hydroxy-5-methyl-4-isoxazole propionate selective glutamate receptor activity // inferred from direct assay ///NM_000827 // GO:0005234 // extracellular-glutamate-gated ion channel activity // not recorded ///NM_000827 // GO:0005515 // protein binding // inferred from physical interaction ///NM_000827 // GO:0008066 // glutamate receptor activity // traceabl…		ENST00000285900 // Pfam // IPR001320 // Ionotropic glutamate receptor///ENST00000285900 // Pfam // IPR001638 // Extracellular solute-binding protein, family 3///ENST00000285900 // Pfam // IPR001828 // Extracellular ligand-binding receptor///ENST00000285900 // Pfam // IPR019594 // Glutamate receptor, L-glutamate/glycine-binding///ENST00000340592 // Pfam // IPR001320 // Ionotropic glutamate recepto…	NM_000827///NM_001114183///NM_001258019///NM_001258020///NM_001258022///NM_001258023///NR_047578///NM_001258021	25	Hs.519693///Hs.737709
7974366	PTGER2	1.42689	0.512869	1.42689	up	0.222383	-0.290486	main	chr14	5732	AY275471|BC093927|BC093929|U19487	prostaglandinEreceptor2(subtypeEP2),53kDa	NM_000956 // GO:0007186 // G-protein coupled receptor signaling pathway // traceable author statement ///NM_000956 // GO:0007189 // adenylate cyclase-activating G-protein coupled receptor signaling pathway // inferred from sequence or structural similarity ///NM_000956 // GO:0032496 // response to lipopolysaccharide // inferred from electronic annotation ///NM_000956 // GO:0042127 // regulation o…	NM_000956 // GO:0005886 // plasma membrane // traceable author statement ///NM_000956 // GO:0005887 // integral component of plasma membrane // traceable author statement ///NM_000956 // GO:0005886 // plasma membrane // inferred from electronic annotation ///NM_000956 // GO:0016020 // membrane // inferred from electronic annotation ///NM_000956 // GO:0016021 // integral component of membrane // i…	NM_000956 // GO:0004957 // prostaglandin E receptor activity // inferred from electronic annotation ///NM_000956 // GO:0004871 // signal transducer activity // inferred from electronic annotation ///NM_000956 // GO:0004930 // G-protein coupled receptor activity // inferred from electronic annotation ///NM_000956 // GO:0004957 // prostaglandin E receptor activity // traceable author statement ///E…	NM_000956 // GenMAPP // Ovarian_Infertility_Genes///NM_000956 // GenMAPP // Prostaglandin_synthesis_regulation///NM_000956 // GenMAPP // GPCRDB_Class_A_Rhodopsin-like///NM_000956 // GenMAPP // Small_ligand_GPCRs///ENST00000245457 // GenMAPP // Ovarian_Infertility_Genes///ENST00000245457 // GenMAPP // Prostaglandin_synthesis_regulation///ENST00000245457 // GenMAPP // GPCRDB_Class_A_Rhodopsin-like/…	ENST00000245457 // Pfam // IPR000276 // G protein-coupled receptor, rhodopsin-like///ENST00000245457 // Pfam // IPR019424 // 7TM GPCR, olfactory receptor/chemoreceptor Srsx///ENST00000245457 // Pfam // IPR019430 // 7TM GPCR, serpentine receptor class x (Srx)///ENST00000557436 // Pfam // IPR000276 // G protein-coupled receptor, rhodopsin-like	NM_000956	30	Hs.2090
8147030	STMN2	1.4173	0.503145	1.4173	up	-1.60119	-2.10434	main	chr8	11075	AK292737|AK297594|AK299500|AK308557|AK309130|BC006302|BT020034|CR456833|D50375|AK297485|AK091336|AK092187	stathmin2	NM_001199214 // GO:0007026 // negative regulation of microtubule depolymerization // inferred from direct assay ///NM_001199214 // GO:0010976 // positive regulation of neuron projection development // inferred from direct assay ///NM_001199214 // GO:0010977 // negative regulation of neuron projection development // inferred from direct assay ///NM_001199214 // GO:0031115 // negative regulation of…	NM_001199214 // GO:0005737 // cytoplasm // inferred from direct assay ///NM_001199214 // GO:0005768 // endosome // inferred from electronic annotation ///NM_001199214 // GO:0005794 // Golgi apparatus // inferred from electronic annotation ///NM_001199214 // GO:0016020 // membrane // inferred from electronic annotation ///NM_001199214 // GO:0030027 // lamellipodium // inferred from direct assay //…	NM_001199214 // GO:0005515 // protein binding // inferred from physical interaction ///NM_001199214 // GO:0048306 // calcium-dependent protein binding // inferred from physical interaction ///NM_007029 // GO:0005515 // protein binding // inferred from physical interaction ///NM_007029 // GO:0048306 // calcium-dependent protein binding // inferred from physical interaction ///ENST00000220876 // GO…		ENST00000220876 // Pfam // IPR000956 // Stathmin family///ENST00000518111 // Pfam // IPR000956 // Stathmin family///ENST00000518491 // Pfam // IPR000956 // Stathmin family	NM_001199214///NM_007029	27	Hs.521651
7922337	TNFSF18	-1.56184	-0.643249	1.56184	down	0.697593	1.34084	main	chr1	8995	AF117713|AF125303|AY358868|BC069319|BC093986|BC112032	tumornecrosisfactor(ligand)superfamily,member18	NM_005092 // GO:0002309 // T cell proliferation involved in immune response // inferred from sequence or structural similarity ///NM_005092 // GO:0007165 // signal transduction // traceable author statement ///NM_005092 // GO:0007267 // cell-cell signaling // traceable author statement ///NM_005092 // GO:0033209 // tumor necrosis factor-mediated signaling pathway // inferred from sequence or stru…	NM_005092 // GO:0005615 // extracellular space // inferred from electronic annotation ///NM_005092 // GO:0005886 // plasma membrane // inferred from electronic annotation ///NM_005092 // GO:0009986 // cell surface // inferred from sequence or structural similarity ///NM_005092 // GO:0016021 // integral component of membrane // inferred from electronic annotation ///NM_005092 // GO:0009986 // cell…	NM_005092 // GO:0005102 // receptor binding // traceable author statement ///NM_005092 // GO:0005125 // cytokine activity // inferred from electronic annotation ///NM_005092 // GO:0005164 // tumor necrosis factor receptor binding // inferred from electronic annotation ///NM_005092 // GO:0032813 // tumor necrosis factor receptor superfamily binding // inferred from sequence or structural similarit…		ENST00000404377 // Pfam // IPR006052 // Tumour necrosis factor domain	NM_005092	27	Hs.248197

## Sheet: Endo I E2+P4 vs Veh
Supp Table 8c. Differentially expressed in Endo I_E2+P4 vs. vehicle.
Transcripts Cluster Id	genesymbol	FC ([Endo I-EP] vs [Endo I-Veh])	Log FC ([Endo I-EP] vs [Endo I-Veh])	FC (abs) ([Endo I-EP] vs [Endo I-Veh])	Regulation ([Endo I-EP] vs [Endo I-Veh])	[Endo I-EP](normalized)	[Endo I-Veh](normalized)	category	ChromosomeNumber	entrezgene	genbank	genedescription	genesymbol	GO_biological_process	GO_cellular_component	GO_molecular_function	pathway	protein_domains	refseq	total_probes	unigene
8101659	SPARCL1	23.1151	4.53076	23.1151	up	3.31146	-1.2193	main	chr4	8404	AK316533|AY513278|BC010383|BC033721|AK298039|AK300956|AK304494|AK294335|AK304628	SPARC-like1(hevin)	SPARCL1	NM_001128310 // GO:0007165 // signal transduction // inferred from electronic annotation ///NM_001291976 // GO:0007165 // signal transduction // inferred from electronic annotation ///NM_004684 // GO:0007165 // signal transduction // inferred from electronic annotation ///ENST00000282470 // GO:0007165 // signal transduction // inferred from electronic annotation ///ENST00000418378 // GO:0007165 /…	NM_001128310 // GO:0005578 // proteinaceous extracellular matrix // inferred from electronic annotation ///NM_001128310 // GO:0005615 // extracellular space // inferred from direct assay ///NM_001128310 // GO:0070062 // extracellular vesicular exosome // inferred from direct assay ///NM_001128310 // GO:0005576 // extracellular region // inferred from electronic annotation ///NM_001128310 // GO:00…	NM_001128310 // GO:0005509 // calcium ion binding // inferred from electronic annotation ///NM_001128310 // GO:0046872 // metal ion binding // inferred from electronic annotation ///NM_001291976 // GO:0005509 // calcium ion binding // inferred from electronic annotation ///NM_001291976 // GO:0046872 // metal ion binding // inferred from electronic annotation ///NM_004684 // GO:0005509 // calcium …		ENST00000282470 // Pfam // IPR002350 // Kazal domain///ENST00000282470 // Pfam // IPR015369 // Follistatin/Osteonectin EGF domain///ENST00000282470 // Pfam // IPR019577 // SPARC/Testican, calcium-binding domain///ENST00000418378 // Pfam // IPR002350 // Kazal domain///ENST00000418378 // Pfam // IPR015369 // Follistatin/Osteonectin EGF domain///ENST00000418378 // Pfam // IPR019577 // SPARC/Testican…	NM_001128310///NM_001291976///NM_004684///NM_001291977	37	Hs.62886///Hs.593087///Hs.740129
7965873	IGF1	12.4949	3.64326	12.4949	up	1.23928	-2.40399	main	chr12	3479	BC148266|BC152321|CR541861|M11568|M27544|M29644|M37484|X00173	insulin-likegrowthfactor1(somatomedinC)	IGF1	NM_000618 // GO:0001501 // skeletal system development // traceable author statement ///NM_000618 // GO:0001775 // cell activation // inferred from direct assay ///NM_000618 // GO:0001974 // blood vessel remodeling // inferred from electronic annotation ///NM_000618 // GO:0002576 // platelet degranulation // traceable author statement ///NM_000618 // GO:0006260 // DNA replication // traceable aut…	NM_000618 // GO:0005576 // extracellular region // non-traceable author statement ///NM_000618 // GO:0005576 // extracellular region // traceable author statement ///NM_000618 // GO:0005615 // extracellular space // inferred from direct assay ///NM_000618 // GO:0005886 // plasma membrane // traceable author statement ///NM_000618 // GO:0016942 // insulin-like growth factor binding protein complex…	NM_000618 // GO:0005158 // insulin receptor binding // inferred from physical interaction ///NM_000618 // GO:0005159 // insulin-like growth factor receptor binding // inferred from physical interaction ///NM_000618 // GO:0005178 // integrin binding // inferred from direct assay ///NM_000618 // GO:0005179 // hormone activity // inferred from direct assay ///NM_000618 // GO:0005515 // protein bindi…		ENST00000307046 // Pfam // IPR016179 // Insulin-like///ENST00000337514 // Pfam // IPR016179 // Insulin-like///ENST00000392905 // Pfam // IPR016179 // Insulin-like///ENST00000424202 // Pfam // IPR016179 // Insulin-like///ENST00000456098 // Pfam // IPR016179 // Insulin-like///ENST00000392904 // Pfam // IPR016179 // Insulin-like	NM_000618///NM_001111283///NM_001111284///NM_001111285///XM_005268835	32	Hs.160562///Hs.604258///Hs.624759///Hs.708628
8089145	ABI3BP	10.1523	3.34373	10.1523	up	1.98804	-1.35569	main	chr3	25890	AB056106|AK299938|BC030221|BX648726|AK025204|AL833204	ABIfamily,member3(NESH)bindingprotein	ABI3BP	NM_015429 // GO:0010811 // positive regulation of cell-substrate adhesion // inferred from electronic annotation ///NM_015429 // GO:0030198 // extracellular matrix organization // inferred from electronic annotation ///ENST00000284322 // GO:0010811 // positive regulation of cell-substrate adhesion // inferred from electronic annotation ///ENST00000284322 // GO:0030198 // extracellular matrix orga…	NM_015429 // GO:0005614 // interstitial matrix // inferred from electronic annotation ///NM_015429 // GO:0005615 // extracellular space // inferred from direct assay ///NM_015429 // GO:0031012 // extracellular matrix // inferred from direct assay ///NM_015429 // GO:0005576 // extracellular region // inferred from electronic annotation ///NM_015429 // GO:0031012 // extracellular matrix // inferred…	NM_015429 // GO:0005518 // collagen binding // inferred from electronic annotation ///NM_015429 // GO:0008201 // heparin binding // inferred from electronic annotation ///NM_015429 // GO:0005539 // glycosaminoglycan binding // inferred from electronic annotation ///ENST00000284322 // GO:0005518 // collagen binding // inferred from electronic annotation ///ENST00000284322 // GO:0008201 // heparin …		ENST00000284322 // Pfam // IPR003961 // Fibronectin, type III///ENST00000471714 // Pfam // IPR003961 // Fibronectin, type III///ENST00000495591 // Pfam // IPR003961 // Fibronectin, type III	NM_015429	40	Hs.477015///Hs.737268
8155864	RORB	8.92438	3.15775	8.92438	up	2.39955	-0.758199	main	chr9	6096	AB307695|BC051830|BC093772|BC093774|BX647070|HQ709186	RAR-relatedorphanreceptorB	RORB	NM_006914 // GO:0006355 // regulation of transcription, DNA-templated // traceable author statement ///NM_006914 // GO:0006367 // transcription initiation from RNA polymerase II promoter // traceable author statement ///NM_006914 // GO:0007601 // visual perception // inferred from electronic annotation ///NM_006914 // GO:0010467 // gene expression // traceable author statement ///NM_006914 // GO:…	NM_006914 // GO:0005634 // nucleus // inferred from sequence or structural similarity ///NM_006914 // GO:0005654 // nucleoplasm // traceable author statement ///NM_006914 // GO:0005634 // nucleus // inferred from electronic annotation ///ENST00000376896 // GO:0005634 // nucleus // inferred from sequence or structural similarity ///ENST00000376896 // GO:0005654 // nucleoplasm // traceable author s…	NM_006914 // GO:0003700 // sequence-specific DNA binding transcription factor activity // inferred from sequence or structural similarity ///NM_006914 // GO:0003707 // steroid hormone receptor activity // inferred from electronic annotation ///NM_006914 // GO:0004879 // ligand-activated sequence-specific DNA binding RNA polymerase II transcription factor activity // inferred from electronic annot…		ENST00000376896 // Pfam // IPR000536 // Nuclear hormone receptor, ligand-binding, core///ENST00000376896 // Pfam // IPR001628 // Zinc finger, nuclear hormone receptor-type///ENST00000396204 // Pfam // IPR000536 // Nuclear hormone receptor, ligand-binding, core///ENST00000396204 // Pfam // IPR001628 // Zinc finger, nuclear hormone receptor-type	NM_006914	38	Hs.494178///Hs.592803///Hs.655676
8147030	STMN2	7.61821	2.92945	7.61821	up	0.825112	-2.10434	main	chr8	11075	AK292737|AK297594|AK299500|AK308557|AK309130|BC006302|BT020034|CR456833|D50375|AK297485|AK091336|AK092187	stathmin2	STMN2	NM_001199214 // GO:0007026 // negative regulation of microtubule depolymerization // inferred from direct assay ///NM_001199214 // GO:0010976 // positive regulation of neuron projection development // inferred from direct assay ///NM_001199214 // GO:0010977 // negative regulation of neuron projection development // inferred from direct assay ///NM_001199214 // GO:0031115 // negative regulation of…	NM_001199214 // GO:0005737 // cytoplasm // inferred from direct assay ///NM_001199214 // GO:0005768 // endosome // inferred from electronic annotation ///NM_001199214 // GO:0005794 // Golgi apparatus // inferred from electronic annotation ///NM_001199214 // GO:0016020 // membrane // inferred from electronic annotation ///NM_001199214 // GO:0030027 // lamellipodium // inferred from direct assay //…	NM_001199214 // GO:0005515 // protein binding // inferred from physical interaction ///NM_001199214 // GO:0048306 // calcium-dependent protein binding // inferred from physical interaction ///NM_007029 // GO:0005515 // protein binding // inferred from physical interaction ///NM_007029 // GO:0048306 // calcium-dependent protein binding // inferred from physical interaction ///ENST00000220876 // GO…		ENST00000220876 // Pfam // IPR000956 // Stathmin family///ENST00000518111 // Pfam // IPR000956 // Stathmin family///ENST00000518491 // Pfam // IPR000956 // Stathmin family	NM_001199214///NM_007029	27	Hs.521651
8043995	IL1R1	6.72879	2.75035	6.72879	up	1.39171	-1.35863	main	chr2	3554	BC067506|BC067507|BC067508|BC075062|BC075063|M27492	interleukin1receptor,typeI	IL1R1	NM_000877 // GO:0006955 // immune response // traceable author statement ///NM_000877 // GO:0007166 // cell surface receptor signaling pathway // traceable author statement ///NM_000877 // GO:0050727 // regulation of inflammatory response // inferred from electronic annotation ///NM_000877 // GO:0070498 // interleukin-1-mediated signaling pathway // inferred from direct assay ///NM_000877 // GO:0…	NM_000877 // GO:0005576 // extracellular region // inferred from electronic annotation ///NM_000877 // GO:0005886 // plasma membrane // traceable author statement ///NM_000877 // GO:0005887 // integral component of plasma membrane // traceable author statement ///NM_000877 // GO:0009986 // cell surface // inferred from electronic annotation ///NM_000877 // GO:0016020 // membrane // inferred from …	NM_000877 // GO:0002020 // protease binding // inferred from electronic annotation ///NM_000877 // GO:0004871 // signal transducer activity // traceable author statement ///NM_000877 // GO:0004888 // transmembrane signaling receptor activity // traceable author statement ///NM_000877 // GO:0004908 // interleukin-1 receptor activity // inferred from direct assay ///NM_000877 // GO:0004909 // inter…	NM_000877 // GenMAPP // Hypertrophy_model///NM_001288706 // GenMAPP // Hypertrophy_model///XM_005263929 // GenMAPP // Hypertrophy_model///XR_244889 // GenMAPP // Hypertrophy_model///ENST00000409288 // GenMAPP // Hypertrophy_model///ENST00000409329 // GenMAPP // Hypertrophy_model///ENST00000409589 // GenMAPP // Hypertrophy_model///ENST00000409929 // GenMAPP // Hypertrophy_model///ENST00000410023 /…	ENST00000409288 // Pfam // IPR000157 // Toll/interleukin-1 receptor homology (TIR) domain///ENST00000409288 // Pfam // IPR013098 // Immunoglobulin I-set///ENST00000409329 // Pfam // IPR000157 // Toll/interleukin-1 receptor homology (TIR) domain///ENST00000409329 // Pfam // IPR013098 // Immunoglobulin I-set///ENST00000409589 // Pfam // IPR013098 // Immunoglobulin I-set///ENST00000409929 // Pfam //…	NM_000877///NM_001288706///XM_005263929///XR_244889	27	Hs.701982///Hs.710940
8125919	FKBP5	5.04632	2.33523	5.04632	up	1.95565	-0.37958	main	chr6	2289	AF194172|AK302704|AK303356|BC042605|BC111050|U71321|HM245391	FK506bindingprotein5	FKBP5	NM_001145775 // GO:0000413 // protein peptidyl-prolyl isomerization // inferred from direct assay ///NM_001145775 // GO:0000413 // protein peptidyl-prolyl isomerization // inferred from electronic annotation ///NM_001145775 // GO:0006457 // protein folding // traceable author statement ///NM_001145775 // GO:0061077 // chaperone-mediated protein folding // inferred from direct assay ///NM_00114577…	NM_001145775 // GO:0005634 // nucleus // inferred from direct assay ///NM_001145775 // GO:0005730 // nucleolus // inferred from direct assay ///NM_001145775 // GO:0005789 // endoplasmic reticulum membrane // not recorded ///NM_001145775 // GO:0070062 // extracellular vesicular exosome // inferred from direct assay ///NM_001145775 // GO:0005634 // nucleus // inferred from electronic annotation ///…	NM_001145775 // GO:0003755 // peptidyl-prolyl cis-trans isomerase activity // inferred from direct assay ///NM_001145775 // GO:0005528 // FK506 binding // not recorded ///NM_001145775 // GO:0031072 // heat shock protein binding // inferred from physical interaction ///NM_001145775 // GO:0003755 // peptidyl-prolyl cis-trans isomerase activity // inferred from electronic annotation ///NM_001145775 …		ENST00000357266 // Pfam // IPR001179 // Peptidyl-prolyl cis-trans isomerase, FKBP-type, domain///ENST00000357266 // Pfam // IPR001440 // Tetratricopeptide TPR1///ENST00000536438 // Pfam // IPR001179 // Peptidyl-prolyl cis-trans isomerase, FKBP-type, domain///ENST00000536438 // Pfam // IPR001440 // Tetratricopeptide TPR1///ENST00000539068 // Pfam // IPR001179 // Peptidyl-prolyl cis-trans isomerase…	NM_001145775///NM_001145776///NM_004117///NM_001145777	39	Hs.407190
7977933	SLC7A8	4.03969	2.01424	4.03969	up	1.6217	-0.392548	main	chr14	23428	AB037669|AF087908|AF087911|AF171669|AK094550|AK296702|AK300384|AL365342|AL365343|AL365344|AL365345|AL365346|AL365414|BC052250	solutecarrierfamily7(aminoacidtransporterlightchain,Lsystem),member8	SLC7A8	NM_001267036 // GO:0006520 // cellular amino acid metabolic process // traceable author statement ///NM_001267036 // GO:0006810 // transport // traceable author statement ///NM_001267036 // GO:0006811 // ion transport // traceable author statement ///NM_001267036 // GO:0006865 // amino acid transport // inferred from direct assay ///NM_001267036 // GO:0006865 // amino acid transport // traceable …	NM_001267036 // GO:0005737 // cytoplasm // inferred from electronic annotation ///NM_001267036 // GO:0005886 // plasma membrane // inferred from direct assay ///NM_001267036 // GO:0005886 // plasma membrane // traceable author statement ///NM_001267036 // GO:0005887 // integral component of plasma membrane // traceable author statement ///NM_001267036 // GO:0016323 // basolateral plasma membrane …	NM_001267036 // GO:0005515 // protein binding // inferred from physical interaction ///NM_001267036 // GO:0015101 // organic cation transmembrane transporter activity // inferred from direct assay ///NM_001267036 // GO:0015171 // amino acid transmembrane transporter activity // not recorded ///NM_001267036 // GO:0015171 // amino acid transmembrane transporter activity // inferred from direct assa…		ENST00000316902 // Pfam // IPR004841 // Amino acid permease/ SLC12A domain///ENST00000339733 // Pfam // IPR004841 // Amino acid permease/ SLC12A domain///ENST00000422941 // Pfam // IPR004841 // Amino acid permease/ SLC12A domain///ENST00000453702 // Pfam // IPR004841 // Amino acid permease/ SLC12A domain///ENST00000469263 // Pfam // IPR004841 // Amino acid permease/ SLC12A domain///ENST0000052970…	NM_001267036///NM_001267037///NM_012244///NM_182728///NR_049767	42	Hs.596643///Hs.722598///Hs.735363
8122099	ENPP1	4.03817	2.0137	4.03817	up	1.44088	-0.572817	main	chr6	5167	BC059375|D12485|M57736|BX537580	ectonucleotidepyrophosphatase/phosphodiesterase1	ENPP1	NM_006208 // GO:0006091 // generation of precursor metabolites and energy // inferred from direct assay ///NM_006208 // GO:0006200 // ATP catabolic process // inferred from sequence or structural similarity ///NM_006208 // GO:0006766 // vitamin metabolic process // traceable author statement ///NM_006208 // GO:0006767 // water-soluble vitamin metabolic process // traceable author statement ///NM_…	NM_006208 // GO:0005615 // extracellular space // inferred from direct assay ///NM_006208 // GO:0005765 // lysosomal membrane // inferred from direct assay ///NM_006208 // GO:0005886 // plasma membrane // inferred from direct assay ///NM_006208 // GO:0005886 // plasma membrane // traceable author statement ///NM_006208 // GO:0005887 // integral component of plasma membrane // inferred from sequen…	NM_006208 // GO:0003676 // nucleic acid binding // inferred from electronic annotation ///NM_006208 // GO:0004528 // phosphodiesterase I activity // inferred from sequence or structural similarity ///NM_006208 // GO:0004551 // nucleotide diphosphatase activity // inferred from direct assay ///NM_006208 // GO:0004551 // nucleotide diphosphatase activity // traceable author statement ///NM_006208 /…		ENST00000360971 // Pfam // IPR001212 // Somatomedin B domain///ENST00000360971 // Pfam // IPR001604 // DNA/RNA non-specific endonuclease///ENST00000360971 // Pfam // IPR002591 // Type I phosphodiesterase/nucleotide pyrophosphatase/phosphate transferase///ENST00000513998 // Pfam // IPR001212 // Somatomedin B domain///ENST00000513998 // Pfam // IPR002591 // Type I phosphodiesterase/nucleotide pyrop…	NM_006208	34	Hs.527295///Hs.453381///Hs.671580
7964834	CPM	3.96128	1.98597	3.96128	up	1.45176	-0.534206	main	chr12	1368	AF368463|BC022276	carboxypeptidaseM	CPM	NM_001005502 // GO:0006508 // proteolysis // inferred from electronic annotation ///NM_001005502 // GO:0009653 // anatomical structure morphogenesis // traceable author statement ///NM_001874 // GO:0006508 // proteolysis // inferred from electronic annotation ///NM_001874 // GO:0009653 // anatomical structure morphogenesis // traceable author statement ///NM_198320 // GO:0006508 // proteolysis //…	NM_001005502 // GO:0005886 // plasma membrane // inferred from electronic annotation ///NM_001005502 // GO:0031225 // anchored component of membrane // inferred from electronic annotation ///NM_001005502 // GO:0070062 // extracellular vesicular exosome // inferred from direct assay ///NM_001005502 // GO:0005886 // plasma membrane // traceable author statement ///NM_001005502 // GO:0016020 // memb…	NM_001005502 // GO:0004180 // carboxypeptidase activity // traceable author statement ///NM_001005502 // GO:0004181 // metallocarboxypeptidase activity // inferred from electronic annotation ///NM_001005502 // GO:0008270 // zinc ion binding // inferred from electronic annotation ///NM_001005502 // GO:0004180 // carboxypeptidase activity // inferred from electronic annotation ///NM_001005502 // GO…		ENST00000338356 // Pfam // IPR000834 // Peptidase M14, carboxypeptidase A///ENST00000338356 // Pfam // IPR007036 // Succinylglutamate desuccinylase/aspartoacylase///ENST00000546373 // Pfam // IPR000834 // Peptidase M14, carboxypeptidase A///ENST00000546373 // Pfam // IPR007036 // Succinylglutamate desuccinylase/aspartoacylase///ENST00000548954 // Pfam // IPR000834 // Peptidase M14, carboxypeptida…	NM_001005502///NM_001874///NM_198320///XM_005268653	31	Hs.654387///Hs.731804
7971461	LCP1	3.86137	1.94911	3.86137	up	0.964683	-0.984431	main	chr13	3936	AK097174|AK097275|AK300556|BC007673|BC010271|EU794648|J02923|M22300|AK093568	lymphocytecytosolicprotein1(L-plastin)	LCP1	NM_002298 // GO:0002286 // T cell activation involved in immune response // inferred from direct assay ///NM_002298 // GO:0010737 // protein kinase A signaling // inferred from mutant phenotype ///NM_002298 // GO:0016477 // cell migration // inferred from mutant phenotype ///NM_002298 // GO:0031100 // organ regeneration // inferred from electronic annotation ///NM_002298 // GO:0033157 // regulati…	NM_002298 // GO:0001725 // stress fiber // inferred from mutant phenotype ///NM_002298 // GO:0001726 // ruffle // inferred from mutant phenotype ///NM_002298 // GO:0001891 // phagocytic cup // inferred from electronic annotation ///NM_002298 // GO:0005615 // extracellular space // inferred from direct assay ///NM_002298 // GO:0005737 // cytoplasm // inferred from direct assay ///NM_002298 // GO:0…	NM_002298 // GO:0003779 // actin binding // non-traceable author statement ///NM_002298 // GO:0005509 // calcium ion binding // non-traceable author statement ///NM_002298 // GO:0042802 // identical protein binding // inferred from electronic annotation ///NM_002298 // GO:0051015 // actin filament binding // inferred from mutant phenotype ///NM_002298 // GO:0003779 // actin binding // inferred fr…		ENST00000323076 // Pfam // IPR001715 // Calponin homology domain///ENST00000323076 // Pfam // IPR002048 // EF-hand domain///ENST00000323076 // Pfam // IPR022613 // Calmodulin-regulated spectrin-associated protein, CH domain///ENST00000398576 // Pfam // IPR001715 // Calponin homology domain///ENST00000398576 // Pfam // IPR002048 // EF-hand domain///ENST00000398576 // Pfam // IPR022613 // Calmoduli…	NM_002298///XM_005266374	42	Hs.381099
8020183	IMPA2	3.66629	1.87432	3.66629	up	1.52992	-0.344397	main	chr18	3613	AF014398|AF200432|BC017176|BC031560|BT007061	inositol(myo)-1(or4)-monophosphatase2	IMPA2	NM_014214 // GO:0006021 // inositol biosynthetic process // inferred from electronic annotation ///NM_014214 // GO:0006796 // phosphate-containing compound metabolic process // traceable author statement ///NM_014214 // GO:0007165 // signal transduction // traceable author statement ///NM_014214 // GO:0043647 // inositol phosphate metabolic process // traceable author statement ///NM_014214 // GO…	NM_014214 // GO:0005737 // cytoplasm // inferred from direct assay ///NM_014214 // GO:0005829 // cytosol // traceable author statement ///ENST00000269159 // GO:0005737 // cytoplasm // inferred from direct assay ///ENST00000269159 // GO:0005829 // cytosol // traceable author statement ///ENST00000383376 // GO:0005737 // cytoplasm // inferred from direct assay ///ENST00000383376 // GO:0005829 // cy…	NM_014214 // GO:0008934 // inositol monophosphate 1-phosphatase activity // inferred from direct assay ///NM_014214 // GO:0042803 // protein homodimerization activity // inferred from physical interaction ///NM_014214 // GO:0046872 // metal ion binding // inferred from electronic annotation ///NM_014214 // GO:0052832 // inositol monophosphate 3-phosphatase activity // inferred from electronic ann…	NM_014214 // HumanCyc // PWY-2301///AF014398 // HumanCyc // PWY-2301///AF200432 // HumanCyc // PWY-2301///BC017176 // HumanCyc // PWY-2301	ENST00000269159 // Pfam // IPR000760 // Inositol monophosphatase///ENST00000383376 // Pfam // IPR000760 // Inositol monophosphatase///ENST00000586230 // Pfam // IPR000760 // Inositol monophosphatase///ENST00000588927 // Pfam // IPR000760 // Inositol monophosphatase///ENST00000589238 // Pfam // IPR000760 // Inositol monophosphatase///ENST00000590107 // Pfam // IPR000760 // Inositol monophosphatase…	NM_014214	28	Hs.743311
8169145	MUM1L1	3.4767	1.79772	3.4767	up	1.12096	-0.676762	main	chrX	139221	BC031229	melanomaassociatedantigen(mutated)1-like1	MUM1L1		NM_001171020 // GO:0070062 // extracellular vesicular exosome // inferred from direct assay ///NM_152423 // GO:0070062 // extracellular vesicular exosome // inferred from direct assay ///ENST00000337685 // GO:0070062 // extracellular vesicular exosome // inferred from direct assay ///ENST00000357175 // GO:0070062 // extracellular vesicular exosome // inferred from direct assay ///ENST00000372552 …				NM_001171020///NM_152423	25	Hs.592221///Hs.10653
8005048	MYOCD	3.27158	1.70999	3.27158	up	1.52483	-0.185161	main	chr17	93649	AF532596|AK097821|AK292885|AY764180|BC126307|BC143391	myocardin	MYOCD	NM_001146312 // GO:0001666 // response to hypoxia // inferred from expression pattern ///NM_001146312 // GO:0003257 // positive regulation of transcription from RNA polymerase II promoter involved in myocardial precursor cell differentiation // inferred from direct assay ///NM_001146312 // GO:0006366 // transcription from RNA polymerase II promoter // inferred from sequence or structural similari…	NM_001146312 // GO:0005634 // nucleus // inferred from direct assay ///NM_001146312 // GO:0005634 // nucleus // inferred from electronic annotation ///NM_153604 // GO:0005634 // nucleus // inferred from direct assay ///NM_153604 // GO:0005634 // nucleus // inferred from electronic annotation ///ENST00000343344 // GO:0005634 // nucleus // inferred from direct assay ///ENST00000343344 // GO:0005634…	NM_001146312 // GO:0001046 // core promoter sequence-specific DNA binding // inferred from direct assay ///NM_001146312 // GO:0001076 // RNA polymerase II transcription factor binding transcription factor activity // inferred from sequence or structural similarity ///NM_001146312 // GO:0001077 // RNA polymerase II core promoter proximal region sequence-specific DNA binding transcription factor ac…		ENST00000343344 // Pfam // IPR003034 // SAP domain///ENST00000343344 // Pfam // IPR004018 // RPEL repeat///ENST00000425538 // Pfam // IPR003034 // SAP domain///ENST00000425538 // Pfam // IPR004018 // RPEL repeat///ENST00000443061 // Pfam // IPR003034 // SAP domain	NM_001146312///NM_153604	37	Hs.567641///Hs.462257///Hs.608235///Hs.614281
7997642	CRISPLD2	3.12869	1.64556	3.12869	up	1.06149	-0.584063	main	chr16	83716	AY358790|BC063012|AK027395	cysteine-richsecretoryproteinLCCLdomaincontaining2	CRISPLD2	NM_031476 // GO:0030198 // extracellular matrix organization // inferred from electronic annotation ///NM_031476 // GO:0030324 // lung development // inferred from electronic annotation ///NM_031476 // GO:0060325 // face morphogenesis // inferred from mutant phenotype ///ENST00000262424 // GO:0030198 // extracellular matrix organization // inferred from electronic annotation ///ENST00000262424 //…	NM_031476 // GO:0005576 // extracellular region // inferred from electronic annotation ///NM_031476 // GO:0030133 // transport vesicle // inferred from direct assay ///NM_031476 // GO:0031012 // extracellular matrix // inferred from electronic annotation ///ENST00000262424 // GO:0005576 // extracellular region // inferred from electronic annotation ///ENST00000262424 // GO:0030133 // transport ve…	NM_031476 // GO:0008201 // heparin binding // inferred from electronic annotation ///NM_031476 // GO:0005539 // glycosaminoglycan binding // inferred from electronic annotation ///ENST00000262424 // GO:0008201 // heparin binding // inferred from electronic annotation ///ENST00000262424 // GO:0005539 // glycosaminoglycan binding // inferred from electronic annotation ///ENST00000567845 // GO:00082…		ENST00000262424 // Pfam // IPR004043 // LCCL domain///ENST00000262424 // Pfam // IPR014044 // CAP domain///ENST00000567845 // Pfam // IPR004043 // LCCL domain///ENST00000567845 // Pfam // IPR014044 // CAP domain///ENST00000564567 // Pfam // IPR004043 // LCCL domain///ENST00000564567 // Pfam // IPR014044 // CAP domain///ENST00000563066 // Pfam // IPR004043 // LCCL domain///ENST00000563066 // Pfam …	NM_031476	28	Hs.513779///Hs.617091
8086352	ULK4	3.04353	1.60575	3.04353	up	1.14106	-0.464687	main	chr3	54986	AK304341|BC040739|BC018795	unc-51likekinase4	ULK4	NM_017886 // GO:0003351 // epithelial cilium movement // inferred from electronic annotation ///NM_017886 // GO:0006468 // protein phosphorylation // inferred from electronic annotation ///NM_017886 // GO:0021591 // ventricular system development // inferred from electronic annotation ///NM_017886 // GO:0060271 // cilium morphogenesis // inferred from electronic annotation ///NM_017886 // GO:0016…		NM_017886 // GO:0004674 // protein serine/threonine kinase activity // inferred from electronic annotation ///NM_017886 // GO:0005524 // ATP binding // inferred from electronic annotation ///NM_017886 // GO:0000166 // nucleotide binding // inferred from electronic annotation ///NM_017886 // GO:0004672 // protein kinase activity // inferred from electronic annotation ///NM_017886 // GO:0016301 // …		ENST00000301831 // Pfam // IPR000719 // Protein kinase domain///ENST00000301831 // Pfam // IPR001245 // Serine-threonine/tyrosine-protein kinase catalytic domain	NM_017886	43	Hs.656192
8130556	SOD2|LOC100129518	3.02934	1.59901	3.02934	up	0.786766	-0.81224	main	chr6	6648///100129518	AK304766|BC012423|BC016934|BT006967|M36693|X15132|AK296809|DQ003134|AK097395	superoxidedismutase2,mitochondrial|uncharacterizedLOC100129518	SOD2|LOC100129518	NM_001024465 // GO:0000303 // response to superoxide // inferred from mutant phenotype ///NM_001024465 // GO:0001315 // age-dependent response to reactive oxygen species // inferred from mutant phenotype ///NM_001024465 // GO:0001666 // response to hypoxia // inferred from electronic annotation ///NM_001024465 // GO:0001836 // release of cytochrome c from mitochondria // inferred from sequence or…	NM_001024465 // GO:0005739 // mitochondrion // inferred from direct assay ///NM_001024465 // GO:0005743 // mitochondrial inner membrane // inferred from electronic annotation ///NM_001024465 // GO:0005759 // mitochondrial matrix // traceable author statement ///NM_001024465 // GO:0042645 // mitochondrial nucleoid // inferred from electronic annotation ///NM_001024465 // GO:0070062 // extracellula…	NM_001024465 // GO:0003677 // DNA binding // inferred from electronic annotation ///NM_001024465 // GO:0004784 // superoxide dismutase activity // inferred from direct assay ///NM_001024465 // GO:0004784 // superoxide dismutase activity // traceable author statement ///NM_001024465 // GO:0019825 // oxygen binding // inferred from electronic annotation ///NM_001024465 // GO:0030145 // manganese io…	BC012423 // HumanCyc // DETOX1-PWY///NM_000636 // HumanCyc // DETOX1-PWY///M36693 // HumanCyc // DETOX1-PWY///X15132 // HumanCyc // DETOX1-PWY	ENST00000367054 // Pfam // IPR019831 // Manganese/iron superoxide dismutase, N-terminal///ENST00000367054 // Pfam // IPR019832 // Manganese/iron superoxide dismutase, C-terminal///ENST00000367055 // Pfam // IPR019831 // Manganese/iron superoxide dismutase, N-terminal///ENST00000367055 // Pfam // IPR019832 // Manganese/iron superoxide dismutase, C-terminal///ENST00000444946 // Pfam // IPR019831 //…	NM_001024465///NM_001024466///NM_000636	23	Hs.487046///Hs.712708///Hs.123445///Hs.702118///Hs.731637
8103951	ACSL1	2.93953	1.55559	2.93953	up	1.09702	-0.458569	main	chr4	2180	AK292798|AK296550|AK296826|AK303486|BC050073|D10040|L09229	acyl-CoAsynthetaselong-chainfamilymember1	ACSL1	NM_001286708 // GO:0001676 // long-chain fatty acid metabolic process // inferred from direct assay ///NM_001286708 // GO:0007584 // response to nutrient // inferred from electronic annotation ///NM_001286708 // GO:0008610 // lipid biosynthetic process // inferred from direct assay ///NM_001286708 // GO:0014070 // response to organic cyclic compound // inferred from electronic annotation ///NM_00…	NM_001286708 // GO:0005739 // mitochondrion // inferred from direct assay ///NM_001286708 // GO:0005741 // mitochondrial outer membrane // traceable author statement ///NM_001286708 // GO:0005778 // peroxisomal membrane // inferred from electronic annotation ///NM_001286708 // GO:0005789 // endoplasmic reticulum membrane // traceable author statement ///NM_001286708 // GO:0005886 // plasma membra…	NM_001286708 // GO:0004467 // long-chain fatty acid-CoA ligase activity // inferred from direct assay ///NM_001286708 // GO:0004467 // long-chain fatty acid-CoA ligase activity // traceable author statement ///NM_001286708 // GO:0005524 // ATP binding // inferred from electronic annotation ///NM_001286708 // GO:0000166 // nucleotide binding // inferred from electronic annotation ///NM_001286708 /…	NM_001286708 // GenMAPP // Fatty_Acid_Degradation///NM_001286708 // GenMAPP // Mitochondrial_fatty_acid_betaoxidation///NM_001286710 // GenMAPP // Fatty_Acid_Degradation///NM_001286710 // GenMAPP // Mitochondrial_fatty_acid_betaoxidation///NM_001286711 // GenMAPP // Fatty_Acid_Degradation///NM_001286711 // GenMAPP // Mitochondrial_fatty_acid_betaoxidation///NM_001286712 // GenMAPP // Fatty_Acid_D…	ENST00000281455 // Pfam // IPR000873 // AMP-dependent synthetase/ligase///ENST00000454703 // Pfam // IPR000873 // AMP-dependent synthetase/ligase///ENST00000503407 // Pfam // IPR000873 // AMP-dependent synthetase/ligase///ENST00000504342 // Pfam // IPR000873 // AMP-dependent synthetase/ligase///ENST00000504900 // Pfam // IPR000873 // AMP-dependent synthetase/ligase///ENST00000507295 // Pfam // IP…	NM_001286708///NM_001286710///NM_001286711///NM_001286712///NM_001995	27	Hs.406678
8111490	PRLR	2.88163	1.52689	2.88163	up	0.14556	-1.38133	main	chr5	5618	AF166329|AF416618|AF416619|AF492470|AF493068|AF493069|BC059392|GU133399|M31661|AF349939	prolactinreceptor	PRLR	NM_000949 // GO:0006694 // steroid biosynthetic process // non-traceable author statement ///NM_000949 // GO:0007166 // cell surface receptor signaling pathway // non-traceable author statement ///NM_000949 // GO:0007171 // activation of transmembrane receptor protein tyrosine kinase activity // inferred from direct assay ///NM_000949 // GO:0007566 // embryo implantation // traceable author state…	NM_000949 // GO:0005576 // extracellular region // inferred from electronic annotation ///NM_000949 // GO:0005886 // plasma membrane // traceable author statement ///NM_000949 // GO:0009986 // cell surface // inferred from direct assay ///NM_000949 // GO:0016021 // integral component of membrane // inferred from electronic annotation ///NM_000949 // GO:0031904 // endosome lumen // traceable autho…	NM_000949 // GO:0004925 // prolactin receptor activity // non-traceable author statement ///NM_000949 // GO:0005515 // protein binding // inferred from physical interaction ///NM_000949 // GO:0017046 // peptide hormone binding // inferred from physical interaction ///NM_000949 // GO:0042803 // protein homodimerization activity // non-traceable author statement ///NM_000949 // GO:0042978 // ornith…	NM_000949 // GenMAPP // Ovarian_Infertility_Genes///NM_001204314 // GenMAPP // Ovarian_Infertility_Genes///NM_001204315 // GenMAPP // Ovarian_Infertility_Genes///NM_001204316 // GenMAPP // Ovarian_Infertility_Genes///NM_001204317 // GenMAPP // Ovarian_Infertility_Genes///NM_001204318 // GenMAPP // Ovarian_Infertility_Genes///NR_037910 // GenMAPP // Ovarian_Infertility_Genes///ENST00000310101 // G…	ENST00000310101 // Pfam // IPR015152 // Growth hormone/erythropoietin receptor, ligand binding///ENST00000310101 // Pfam // IPR015321 // Interleukin-6 receptor alpha, binding///ENST00000348262 // Pfam // IPR015152 // Growth hormone/erythropoietin receptor, ligand binding///ENST00000348262 // Pfam // IPR015321 // Interleukin-6 receptor alpha, binding///ENST00000513753 // Pfam // IPR015152 // Growt…	NM_000949///NM_001204314///NM_001204315///NM_001204316///NM_001204317///NM_001204318///NR_037910	25	Hs.368587///Hs.629448
8152703	FBXO32	2.79151	1.48105	2.79151	up	0.811575	-0.669472	main	chr8	114907	AY059629|BC024030|BC120963|BC120964|EF143260	F-boxprotein32	FBXO32	NM_058229 // GO:0014894 // response to denervation involved in regulation of muscle adaptation // inferred from sequence or structural similarity ///NM_058229 // GO:0016567 // protein ubiquitination // inferred from electronic annotation ///NM_058229 // GO:0014894 // response to denervation involved in regulation of muscle adaptation // inferred from electronic annotation ///NM_148177 // GO:00148…	NM_058229 // GO:0005730 // nucleolus // inferred from direct assay ///NM_058229 // GO:0030018 // Z disc // inferred from electronic annotation ///NM_058229 // GO:0005634 // nucleus // inferred from electronic annotation ///NM_058229 // GO:0005737 // cytoplasm // inferred from electronic annotation ///NM_148177 // GO:0005730 // nucleolus // inferred from direct assay ///NM_148177 // GO:0030018 // …	NM_058229 // GO:0005515 // protein binding // inferred from physical interaction ///NM_148177 // GO:0005515 // protein binding // inferred from physical interaction ///ENST00000287396 // GO:0005515 // protein binding // inferred from physical interaction ///ENST00000517956 // GO:0005515 // protein binding // inferred from physical interaction ///ENST00000517956 // GO:0005515 // protein binding //…			NM_058229///NM_148177///NM_001242463	28	Hs.403933///Hs.594942///Hs.596630///Hs.708951
8040292	GREB1	2.77749	1.47378	2.77749	up	1.31652	-0.15726	main	chr2	9687	AF245388|AF245389|AF245390|BC034455|BC054502	growthregulationbyestrogeninbreastcancer1	GREB1		NM_014668 // GO:0016021 // integral component of membrane // inferred from electronic annotation ///NM_014668 // GO:0016020 // membrane // inferred from electronic annotation ///NM_033090 // GO:0016021 // integral component of membrane // inferred from electronic annotation ///NM_033090 // GO:0016020 // membrane // inferred from electronic annotation ///NM_148903 // GO:0016021 // integral compone…				NM_014668///NM_033090///NM_148903	49	Hs.467733///Hs.611740
8138231	THSD7A	2.68064	1.42258	2.68064	up	1.17446	-0.248122	main	chr7	221981		thrombospondin,typeI,domaincontaining7A	THSD7A	NM_015204 // GO:0001525 // angiogenesis // inferred from electronic annotation ///NM_015204 // GO:0030154 // cell differentiation // inferred from electronic annotation ///ENST00000423059 // GO:0001525 // angiogenesis // inferred from electronic annotation ///ENST00000423059 // GO:0030154 // cell differentiation // inferred from electronic annotation	NM_015204 // GO:0005886 // plasma membrane // inferred from electronic annotation ///NM_015204 // GO:0016021 // integral component of membrane // inferred from electronic annotation ///NM_015204 // GO:0070062 // extracellular vesicular exosome // inferred from direct assay ///NM_015204 // GO:0005576 // extracellular region // inferred from electronic annotation ///NM_015204 // GO:0016020 // membr…			ENST00000423059 // Pfam // IPR000884 // Thrombospondin, type 1 repeat	NM_015204	29	Hs.120855///Hs.602690///Hs.618030///Hs.618882
7999909	GPRC5B	2.61785	1.38838	2.61785	up	0.633068	-0.755317	main	chr16	51704	AF181862|AF202640|AK295204|AK302838|AL137684|BC034467|FJ529380|AK294680|AK296754|AK315989	Gprotein-coupledreceptor,classC,group5,memberB	GPRC5B	NM_016235 // GO:0007186 // G-protein coupled receptor signaling pathway // inferred from electronic annotation ///NM_016235 // GO:0007626 // locomotory behavior // inferred from electronic annotation ///NM_016235 // GO:0010976 // positive regulation of neuron projection development // inferred from electronic annotation ///NM_016235 // GO:0043123 // positive regulation of I-kappaB kinase/NF-kappa…	NM_016235 // GO:0005615 // extracellular space // inferred from direct assay ///NM_016235 // GO:0005634 // nucleus // inferred from direct assay ///NM_016235 // GO:0005730 // nucleolus // inferred from direct assay ///NM_016235 // GO:0005886 // plasma membrane // inferred from electronic annotation ///NM_016235 // GO:0009986 // cell surface // inferred from sequence or structural similarity ///NM…	NM_016235 // GO:0001664 // G-protein coupled receptor binding // inferred from sequence or structural similarity ///NM_016235 // GO:0004930 // G-protein coupled receptor activity // inferred from electronic annotation ///NM_016235 // GO:0019901 // protein kinase binding // inferred from sequence or structural similarity ///NM_016235 // GO:0030295 // protein kinase activator activity // inferred f…	NM_016235 // GenMAPP // GPCRDB_Class_C_Metabotropic_glutamate_pheromone///XM_006721051 // GenMAPP // GPCRDB_Class_C_Metabotropic_glutamate_pheromone///XM_006721052 // GenMAPP // GPCRDB_Class_C_Metabotropic_glutamate_pheromone///ENST00000300571 // GenMAPP // GPCRDB_Class_C_Metabotropic_glutamate_pheromone///ENST00000535671 // GenMAPP // GPCRDB_Class_C_Metabotropic_glutamate_pheromone///ENST0000056…	ENST00000300571 // Pfam // IPR017978 // GPCR, family 3, C-terminal///ENST00000535671 // Pfam // IPR017978 // GPCR, family 3, C-terminal///ENST00000569479 // Pfam // IPR017978 // GPCR, family 3, C-terminal///ENST00000569847 // Pfam // IPR017978 // GPCR, family 3, C-terminal	NM_016235///XM_006721051///XM_006721052	28	Hs.148685///Hs.613036///Hs.656664///Hs.737868
8145766	NRG1	2.59573	1.37614	2.59573	up	0.631008	-0.74513	main	chr8	3084	AF176921	neuregulin1	NRG1	AF176921 // GO:0000165 // MAPK cascade // inferred from electronic annotation ///AF176921 // GO:0000902 // cell morphogenesis // inferred from electronic annotation ///AF176921 // GO:0003161 // cardiac conduction system development // inferred from electronic annotation ///AF176921 // GO:0003222 // ventricular trabecula myocardium morphogenesis // inferred from direct assay ///AF176921 // GO:0007…	AF176921 // GO:0005576 // extracellular region // non-traceable author statement ///AF176921 // GO:0005576 // extracellular region // traceable author statement ///AF176921 // GO:0005615 // extracellular space // inferred from direct assay ///AF176921 // GO:0005634 // nucleus // inferred from electronic annotation ///AF176921 // GO:0005737 // cytoplasm // inferred from electronic annotation ///AF…	AF176921 // GO:0003712 // transcription cofactor activity // inferred from direct assay ///AF176921 // GO:0005102 // receptor binding // inferred from physical interaction ///AF176921 // GO:0005125 // cytokine activity // traceable author statement ///AF176921 // GO:0005176 // ErbB-2 class receptor binding // inferred from electronic annotation ///AF176921 // GO:0005515 // protein binding // infe…				23	Hs.453951///Hs.668810
8004510	CD68|SNORA67|LOC101928634	2.58089	1.36787	2.58089	up	0.811077	-0.55679	main	chr17	968///26781///101928634	AK290238|AK298055|AK301223|BC015557|BT009923|AB209593	CD68molecule|smallnucleolarRNA,H/ACAbox67|uncharacterizedLOC101928634	CD68|SNORA67|LOC101928634	NM_001040059 // GO:0071310 // cellular response to organic substance // inferred from electronic annotation ///NM_001251 // GO:0071310 // cellular response to organic substance // inferred from electronic annotation ///ENST00000250092 // GO:0071310 // cellular response to organic substance // inferred from electronic annotation ///ENST00000380498 // GO:0071310 // cellular response to organic subs…	NM_001040059 // GO:0005765 // lysosomal membrane // inferred from electronic annotation ///NM_001040059 // GO:0005886 // plasma membrane // inferred from electronic annotation ///NM_001040059 // GO:0010008 // endosome membrane // inferred from electronic annotation ///NM_001040059 // GO:0016020 // membrane // traceable author statement ///NM_001040059 // GO:0016021 // integral component of membra…	ENST00000581621 // GO:0000166 // nucleotide binding // inferred from electronic annotation ///ENST00000581621 // GO:0000339 // RNA cap binding // traceable author statement ///ENST00000581621 // GO:0003676 // nucleic acid binding // inferred from electronic annotation ///ENST00000581621 // GO:0003723 // RNA binding // inferred from electronic annotation ///ENST00000581621 // GO:0003725 // double-…		ENST00000250092 // Pfam // IPR002000 // Lysosome-associated membrane glycoprotein///ENST00000380498 // Pfam // IPR002000 // Lysosome-associated membrane glycoprotein///ENST00000584502 // Pfam // IPR002000 // Lysosome-associated membrane glycoprotein///ENST00000584180 // Pfam // IPR002000 // Lysosome-associated membrane glycoprotein	NM_001040059///NM_001251	26	Hs.647419///Hs.614792///Hs.716693
8101762	SNCA	2.5687	1.36104	2.5687	up	0.509809	-0.851232	main	chr4	6622	AK290169|AY049786|BC013293|BC108275|CR457058|CR541653|D31839|JN709859|JN709860|JN709861|JN709862|JN709863|JN709864|JN709865|JN709866|JN709867|JN709868|JN709869|L08850|L36674|L36675	synuclein,alpha(nonA4componentofamyloidprecursor)	SNCA	NM_000345 // GO:0001774 // microglial cell activation // inferred from electronic annotation ///NM_000345 // GO:0001921 // positive regulation of receptor recycling // inferred from direct assay ///NM_000345 // GO:0001933 // negative regulation of protein phosphorylation // inferred from electronic annotation ///NM_000345 // GO:0001956 // positive regulation of neurotransmitter secretion // infer…	NM_000345 // GO:0005576 // extracellular region // traceable author statement ///NM_000345 // GO:0005634 // nucleus // inferred from direct assay ///NM_000345 // GO:0005640 // nuclear outer membrane // inferred from electronic annotation ///NM_000345 // GO:0005737 // cytoplasm // inferred from direct assay ///NM_000345 // GO:0005739 // mitochondrion // inferred from electronic annotation ///NM_00…	NM_000345 // GO:0000287 // magnesium ion binding // inferred from direct assay ///NM_000345 // GO:0005504 // fatty acid binding // inferred from direct assay ///NM_000345 // GO:0005507 // copper ion binding // inferred from direct assay ///NM_000345 // GO:0005509 // calcium ion binding // inferred from direct assay ///NM_000345 // GO:0005515 // protein binding // inferred from physical interactio…		ENST00000345009 // Pfam // IPR001058 // Synuclein///ENST00000394986 // Pfam // IPR001058 // Synuclein///ENST00000394989 // Pfam // IPR001058 // Synuclein///ENST00000394991 // Pfam // IPR001058 // Synuclein///ENST00000420646 // Pfam // IPR001058 // Synuclein///ENST00000505199 // Pfam // IPR001058 // Synuclein///ENST00000506691 // Pfam // IPR001058 // Synuclein///ENST00000508895 // Pfam // IPR00105…	NM_000345///NM_001146054///NM_007308///NM_001146055	34	Hs.21374///Hs.604559
8162394	ASPN	2.51445	1.33024	2.51445	up	0.376673	-0.953571	main	chr9	54829	AK304501|AY029191|AY358329|BC063114|BC022059|AF316824	asporin	ASPN	NM_001193335 // GO:0030282 // bone mineralization // inferred from direct assay ///NM_001193335 // GO:0030512 // negative regulation of transforming growth factor beta receptor signaling pathway // inferred from direct assay ///NM_001193335 // GO:0070171 // negative regulation of tooth mineralization // inferred from sequence or structural similarity ///NM_001193335 // GO:0030512 // negative regu…	NM_001193335 // GO:0005578 // proteinaceous extracellular matrix // inferred from direct assay ///NM_001193335 // GO:0031012 // extracellular matrix // inferred from direct assay ///NM_001193335 // GO:0005576 // extracellular region // inferred from electronic annotation ///NM_001193335 // GO:0005578 // proteinaceous extracellular matrix // inferred from electronic annotation ///ENST00000375543 /…	NM_001193335 // GO:0005509 // calcium ion binding // inferred from direct assay ///NM_001193335 // GO:0005518 // collagen binding // inferred from electronic annotation ///NM_001193335 // GO:0005509 // calcium ion binding // inferred from electronic annotation ///ENST00000375543 // GO:0005509 // calcium ion binding // inferred from direct assay ///ENST00000375543 // GO:0005518 // collagen binding…		ENST00000375543 // Pfam // IPR000372 // Leucine-rich repeat-containing N-terminal///ENST00000375543 // Pfam // IPR001611 // Leucine-rich repeat///ENST00000375544 // Pfam // IPR000372 // Leucine-rich repeat-containing N-terminal///ENST00000375544 // Pfam // IPR001611 // Leucine-rich repeat	NM_001193335///NM_017680	33	Hs.435655///Hs.664385
8046086	CERS6	2.50976	1.32755	2.50976	up	1.23553	-0.092018	main	chr2	253782	BC030800|BC109284|BC109285	ceramidesynthase6	CERS6	NM_001256126 // GO:0006355 // regulation of transcription, DNA-templated // inferred from electronic annotation ///NM_001256126 // GO:0006665 // sphingolipid metabolic process // traceable author statement ///NM_001256126 // GO:0030148 // sphingolipid biosynthetic process // traceable author statement ///NM_001256126 // GO:0044281 // small molecule metabolic process // traceable author statement …	NM_001256126 // GO:0005789 // endoplasmic reticulum membrane // traceable author statement ///NM_001256126 // GO:0016021 // integral component of membrane // inferred from electronic annotation ///NM_001256126 // GO:0031965 // nuclear membrane // inferred from electronic annotation ///NM_001256126 // GO:0005634 // nucleus // inferred from electronic annotation ///NM_001256126 // GO:0005783 // end…	NM_001256126 // GO:0003700 // sequence-specific DNA binding transcription factor activity // inferred from electronic annotation ///NM_001256126 // GO:0043565 // sequence-specific DNA binding // inferred from electronic annotation ///NM_001256126 // GO:0050291 // sphingosine N-acyltransferase activity // inferred from electronic annotation ///NM_001256126 // GO:0003677 // DNA binding // inferred …		ENST00000305747 // Pfam // IPR001356 // Homeobox domain///ENST00000305747 // Pfam // IPR006634 // TRAM/LAG1/CLN8 homology domain///ENST00000392687 // Pfam // IPR001356 // Homeobox domain///ENST00000392687 // Pfam // IPR006634 // TRAM/LAG1/CLN8 homology domain	NM_001256126///NM_203463	33	Hs.506829///Hs.743222///Hs.604034
7968351	MEDAG	2.50775	1.32639	2.50775	up	1.22092	-0.105471	main	chr13	84935	AK027740|BC040165|BC101624|BC101626	mesentericestrogen-dependentadipogenesis	MEDAG	NM_032849 // GO:0045600 // positive regulation of fat cell differentiation // inferred from sequence or structural similarity ///NM_032849 // GO:0045600 // positive regulation of fat cell differentiation // inferred from electronic annotation ///ENST00000380482 // GO:0045600 // positive regulation of fat cell differentiation // inferred from sequence or structural similarity ///ENST00000380482 //…	NM_032849 // GO:0005737 // cytoplasm // inferred from direct assay ///NM_032849 // GO:0005737 // cytoplasm // inferred from electronic annotation ///ENST00000380482 // GO:0005737 // cytoplasm // inferred from direct assay ///ENST00000380482 // GO:0005737 // cytoplasm // inferred from electronic annotation ///AK027740 // GO:0005737 // cytoplasm // inferred from direct assay ///AK027740 // GO:00057…				NM_032849	25	Hs.147880///Hs.708377
8092970	APOD	2.50774	1.32639	2.50774	up	1.08416	-0.242222	main	chr3	347	BC007402|BT019860|BT019861|CR456838|CR541773|J02611|AK294523	apolipoproteinD	APOD	NM_001647 // GO:0000302 // response to reactive oxygen species // inferred from direct assay ///NM_001647 // GO:0001525 // angiogenesis // non-traceable author statement ///NM_001647 // GO:0006006 // glucose metabolic process // inferred from direct assay ///NM_001647 // GO:0006629 // lipid metabolic process // inferred from direct assay ///NM_001647 // GO:0006869 // lipid transport // non-tracea…	NM_001647 // GO:0005576 // extracellular region // non-traceable author statement ///NM_001647 // GO:0005615 // extracellular space // inferred from direct assay ///NM_001647 // GO:0005783 // endoplasmic reticulum // inferred from sequence or structural similarity ///NM_001647 // GO:0022626 // cytosolic ribosome // inferred from sequence or structural similarity ///NM_001647 // GO:0030425 // dend…	NM_001647 // GO:0005319 // lipid transporter activity // non-traceable author statement ///NM_001647 // GO:0005515 // protein binding // inferred from physical interaction ///NM_001647 // GO:0015485 // cholesterol binding // inferred from direct assay ///NM_001647 // GO:0005215 // transporter activity // inferred from electronic annotation ///NM_001647 // GO:0008289 // lipid binding // inferred f…		ENST00000343267 // Pfam // IPR000566 // Lipocalin/cytosolic fatty-acid binding domain///ENST00000343267 // Pfam // IPR005657 // Triabin, pallidipin/procalin///ENST00000421243 // Pfam // IPR000566 // Lipocalin/cytosolic fatty-acid binding domain///ENST00000421243 // Pfam // IPR005657 // Triabin, pallidipin/procalin///ENST00000453131 // Pfam // IPR000566 // Lipocalin/cytosolic fatty-acid binding do…	NM_001647	28	Hs.522555
8122660	UST	2.4616	1.2996	2.4616	up	0.863645	-0.435951	main	chr6	10090	AB020316|AJ420554|AK292922|BC093668|BC093694	uronyl-2-sulfotransferase	UST	NM_005715 // GO:0005975 // carbohydrate metabolic process // traceable author statement ///NM_005715 // GO:0006477 // protein sulfation // traceable author statement ///NM_005715 // GO:0030203 // glycosaminoglycan metabolic process // traceable author statement ///NM_005715 // GO:0030204 // chondroitin sulfate metabolic process // traceable author statement ///NM_005715 // GO:0030208 // dermatan …	NM_005715 // GO:0000139 // Golgi membrane // traceable author statement ///NM_005715 // GO:0016021 // integral component of membrane // inferred from electronic annotation ///NM_005715 // GO:0000139 // Golgi membrane // inferred from electronic annotation ///NM_005715 // GO:0005794 // Golgi apparatus // inferred from electronic annotation ///NM_005715 // GO:0016020 // membrane // inferred from el…	NM_005715 // GO:0008146 // sulfotransferase activity // inferred from electronic annotation ///NM_005715 // GO:0008146 // sulfotransferase activity // traceable author statement ///NM_005715 // GO:0016740 // transferase activity // inferred from electronic annotation ///ENST00000367463 // GO:0008146 // sulfotransferase activity // inferred from electronic annotation ///ENST00000367463 // GO:00017…		ENST00000367463 // Pfam // IPR005331 // Sulfotransferase///ENST00000367463 // Pfam // IPR009729 // Galactose-3-O-sulfotransferase	NM_005715///XM_005266790	35	Hs.657370///Hs.594962
8100154	CORIN	2.451	1.29337	2.451	up	1.06593	-0.227437	main	chr4	10699	AF133845|AK297675|AK302816|AK304038|AK304466|BC110451|BX648285	corin,serinepeptidase	CORIN	NM_001278585 // GO:0003050 // regulation of systemic arterial blood pressure by atrial natriuretic peptide // inferred from mutant phenotype ///NM_001278585 // GO:0003050 // regulation of systemic arterial blood pressure by atrial natriuretic peptide // inferred from sequence or structural similarity ///NM_001278585 // GO:0006508 // proteolysis // inferred from direct assay ///NM_001278585 // GO:…	NM_001278585 // GO:0005576 // extracellular region // inferred from electronic annotation ///NM_001278585 // GO:0005886 // plasma membrane // inferred from electronic annotation ///NM_001278585 // GO:0005887 // integral component of plasma membrane // inferred from direct assay ///NM_001278585 // GO:0009986 // cell surface // inferred from electronic annotation ///NM_001278585 // GO:0016021 // in…	NM_001278585 // GO:0004252 // serine-type endopeptidase activity // inferred from direct assay ///NM_001278585 // GO:0070008 // serine-type exopeptidase activity // inferred from electronic annotation ///NM_001278585 // GO:0003824 // catalytic activity // inferred from electronic annotation ///NM_001278585 // GO:0004252 // serine-type endopeptidase activity // inferred from electronic annotation …	NM_001278585 // GenMAPP // Smooth_muscle_contraction///NM_001278586 // GenMAPP // Smooth_muscle_contraction///NM_006587 // GenMAPP // Smooth_muscle_contraction///ENST00000273857 // GenMAPP // Smooth_muscle_contraction///ENST00000502252 // GenMAPP // Smooth_muscle_contraction///ENST00000503821 // GenMAPP // Smooth_muscle_contraction///ENST00000504584 // GenMAPP // Smooth_muscle_contraction///ENST0…	ENST00000273857 // Pfam // IPR001254 // Peptidase S1///ENST00000273857 // Pfam // IPR002172 // Low-density lipoprotein (LDL) receptor class A repeat///ENST00000273857 // Pfam // IPR020067 // Frizzled domain///ENST00000502252 // Pfam // IPR001254 // Peptidase S1///ENST00000502252 // Pfam // IPR002172 // Low-density lipoprotein (LDL) receptor class A repeat///ENST00000502252 // Pfam // IPR020067 //…	NM_001278585///NM_001278586///NM_006587	26	Hs.518618///Hs.604887
8109333	GPX3	2.44341	1.2889	2.44341	up	1.08955	-0.199341	main	chr5	2878	AF217787|BC013601|BC035841|BC050378|BC066949|D00632	glutathioneperoxidase3(plasma)	GPX3	NM_002084 // GO:0006982 // response to lipid hydroperoxide // traceable author statement ///NM_002084 // GO:0042744 // hydrogen peroxide catabolic process // traceable author statement ///NM_002084 // GO:0051289 // protein homotetramerization // inferred from direct assay ///NM_002084 // GO:0055114 // oxidation-reduction process // inferred from electronic annotation ///NM_002084 // GO:0006979 //…	NM_002084 // GO:0005576 // extracellular region // traceable author statement ///NM_002084 // GO:0005615 // extracellular space // inferred from direct assay ///NM_002084 // GO:0070062 // extracellular vesicular exosome // inferred from direct assay ///NM_002084 // GO:0005576 // extracellular region // inferred from electronic annotation ///ENST00000388825 // GO:0005576 // extracellular region //…	NM_002084 // GO:0004602 // glutathione peroxidase activity // not recorded ///NM_002084 // GO:0004602 // glutathione peroxidase activity // inferred from direct assay ///NM_002084 // GO:0008134 // transcription factor binding // traceable author statement ///NM_002084 // GO:0008430 // selenium binding // inferred from direct assay ///NM_002084 // GO:0004601 // peroxidase activity // inferred from…	NM_002084 // HumanCyc // PWY-4081///BC013601 // HumanCyc // PWY-4081///D00632 // HumanCyc // PWY-4081	ENST00000388825 // Pfam // IPR000889 // Glutathione peroxidase///ENST00000520059 // Pfam // IPR000889 // Glutathione peroxidase///ENST00000521632 // Pfam // IPR000889 // Glutathione peroxidase///ENST00000521650 // Pfam // IPR000889 // Glutathione peroxidase	NM_002084	33	Hs.386793
8057677	SLC40A1	2.43694	1.28507	2.43694	up	0.287654	-0.997418	main	chr2	30061	AF215636|AF226614|AF231121|AK292146|BC035893|BC037733|CR533564|AF171087|BX537503	solutecarrierfamily40(iron-regulatedtransporter),member1	SLC40A1	NM_014585 // GO:0002260 // lymphocyte homeostasis // inferred from electronic annotation ///NM_014585 // GO:0003158 // endothelium development // inferred from electronic annotation ///NM_014585 // GO:0006879 // cellular iron ion homeostasis // inferred from mutant phenotype ///NM_014585 // GO:0006879 // cellular iron ion homeostasis // traceable author statement ///NM_014585 // GO:0009653 // ana…	NM_014585 // GO:0005622 // intracellular // inferred from direct assay ///NM_014585 // GO:0005737 // cytoplasm // traceable author statement ///NM_014585 // GO:0005771 // multivesicular body // inferred from electronic annotation ///NM_014585 // GO:0005886 // plasma membrane // inferred from direct assay ///NM_014585 // GO:0005886 // plasma membrane // traceable author statement ///NM_014585 // G…	NM_014585 // GO:0005381 // iron ion transmembrane transporter activity // inferred from mutant phenotype ///NM_014585 // GO:0005515 // protein binding // inferred from physical interaction ///NM_014585 // GO:0005381 // iron ion transmembrane transporter activity // inferred from electronic annotation ///ENST00000261024 // GO:0005381 // iron ion transmembrane transporter activity // inferred from …		ENST00000261024 // Pfam // IPR009716 // Ferroporti-1///ENST00000427241 // Pfam // IPR009716 // Ferroporti-1///ENST00000455320 // Pfam // IPR009716 // Ferroporti-1	NM_014585	34	Hs.643005///Hs.708414///Hs.718111
8111915	SEPP1	2.42901	1.28037	2.42901	up	0.650511	-0.629858	main	chr5	6414	AK096125|BC015875|BC040075|BC046152|BC058919|AK094640|BC021053	selenoproteinP,plasma,1	SEPP1	NM_001085486 // GO:0001887 // selenium compound metabolic process // inferred from electronic annotation ///NM_001085486 // GO:0006979 // response to oxidative stress // traceable author statement ///NM_001085486 // GO:0007420 // brain development // inferred from electronic annotation ///NM_001085486 // GO:0007626 // locomotory behavior // inferred from electronic annotation ///NM_001085486 // G…	NM_001085486 // GO:0005576 // extracellular region // non-traceable author statement ///NM_001085486 // GO:0005615 // extracellular space // inferred from electronic annotation ///NM_001085486 // GO:0070062 // extracellular vesicular exosome // inferred from direct assay ///NM_001085486 // GO:0005576 // extracellular region // inferred from electronic annotation ///NM_001093726 // GO:0005576 // e…	NM_001085486 // GO:0008430 // selenium binding // inferred from electronic annotation ///NM_001085486 // GO:0008430 // selenium binding // traceable author statement ///NM_001093726 // GO:0008430 // selenium binding // inferred from electronic annotation ///NM_001093726 // GO:0008430 // selenium binding // traceable author statement ///NM_005410 // GO:0008430 // selenium binding // inferred from …	NM_001085486 // GenMAPP // Integrin-mediated_cell_adhesion_KEGG///NM_001093726 // GenMAPP // Integrin-mediated_cell_adhesion_KEGG///NM_005410 // GenMAPP // Integrin-mediated_cell_adhesion_KEGG///ENST00000505309 // GenMAPP // Integrin-mediated_cell_adhesion_KEGG///ENST00000506577 // GenMAPP // Integrin-mediated_cell_adhesion_KEGG///ENST00000509276 // GenMAPP // Integrin-mediated_cell_adhesion_KEGG…	ENST00000506577 // Pfam // IPR007671 // Selenoprotein P, N-terminal///ENST00000506577 // Pfam // IPR007672 // Selenoprotein P, C-terminal///ENST00000510965 // Pfam // IPR007671 // Selenoprotein P, N-terminal///ENST00000511224 // Pfam // IPR007671 // Selenoprotein P, N-terminal///ENST00000511224 // Pfam // IPR007672 // Selenoprotein P, C-terminal///ENST00000514218 // Pfam // IPR007671 // Selenopro…	NM_001085486///NM_001093726///NM_005410	25	Hs.275775///Hs.745017///Hs.610520///Hs.626354
8109383	GRIA1	2.42626	1.27873	2.42626	up	1.18233	-0.0964007	main	chr5	2890	AK289565|AK294011|AK295039|AK295184|AK295827|AK310189|AK315934|BC111734|M64752|M81886	glutamatereceptor,ionotropic,AMPA1	GRIA1	NM_000827 // GO:0007165 // signal transduction // traceable author statement ///NM_000827 // GO:0007268 // synaptic transmission // traceable author statement ///NM_000827 // GO:0007616 // long-term memory // inferred from electronic annotation ///NM_000827 // GO:0031623 // receptor internalization // inferred from electronic annotation ///NM_000827 // GO:0034220 // ion transmembrane transport //…	NM_000827 // GO:0005789 // endoplasmic reticulum membrane // inferred from electronic annotation ///NM_000827 // GO:0005886 // plasma membrane // traceable author statement ///NM_000827 // GO:0008021 // synaptic vesicle // inferred from electronic annotation ///NM_000827 // GO:0009986 // cell surface // inferred from sequence or structural similarity ///NM_000827 // GO:0014069 // postsynaptic den…	NM_000827 // GO:0004971 // alpha-amino-3-hydroxy-5-methyl-4-isoxazole propionate selective glutamate receptor activity // inferred from direct assay ///NM_000827 // GO:0005234 // extracellular-glutamate-gated ion channel activity // not recorded ///NM_000827 // GO:0005515 // protein binding // inferred from physical interaction ///NM_000827 // GO:0008066 // glutamate receptor activity // traceabl…		ENST00000285900 // Pfam // IPR001320 // Ionotropic glutamate receptor///ENST00000285900 // Pfam // IPR001638 // Extracellular solute-binding protein, family 3///ENST00000285900 // Pfam // IPR001828 // Extracellular ligand-binding receptor///ENST00000285900 // Pfam // IPR019594 // Glutamate receptor, L-glutamate/glycine-binding///ENST00000340592 // Pfam // IPR001320 // Ionotropic glutamate recepto…	NM_000827///NM_001114183///NM_001258019///NM_001258020///NM_001258022///NM_001258023///NR_047578///NM_001258021	25	Hs.519693///Hs.737709
8171205	NLGN4X	2.41025	1.26919	2.41025	up	0.974274	-0.294911	main	chrX	57502	AF376803|AK291036|AY358562|BC034018	neuroligin4,X-linked	NLGN4X	NM_001282145 // GO:0003360 // brainstem development // inferred from sequence or structural similarity ///NM_001282145 // GO:0007158 // neuron cell-cell adhesion // traceable author statement ///NM_001282145 // GO:0007612 // learning // inferred from mutant phenotype ///NM_001282145 // GO:0021549 // cerebellum development // inferred from sequence or structural similarity ///NM_001282145 // GO:00…	NM_001282145 // GO:0005886 // plasma membrane // inferred from direct assay ///NM_001282145 // GO:0005887 // integral component of plasma membrane // inferred from direct assay ///NM_001282145 // GO:0009986 // cell surface // inferred from direct assay ///NM_001282145 // GO:0014069 // postsynaptic density // inferred from electronic annotation ///NM_001282145 // GO:0016021 // integral component o…	NM_001282145 // GO:0004872 // receptor activity // not recorded ///NM_001282145 // GO:0005515 // protein binding // inferred from physical interaction ///NM_001282145 // GO:0031404 // chloride ion binding // inferred from direct assay ///NM_001282145 // GO:0042043 // neurexin family protein binding // inferred from direct assay ///NM_001282145 // GO:0042043 // neurexin family protein binding // i…		ENST00000275857 // Pfam // IPR002018 // Carboxylesterase, type B///ENST00000275857 // Pfam // IPR013094 // Alpha/beta hydrolase fold-3///ENST00000381092 // Pfam // IPR002018 // Carboxylesterase, type B///ENST00000381092 // Pfam // IPR013094 // Alpha/beta hydrolase fold-3///ENST00000381093 // Pfam // IPR002018 // Carboxylesterase, type B///ENST00000381093 // Pfam // IPR013094 // Alpha/beta hydrola…	NM_001282145///NM_001282146///NM_020742///NM_181332///XM_005274566	20	Hs.21107
8172204	MAOB	2.37838	1.24998	2.37838	up	1.24327	-0.0067091	main	chrX	4129	AK294306|AK298942|BC022494|M69177	monoamineoxidaseB	MAOB	NM_000898 // GO:0006805 // xenobiotic metabolic process // traceable author statement ///NM_000898 // GO:0009636 // response to toxic substance // inferred from electronic annotation ///NM_000898 // GO:0010044 // response to aluminum ion // inferred from electronic annotation ///NM_000898 // GO:0010269 // response to selenium ion // inferred from electronic annotation ///NM_000898 // GO:0014063 /…	NM_000898 // GO:0005739 // mitochondrion // inferred from direct assay ///NM_000898 // GO:0005740 // mitochondrial envelope // traceable author statement ///NM_000898 // GO:0005741 // mitochondrial outer membrane // traceable author statement ///NM_000898 // GO:0005743 // mitochondrial inner membrane // inferred from electronic annotation ///NM_000898 // GO:0016021 // integral component of membra…	NM_000898 // GO:0008131 // primary amine oxidase activity // traceable author statement ///NM_000898 // GO:0009055 // electron carrier activity // traceable author statement ///NM_000898 // GO:0042803 // protein homodimerization activity // inferred from electronic annotation ///NM_000898 // GO:0050660 // flavin adenine dinucleotide binding // inferred from electronic annotation ///NM_000898 // G…	NM_000898 // HumanCyc // PWY-3181///NM_000898 // HumanCyc // PWY-2///BC022494 // HumanCyc // PWY-3181///BC022494 // HumanCyc // PWY-2///M69177 // HumanCyc // PWY-3181///M69177 // HumanCyc // PWY-2	ENST00000378069 // Pfam // IPR001327 // Pyridine nucleotide-disulphide oxidoreductase, NAD-binding domain///ENST00000378069 // Pfam // IPR002937 // Amine oxidase///ENST00000378069 // Pfam // IPR002938 // Monooxygenase, FAD-binding///ENST00000378069 // Pfam // IPR003953 // FAD binding domain///ENST00000378069 // Pfam // IPR006076 // FAD dependent oxidoreductase	NM_000898///XM_005272608	36	Hs.654473
7908459	CFH	2.35234	1.2341	2.35234	up	0.8401	-0.393996	main	chr1	3075	AK226113|BC037285|BC110643|M17517|AK291395|BC142699	complementfactorH	CFH	NM_001014975 // GO:0006956 // complement activation // traceable author statement ///NM_001014975 // GO:0006957 // complement activation, alternative pathway // inferred from electronic annotation ///NM_001014975 // GO:0030449 // regulation of complement activation // traceable author statement ///NM_001014975 // GO:0045087 // innate immune response // traceable author statement ///NM_001014975 /…	NM_001014975 // GO:0005576 // extracellular region // traceable author statement ///NM_001014975 // GO:0005615 // extracellular space // traceable author statement ///NM_001014975 // GO:0072562 // blood microparticle // inferred from direct assay ///NM_001014975 // GO:0005576 // extracellular region // inferred from electronic annotation ///ENST00000466229 // GO:0005576 // extracellular region //…	NM_001014975 // GO:0005515 // protein binding // inferred from physical interaction ///NM_001014975 // GO:0008201 // heparin binding // inferred from direct assay ///NM_001014975 // GO:0043395 // heparan sulfate proteoglycan binding // inferred from direct assay ///ENST00000466229 // GO:0005515 // protein binding // inferred from physical interaction ///ENST00000466229 // GO:0008201 // heparin bi…		ENST00000367429 // Pfam // IPR000436 // Sushi/SCR/CCP///ENST00000359637 // Pfam // IPR000436 // Sushi/SCR/CCP	NM_001014975///NM_000186	26	Hs.363396
7942674	TSKU	2.33627	1.22421	2.33627	up	0.495669	-0.72854	main	chr11	25987	AF191019|AK126536|AY358317|BC020975	tsukushi,smallleucinerichproteoglycan	TSKU	NM_001258210 // GO:0010468 // regulation of gene expression // inferred from electronic annotation ///NM_001258210 // GO:0021540 // corpus callosum morphogenesis // inferred from electronic annotation ///NM_001258210 // GO:0021670 // lateral ventricle development // inferred from electronic annotation ///NM_001258210 // GO:0021960 // anterior commissure morphogenesis // inferred from electronic a…	NM_001258210 // GO:0005615 // extracellular space // inferred from electronic annotation ///NM_001258210 // GO:0005576 // extracellular region // inferred from electronic annotation ///NM_015516 // GO:0005615 // extracellular space // inferred from electronic annotation ///NM_015516 // GO:0005576 // extracellular region // inferred from electronic annotation ///ENST00000333090 // GO:0005615 // ex…	ENST00000333090 // GO:0005515 // protein binding // inferred from electronic annotation ///ENST00000527881 // GO:0005515 // protein binding // inferred from electronic annotation ///ENST00000533752 // GO:0005515 // protein binding // inferred from electronic annotation		ENST00000333090 // Pfam // IPR001611 // Leucine-rich repeat///ENST00000527881 // Pfam // IPR001611 // Leucine-rich repeat///ENST00000533752 // Pfam // IPR001611 // Leucine-rich repeat	NM_001258210///NM_015516	28	Hs.8361
7961710	ABCC9	2.31773	1.21271	2.31773	up	1.05228	-0.160427	main	chr12	10060	BC033804	ATP-bindingcassette,sub-familyC(CFTR/MRP),member9	ABCC9	NM_005691 // GO:0006200 // ATP catabolic process // inferred from electronic annotation ///NM_005691 // GO:0006813 // potassium ion transport // traceable author statement ///NM_005691 // GO:0007165 // signal transduction // inferred from electronic annotation ///NM_005691 // GO:0007165 // signal transduction // inferred from sequence or structural similarity ///NM_005691 // GO:0007165 // signal …	NM_005691 // GO:0005886 // plasma membrane // traceable author statement ///NM_005691 // GO:0008076 // voltage-gated potassium channel complex // inferred from direct assay ///NM_005691 // GO:0008282 // ATP-sensitive potassium channel complex // inferred from sequence or structural similarity ///NM_005691 // GO:0030017 // sarcomere // inferred from electronic annotation ///NM_005691 // GO:0042383…	NM_005691 // GO:0005215 // transporter activity // traceable author statement ///NM_005691 // GO:0005267 // potassium channel activity // inferred from electronic annotation ///NM_005691 // GO:0005524 // ATP binding // inferred from electronic annotation ///NM_005691 // GO:0008281 // sulfonylurea receptor activity // inferred from sequence or structural similarity ///NM_005691 // GO:0015459 // po…		ENST00000261200 // Pfam // IPR001140 // ABC transporter, transmembrane domain///ENST00000261200 // Pfam // IPR003439 // ABC transporter-like///ENST00000261201 // Pfam // IPR001140 // ABC transporter, transmembrane domain///ENST00000261201 // Pfam // IPR003439 // ABC transporter-like///ENST00000544039 // Pfam // IPR001140 // ABC transporter, transmembrane domain///ENST00000544039 // Pfam // IPR003…	NM_005691///NM_020297///XM_005253287///XM_005253291	56	Hs.732701///Hs.446050///Hs.619371///Hs.631170
8157524	TLR4	2.31771	1.2127	2.31771	up	1.00395	-0.208754	main	chr9	7099	AB445638|AK290053|AK293068|BC117422|U88880|U93091|AK303730	toll-likereceptor4	TLR4	NM_003266 // GO:0000187 // activation of MAPK activity // inferred from sequence or structural similarity ///NM_003266 // GO:0002224 // toll-like receptor signaling pathway // traceable author statement ///NM_003266 // GO:0002322 // B cell proliferation involved in immune response // inferred from electronic annotation ///NM_003266 // GO:0002537 // nitric oxide production involved in inflammatory…	NM_003266 // GO:0005737 // cytoplasm // inferred from direct assay ///NM_003266 // GO:0005886 // plasma membrane // inferred from direct assay ///NM_003266 // GO:0005886 // plasma membrane // traceable author statement ///NM_003266 // GO:0005887 // integral component of plasma membrane // inferred from direct assay ///NM_003266 // GO:0009897 // external side of plasma membrane // inferred from di…	NM_003266 // GO:0001530 // lipopolysaccharide binding // inferred from mutant phenotype ///NM_003266 // GO:0001530 // lipopolysaccharide binding // non-traceable author statement ///NM_003266 // GO:0001875 // lipopolysaccharide receptor activity // inferred from direct assay ///NM_003266 // GO:0004872 // receptor activity // traceable author statement ///NM_003266 // GO:0004888 // transmembrane s…		ENST00000355622 // Pfam // IPR000157 // Toll/interleukin-1 receptor homology (TIR) domain///ENST00000355622 // Pfam // IPR001611 // Leucine-rich repeat///ENST00000394487 // Pfam // IPR000157 // Toll/interleukin-1 receptor homology (TIR) domain///ENST00000394487 // Pfam // IPR001611 // Leucine-rich repeat	NM_003266///NM_138554///NM_138557	36	Hs.174312
8056222	DPP4	2.3171	1.21232	2.3171	up	0.238936	-0.973386	main	chr2	1803	AB451339|AK314798|BC065265|M74777|M80536	dipeptidyl-peptidase4	DPP4	NM_001935 // GO:0001666 // response to hypoxia // inferred from direct assay ///NM_001935 // GO:0006508 // proteolysis // inferred from electronic annotation ///NM_001935 // GO:0007155 // cell adhesion // inferred from electronic annotation ///NM_001935 // GO:0008284 // positive regulation of cell proliferation // inferred from direct assay ///NM_001935 // GO:0010716 // negative regulation of ext…	NM_001935 // GO:0005765 // lysosomal membrane // inferred from direct assay ///NM_001935 // GO:0005886 // plasma membrane // inferred from direct assay ///NM_001935 // GO:0009986 // cell surface // inferred from direct assay ///NM_001935 // GO:0016021 // integral component of membrane // inferred from electronic annotation ///NM_001935 // GO:0016324 // apical plasma membrane // inferred from dire…	NM_001935 // GO:0002020 // protease binding // inferred from physical interaction ///NM_001935 // GO:0004177 // aminopeptidase activity // inferred from electronic annotation ///NM_001935 // GO:0004252 // serine-type endopeptidase activity // inferred from electronic annotation ///NM_001935 // GO:0005102 // receptor binding // inferred from physical interaction ///NM_001935 // GO:0005515 // prote…		ENST00000360534 // Pfam // IPR001375 // Peptidase S9, prolyl oligopeptidase, catalytic domain///ENST00000360534 // Pfam // IPR002469 // Peptidase S9B, dipeptidylpeptidase IV N-terminal///ENST00000434918 // Pfam // IPR002469 // Peptidase S9B, dipeptidylpeptidase IV N-terminal	NM_001935	30	Hs.368912
7957570	PLXNC1	2.28174	1.19014	2.28174	up	0.440528	-0.749608	main	chr12	10154	AF030339|AK295226|AK304327|AK308985	plexinC1	PLXNC1	NM_005761 // GO:0007155 // cell adhesion // traceable author statement ///NM_005761 // GO:0007165 // signal transduction // inferred from electronic annotation ///NM_005761 // GO:0007411 // axon guidance // traceable author statement ///NM_005761 // GO:0007275 // multicellular organismal development // inferred from electronic annotation ///ENST00000258526 // GO:0007155 // cell adhesion // tracea…	NM_005761 // GO:0005622 // intracellular // inferred from electronic annotation ///NM_005761 // GO:0005886 // plasma membrane // traceable author statement ///NM_005761 // GO:0016021 // integral component of membrane // inferred from electronic annotation ///NM_005761 // GO:0005886 // plasma membrane // non-traceable author statement ///NM_005761 // GO:0016020 // membrane // inferred from direct …	NM_005761 // GO:0004872 // receptor activity // inferred from electronic annotation ///NM_005761 // GO:0005102 // receptor binding // traceable author statement ///NM_005761 // GO:0005515 // protein binding // inferred from physical interaction ///ENST00000258526 // GO:0004872 // receptor activity // inferred from electronic annotation ///ENST00000258526 // GO:0005102 // receptor binding // trace…		ENST00000258526 // Pfam // IPR002165 // Plexin///ENST00000258526 // Pfam // IPR002909 // IPT domain///ENST00000258526 // Pfam // IPR013548 // Plexin, cytoplasmic RasGAP domain///ENST00000545312 // Pfam // IPR013548 // Plexin, cytoplasmic RasGAP domain///ENST00000547057 // Pfam // IPR013548 // Plexin, cytoplasmic RasGAP domain///ENST00000549217 // Pfam // IPR013548 // Plexin, cytoplasmic RasGAP do…	NM_005761///NR_037687	37	Hs.584845
7933204	C10orf10	2.27555	1.18621	2.27555	up	0.724953	-0.46126	main	chr10	11067	AB022718|AB025244|AK300839|BC011402	chromosome10openreadingframe10	C10orf10		NM_007021 // GO:0005739 // mitochondrion // inferred from direct assay ///NM_007021 // GO:0005739 // mitochondrion // inferred from electronic annotation ///ENST00000298295 // GO:0005739 // mitochondrion // inferred from direct assay ///ENST00000298295 // GO:0005739 // mitochondrion // inferred from electronic annotation ///ENST00000448778 // GO:0005739 // mitochondrion // inferred from direct as…				NM_007021	25	Hs.93675
7935188	SORBS1	2.22093	1.15117	2.22093	up	0.792962	-0.358204	main	chr10	10580	AF136380|AF136381|AF330623|AF356525|AF356526|AF356527|AK022468|AK300407|AK304753|BC042612|BC152463|BX640814|AK294924|AK304130	sorbinandSH3domaincontaining1	SORBS1	NM_001034954 // GO:0006936 // muscle contraction // traceable author statement ///NM_001034954 // GO:0007160 // cell-matrix adhesion // traceable author statement ///NM_001034954 // GO:0008286 // insulin receptor signaling pathway // inferred from sequence or structural similarity ///NM_001034954 // GO:0009967 // positive regulation of signal transduction // inferred by curator ///NM_001034954 //…	NM_001034954 // GO:0001725 // stress fiber // inferred from sequence or structural similarity ///NM_001034954 // GO:0005634 // nucleus // inferred from direct assay ///NM_001034954 // GO:0005829 // cytosol // inferred from sequence or structural similarity ///NM_001034954 // GO:0005829 // cytosol // traceable author statement ///NM_001034954 // GO:0005899 // insulin receptor complex // inferred f…	NM_001034954 // GO:0003779 // actin binding // traceable author statement ///NM_001034954 // GO:0005070 // SH3/SH2 adaptor activity // inferred by curator ///NM_001034954 // GO:0005070 // SH3/SH2 adaptor activity // inferred from sequence or structural similarity ///NM_001034954 // GO:0005158 // insulin receptor binding // inferred from direct assay ///NM_001034954 // GO:0005515 // protein bindin…		ENST00000277982 // Pfam // IPR001452 // SH3 domain///ENST00000277982 // Pfam // IPR003127 // Sorbin-like///ENST00000277982 // Pfam // IPR011511 // Variant SH3 domain///ENST00000306402 // Pfam // IPR001452 // SH3 domain///ENST00000306402 // Pfam // IPR003127 // Sorbin-like///ENST00000306402 // Pfam // IPR011511 // Variant SH3 domain///ENST00000354106 // Pfam // IPR001452 // SH3 domain///ENST000003…	NM_001034954///NM_001034955///NM_001034956///NM_001034957///NM_001290294///NM_001290295///NM_001290296///NM_001290297///NM_001290298///NM_006434///NM_015385///NM_024991	52	Hs.38621///Hs.721201///Hs.741504
8020141	APCDD1	2.20878	1.14325	2.20878	up	0.974871	-0.168382	main	chr18	147495	AB056722|AB104887|AK300743|AK303076|BC053324	adenomatosispolyposiscolidown-regulated1	APCDD1	NM_153000 // GO:0001942 // hair follicle development // inferred from mutant phenotype ///NM_153000 // GO:0016055 // Wnt signaling pathway // inferred from electronic annotation ///NM_153000 // GO:0030178 // negative regulation of Wnt signaling pathway // inferred from direct assay ///NM_153000 // GO:0043615 // astrocyte cell migration // inferred from electronic annotation ///ENST00000355285 // …	NM_153000 // GO:0005887 // integral component of plasma membrane // inferred from direct assay ///NM_153000 // GO:0005886 // plasma membrane // inferred from electronic annotation ///NM_153000 // GO:0016020 // membrane // inferred from electronic annotation ///NM_153000 // GO:0016021 // integral component of membrane // inferred from electronic annotation ///ENST00000355285 // GO:0005887 // integ…	NM_153000 // GO:0017147 // Wnt-protein binding // inferred from direct assay ///ENST00000355285 // GO:0017147 // Wnt-protein binding // inferred from direct assay ///ENST00000582723 // GO:0017147 // Wnt-protein binding // inferred from direct assay ///AB056722 // GO:0017147 // Wnt-protein binding // inferred from direct assay ///AB104887 // GO:0017147 // Wnt-protein binding // inferred from direc…			NM_153000	27	Hs.293274///Hs.702756
8105778	PIK3R1	2.14939	1.10393	2.14939	up	0.716648	-0.387282	main	chr5	5295	AF279367|AK094785|BC030815|BC094795|AK299743|AK126345|AK294919	phosphoinositide-3-kinase,regulatorysubunit1(alpha)	PIK3R1	NM_001242466 // GO:0001953 // negative regulation of cell-matrix adhesion // inferred from electronic annotation ///NM_001242466 // GO:0006468 // protein phosphorylation // inferred from electronic annotation ///NM_001242466 // GO:0006644 // phospholipid metabolic process // traceable author statement ///NM_001242466 // GO:0006661 // phosphatidylinositol biosynthetic process // traceable author s…	NM_001242466 // GO:0005829 // cytosol // traceable author statement ///NM_001242466 // GO:0005886 // plasma membrane // traceable author statement ///NM_001242466 // GO:0005942 // phosphatidylinositol 3-kinase complex // inferred from sequence or structural similarity ///NM_001242466 // GO:0005943 // 1-phosphatidylinositol-4-phosphate 3-kinase, class IA complex // inferred from sequence or struct…	NM_001242466 // GO:0005068 // transmembrane receptor protein tyrosine kinase adaptor activity // inferred from sequence or structural similarity ///NM_001242466 // GO:0005158 // insulin receptor binding // inferred from physical interaction ///NM_001242466 // GO:0005159 // insulin-like growth factor receptor binding // inferred from physical interaction ///NM_001242466 // GO:0005168 // neurotroph…		ENST00000320694 // Pfam // IPR000980 // SH2 domain///ENST00000336483 // Pfam // IPR000980 // SH2 domain///ENST00000519025 // Pfam // IPR000980 // SH2 domain///ENST00000521381 // Pfam // IPR000198 // Rho GTPase-activating protein domain///ENST00000521381 // Pfam // IPR000980 // SH2 domain///ENST00000521381 // Pfam // IPR011511 // Variant SH3 domain///ENST00000521657 // Pfam // IPR000198 // Rho GTP…	NM_001242466///NM_181504///NM_181523///NM_181524	48	Hs.132225///Hs.592983///Hs.604502
8052355	EFEMP1	2.14109	1.09834	2.14109	up	0.835663	-0.262682	main	chr2	2202	AK290599|AK293058|BC014410|BC098561|U03877|AK301402|AK301531	EGFcontainingfibulin-likeextracellularmatrixprotein1	EFEMP1	NM_001039348 // GO:0006355 // regulation of transcription, DNA-templated // inferred from direct assay ///NM_001039348 // GO:0007173 // epidermal growth factor receptor signaling pathway // inferred from direct assay ///NM_001039348 // GO:0007601 // visual perception // traceable author statement ///NM_001039348 // GO:0018108 // peptidyl-tyrosine phosphorylation // inferred from direct assay ///N…	NM_001039348 // GO:0005576 // extracellular region // traceable author statement ///NM_001039348 // GO:0005578 // proteinaceous extracellular matrix // inferred from electronic annotation ///NM_001039348 // GO:0005615 // extracellular space // inferred from direct assay ///NM_001039348 // GO:0031012 // extracellular matrix // inferred from direct assay ///NM_001039348 // GO:0070062 // extracellul…	NM_001039348 // GO:0005006 // epidermal growth factor-activated receptor activity // inferred from direct assay ///NM_001039348 // GO:0005154 // epidermal growth factor receptor binding // inferred from direct assay ///NM_001039348 // GO:0005509 // calcium ion binding // inferred from electronic annotation ///NM_001039348 // GO:0005515 // protein binding // inferred from physical interaction ///N…		ENST00000355426 // Pfam // IPR001881 // EGF-like calcium-binding domain///ENST00000394555 // Pfam // IPR001881 // EGF-like calcium-binding domain///ENST00000438672 // Pfam // IPR001881 // EGF-like calcium-binding domain///ENST00000439193 // Pfam // IPR001881 // EGF-like calcium-binding domain///ENST00000440439 // Pfam // IPR001881 // EGF-like calcium-binding domain///ENST00000429909 // Pfam // IP…	NM_001039348///NM_001039349	35	Hs.76224///Hs.595847///Hs.732348
8160297	PLIN2	2.132	1.09221	2.132	up	0.474991	-0.617214	main	chr9	123	AF443203|AK296125|AK297920|BC005127|CR536541	perilipin2	PLIN2	NM_001122 // GO:0014070 // response to organic cyclic compound // inferred from electronic annotation ///NM_001122 // GO:0015909 // long-chain fatty acid transport // inferred from electronic annotation ///NM_001122 // GO:0019915 // lipid storage // inferred from electronic annotation ///NM_001122 // GO:0042493 // response to drug // inferred from electronic annotation ///NM_001122 // GO:0044255 …	NM_001122 // GO:0005576 // extracellular region // traceable author statement ///NM_001122 // GO:0005634 // nucleus // inferred from electronic annotation ///NM_001122 // GO:0005783 // endoplasmic reticulum // traceable author statement ///NM_001122 // GO:0005811 // lipid particle // inferred from direct assay ///NM_001122 // GO:0005886 // plasma membrane // traceable author statement ///NM_00112…	ENST00000276914 // GO:0005515 // protein binding // inferred from electronic annotation		ENST00000276914 // Pfam // IPR004279 // Perilipin///ENST00000380464 // Pfam // IPR004279 // Perilipin///ENST00000380465 // Pfam // IPR004279 // Perilipin	NM_001122///NR_038064///XM_006716719	31	Hs.3416
8162276	NFIL3	2.10837	1.07613	2.10837	up	0.66619	-0.40994	main	chr9	4783	BC008197|U26173	nuclearfactor,interleukin3regulated	NFIL3	NM_001289999 // GO:0000122 // negative regulation of transcription from RNA polymerase II promoter // inferred from mutant phenotype ///NM_001289999 // GO:0006366 // transcription from RNA polymerase II promoter // traceable author statement ///NM_001289999 // GO:0006955 // immune response // traceable author statement ///NM_001289999 // GO:0007623 // circadian rhythm // inferred from electronic …	NM_001289999 // GO:0005634 // nucleus // inferred from electronic annotation ///NM_001289999 // GO:0005634 // nucleus // traceable author statement ///NM_001290000 // GO:0005634 // nucleus // inferred from electronic annotation ///NM_001290000 // GO:0005634 // nucleus // traceable author statement ///NM_005384 // GO:0005634 // nucleus // inferred from electronic annotation ///NM_005384 // GO:0005…	NM_001289999 // GO:0000977 // RNA polymerase II regulatory region sequence-specific DNA binding // inferred from direct assay ///NM_001289999 // GO:0000979 // RNA polymerase II core promoter sequence-specific DNA binding // inferred from electronic annotation ///NM_001289999 // GO:0001078 // RNA polymerase II core promoter proximal region sequence-specific DNA binding transcription factor activit…		ENST00000297689 // Pfam // IPR004827 // Basic-leucine zipper domain///ENST00000297689 // Pfam // IPR010533 // Vertebrate interleukin-3 regulated transcription factor	NM_001289999///NM_001290000///NM_005384	27	Hs.79334///Hs.599756///Hs.602328
7951165	PGR	2.08026	1.05676	2.08026	up	0.1548	-0.901965	main	chr11	5241	AB084248|AB085683|AB085843|AB085844|AB085845|AF016381|AK304853|AY212933|M15716|X51730	progesteronereceptor	PGR	ENST00000263463 // GO:0001542 // ovulation from ovarian follicle // inferred from electronic annotation ///ENST00000263463 // GO:0002070 // epithelial cell maturation // inferred from electronic annotation ///ENST00000263463 // GO:0006367 // transcription initiation from RNA polymerase II promoter // traceable author statement ///ENST00000263463 // GO:0007165 // signal transduction // traceable a…	ENST00000263463 // GO:0005654 // nucleoplasm // traceable author statement ///ENST00000263463 // GO:0005741 // mitochondrial outer membrane // inferred from electronic annotation ///ENST00000263463 // GO:0005634 // nucleus // inferred from electronic annotation ///ENST00000263463 // GO:0005737 // cytoplasm // inferred from electronic annotation ///ENST00000263463 // GO:0005739 // mitochondrion //…	ENST00000263463 // GO:0000978 // RNA polymerase II core promoter proximal region sequence-specific DNA binding // inferred from direct assay ///ENST00000263463 // GO:0001077 // RNA polymerase II core promoter proximal region sequence-specific DNA binding transcription factor activity involved in positive regulation of transcription // inferred from direct assay ///ENST00000263463 // GO:0003677 //…	ENST00000263463 // GenMAPP // Ovarian_Infertility_Genes///ENST00000263463 // GenMAPP // Nuclear_Receptors///ENST00000325455 // GenMAPP // Ovarian_Infertility_Genes///ENST00000325455 // GenMAPP // Nuclear_Receptors///ENST00000526300 // GenMAPP // Ovarian_Infertility_Genes///ENST00000526300 // GenMAPP // Nuclear_Receptors///ENST00000528960 // GenMAPP // Ovarian_Infertility_Genes///ENST00000528960 /…	ENST00000263463 // Pfam // IPR000128 // Progesterone receptor///ENST00000263463 // Pfam // IPR000536 // Nuclear hormone receptor, ligand-binding, core///ENST00000263463 // Pfam // IPR001628 // Zinc finger, nuclear hormone receptor-type///ENST00000325455 // Pfam // IPR000128 // Progesterone receptor///ENST00000325455 // Pfam // IPR000536 // Nuclear hormone receptor, ligand-binding, core///ENST0000…	NM_000926///NM_001202474///NM_001271161///NR_073141///NR_073142///NM_001271162///NR_073143	38	Hs.32405///Hs.742403
7951662	CRYAB	2.07895	1.05586	2.07895	up	0.724251	-0.331606	main	chr11	1410	AF007162|BC007008|BT006770|FJ224314|FJ876064|AK295498	crystallin,alphaB	CRYAB	NM_001289807 // GO:0001666 // response to hypoxia // inferred from electronic annotation ///NM_001289807 // GO:0002088 // lens development in camera-type eye // inferred from electronic annotation ///NM_001289807 // GO:0006006 // glucose metabolic process // inferred from electronic annotation ///NM_001289807 // GO:0006457 // protein folding // inferred from electronic annotation ///NM_001289807 …	NM_001289807 // GO:0005634 // nucleus // inferred from direct assay ///NM_001289807 // GO:0005737 // cytoplasm // inferred from direct assay ///NM_001289807 // GO:0005739 // mitochondrion // inferred from electronic annotation ///NM_001289807 // GO:0005794 // Golgi apparatus // inferred from electronic annotation ///NM_001289807 // GO:0005829 // cytosol // inferred from electronic annotation ///N…	NM_001289807 // GO:0005212 // structural constituent of eye lens // inferred from electronic annotation ///NM_001289807 // GO:0005515 // protein binding // inferred from physical interaction ///NM_001289807 // GO:0008017 // microtubule binding // inferred from electronic annotation ///NM_001289807 // GO:0042802 // identical protein binding // inferred from physical interaction ///NM_001289807 // …		ENST00000227251 // Pfam // IPR002068 // Alpha crystallin/Hsp20 domain///ENST00000227251 // Pfam // IPR003090 // Alpha-crystallin, N-terminal///ENST00000524660 // Pfam // IPR002068 // Alpha crystallin/Hsp20 domain///ENST00000526180 // Pfam // IPR002068 // Alpha crystallin/Hsp20 domain///ENST00000526180 // Pfam // IPR003090 // Alpha-crystallin, N-terminal///ENST00000527899 // Pfam // IPR002068 // A…	NM_001289807///NM_001289808///NM_001885	29	Hs.53454
7954196	MGST1	2.06973	1.04944	2.06973	up	0.872366	-0.177074	main	chr12	4257	AK291148|BC005923|BT006982|CR407629|J03746|AK123482	microsomalglutathioneS-transferase1	MGST1	NM_001260511 // GO:0006749 // glutathione metabolic process // inferred from electronic annotation ///NM_001260511 // GO:0006805 // xenobiotic metabolic process // traceable author statement ///NM_001260511 // GO:0010243 // response to organonitrogen compound // inferred from electronic annotation ///NM_001260511 // GO:0032496 // response to lipopolysaccharide // inferred from electronic annotati…	NM_001260511 // GO:0005634 // nucleus // inferred from electronic annotation ///NM_001260511 // GO:0005739 // mitochondrion // inferred from direct assay ///NM_001260511 // GO:0005741 // mitochondrial outer membrane // inferred from electronic annotation ///NM_001260511 // GO:0005743 // mitochondrial inner membrane // inferred from electronic annotation ///NM_001260511 // GO:0005778 // peroxisoma…	NM_001260511 // GO:0004364 // glutathione transferase activity // inferred from direct assay ///NM_001260511 // GO:0004602 // glutathione peroxidase activity // inferred from direct assay ///NM_001260511 // GO:0005515 // protein binding // inferred from physical interaction ///NM_001260511 // GO:0042803 // protein homodimerization activity // inferred from electronic annotation ///NM_001260511 //…	NM_020300 // HumanCyc // PWY-4061///NM_145764 // HumanCyc // PWY-4061///NM_145791 // HumanCyc // PWY-4061///BC005923 // HumanCyc // PWY-4061///J03746 // HumanCyc // PWY-4061///NM_145792 // HumanCyc // PWY-4061	ENST00000396207 // Pfam // IPR001129 // Membrane-associated, eicosanoid/glutathione metabolism (MAPEG) protein///ENST00000396209 // Pfam // IPR001129 // Membrane-associated, eicosanoid/glutathione metabolism (MAPEG) protein///ENST00000396210 // Pfam // IPR001129 // Membrane-associated, eicosanoid/glutathione metabolism (MAPEG) protein///ENST00000010404 // Pfam // IPR001129 // Membrane-associated,…	NM_001260511///NM_001260512///NM_020300///NM_145764///NM_145791///NR_048545///NR_048547///NM_145792///NM_001267598///XM_006719079///XM_006719080	26	Hs.389700///Hs.680544///Hs.700679
7961546	EPS8	2.0545	1.03879	2.0545	up	0.858431	-0.180359	main	chr12	2059	AK291777|AK292931|AK301834|AK304860|AK316134|AK316239|BC030010|U12535	epidermalgrowthfactorreceptorpathwaysubstrate8	EPS8	NM_004447 // GO:0007165 // signal transduction // traceable author statement ///NM_004447 // GO:0007173 // epidermal growth factor receptor signaling pathway // traceable author statement ///NM_004447 // GO:0008283 // cell proliferation // traceable author statement ///NM_004447 // GO:0008344 // adult locomotory behavior // inferred from electronic annotation ///NM_004447 // GO:0008360 // regulat…	NM_004447 // GO:0005938 // cell cortex // inferred from sequence or structural similarity ///NM_004447 // GO:0014069 // postsynaptic density // inferred from electronic annotation ///NM_004447 // GO:0017146 // N-methyl-D-aspartate selective glutamate receptor complex // inferred from electronic annotation ///NM_004447 // GO:0030054 // cell junction // inferred from electronic annotation ///NM_004…	NM_004447 // GO:0003779 // actin binding // inferred from sequence or structural similarity ///NM_004447 // GO:0005070 // SH3/SH2 adaptor activity // traceable author statement ///NM_004447 // GO:0005515 // protein binding // inferred from physical interaction ///NM_004447 // GO:0048365 // Rac GTPase binding // inferred from sequence or structural similarity ///NM_004447 // GO:0003779 // actin bi…		ENST00000281172 // Pfam // IPR001452 // SH3 domain///ENST00000281172 // Pfam // IPR006020 // PTB/PI domain///ENST00000281172 // Pfam // IPR011511 // Variant SH3 domain///ENST00000281172 // Pfam // IPR013625 // Tensin phosphotyrosine-binding domain///ENST00000540613 // Pfam // IPR001452 // SH3 domain///ENST00000540613 // Pfam // IPR011511 // Variant SH3 domain///ENST00000542903 // Pfam // IPR00145…	NM_004447///XM_005253340	26	Hs.591160///Hs.609259///Hs.732584
7972745	IRS2	2.02921	1.02092	2.02921	up	0.857777	-0.163139	main	chr13	8660	AF073310	insulinreceptorsubstrate2	IRS2	NM_003749 // GO:0002053 // positive regulation of mesenchymal cell proliferation // inferred from electronic annotation ///NM_003749 // GO:0002903 // negative regulation of B cell apoptotic process // inferred from sequence or structural similarity ///NM_003749 // GO:0006006 // glucose metabolic process // traceable author statement ///NM_003749 // GO:0007165 // signal transduction // traceable a…	NM_003749 // GO:0005829 // cytosol // traceable author statement ///NM_003749 // GO:0005886 // plasma membrane // traceable author statement ///NM_003749 // GO:0005737 // cytoplasm // inferred from electronic annotation ///NM_003749 // GO:0005829 // cytosol // inferred from electronic annotation ///NM_003749 // GO:0005886 // plasma membrane // inferred from electronic annotation ///ENST0000037585…	NM_003749 // GO:0004871 // signal transducer activity // inferred from electronic annotation ///NM_003749 // GO:0005158 // insulin receptor binding // inferred from electronic annotation ///NM_003749 // GO:0005515 // protein binding // inferred from physical interaction ///NM_003749 // GO:0019901 // protein kinase binding // inferred from electronic annotation ///NM_003749 // GO:0019903 // protei…		ENST00000375856 // Pfam // IPR001849 // Pleckstrin homology domain///ENST00000375856 // Pfam // IPR002404 // Insulin receptor substrate-1, PTB	NM_003749	48	Hs.442344///Hs.595332///Hs.618471///Hs.639328
7969861	ITGBL1	2.02268	1.01627	2.02268	up	0.497719	-0.518551	main	chr13	9358	AB008375|AF072752|AK291340|AK297744|AK298571|AL359052|BC036788	integrin,beta-like1(withEGF-likerepeatdomains)	ITGBL1	NM_001271754 // GO:0007155 // cell adhesion // traceable author statement ///NM_001271754 // GO:0007229 // integrin-mediated signaling pathway // inferred from electronic annotation ///NM_001271755 // GO:0007155 // cell adhesion // traceable author statement ///NM_001271755 // GO:0007229 // integrin-mediated signaling pathway // inferred from electronic annotation ///NM_001271756 // GO:0007155 //…	NM_001271754 // GO:0005576 // extracellular region // inferred from electronic annotation ///NM_001271755 // GO:0005576 // extracellular region // inferred from electronic annotation ///NM_001271756 // GO:0005576 // extracellular region // inferred from electronic annotation ///NM_004791 // GO:0005576 // extracellular region // inferred from electronic annotation ///ENST00000376162 // GO:0005576 …	ENST00000376162 // GO:0005515 // protein binding // inferred from electronic annotation ///ENST00000376180 // GO:0005515 // protein binding // inferred from electronic annotation ///ENST00000545560 // GO:0005515 // protein binding // inferred from electronic annotation		ENST00000376162 // Pfam // IPR013111 // EGF-like domain, extracellular///ENST00000376180 // Pfam // IPR013111 // EGF-like domain, extracellular///ENST00000490242 // Pfam // IPR013111 // EGF-like domain, extracellular///ENST00000545560 // Pfam // IPR013111 // EGF-like domain, extracellular	NM_001271754///NM_001271755///NM_001271756///NM_004791	42	Hs.696554///Hs.609968///Hs.733321///Hs.734767
8147573	OSR2	2.0141	1.01013	2.0141	up	0.614082	-0.396052	main	chr8	116039	AK291491|AK304654|AK310994|AY038072|AY038073|BC016936	odd-skippedrelatedtransciptionfactor2	OSR2	NM_001142462 // GO:0000122 // negative regulation of transcription from RNA polymerase II promoter // inferred from sequence or structural similarity ///NM_001142462 // GO:0001656 // metanephros development // inferred from sequence or structural similarity ///NM_001142462 // GO:0001823 // mesonephros development // inferred from sequence or structural similarity ///NM_001142462 // GO:0002062 // …	NM_001142462 // GO:0005634 // nucleus // inferred from sequence or structural similarity ///NM_001142462 // GO:0005634 // nucleus // inferred from electronic annotation ///NM_001286841 // GO:0005634 // nucleus // inferred from sequence or structural similarity ///NM_001286841 // GO:0005634 // nucleus // inferred from electronic annotation ///NM_053001 // GO:0005634 // nucleus // inferred from seq…	NM_001142462 // GO:0043565 // sequence-specific DNA binding // inferred from sequence or structural similarity ///NM_001142462 // GO:0046872 // metal ion binding // inferred from electronic annotation ///NM_001142462 // GO:0003676 // nucleic acid binding // inferred from electronic annotation ///NM_001142462 // GO:0043565 // sequence-specific DNA binding // inferred from electronic annotation ///…		ENST00000297565 // Pfam // IPR007087 // Zinc finger, C2H2///ENST00000435298 // Pfam // IPR007087 // Zinc finger, C2H2///ENST00000457907 // Pfam // IPR007087 // Zinc finger, C2H2///ENST00000518199 // Pfam // IPR007087 // Zinc finger, C2H2///ENST00000520951 // Pfam // IPR007087 // Zinc finger, C2H2///ENST00000522510 // Pfam // IPR007087 // Zinc finger, C2H2///ENST00000523368 // Pfam // IPR007087 //…	NM_001142462///NM_001286841///NM_053001	31	Hs.253247///Hs.630123
7931810	KLF6	1.9943	0.995886	1.9943	up	0.724175	-0.271711	main	chr10	1316	AB017493|AF001461|AK293259|BC000311|BX537374|U51869|BT006778|FJ619623	Kruppel-likefactor6	KLF6	NM_001160124 // GO:0006351 // transcription, DNA-templated // inferred from electronic annotation ///NM_001160124 // GO:0019221 // cytokine-mediated signaling pathway // inferred from electronic annotation ///NM_001160124 // GO:0030183 // B cell differentiation // non-traceable author statement ///NM_001160124 // GO:0045893 // positive regulation of transcription, DNA-templated // traceable autho…	NM_001160124 // GO:0005634 // nucleus // traceable author statement ///NM_001160124 // GO:0005737 // cytoplasm // inferred from electronic annotation ///NM_001160124 // GO:0005634 // nucleus // inferred from electronic annotation ///NM_001160124 // GO:0005575 // cellular_component // no biological data available ///NM_001160125 // GO:0005634 // nucleus // traceable author statement ///NM_00116012…	NM_001160124 // GO:0003677 // DNA binding // inferred from electronic annotation ///NM_001160124 // GO:0046872 // metal ion binding // inferred from electronic annotation ///NM_001160124 // GO:0003676 // nucleic acid binding // inferred from electronic annotation ///NM_001160124 // GO:0003674 // molecular_function // no biological data available ///NM_001160125 // GO:0003677 // DNA binding // inf…		ENST00000497571 // Pfam // IPR007087 // Zinc finger, C2H2	NM_001160124///NM_001160125///NM_001300///NR_027653	30	Hs.4055///Hs.606285///Hs.621623///Hs.709396
7927631	DKK1	1.98411	0.98849	1.98411	up	0.86311	-0.12538	main	chr10	22943	AF127563|AF177394|AY359005|BC001539|JN966744	dickkopfWNTsignalingpathwayinhibitor1	DKK1	NM_012242 // GO:0000122 // negative regulation of transcription from RNA polymerase II promoter // inferred from direct assay ///NM_012242 // GO:0000122 // negative regulation of transcription from RNA polymerase II promoter // inferred from sequence or structural similarity ///NM_012242 // GO:0000904 // cell morphogenesis involved in differentiation // inferred from electronic annotation ///NM_0…	NM_012242 // GO:0005615 // extracellular space // inferred from direct assay ///NM_012242 // GO:0005886 // plasma membrane // inferred from direct assay ///NM_012242 // GO:0005576 // extracellular region // inferred from electronic annotation ///ENST00000373970 // GO:0005615 // extracellular space // inferred from direct assay ///ENST00000373970 // GO:0005886 // plasma membrane // inferred from d…	NM_012242 // GO:0004871 // signal transducer activity // traceable author statement ///NM_012242 // GO:0005515 // protein binding // inferred from physical interaction ///NM_012242 // GO:0008083 // growth factor activity // traceable author statement ///NM_012242 // GO:0048019 // receptor antagonist activity // inferred from direct assay ///NM_012242 // GO:0050750 // low-density lipoprotein parti…		ENST00000373970 // Pfam // IPR006796 // Dickkopf, N-terminal cysteine-rich	NM_012242	32	Hs.40499
7968236	RASL11A	1.98228	0.987158	1.98228	up	0.92808	-0.0590779	main	chr13	387496	AY439004|BC132703|BC136761	RAS-like,family11,memberA	RASL11A	NM_206827 // GO:0006184 // GTP catabolic process // inferred from electronic annotation ///NM_206827 // GO:0006351 // transcription, DNA-templated // inferred from electronic annotation ///NM_206827 // GO:0007264 // small GTPase mediated signal transduction // inferred from electronic annotation ///NM_206827 // GO:0045943 // positive regulation of transcription from RNA polymerase I promoter // i…	NM_206827 // GO:0005730 // nucleolus // inferred from sequence or structural similarity ///NM_206827 // GO:0016020 // membrane // inferred from electronic annotation ///NM_206827 // GO:0005634 // nucleus // inferred from electronic annotation ///NM_206827 // GO:0005730 // nucleolus // inferred from electronic annotation ///XM_005266370 // GO:0005730 // nucleolus // inferred from sequence or struc…	NM_206827 // GO:0005525 // GTP binding // inferred from electronic annotation ///NM_206827 // GO:0000166 // nucleotide binding // inferred from electronic annotation ///XM_005266370 // GO:0005525 // GTP binding // inferred from electronic annotation ///XM_005266370 // GO:0000166 // nucleotide binding // inferred from electronic annotation ///ENST00000241463 // GO:0005525 // GTP binding // inferre…		ENST00000241463 // Pfam // IPR001806 // Small GTPase superfamily///ENST00000241463 // Pfam // IPR013684 // Mitochondrial Rho-like	NM_206827///XM_005266370	32	Hs.192131
8012896	PMP22	1.96855	0.977131	1.96855	up	0.502199	-0.474932	main	chr17	5376	AK290640|AK300690|BC019040|BC091499|CR541931|CR541953|D11428|L03203|M94048	peripheralmyelinprotein22	PMP22	NM_000304 // GO:0007268 // synaptic transmission // traceable author statement ///NM_000304 // GO:0007422 // peripheral nervous system development // traceable author statement ///NM_000304 // GO:0008219 // cell death // inferred from electronic annotation ///NM_000304 // GO:0008285 // negative regulation of cell proliferation // inferred from electronic annotation ///NM_000304 // GO:0010977 // n…	NM_000304 // GO:0005886 // plasma membrane // inferred from electronic annotation ///NM_000304 // GO:0005923 // tight junction // inferred from electronic annotation ///NM_000304 // GO:0016021 // integral component of membrane // inferred from electronic annotation ///NM_000304 // GO:0043218 // compact myelin // inferred from electronic annotation ///NM_000304 // GO:0016020 // membrane // inferre…	NM_000304 // GO:0005515 // protein binding // inferred from physical interaction ///NM_001281455 // GO:0005515 // protein binding // inferred from physical interaction ///NM_001281456 // GO:0005515 // protein binding // inferred from physical interaction ///NM_153321 // GO:0005515 // protein binding // inferred from physical interaction ///NM_153322 // GO:0005515 // protein binding // inferred fr…		ENST00000312280 // Pfam // IPR004031 // PMP-22/EMP/MP20/Claudin superfamily///ENST00000395936 // Pfam // IPR004031 // PMP-22/EMP/MP20/Claudin superfamily///ENST00000395938 // Pfam // IPR004031 // PMP-22/EMP/MP20/Claudin superfamily///ENST00000426385 // Pfam // IPR004031 // PMP-22/EMP/MP20/Claudin superfamily	NM_000304///NM_001281455///NM_001281456///NM_153321///NM_153322///NR_104017///NR_104018	27	Hs.372031///Hs.619083
7897449	SPSB1	1.96381	0.973656	1.96381	up	0.442231	-0.531425	main	chr1	80176	AF403026|BC015711	splA/ryanodinereceptordomainandSOCSboxcontaining1	SPSB1	NM_025106 // GO:0016567 // protein ubiquitination // inferred from electronic annotation ///NM_025106 // GO:0035556 // intracellular signal transduction // inferred from electronic annotation ///ENST00000328089 // GO:0016567 // protein ubiquitination // inferred from electronic annotation ///ENST00000328089 // GO:0035556 // intracellular signal transduction // inferred from electronic annotation …	NM_025106 // GO:0005737 // cytoplasm // inferred from electronic annotation ///ENST00000328089 // GO:0005737 // cytoplasm // inferred from electronic annotation ///ENST00000357898 // GO:0005737 // cytoplasm // inferred from electronic annotation ///ENST00000377399 // GO:0005737 // cytoplasm // inferred from electronic annotation ///AF403026 // GO:0005737 // cytoplasm // inferred from electronic a…	NM_025106 // GO:0005515 // protein binding // inferred from physical interaction ///ENST00000328089 // GO:0005515 // protein binding // inferred from physical interaction ///ENST00000357898 // GO:0005515 // protein binding // inferred from physical interaction ///ENST00000377399 // GO:0005515 // protein binding // inferred from physical interaction ///AF403026 // GO:0005515 // protein binding // …		ENST00000328089 // Pfam // IPR001496 // SOCS protein, C-terminal///ENST00000328089 // Pfam // IPR003877 // SPRY domain///ENST00000357898 // Pfam // IPR001496 // SOCS protein, C-terminal///ENST00000357898 // Pfam // IPR003877 // SPRY domain///ENST00000377399 // Pfam // IPR001496 // SOCS protein, C-terminal///ENST00000377399 // Pfam // IPR003877 // SPRY domain	NM_025106	33	Hs.8261///Hs.738680///Hs.721335
7974366	PTGER2	1.94227	0.957746	1.94227	up	0.667259	-0.290486	main	chr14	5732	AY275471|BC093927|BC093929|U19487	prostaglandinEreceptor2(subtypeEP2),53kDa	PTGER2	NM_000956 // GO:0007186 // G-protein coupled receptor signaling pathway // traceable author statement ///NM_000956 // GO:0007189 // adenylate cyclase-activating G-protein coupled receptor signaling pathway // inferred from sequence or structural similarity ///NM_000956 // GO:0032496 // response to lipopolysaccharide // inferred from electronic annotation ///NM_000956 // GO:0042127 // regulation o…	NM_000956 // GO:0005886 // plasma membrane // traceable author statement ///NM_000956 // GO:0005887 // integral component of plasma membrane // traceable author statement ///NM_000956 // GO:0005886 // plasma membrane // inferred from electronic annotation ///NM_000956 // GO:0016020 // membrane // inferred from electronic annotation ///NM_000956 // GO:0016021 // integral component of membrane // i…	NM_000956 // GO:0004957 // prostaglandin E receptor activity // inferred from electronic annotation ///NM_000956 // GO:0004871 // signal transducer activity // inferred from electronic annotation ///NM_000956 // GO:0004930 // G-protein coupled receptor activity // inferred from electronic annotation ///NM_000956 // GO:0004957 // prostaglandin E receptor activity // traceable author statement ///E…	NM_000956 // GenMAPP // Ovarian_Infertility_Genes///NM_000956 // GenMAPP // Prostaglandin_synthesis_regulation///NM_000956 // GenMAPP // GPCRDB_Class_A_Rhodopsin-like///NM_000956 // GenMAPP // Small_ligand_GPCRs///ENST00000245457 // GenMAPP // Ovarian_Infertility_Genes///ENST00000245457 // GenMAPP // Prostaglandin_synthesis_regulation///ENST00000245457 // GenMAPP // GPCRDB_Class_A_Rhodopsin-like/…	ENST00000245457 // Pfam // IPR000276 // G protein-coupled receptor, rhodopsin-like///ENST00000245457 // Pfam // IPR019424 // 7TM GPCR, olfactory receptor/chemoreceptor Srsx///ENST00000245457 // Pfam // IPR019430 // 7TM GPCR, serpentine receptor class x (Srx)///ENST00000557436 // Pfam // IPR000276 // G protein-coupled receptor, rhodopsin-like	NM_000956	30	Hs.2090
8145736	NRG1	1.94018	0.956192	1.94018	up	0.385098	-0.571094	main	chr8	3084	AF026146|AK289927|AK290730|AK293240|AK293270|AK298132|BC006492|BC007675|BC064587|BC073871|BC150609|BT007389|CR450288|EF372273|EF372274|EF372275|EF372276|EF372277|EU363510|GQ983557|L12260|L12261|L41827|M94165|M94166|M94167|M94168|U02326|U02327|U02330|AB451331|GQ983558|AF009227	neuregulin1	NRG1	NM_001159995 // GO:0000165 // MAPK cascade // inferred from electronic annotation ///NM_001159995 // GO:0000902 // cell morphogenesis // inferred from electronic annotation ///NM_001159995 // GO:0003161 // cardiac conduction system development // inferred from electronic annotation ///NM_001159995 // GO:0003222 // ventricular trabecula myocardium morphogenesis // inferred from direct assay ///NM_…	NM_001159995 // GO:0005576 // extracellular region // non-traceable author statement ///NM_001159995 // GO:0005576 // extracellular region // traceable author statement ///NM_001159995 // GO:0005615 // extracellular space // inferred from direct assay ///NM_001159995 // GO:0005634 // nucleus // inferred from electronic annotation ///NM_001159995 // GO:0005737 // cytoplasm // inferred from electro…	NM_001159995 // GO:0003712 // transcription cofactor activity // inferred from direct assay ///NM_001159995 // GO:0005102 // receptor binding // inferred from physical interaction ///NM_001159995 // GO:0005125 // cytokine activity // traceable author statement ///NM_001159995 // GO:0005176 // ErbB-2 class receptor binding // inferred from electronic annotation ///NM_001159995 // GO:0005515 // pro…		ENST00000287842 // Pfam // IPR002154 // Neuregulin 1-related, C-terminal///ENST00000287842 // Pfam // IPR013098 // Immunoglobulin I-set///ENST00000287842 // Pfam // IPR013106 // Immunoglobulin V-set domain///ENST00000287842 // Pfam // IPR013151 // Immunoglobulin///ENST00000356819 // Pfam // IPR002154 // Neuregulin 1-related, C-terminal///ENST00000356819 // Pfam // IPR013098 // Immunoglobulin I-se…	NM_001159995///NM_001159996///NM_001159999///NM_001160001///NM_001160002///NM_001160004///NM_001160005///NM_001160007///NM_001160008///NM_013956///NM_013957///NM_013958///NM_013959///NM_013960///NM_013962///NM_013964///XM_005273485///NM_004495	61	Hs.453951///Hs.691092
7908161	C1orf21	1.93592	0.953021	1.93592	up	0.91057	-0.0424507	main	chr1	81563	AF312864|AY258286|BC028567	chromosome1openreadingframe21	C1orf21						NM_030806	30	Hs.497159///Hs.744936///Hs.609773///Hs.609895
8069676	ADAMTS1	1.93144	0.949679	1.93144	up	0.909223	-0.0404558	main	chr21	9510	AF060152|AF170084|AF207664|BC036515|AK023795	ADAMmetallopeptidasewiththrombospondintype1motif,1	ADAMTS1	NM_006988 // GO:0001542 // ovulation from ovarian follicle // inferred from electronic annotation ///NM_006988 // GO:0001822 // kidney development // inferred from electronic annotation ///NM_006988 // GO:0006508 // proteolysis // inferred from electronic annotation ///NM_006988 // GO:0007229 // integrin-mediated signaling pathway // traceable author statement ///NM_006988 // GO:0008285 // negati…	NM_006988 // GO:0005604 // basement membrane // inferred from electronic annotation ///NM_006988 // GO:0005737 // cytoplasm // inferred from direct assay ///NM_006988 // GO:0031410 // cytoplasmic vesicle // inferred from electronic annotation ///NM_006988 // GO:0005576 // extracellular region // inferred from electronic annotation ///NM_006988 // GO:0005578 // proteinaceous extracellular matrix /…	NM_006988 // GO:0004222 // metalloendopeptidase activity // inferred from electronic annotation ///NM_006988 // GO:0008201 // heparin binding // inferred from electronic annotation ///NM_006988 // GO:0008237 // metallopeptidase activity // traceable author statement ///NM_006988 // GO:0008270 // zinc ion binding // inferred from electronic annotation ///NM_006988 // GO:0008233 // peptidase activi…		ENST00000284984 // Pfam // IPR000884 // Thrombospondin, type 1 repeat///ENST00000284984 // Pfam // IPR001590 // Peptidase M12B, ADAM/reprolysin///ENST00000284984 // Pfam // IPR002870 // Peptidase M12B, propeptide///ENST00000284984 // Pfam // IPR010294 // ADAM-TS Spacer 1	NM_006988	34	Hs.643357///Hs.211485///Hs.706436
7916493	PPAP2B	1.92188	0.942516	1.92188	up	0.435633	-0.506883	main	chr1	8613	AB000889|AF017786|AF043329|AF480883|BC009196|BT019589|U79294|AK123105	phosphatidicacidphosphatasetype2B	PPAP2B	NM_003713 // GO:0001568 // blood vessel development // inferred from electronic annotation ///NM_003713 // GO:0001702 // gastrulation with mouth forming second // inferred from electronic annotation ///NM_003713 // GO:0001933 // negative regulation of protein phosphorylation // inferred from direct assay ///NM_003713 // GO:0006629 // lipid metabolic process // non-traceable author statement ///NM…	NM_003713 // GO:0005794 // Golgi apparatus // inferred from electronic annotation ///NM_003713 // GO:0005886 // plasma membrane // traceable author statement ///NM_003713 // GO:0005912 // adherens junction // traceable author statement ///NM_003713 // GO:0016020 // membrane // traceable author statement ///NM_003713 // GO:0016021 // integral component of membrane // inferred from electronic annot…	NM_003713 // GO:0004721 // phosphoprotein phosphatase activity // traceable author statement ///NM_003713 // GO:0005178 // integrin binding // inferred from electronic annotation ///NM_003713 // GO:0005515 // protein binding // inferred from physical interaction ///NM_003713 // GO:0008195 // phosphatidate phosphatase activity // inferred from electronic annotation ///NM_003713 // GO:0042577 // li…	NM_003713 // HumanCyc // TRIGLSYN-PWY///AB000889 // HumanCyc // TRIGLSYN-PWY///AF017786 // HumanCyc // TRIGLSYN-PWY///AF043329 // HumanCyc // TRIGLSYN-PWY///BC009196 // HumanCyc // TRIGLSYN-PWY///U79294 // HumanCyc // TRIGLSYN-PWY	ENST00000371250 // Pfam // IPR000326 // Phosphatidic acid phosphatase type 2/haloperoxidase	NM_003713	36	Hs.405156///Hs.619002///Hs.729767///Hs.730129
8117020	MYLIP	1.92103	0.941879	1.92103	up	0.236733	-0.705145	main	chr6	29116	AF006003|AF187016|AF258586|BC002860|BT007055	myosinregulatorylightchaininteractingprotein	MYLIP	NM_013262 // GO:0006928 // cellular component movement // inferred from mutant phenotype ///NM_013262 // GO:0007399 // nervous system development // inferred from mutant phenotype ///NM_013262 // GO:0010989 // negative regulation of low-density lipoprotein particle clearance // inferred from electronic annotation ///NM_013262 // GO:0016567 // protein ubiquitination // inferred from direct assay /…	NM_013262 // GO:0005622 // intracellular // inferred from direct assay ///NM_013262 // GO:0005737 // cytoplasm // inferred from electronic annotation ///NM_013262 // GO:0005856 // cytoskeleton // inferred from electronic annotation ///NM_013262 // GO:0005886 // plasma membrane // inferred from electronic annotation ///NM_013262 // GO:0019898 // extrinsic component of membrane // inferred from ele…	NM_013262 // GO:0004842 // ubiquitin-protein transferase activity // inferred from direct assay ///NM_013262 // GO:0005515 // protein binding // inferred from physical interaction ///NM_013262 // GO:0008092 // cytoskeletal protein binding // inferred from direct assay ///NM_013262 // GO:0008270 // zinc ion binding // inferred from electronic annotation ///NM_013262 // GO:0016874 // ligase activit…		ENST00000356840 // Pfam // IPR018979 // FERM, N-terminal///ENST00000356840 // Pfam // IPR019748 // FERM central domain	NM_013262	30	Hs.484738///Hs.653717
8163257	LPAR1	1.91886	0.940246	1.91886	up	0.702884	-0.237363	main	chr9	1902	AK290287|AY322546|BC030615|BC036034|BC073167|U78192|U80811|AK296374|AK299279	lysophosphatidicacidreceptor1	LPAR1	NM_001401 // GO:0000187 // activation of MAPK activity // inferred from electronic annotation ///NM_001401 // GO:0007186 // G-protein coupled receptor signaling pathway // traceable author statement ///NM_001401 // GO:0007202 // activation of phospholipase C activity // traceable author statement ///NM_001401 // GO:0007204 // positive regulation of cytosolic calcium ion concentration // traceable…	NM_001401 // GO:0005886 // plasma membrane // traceable author statement ///NM_001401 // GO:0005887 // integral component of plasma membrane // traceable author statement ///NM_001401 // GO:0009986 // cell surface // inferred from direct assay ///NM_001401 // GO:0030139 // endocytic vesicle // inferred from direct assay ///NM_001401 // GO:0043197 // dendritic spine // inferred from electronic ann…	NM_001401 // GO:0001965 // G-protein alpha-subunit binding // inferred from electronic annotation ///NM_001401 // GO:0004930 // G-protein coupled receptor activity // traceable author statement ///NM_001401 // GO:0005515 // protein binding // inferred from physical interaction ///NM_001401 // GO:0005543 // phospholipid binding // inferred from electronic annotation ///NM_001401 // GO:0030165 // P…	NM_001401 // GenMAPP // Small_ligand_GPCRs///NM_001401 // GenMAPP // Smooth_muscle_contraction///NM_057159 // GenMAPP // Small_ligand_GPCRs///NM_057159 // GenMAPP // Smooth_muscle_contraction///ENST00000358883 // GenMAPP // Small_ligand_GPCRs///ENST00000358883 // GenMAPP // Smooth_muscle_contraction///ENST00000374430 // GenMAPP // Small_ligand_GPCRs///ENST00000374430 // GenMAPP // Smooth_muscle_c…	ENST00000358883 // Pfam // IPR000276 // G protein-coupled receptor, rhodopsin-like///ENST00000374430 // Pfam // IPR000276 // G protein-coupled receptor, rhodopsin-like///ENST00000374431 // Pfam // IPR000276 // G protein-coupled receptor, rhodopsin-like///ENST00000441240 // Pfam // IPR000276 // G protein-coupled receptor, rhodopsin-like///ENST00000541779 // Pfam // IPR000276 // G protein-coupled r…	NM_001401///NM_057159	26	Hs.126667///Hs.703114
8172043	SRPX	1.91817	0.93973	1.91817	up	0.624949	-0.314782	main	chrX	8406	AK289430|AK293127|AK298802|BC020684|U61374|U78093	sushi-repeatcontainingprotein,X-linked	SRPX	NM_001170750 // GO:0001845 // phagolysosome assembly // inferred from electronic annotation ///NM_001170750 // GO:0006914 // autophagy // inferred from electronic annotation ///NM_001170750 // GO:0007155 // cell adhesion // inferred from electronic annotation ///NM_001170750 // GO:0034976 // response to endoplasmic reticulum stress // inferred from electronic annotation ///NM_001170750 // GO:0060…	NM_001170750 // GO:0005776 // autophagic vacuole // inferred from electronic annotation ///NM_001170750 // GO:0005783 // endoplasmic reticulum // inferred from electronic annotation ///NM_001170750 // GO:0009986 // cell surface // inferred from electronic annotation ///NM_001170750 // GO:0016020 // membrane // traceable author statement ///NM_001170751 // GO:0005776 // autophagic vacuole // infer…	ENST00000378533 // GO:0005515 // protein binding // inferred from electronic annotation		ENST00000378533 // Pfam // IPR000436 // Sushi/SCR/CCP///ENST00000378533 // Pfam // IPR003410 // Hyalin///ENST00000432886 // Pfam // IPR000436 // Sushi/SCR/CCP///ENST00000432886 // Pfam // IPR003410 // Hyalin///ENST00000538295 // Pfam // IPR000436 // Sushi/SCR/CCP///ENST00000538295 // Pfam // IPR003410 // Hyalin///ENST00000544439 // Pfam // IPR000436 // Sushi/SCR/CCP///ENST00000544439 // Pfam // I…	NM_001170750///NM_001170751///NM_001170752///NM_006307	29	Hs.15154///Hs.603159
8021685	CCDC102B	1.91492	0.937286	1.91492	up	1.0661	0.128809	main	chr18	79839	AK027247|AK057282|AK308114|AL833863|BC056269|BC126448|BC126450	coiled-coildomaincontaining102B	CCDC102B						NM_001093729///NM_024781///XM_005266768///XM_006722545///XR_430083	31	Hs.280781
8022531	NPC1	1.91208	0.935145	1.91208	up	0.478566	-0.456579	main	chr18	4864	AF002020|AK293779|AK295715|BC063302	Niemann-Pickdisease,typeC1	NPC1	NM_000271 // GO:0006486 // protein glycosylation // inferred from direct assay ///NM_000271 // GO:0006897 // endocytosis // inferred from electronic annotation ///NM_000271 // GO:0006914 // autophagy // inferred from genetic interaction ///NM_000271 // GO:0007041 // lysosomal transport // inferred from sequence or structural similarity ///NM_000271 // GO:0007165 // signal transduction // inferred…	NM_000271 // GO:0005576 // extracellular region // inferred from sequence or structural similarity ///NM_000271 // GO:0005635 // nuclear envelope // inferred from direct assay ///NM_000271 // GO:0005764 // lysosome // inferred from sequence or structural similarity ///NM_000271 // GO:0005765 // lysosomal membrane // inferred from direct assay ///NM_000271 // GO:0005783 // endoplasmic reticulum //…	NM_000271 // GO:0004872 // receptor activity // traceable author statement ///NM_000271 // GO:0004888 // transmembrane signaling receptor activity // traceable author statement ///NM_000271 // GO:0005515 // protein binding // inferred from physical interaction ///NM_000271 // GO:0008158 // hedgehog receptor activity // inferred from electronic annotation ///NM_000271 // GO:0015248 // sterol trans…		ENST00000269228 // Pfam // IPR003392 // Patched///ENST00000269228 // Pfam // IPR004869 // Membrane transport protein, MMPL domain///ENST00000591051 // Pfam // IPR003392 // Patched///ENST00000591051 // Pfam // IPR004869 // Membrane transport protein, MMPL domain	NM_000271///XM_005258277///XM_006722479	31	Hs.715623///Hs.691290
8102950	INPP4B	1.91187	0.934986	1.91187	up	0.659708	-0.275278	main	chr4	8821	AK298118|AK300891|AK302936|BC072447|BC110918|BC133005|BC144255|U96922	inositolpolyphosphate-4-phosphatase,typeII,105kDa	INPP4B	NM_001101669 // GO:0006644 // phospholipid metabolic process // traceable author statement ///NM_001101669 // GO:0006661 // phosphatidylinositol biosynthetic process // traceable author statement ///NM_001101669 // GO:0006874 // cellular calcium ion homeostasis // inferred from electronic annotation ///NM_001101669 // GO:0007165 // signal transduction // traceable author statement ///NM_001101669…	NM_001101669 // GO:0005794 // Golgi apparatus // inferred from electronic annotation ///NM_001101669 // GO:0005829 // cytosol // traceable author statement ///NM_001101669 // GO:0005737 // cytoplasm // inferred from electronic annotation ///NM_003866 // GO:0005794 // Golgi apparatus // inferred from electronic annotation ///NM_003866 // GO:0005829 // cytosol // traceable author statement ///NM_00…	NM_001101669 // GO:0008289 // lipid binding // inferred from electronic annotation ///NM_001101669 // GO:0016316 // phosphatidylinositol-3,4-bisphosphate 4-phosphatase activity // inferred from electronic annotation ///NM_001101669 // GO:0034594 // phosphatidylinositol trisphosphate phosphatase activity // inferred from electronic annotation ///NM_001101669 // GO:0034597 // phosphatidylinositol-4…	U96922 // MetaCyc // PWY-6368		NM_001101669///NM_003866///XM_005263322///XM_006714404///XM_006714403	30	Hs.531403///Hs.604960///Hs.732573
7981514	AHNAK2	1.90421	0.929194	1.90421	up	0.351418	-0.577776	main	chr14	113146	BC049216|BC090889	AHNAKnucleoprotein2	AHNAK2	NM_138420 // GO:0001778 // plasma membrane repair // inferred from sequence or structural similarity ///ENST00000333244 // GO:0001778 // plasma membrane repair // inferred from sequence or structural similarity ///ENST00000555122 // GO:0001778 // plasma membrane repair // inferred from sequence or structural similarity ///ENST00000557457 // GO:0001778 // plasma membrane repair // inferred from se…	NM_138420 // GO:0005634 // nucleus // inferred from electronic annotation ///NM_138420 // GO:0005737 // cytoplasm // inferred from direct assay ///NM_138420 // GO:0005737 // cytoplasm // non-traceable author statement ///NM_138420 // GO:0005886 // plasma membrane // inferred from direct assay ///NM_138420 // GO:0030018 // Z disc // inferred from sequence or structural similarity ///NM_138420 // G…	NM_138420 // GO:0005515 // protein binding // inferred from physical interaction ///ENST00000333244 // GO:0005515 // protein binding // inferred from physical interaction ///ENST00000333244 // GO:0005515 // protein binding // inferred from electronic annotation ///ENST00000555122 // GO:0005515 // protein binding // inferred from physical interaction ///ENST00000557457 // GO:0005515 // protein bin…			NM_138420	33	Hs.441783///Hs.607459
8142585	CADPS2	1.89774	0.92428	1.89774	up	0.869288	-0.0549922	main	chr7	93664	AF401638|AY264289|BC136601|BC144278|BC144279|AK098170	Ca++-dependentsecretionactivator2	CADPS2	NM_001009571 // GO:0015031 // protein transport // inferred from electronic annotation ///NM_001009571 // GO:0016082 // synaptic vesicle priming // inferred from electronic annotation ///NM_001009571 // GO:0045921 // positive regulation of exocytosis // inferred from electronic annotation ///NM_001009571 // GO:0006810 // transport // inferred from electronic annotation ///NM_001009571 // GO:00068…	NM_001009571 // GO:0030054 // cell junction // inferred from electronic annotation ///NM_001009571 // GO:0030659 // cytoplasmic vesicle membrane // inferred from electronic annotation ///NM_001009571 // GO:0042734 // presynaptic membrane // inferred from electronic annotation ///NM_001009571 // GO:0045211 // postsynaptic membrane // inferred from electronic annotation ///NM_001009571 // GO:001602…	NM_001009571 // GO:0008289 // lipid binding // inferred from electronic annotation ///NM_001009571 // GO:0046872 // metal ion binding // inferred from electronic annotation ///NM_001167940 // GO:0008289 // lipid binding // inferred from electronic annotation ///NM_001167940 // GO:0046872 // metal ion binding // inferred from electronic annotation ///NM_017954 // GO:0008289 // lipid binding // inf…		ENST00000313070 // Pfam // IPR001849 // Pleckstrin homology domain///ENST00000313070 // Pfam // IPR010439 // Calcium-dependent secretion activator///ENST00000334010 // Pfam // IPR001849 // Pleckstrin homology domain///ENST00000334010 // Pfam // IPR010439 // Calcium-dependent secretion activator///ENST00000397721 // Pfam // IPR001849 // Pleckstrin homology domain///ENST00000397721 // Pfam // IPR01…	NM_001009571///NM_001167940///NM_017954	37	Hs.649459///Hs.744487
8142230		1.88218	0.912407	1.88218	up	0.738292	-0.174115	main	chr7											24
8160521	MOB3B	1.88054	0.911147	1.88054	up	0.464441	-0.446706	main	chr9	79817	AL832572|BC033027|AK097199	MOBkinaseactivator3B	MOB3B			NM_024761 // GO:0005515 // protein binding // inferred from physical interaction ///NM_024761 // GO:0046872 // metal ion binding // inferred from electronic annotation ///ENST00000262244 // GO:0005515 // protein binding // inferred from physical interaction ///ENST00000262244 // GO:0046872 // metal ion binding // inferred from electronic annotation ///AL832572 // GO:0005515 // protein binding // …		ENST00000262244 // Pfam // IPR005301 // Mob1/phocein	NM_024761	30	Hs.369022///Hs.690014
7978970	CDKL1	1.87594	0.907612	1.87594	up	0.281614	-0.625998	main	chr14	8814	AF390028|BC104977|X66358	cyclin-dependentkinase-like1(CDC2-relatedkinase)	CDKL1	NM_004196 // GO:0006468 // protein phosphorylation // inferred from electronic annotation ///NM_004196 // GO:0007049 // cell cycle // inferred from electronic annotation ///NM_004196 // GO:0007507 // heart development // inferred from electronic annotation ///NM_004196 // GO:0006468 // protein phosphorylation // traceable author statement ///NM_004196 // GO:0016310 // phosphorylation // inferred …	NM_004196 // GO:0005634 // nucleus // inferred from electronic annotation ///NM_004196 // GO:0005737 // cytoplasm // inferred from electronic annotation ///ENST00000356146 // GO:0005634 // nucleus // inferred from electronic annotation ///ENST00000356146 // GO:0005737 // cytoplasm // inferred from electronic annotation ///ENST00000395834 // GO:0005634 // nucleus // inferred from electronic annota…	NM_004196 // GO:0004693 // cyclin-dependent protein serine/threonine kinase activity // inferred from electronic annotation ///NM_004196 // GO:0005524 // ATP binding // inferred from electronic annotation ///NM_004196 // GO:0000166 // nucleotide binding // inferred from electronic annotation ///NM_004196 // GO:0004672 // protein kinase activity // inferred from electronic annotation ///NM_004196 …		ENST00000395834 // Pfam // IPR000719 // Protein kinase domain///ENST00000395834 // Pfam // IPR001245 // Serine-threonine/tyrosine-protein kinase catalytic domain///ENST00000216378 // Pfam // IPR000719 // Protein kinase domain///ENST00000216378 // Pfam // IPR001245 // Serine-threonine/tyrosine-protein kinase catalytic domain	NM_004196///NM_001282236	30	Hs.679430///Hs.708813
8012906		1.87591	0.907587	1.87591	up	0.398264	-0.509323	main	chr17											25
8156706	TMOD1	1.85373	0.890434	1.85373	up	0.433267	-0.457168	main	chr9	7111	AK095748|AK314533|BC002660|M77016	tropomodulin1	TMOD1	NM_001166116 // GO:0008344 // adult locomotory behavior // inferred from electronic annotation ///NM_001166116 // GO:0030049 // muscle filament sliding // traceable author statement ///NM_001166116 // GO:0030239 // myofibril assembly // inferred from electronic annotation ///NM_001166116 // GO:0006936 // muscle contraction // inferred from electronic annotation ///NM_003275 // GO:0008344 // adult…	NM_001166116 // GO:0005829 // cytosol // traceable author statement ///NM_001166116 // GO:0008180 // COP9 signalosome // inferred from direct assay ///NM_001166116 // GO:0016020 // membrane // inferred from electronic annotation ///NM_001166116 // GO:0030016 // myofibril // inferred from electronic annotation ///NM_001166116 // GO:0030863 // cortical cytoskeleton // inferred from electronic annot…	NM_001166116 // GO:0003779 // actin binding // inferred from electronic annotation ///NM_001166116 // GO:0005523 // tropomyosin binding // inferred from electronic annotation ///NM_003275 // GO:0003779 // actin binding // inferred from electronic annotation ///NM_003275 // GO:0005523 // tropomyosin binding // inferred from electronic annotation ///ENST00000259365 // GO:0003779 // actin binding //…	NM_001166116 // GenMAPP // Striated_muscle_contraction///NM_003275 // GenMAPP // Striated_muscle_contraction///ENST00000259365 // GenMAPP // Striated_muscle_contraction///ENST00000375175 // GenMAPP // Striated_muscle_contraction///ENST00000395211 // GenMAPP // Striated_muscle_contraction///AK095748 // GenMAPP // Striated_muscle_contraction///AK314533 // GenMAPP // Striated_muscle_contraction///BC…	ENST00000259365 // Pfam // IPR004934 // Tropomodulin///ENST00000395211 // Pfam // IPR004934 // Tropomodulin	NM_001166116///NM_003275	26	Hs.404289
7971177	FOXO1	1.85122	0.888474	1.85122	up	0.485804	-0.402671	main	chr13	2308	AF032885|BC021981|BC070065|BT007455|BX648278|U02310|JX141474|JX141475|JX141476	forkheadboxO1	FOXO1	NM_002015 // GO:0000122 // negative regulation of transcription from RNA polymerase II promoter // inferred from electronic annotation ///NM_002015 // GO:0001568 // blood vessel development // not recorded ///NM_002015 // GO:0001659 // temperature homeostasis // inferred from sequence or structural similarity ///NM_002015 // GO:0001678 // cellular glucose homeostasis // inferred from sequence or …	NM_002015 // GO:0005634 // nucleus // inferred from direct assay ///NM_002015 // GO:0005654 // nucleoplasm // traceable author statement ///NM_002015 // GO:0005737 // cytoplasm // inferred from direct assay ///NM_002015 // GO:0005739 // mitochondrion // inferred from sequence or structural similarity ///NM_002015 // GO:0005829 // cytosol // inferred from sequence or structural similarity ///NM_00…	NM_002015 // GO:0001078 // RNA polymerase II core promoter proximal region sequence-specific DNA binding transcription factor activity involved in negative regulation of transcription // inferred from electronic annotation ///NM_002015 // GO:0003682 // chromatin binding // inferred from sequence or structural similarity ///NM_002015 // GO:0005515 // protein binding // inferred from physical inter…		ENST00000379561 // Pfam // IPR001766 // Transcription factor, fork head	NM_002015	26	Hs.370666///Hs.711044
8056102	LY75-CD302	1.84654	0.884826	1.84654	up	0.493109	-0.391716	main	chr2	100526664///9936///4065	AF499000|AK291279|AK304422|AY314007|BC020646|D14664|AY184222|AY314006		LY75-CD302	NM_001198759 // GO:0006897 // endocytosis // inferred from electronic annotation ///NM_001198759 // GO:0006954 // inflammatory response // traceable author statement ///NM_001198759 // GO:0006955 // immune response // traceable author statement ///NM_001198760 // GO:0006897 // endocytosis // inferred from electronic annotation ///NM_001198760 // GO:0006954 // inflammatory response // traceable au…	NM_001198759 // GO:0005887 // integral component of plasma membrane // traceable author statement ///NM_001198759 // GO:0016020 // membrane // inferred from electronic annotation ///NM_001198759 // GO:0016021 // integral component of membrane // inferred from electronic annotation ///NM_001198759 // GO:0070062 // extracellular vesicular exosome // inferred from direct assay ///NM_001198760 // GO:…	NM_001198759 // GO:0004872 // receptor activity // traceable author statement ///NM_001198759 // GO:0030246 // carbohydrate binding // inferred from electronic annotation ///NM_001198760 // GO:0004872 // receptor activity // traceable author statement ///NM_001198760 // GO:0030246 // carbohydrate binding // inferred from electronic annotation ///NM_001198763 // GO:0030246 // carbohydrate binding …		ENST00000259053 // Pfam // IPR001304 // C-type lectin///ENST00000429078 // Pfam // IPR008646 // Herpesvirus UL45-like///ENST00000553424 // Pfam // IPR000562 // Fibronectin, type II, collagen-binding///ENST00000553424 // Pfam // IPR001304 // C-type lectin///ENST00000504764 // Pfam // IPR000562 // Fibronectin, type II, collagen-binding///ENST00000504764 // Pfam // IPR001304 // C-type lectin///ENST0…	NM_001198759///NM_001198760///NM_001198763///NM_001198764///NM_014880	25	Hs.153563///Hs.130014///Hs.612376///Hs.682302///Hs.715136
8080938	MITF	1.8465	0.884791	1.8465	up	0.34666	-0.538131	main	chr3	4286	AB006909|AK291318|AK296129|AK297858|BC026961|BC065243	microphthalmia-associatedtranscriptionfactor	MITF	NM_000248 // GO:0006355 // regulation of transcription, DNA-templated // non-traceable author statement ///NM_000248 // GO:0006366 // transcription from RNA polymerase II promoter // inferred from electronic annotation ///NM_000248 // GO:0006461 // protein complex assembly // inferred from direct assay ///NM_000248 // GO:0030316 // osteoclast differentiation // inferred from electronic annotation…	NM_000248 // GO:0005634 // nucleus // non-traceable author statement ///NM_000248 // GO:0043234 // protein complex // inferred from direct assay ///NM_000248 // GO:0005634 // nucleus // inferred from electronic annotation ///NM_001184967 // GO:0005634 // nucleus // non-traceable author statement ///NM_001184967 // GO:0043234 // protein complex // inferred from direct assay ///NM_001184967 // GO:0…	NM_000248 // GO:0000978 // RNA polymerase II core promoter proximal region sequence-specific DNA binding // inferred from direct assay ///NM_000248 // GO:0001077 // RNA polymerase II core promoter proximal region sequence-specific DNA binding transcription factor activity involved in positive regulation of transcription // inferred from direct assay ///NM_000248 // GO:0001077 // RNA polymerase II…		ENST00000314557 // Pfam // IPR011598 // Myc-type, basic helix-loop-helix (bHLH) domain///ENST00000314557 // Pfam // IPR021802 // Basic helix-loop-helix leucine zipper transcrition factor MiT/TFE///ENST00000314589 // Pfam // IPR011598 // Myc-type, basic helix-loop-helix (bHLH) domain///ENST00000314589 // Pfam // IPR021802 // Basic helix-loop-helix leucine zipper transcrition factor MiT/TFE///ENST0…	NM_000248///NM_001184967///NM_006722///NM_198158///NM_198159///NM_198177///NM_198178	26	Hs.166017///Hs.712759
8161865	PRUNE2	1.84588	0.884305	1.84588	up	0.703555	-0.18075	main	chr9	158471	AB050197|AB535152|AK296269|AK298805|AK299857|AY439213|AY439214|BC150641|FJ808772|FJ808773	prunehomolog2(Drosophila)	PRUNE2	NM_015225 // GO:0006915 // apoptotic process // not recorded ///NM_015225 // GO:0008152 // metabolic process // inferred from electronic annotation ///NM_015225 // GO:0006915 // apoptotic process // ---///NM_015225 // GO:0006915 // apoptotic process // inferred from electronic annotation ///ENST00000376717 // GO:0006915 // apoptotic process // not recorded ///ENST00000376717 // GO:0008152 // meta…	NM_015225 // GO:0005737 // cytoplasm // inferred from electronic annotation ///ENST00000376717 // GO:0005737 // cytoplasm // inferred from electronic annotation ///ENST00000376718 // GO:0005737 // cytoplasm // inferred from electronic annotation ///ENST00000376718 // GO:0005634 // nucleus // inferred from direct assay ///ENST00000376718 // GO:0043231 // intracellular membrane-bounded organelle //…	NM_015225 // GO:0016462 // pyrophosphatase activity // inferred from electronic annotation ///NM_015225 // GO:0046872 // metal ion binding // inferred from electronic annotation ///ENST00000376717 // GO:0016462 // pyrophosphatase activity // inferred from electronic annotation ///ENST00000376717 // GO:0046872 // metal ion binding // inferred from electronic annotation ///ENST00000376718 // GO:001…		ENST00000376717 // Pfam // IPR001251 // CRAL-TRIO domain///ENST00000376717 // Pfam // IPR022181 // Bcl2-/adenovirus E1B 19kDa-interacting protein 2///ENST00000376718 // Pfam // IPR001251 // CRAL-TRIO domain///ENST00000376718 // Pfam // IPR004097 // DHHA2 domain///ENST00000376718 // Pfam // IPR022181 // Bcl2-/adenovirus E1B 19kDa-interacting protein 2///ENST00000426088 // Pfam // IPR001251 // CRAL…	NM_015225	29	Hs.262857///Hs.599338///Hs.642477
8143383		1.83983	0.879571	1.83983	up	0.386765	-0.492806	main	chr7											25
8069252	PCBP3	1.83873	0.878714	1.83873	up	0.5554	-0.323314	main	chr21	54039	AF176329|AK094301|AY780793|BC012061|AK310131|AK310672	poly(rC)bindingprotein3	PCBP3	NM_001130141 // GO:0016071 // mRNA metabolic process // non-traceable author statement ///NM_020528 // GO:0016071 // mRNA metabolic process // non-traceable author statement ///ENST00000400304 // GO:0016071 // mRNA metabolic process // non-traceable author statement ///ENST00000400305 // GO:0016071 // mRNA metabolic process // non-traceable author statement ///ENST00000400308 // GO:0016071 // mRN…	NM_001130141 // GO:0005634 // nucleus // inferred from direct assay ///NM_001130141 // GO:0005829 // cytosol // inferred from direct assay ///NM_001130141 // GO:0030529 // ribonucleoprotein complex // inferred from electronic annotation ///NM_001130141 // GO:0005737 // cytoplasm // inferred from electronic annotation ///NM_020528 // GO:0005634 // nucleus // inferred from direct assay ///NM_020528…	NM_001130141 // GO:0003677 // DNA binding // inferred from electronic annotation ///NM_001130141 // GO:0003723 // RNA binding // non-traceable author statement ///NM_001130141 // GO:0044822 // poly(A) RNA binding // inferred from direct assay ///NM_001130141 // GO:0003723 // RNA binding // inferred from electronic annotation ///NM_020528 // GO:0003677 // DNA binding // inferred from electronic an…		ENST00000400304 // Pfam // IPR004044 // K Homology domain, type 2///ENST00000400304 // Pfam // IPR004088 // K Homology domain, type 1///ENST00000400305 // Pfam // IPR004044 // K Homology domain, type 2///ENST00000400305 // Pfam // IPR004088 // K Homology domain, type 1///ENST00000400308 // Pfam // IPR004044 // K Homology domain, type 2///ENST00000400308 // Pfam // IPR004088 // K Homology domain, …	NM_001130141///NM_020528	33	Hs.474049///Hs.617474///Hs.667593///Hs.736936
7951565	ARHGAP20	1.83471	0.87555	1.83471	up	0.647065	-0.228485	main	chr11	57569	AK292290|AY496263|AY496264|AY496265|AY496266|AY496267|BC039340	RhoGTPaseactivatingprotein20	ARHGAP20	NM_001258415 // GO:0007264 // small GTPase mediated signal transduction // traceable author statement ///NM_001258415 // GO:0043547 // positive regulation of GTPase activity // inferred from electronic annotation ///NM_001258415 // GO:0051056 // regulation of small GTPase mediated signal transduction // traceable author statement ///NM_001258415 // GO:0007165 // signal transduction // inferred fr…	NM_001258415 // GO:0005829 // cytosol // traceable author statement ///NM_001258415 // GO:0005622 // intracellular // inferred from electronic annotation ///NM_001258416 // GO:0005829 // cytosol // traceable author statement ///NM_001258416 // GO:0005622 // intracellular // inferred from electronic annotation ///NM_001258417 // GO:0005829 // cytosol // traceable author statement ///NM_001258417 /…	NM_001258415 // GO:0005096 // GTPase activator activity // inferred from electronic annotation ///NM_001258416 // GO:0005096 // GTPase activator activity // inferred from electronic annotation ///NM_001258417 // GO:0005096 // GTPase activator activity // inferred from electronic annotation ///NM_001258418 // GO:0005096 // GTPase activator activity // inferred from electronic annotation ///NM_0208…		ENST00000260283 // Pfam // IPR000159 // Ras-association///ENST00000260283 // Pfam // IPR000198 // Rho GTPase-activating protein domain///ENST00000524756 // Pfam // IPR000159 // Ras-association///ENST00000524756 // Pfam // IPR000198 // Rho GTPase-activating protein domain///ENST00000527598 // Pfam // IPR000159 // Ras-association///ENST00000527598 // Pfam // IPR000198 // Rho GTPase-activating prote…	NM_001258415///NM_001258416///NM_001258417///NM_001258418///NM_020809	36	Hs.6136///Hs.739502
7943984	ZBTB16	1.83415	0.875109	1.83415	up	0.767301	-0.107808	main	chr11	7704	BC026902|BC029812|BX648973|AB208916	zincfingerandBTBdomaincontaining16	ZBTB16	NM_001018011 // GO:0001823 // mesonephros development // inferred from sequence or structural similarity ///NM_001018011 // GO:0006351 // transcription, DNA-templated // inferred from electronic annotation ///NM_001018011 // GO:0006915 // apoptotic process // non-traceable author statement ///NM_001018011 // GO:0007417 // central nervous system development // inferred from sequence or structural …	NM_001018011 // GO:0005634 // nucleus // inferred from direct assay ///NM_001018011 // GO:0005829 // cytosol // inferred from electronic annotation ///NM_001018011 // GO:0005886 // plasma membrane // inferred from electronic annotation ///NM_001018011 // GO:0016604 // nuclear body // inferred from direct assay ///NM_001018011 // GO:0016605 // PML body // inferred from direct assay ///NM_001018011…	NM_001018011 // GO:0003677 // DNA binding // inferred from direct assay ///NM_001018011 // GO:0003677 // DNA binding // non-traceable author statement ///NM_001018011 // GO:0003690 // double-stranded DNA binding // inferred from electronic annotation ///NM_001018011 // GO:0003700 // sequence-specific DNA binding transcription factor activity // inferred from electronic annotation ///NM_001018011 …		ENST00000335953 // Pfam // IPR007087 // Zinc finger, C2H2///ENST00000335953 // Pfam // IPR013069 // BTB/POZ///ENST00000392996 // Pfam // IPR007087 // Zinc finger, C2H2///ENST00000392996 // Pfam // IPR013069 // BTB/POZ///ENST00000544220 // Pfam // IPR013069 // BTB/POZ	NM_001018011///NM_006006///XM_005271658///XM_006718899	33	Hs.591945///Hs.682144
8154951	GLULP4	1.83234	0.873685	1.83234	up	0.56734	-0.306345	main	chr9	2752	AK301600|AL161952|AY486122|AY513283|AY947343|BC010037|BC011700|BC011852|BC018992|BC031964|BC051726|BX537384	glutamate-ammonialigase(glutaminesynthetase)pseudogene4	GLULP4	NM_001033044 // GO:0001504 // neurotransmitter uptake // traceable author statement ///NM_001033044 // GO:0006538 // glutamate catabolic process // traceable author statement ///NM_001033044 // GO:0006542 // glutamine biosynthetic process // traceable author statement ///NM_001033044 // GO:0007268 // synaptic transmission // traceable author statement ///NM_001033044 // GO:0008283 // cell prolife…	NM_001033044 // GO:0005634 // nucleus // inferred from direct assay ///NM_001033044 // GO:0005737 // cytoplasm // inferred from direct assay ///NM_001033044 // GO:0005739 // mitochondrion // inferred from electronic annotation ///NM_001033044 // GO:0005791 // rough endoplasmic reticulum // inferred from electronic annotation ///NM_001033044 // GO:0005829 // cytosol // traceable author statement /…	NM_001033044 // GO:0000287 // magnesium ion binding // inferred from electronic annotation ///NM_001033044 // GO:0004351 // glutamate decarboxylase activity // inferred from electronic annotation ///NM_001033044 // GO:0004356 // glutamate-ammonia ligase activity // not recorded ///NM_001033044 // GO:0005524 // ATP binding // inferred from electronic annotation ///NM_001033044 // GO:0016595 // glu…	NM_002065 // HumanCyc // GLNSYN-PWY///NM_002065 // HumanCyc // GLUTAMINE-SYN2-PWY///AL161952 // HumanCyc // GLNSYN-PWY///AL161952 // HumanCyc // GLUTAMINE-SYN2-PWY///BC010037 // HumanCyc // GLNSYN-PWY///BC010037 // HumanCyc // GLUTAMINE-SYN2-PWY///BC011700 // HumanCyc // GLNSYN-PWY///BC011700 // HumanCyc // GLUTAMINE-SYN2-PWY///BC011852 // HumanCyc // GLNSYN-PWY///BC011852 // HumanCyc // GLUTAMIN…	ENST00000311223 // Pfam // IPR008146 // Glutamine synthetase, catalytic domain///ENST00000311223 // Pfam // IPR008147 // Glutamine synthetase, beta-Grasp///ENST00000331872 // Pfam // IPR008146 // Glutamine synthetase, catalytic domain///ENST00000331872 // Pfam // IPR008147 // Glutamine synthetase, beta-Grasp///ENST00000339526 // Pfam // IPR008146 // Glutamine synthetase, catalytic domain///ENST00…	NM_001033044///NM_001033056///NM_002065	14	Hs.518525///Hs.559602///Hs.745477
8109093	ABLIM3	1.82834	0.870533	1.82834	up	0.501677	-0.368856	main	chr5	22885	AB075881|AK225769|AK289736|BC001665|BC014463|DQ413174	actinbindingLIMproteinfamily,member3	ABLIM3	NM_014945 // GO:0006351 // transcription, DNA-templated // inferred from electronic annotation ///NM_014945 // GO:0007411 // axon guidance // traceable author statement ///NM_014945 // GO:0030036 // actin cytoskeleton organization // inferred from electronic annotation ///NM_014945 // GO:0045944 // positive regulation of transcription from RNA polymerase II promoter // inferred from electronic an…	NM_014945 // GO:0005737 // cytoplasm // inferred from electronic annotation ///ENST00000309868 // GO:0005737 // cytoplasm // inferred from electronic annotation ///ENST00000309868 // GO:0005737 // cytoplasm // non-traceable author statement ///ENST00000326685 // GO:0005737 // cytoplasm // inferred from electronic annotation ///ENST00000326685 // GO:0005737 // cytoplasm // non-traceable author sta…	NM_014945 // GO:0003779 // actin binding // inferred from electronic annotation ///NM_014945 // GO:0008270 // zinc ion binding // inferred from electronic annotation ///NM_014945 // GO:0046872 // metal ion binding // inferred from electronic annotation ///ENST00000309868 // GO:0003779 // actin binding // inferred from electronic annotation ///ENST00000309868 // GO:0008270 // zinc ion binding // i…		ENST00000309868 // Pfam // IPR001781 // Zinc finger, LIM-type///ENST00000309868 // Pfam // IPR003128 // Villin headpiece///ENST00000326685 // Pfam // IPR001781 // Zinc finger, LIM-type///ENST00000326685 // Pfam // IPR003128 // Villin headpiece///ENST00000356541 // Pfam // IPR001781 // Zinc finger, LIM-type///ENST00000506113 // Pfam // IPR001781 // Zinc finger, LIM-type///ENST00000506113 // Pfam /…	NM_014945	30	Hs.49688///Hs.618018
8103745	HAND2	1.82582	0.868543	1.82582	up	0.480186	-0.388357	main	chr4	9464	BC101406|BC101974|FJ226608	heartandneuralcrestderivativesexpressed2	HAND2	NM_021973 // GO:0001525 // angiogenesis // inferred from electronic annotation ///NM_021973 // GO:0001701 // in utero embryonic development // inferred from sequence or structural similarity ///NM_021973 // GO:0001947 // heart looping // inferred from sequence or structural similarity ///NM_021973 // GO:0001967 // suckling behavior // inferred from electronic annotation ///NM_021973 // GO:0003007…	NM_021973 // GO:0000790 // nuclear chromatin // inferred from direct assay ///NM_021973 // GO:0005667 // transcription factor complex // inferred from sequence or structural similarity ///NM_021973 // GO:0043234 // protein complex // inferred from direct assay ///NM_021973 // GO:0005634 // nucleus // inferred from electronic annotation ///NM_021973 // GO:0005667 // transcription factor complex //…	NM_021973 // GO:0000977 // RNA polymerase II regulatory region sequence-specific DNA binding // inferred from direct assay ///NM_021973 // GO:0001077 // RNA polymerase II core promoter proximal region sequence-specific DNA binding transcription factor activity involved in positive regulation of transcription // inferred from direct assay ///NM_021973 // GO:0003680 // AT DNA binding // inferred fr…		ENST00000359562 // Pfam // IPR011598 // Myc-type, basic helix-loop-helix (bHLH) domain	NM_021973	27	Hs.388245
8093826	ADRA2C	1.82575	0.868487	1.82575	up	0.45965	-0.408837	main	chr4	152	BC142625|J03853	adrenoceptoralpha2C	ADRA2C	NM_000683 // GO:0006112 // energy reserve metabolic process // traceable author statement ///NM_000683 // GO:0007186 // G-protein coupled receptor signaling pathway // traceable author statement ///NM_000683 // GO:0007267 // cell-cell signaling // traceable author statement ///NM_000683 // GO:0007565 // female pregnancy // inferred from electronic annotation ///NM_000683 // GO:0007596 // blood co…	NM_000683 // GO:0005737 // cytoplasm // inferred from direct assay ///NM_000683 // GO:0005768 // endosome // traceable author statement ///NM_000683 // GO:0005886 // plasma membrane // traceable author statement ///NM_000683 // GO:0005887 // integral component of plasma membrane // inferred from direct assay ///NM_000683 // GO:0043679 // axon terminus // inferred from electronic annotation ///NM_…	NM_000683 // GO:0004938 // alpha2-adrenergic receptor activity // inferred from direct assay ///NM_000683 // GO:0005515 // protein binding // inferred from physical interaction ///NM_000683 // GO:0031694 // alpha-2A adrenergic receptor binding // inferred from physical interaction ///NM_000683 // GO:0042803 // protein homodimerization activity // inferred from direct assay ///NM_000683 // GO:0046…	NM_000683 // GenMAPP // GPCRDB_Class_A_Rhodopsin-like///NM_000683 // GenMAPP // Monoamine_GPCRs///ENST00000330055 // GenMAPP // GPCRDB_Class_A_Rhodopsin-like///ENST00000330055 // GenMAPP // Monoamine_GPCRs///BC142625 // GenMAPP // GPCRDB_Class_A_Rhodopsin-like///BC142625 // GenMAPP // Monoamine_GPCRs///J03853 // GenMAPP // GPCRDB_Class_A_Rhodopsin-like///J03853 // GenMAPP // Monoamine_GPCRs///ENS…	ENST00000330055 // Pfam // IPR000276 // G protein-coupled receptor, rhodopsin-like///ENST00000330055 // Pfam // IPR019424 // 7TM GPCR, olfactory receptor/chemoreceptor Srsx///ENST00000330055 // Pfam // IPR019430 // 7TM GPCR, serpentine receptor class x (Srx)///ENST00000509482 // Pfam // IPR000276 // G protein-coupled receptor, rhodopsin-like///ENST00000509482 // Pfam // IPR019424 // 7TM GPCR, olf…	NM_000683	32	Hs.123022
8033362	INSR	1.82238	0.865823	1.82238	up	0.631903	-0.23392	main	chr19	3643	BC047591|BC117172|M10051	insulinreceptor	INSR	NM_000208 // GO:0000187 // activation of MAPK activity // inferred from mutant phenotype ///NM_000208 // GO:0001934 // positive regulation of protein phosphorylation // inferred from direct assay ///NM_000208 // GO:0003007 // heart morphogenesis // inferred from mutant phenotype ///NM_000208 // GO:0005975 // carbohydrate metabolic process // inferred from electronic annotation ///NM_000208 // GO:…	NM_000208 // GO:0005886 // plasma membrane // inferred by curator ///NM_000208 // GO:0005886 // plasma membrane // traceable author statement ///NM_000208 // GO:0005887 // integral component of plasma membrane // inferred from direct assay ///NM_000208 // GO:0005899 // insulin receptor complex // inferred from mutant phenotype ///NM_000208 // GO:0005901 // caveola // inferred from direct assay //…	NM_000208 // GO:0004713 // protein tyrosine kinase activity // inferred from direct assay ///NM_000208 // GO:0004713 // protein tyrosine kinase activity // inferred from mutant phenotype ///NM_000208 // GO:0004716 // receptor signaling protein tyrosine kinase activity // inferred from direct assay ///NM_000208 // GO:0005009 // insulin-activated receptor activity // inferred from direct assay ///N…		ENST00000302850 // Pfam // IPR000494 // EGF receptor, L domain///ENST00000302850 // Pfam // IPR000719 // Protein kinase domain///ENST00000302850 // Pfam // IPR001245 // Serine-threonine/tyrosine-protein kinase catalytic domain///ENST00000302850 // Pfam // IPR003961 // Fibronectin, type III///ENST00000302850 // Pfam // IPR006211 // Furin-like cysteine-rich domain///ENST00000341500 // Pfam // IPR00…	NM_000208///NM_001079817	31	Hs.465744///Hs.694195
8020551	LAMA3	1.82211	0.865608	1.82211	up	0.639511	-0.226097	main	chr18	3909	AY327114|AY327115|AY327116|BC043618|BC093406|L34155|AK096422|X77598	laminin,alpha3	LAMA3	NM_000227 // GO:0007155 // cell adhesion // inferred from electronic annotation ///NM_000227 // GO:0008544 // epidermis development // traceable author statement ///NM_000227 // GO:0022617 // extracellular matrix disassembly // traceable author statement ///NM_000227 // GO:0030155 // regulation of cell adhesion // inferred from electronic annotation ///NM_000227 // GO:0030198 // extracellular mat…	NM_000227 // GO:0005576 // extracellular region // traceable author statement ///NM_000227 // GO:0005604 // basement membrane // traceable author statement ///NM_000227 // GO:0005606 // laminin-1 complex // inferred from electronic annotation ///NM_000227 // GO:0005610 // laminin-5 complex // inferred from electronic annotation ///NM_000227 // GO:0005576 // extracellular region // inferred from e…	NM_000227 // GO:0005102 // receptor binding // inferred from electronic annotation ///NM_000227 // GO:0005198 // structural molecule activity // non-traceable author statement ///NM_001127717 // GO:0005102 // receptor binding // inferred from electronic annotation ///NM_001127717 // GO:0005198 // structural molecule activity // non-traceable author statement ///NM_001127718 // GO:0005102 // recep…		ENST00000269217 // Pfam // IPR001791 // Laminin G domain///ENST00000269217 // Pfam // IPR002049 // EGF-like, laminin///ENST00000269217 // Pfam // IPR009254 // Laminin I///ENST00000269217 // Pfam // IPR010307 // Laminin domain II///ENST00000313654 // Pfam // IPR000034 // Laminin B type IV///ENST00000313654 // Pfam // IPR001791 // Laminin G domain///ENST00000313654 // Pfam // IPR002049 // EGF-like,…	NM_000227///NM_001127717///NM_001127718///NM_198129	93	Hs.436367///Hs.606148///Hs.667382///Hs.685087
8044813	TMEM37	1.80095	0.848758	1.80095	up	0.607524	-0.241235	main	chr2	140738	AF361356|BC046362	transmembraneprotein37	TMEM37	NM_183240 // GO:0034765 // regulation of ion transmembrane transport // inferred from electronic annotation ///NM_183240 // GO:0070588 // calcium ion transmembrane transport // inferred from electronic annotation ///NM_183240 // GO:0006810 // transport // inferred from electronic annotation ///NM_183240 // GO:0006811 // ion transport // inferred from electronic annotation ///NM_183240 // GO:00068…	NM_183240 // GO:0016021 // integral component of membrane // inferred from electronic annotation ///NM_183240 // GO:0016020 // membrane // inferred from electronic annotation ///XM_005263598 // GO:0016021 // integral component of membrane // inferred from electronic annotation ///XM_005263598 // GO:0016020 // membrane // inferred from electronic annotation ///XM_006712300 // GO:0016021 // integra…	NM_183240 // GO:0005244 // voltage-gated ion channel activity // inferred from electronic annotation ///NM_183240 // GO:0005262 // calcium channel activity // inferred from electronic annotation ///XM_005263598 // GO:0005244 // voltage-gated ion channel activity // inferred from electronic annotation ///XM_005263598 // GO:0005262 // calcium channel activity // inferred from electronic annotation …			NM_183240///XM_005263598///XM_006712300	24	Hs.26216
8057394	SESTD1	1.79789	0.846308	1.79789	up	0.569844	-0.276464	main	chr2	91404	AL122046|AY209190|BC047578	SEC14andspectrindomains1	SESTD1		NM_178123 // GO:0034704 // calcium channel complex // inferred from physical interaction ///ENST00000335289 // GO:0034704 // calcium channel complex // inferred from physical interaction ///ENST00000426988 // GO:0034704 // calcium channel complex // inferred from physical interaction ///ENST00000428443 // GO:0034704 // calcium channel complex // inferred from physical interaction ///ENST000004400…	NM_178123 // GO:0001786 // phosphatidylserine binding // inferred from direct assay ///NM_178123 // GO:0005515 // protein binding // inferred from physical interaction ///NM_178123 // GO:0005545 // 1-phosphatidylinositol binding // inferred from direct assay ///NM_178123 // GO:0005546 // phosphatidylinositol-4,5-bisphosphate binding // inferred from direct assay ///NM_178123 // GO:0010314 // phos…			NM_178123	42	Hs.30977///Hs.609408///Hs.714518
8101260	ANTXR2	1.79776	0.846199	1.79776	up	0.653991	-0.192208	main	chr4	118429	BC107876|AK055636|AY040326|AK091721	anthraxtoxinreceptor2	ANTXR2	NM_001145794 // GO:0022414 // reproductive process // inferred from electronic annotation ///NM_001286780 // GO:0022414 // reproductive process // inferred from electronic annotation ///NM_001286781 // GO:0022414 // reproductive process // inferred from electronic annotation ///NM_058172 // GO:0022414 // reproductive process // inferred from electronic annotation ///ENST00000307333 // GO:0022414 …	NM_001145794 // GO:0005576 // extracellular region // inferred from electronic annotation ///NM_001145794 // GO:0005789 // endoplasmic reticulum membrane // inferred from electronic annotation ///NM_001145794 // GO:0005886 // plasma membrane // inferred from electronic annotation ///NM_001145794 // GO:0016021 // integral component of membrane // inferred from electronic annotation ///NM_001145794…	NM_001145794 // GO:0004872 // receptor activity // inferred from electronic annotation ///NM_001145794 // GO:0005515 // protein binding // inferred from physical interaction ///NM_001145794 // GO:0046872 // metal ion binding // inferred from electronic annotation ///NM_001286780 // GO:0004872 // receptor activity // inferred from electronic annotation ///NM_001286780 // GO:0005515 // protein bind…		ENST00000307333 // Pfam // IPR002035 // von Willebrand factor, type A///ENST00000307333 // Pfam // IPR008399 // Anthrax toxin receptor, C-terminal///ENST00000307333 // Pfam // IPR008400 // Anthrax toxin receptor, extracellular///ENST00000403729 // Pfam // IPR002035 // von Willebrand factor, type A///ENST00000403729 // Pfam // IPR008399 // Anthrax toxin receptor, C-terminal///ENST00000403729 // Pf…	NM_001145794///NM_001286780///NM_001286781///NM_058172	27	Hs.162963///Hs.581860///Hs.706438
7925320	NID1	1.79004	0.83999	1.79004	up	0.608147	-0.231843	main	chr1	4811	AK297234|BC045606|M30269	nidogen1	NID1	NM_002508 // GO:0007160 // cell-matrix adhesion // inferred from electronic annotation ///NM_002508 // GO:0010811 // positive regulation of cell-substrate adhesion // inferred from electronic annotation ///NM_002508 // GO:0022617 // extracellular matrix disassembly // traceable author statement ///NM_002508 // GO:0030198 // extracellular matrix organization // traceable author statement ///NM_002…	NM_002508 // GO:0005576 // extracellular region // traceable author statement ///NM_002508 // GO:0005604 // basement membrane // inferred from direct assay ///NM_002508 // GO:0005605 // basal lamina // inferred from electronic annotation ///NM_002508 // GO:0031012 // extracellular matrix // inferred from direct assay ///NM_002508 // GO:0031012 // extracellular matrix // inferred from sequence or …	NM_002508 // GO:0005509 // calcium ion binding // inferred from electronic annotation ///NM_002508 // GO:0005518 // collagen binding // inferred from direct assay ///NM_002508 // GO:0043236 // laminin binding // inferred from direct assay ///NM_002508 // GO:0043237 // laminin-1 binding // inferred from electronic annotation ///NM_002508 // GO:0043394 // proteoglycan binding // inferred from physi…		ENST00000264187 // Pfam // IPR000033 // LDLR class B repeat///ENST00000264187 // Pfam // IPR000716 // Thyroglobulin type-1///ENST00000264187 // Pfam // IPR001881 // EGF-like calcium-binding domain///ENST00000264187 // Pfam // IPR003886 // Nidogen, extracellular domain///ENST00000264187 // Pfam // IPR006605 // G2 nidogen/fibulin G2F///ENST00000366595 // Pfam // IPR000033 // LDLR class B repeat///E…	NM_002508	26	Hs.356624///Hs.598987///Hs.619437
8055465	CXCR4	1.76364	0.818556	1.76364	up	0.528252	-0.290304	main	chr2	7852	AF025375|AF147204|AF348491|AK296674|AK309885|AY242129|BC020968|BT006660|D10924|L01639|L06797|M99293	chemokine(C-X-Cmotif)receptor4	CXCR4	NM_001008540 // GO:0000187 // activation of MAPK activity // traceable author statement ///NM_001008540 // GO:0001569 // patterning of blood vessels // inferred from electronic annotation ///NM_001008540 // GO:0001666 // response to hypoxia // inferred from expression pattern ///NM_001008540 // GO:0001667 // ameboidal cell migration // inferred from electronic annotation ///NM_001008540 // GO:000…	NM_001008540 // GO:0005737 // cytoplasm // traceable author statement ///NM_001008540 // GO:0005764 // lysosome // inferred from direct assay ///NM_001008540 // GO:0005769 // early endosome // inferred from direct assay ///NM_001008540 // GO:0005770 // late endosome // inferred from direct assay ///NM_001008540 // GO:0005886 // plasma membrane // inferred from direct assay ///NM_001008540 // GO:0…	NM_001008540 // GO:0001618 // virus receptor activity // inferred from electronic annotation ///NM_001008540 // GO:0003779 // actin binding // inferred from direct assay ///NM_001008540 // GO:0004930 // G-protein coupled receptor activity // traceable author statement ///NM_001008540 // GO:0005515 // protein binding // inferred from physical interaction ///NM_001008540 // GO:0015026 // coreceptor…		ENST00000241393 // Pfam // IPR000276 // G protein-coupled receptor, rhodopsin-like///ENST00000241393 // Pfam // IPR019424 // 7TM GPCR, olfactory receptor/chemoreceptor Srsx///ENST00000241393 // Pfam // IPR022726 // CXC chemokine receptor 4 N-terminal domain///ENST00000409817 // Pfam // IPR000276 // G protein-coupled receptor, rhodopsin-like///ENST00000409817 // Pfam // IPR019424 // 7TM GPCR, olfa…	NM_001008540///NM_003467	31	Hs.593413
8079153	ABHD5	1.75976	0.815375	1.75976	up	0.499883	-0.315492	main	chr3	51099	AF151816|BC021958	abhydrolasedomaincontaining5	ABHD5	NM_016006 // GO:0006631 // fatty acid metabolic process // inferred from electronic annotation ///NM_016006 // GO:0006654 // phosphatidic acid biosynthetic process // inferred from direct assay ///NM_016006 // GO:0010891 // negative regulation of sequestering of triglyceride // inferred from direct assay ///NM_016006 // GO:0010898 // positive regulation of triglyceride catabolic process // inferr…	NM_016006 // GO:0005634 // nucleus // inferred from direct assay ///NM_016006 // GO:0005737 // cytoplasm // inferred from direct assay ///NM_016006 // GO:0005811 // lipid particle // inferred from direct assay ///NM_016006 // GO:0005811 // lipid particle // inferred from sequence or structural similarity ///NM_016006 // GO:0005829 // cytosol // inferred from sequence or structural similarity ///N…	NM_016006 // GO:0003841 // 1-acylglycerol-3-phosphate O-acyltransferase activity // inferred from electronic annotation ///NM_016006 // GO:0004806 // triglyceride lipase activity // inferred from sequence or structural similarity ///NM_016006 // GO:0042171 // lysophosphatidic acid acyltransferase activity // inferred from direct assay ///NM_016006 // GO:0016740 // transferase activity // inferred…		ENST00000458276 // Pfam // IPR000073 // Alpha/beta hydrolase fold-1	NM_016006	25	Hs.19385
8013120	PEMT	1.75632	0.812557	1.75632	up	0.488308	-0.324249	main	chr17	10400	AB029821|AF044214|AF113126|AF176806|AF176807|AK302251|BC000557|BC050593|CR457099	phosphatidylethanolamineN-methyltransferase	PEMT	NM_001267552 // GO:0006629 // lipid metabolic process // traceable author statement ///NM_001267552 // GO:0006644 // phospholipid metabolic process // traceable author statement ///NM_001267552 // GO:0006656 // phosphatidylcholine biosynthetic process // inferred from electronic annotation ///NM_001267552 // GO:0006656 // phosphatidylcholine biosynthetic process // traceable author statement ///N…	NM_001267552 // GO:0005789 // endoplasmic reticulum membrane // traceable author statement ///NM_001267552 // GO:0016021 // integral component of membrane // inferred from electronic annotation ///NM_001267552 // GO:0031966 // mitochondrial membrane // inferred from electronic annotation ///NM_001267552 // GO:0005739 // mitochondrion // inferred from electronic annotation ///NM_001267552 // GO:00…	NM_001267552 // GO:0000773 // phosphatidyl-N-methylethanolamine N-methyltransferase activity // inferred from electronic annotation ///NM_001267552 // GO:0004608 // phosphatidylethanolamine N-methyltransferase activity // inferred from electronic annotation ///NM_001267552 // GO:0080101 // phosphatidyl-N-dimethylethanolamine N-methyltransferase activity // inferred from electronic annotation ///N…	NM_001267552 // GenMAPP // Acetylcholine_Synthesis///NM_007169 // GenMAPP // Acetylcholine_Synthesis///NM_148172 // GenMAPP // Acetylcholine_Synthesis///NM_148173 // GenMAPP // Acetylcholine_Synthesis///XM_006721418 // GenMAPP // Acetylcholine_Synthesis///ENST00000255389 // GenMAPP // Acetylcholine_Synthesis///ENST00000395781 // GenMAPP // Acetylcholine_Synthesis///ENST00000395782 // GenMAPP // A…	ENST00000255389 // Pfam // IPR007318 // Phospholipid methyltransferase///ENST00000395781 // Pfam // IPR007318 // Phospholipid methyltransferase///ENST00000395782 // Pfam // IPR007318 // Phospholipid methyltransferase///ENST00000395783 // Pfam // IPR007318 // Phospholipid methyltransferase///ENST00000435340 // Pfam // IPR007318 // Phospholipid methyltransferase///ENST00000461404 // Pfam // IPR0073…	NM_001267552///NM_007169///NM_148172///NM_148173///XM_006721418///NM_001267551	26	Hs.714193
7943293	ENDOD1	1.75249	0.80941	1.75249	up	0.472106	-0.337304	main	chr11	23052	AK291673|BC026191|BC071171	endonucleasedomaincontaining1	ENDOD1	NM_015036 // GO:0090305 // nucleic acid phosphodiester bond hydrolysis // inferred from electronic annotation ///NM_015036 // GO:0008152 // metabolic process // inferred from electronic annotation ///ENST00000278505 // GO:0090305 // nucleic acid phosphodiester bond hydrolysis // inferred from electronic annotation ///ENST00000278505 // GO:0008152 // metabolic process // inferred from electronic a…	NM_015036 // GO:0070062 // extracellular vesicular exosome // inferred from direct assay ///NM_015036 // GO:0005576 // extracellular region // inferred from electronic annotation ///NM_015036 // GO:0016020 // membrane // inferred from direct assay ///ENST00000278505 // GO:0070062 // extracellular vesicular exosome // inferred from direct assay ///ENST00000278505 // GO:0005576 // extracellular reg…	NM_015036 // GO:0003676 // nucleic acid binding // inferred from electronic annotation ///NM_015036 // GO:0004519 // endonuclease activity // inferred from electronic annotation ///NM_015036 // GO:0046872 // metal ion binding // inferred from electronic annotation ///NM_015036 // GO:0004518 // nuclease activity // inferred from electronic annotation ///NM_015036 // GO:0016787 // hydrolase activit…		ENST00000278505 // Pfam // IPR001604 // DNA/RNA non-specific endonuclease	NM_015036	27	Hs.167115///Hs.594553
7978553	SPTSSA	1.73143	0.79196	1.73143	up	0.574329	-0.217631	main	chr14	171546	BC016805|BC016808|BC021701|BC068480	serinepalmitoyltransferase,smallsubunitA	SPTSSA	NM_138288 // GO:0030148 // sphingolipid biosynthetic process // traceable author statement ///NM_138288 // GO:0006629 // lipid metabolic process // inferred from electronic annotation ///NM_138288 // GO:0006665 // sphingolipid metabolic process // inferred from electronic annotation ///ENST00000298130 // GO:0030148 // sphingolipid biosynthetic process // traceable author statement ///ENST00000298…	NM_138288 // GO:0016021 // integral component of membrane // inferred from electronic annotation ///NM_138288 // GO:0017059 // serine C-palmitoyltransferase complex // inferred from direct assay ///NM_138288 // GO:0005783 // endoplasmic reticulum // inferred from electronic annotation ///NM_138288 // GO:0005789 // endoplasmic reticulum membrane // inferred from electronic annotation ///NM_138288 …	NM_138288 // GO:0004758 // serine C-palmitoyltransferase activity // inferred from direct assay ///NM_138288 // GO:0005515 // protein binding // inferred from physical interaction ///ENST00000298130 // GO:0004758 // serine C-palmitoyltransferase activity // inferred from direct assay ///ENST00000298130 // GO:0005515 // protein binding // inferred from physical interaction ///BC016805 // GO:000475…		ENST00000298130 // Pfam // IPR024512 // Small subunit of serine palmitoyltransferase-like	NM_138288	24	Hs.740577///Hs.590289
7922130	DPT	1.71783	0.78059	1.71783	up	0.872825	0.0922356	main	chr1	1805	BC033736|Z22865|AK292596	dermatopontin	DPT	NM_001937 // GO:0007155 // cell adhesion // inferred from electronic annotation ///NM_001937 // GO:0008285 // negative regulation of cell proliferation // inferred from electronic annotation ///NM_001937 // GO:0030199 // collagen fibril organization // inferred from electronic annotation ///ENST00000367817 // GO:0007155 // cell adhesion // inferred from electronic annotation ///ENST00000367817 //…	NM_001937 // GO:0005578 // proteinaceous extracellular matrix // inferred from electronic annotation ///NM_001937 // GO:0005615 // extracellular space // inferred from direct assay ///NM_001937 // GO:0031012 // extracellular matrix // inferred from direct assay ///NM_001937 // GO:0031012 // extracellular matrix // inferred from sequence or structural similarity ///NM_001937 // GO:0070062 // extra…				NM_001937	30	Hs.80552
8041122	PPP1CB|SPDYA	1.71596	0.779018	1.71596	up	0.632867	-0.146151	main	chr2	5500///245711	AF092905|AK316532|BC002697|BC012045|BT019744|CR542263|CR542285|AK295957|AK303682|AK093247	proteinphosphatase1,catalyticsubunit,betaisozyme|speedy/RINGOcellcycleregulatorfamilymemberA	PPP1CB|SPDYA	NM_002709 // GO:0000086 // G2/M transition of mitotic cell cycle // traceable author statement ///NM_002709 // GO:0000278 // mitotic cell cycle // traceable author statement ///NM_002709 // GO:0005977 // glycogen metabolic process // inferred from electronic annotation ///NM_002709 // GO:0006470 // protein dephosphorylation // inferred from sequence or structural similarity ///NM_002709 // GO:000…	NM_002709 // GO:0005634 // nucleus // inferred from direct assay ///NM_002709 // GO:0005654 // nucleoplasm // traceable author statement ///NM_002709 // GO:0005730 // nucleolus // inferred from electronic annotation ///NM_002709 // GO:0005737 // cytoplasm // inferred from electronic annotation ///NM_002709 // GO:0070062 // extracellular vesicular exosome // inferred from direct assay ///NM_002709…	NM_002709 // GO:0005515 // protein binding // inferred from physical interaction ///NM_002709 // GO:0016791 // phosphatase activity // inferred from sequence or structural similarity ///NM_002709 // GO:0017018 // myosin phosphatase activity // inferred from sequence or structural similarity ///NM_002709 // GO:0019901 // protein kinase binding // inferred from physical interaction ///NM_002709 // …	NM_002709 // GenMAPP // G13_Signaling_Pathway///NM_206876 // GenMAPP // G13_Signaling_Pathway///ENST00000296122 // GenMAPP // G13_Signaling_Pathway///ENST00000358506 // GenMAPP // G13_Signaling_Pathway///ENST00000395366 // GenMAPP // G13_Signaling_Pathway///ENST00000441461 // GenMAPP // G13_Signaling_Pathway///AF092905 // GenMAPP // G13_Signaling_Pathway///AK316532 // GenMAPP // G13_Signaling_Pat…	ENST00000296122 // Pfam // IPR004843 // Calcineurin-like phosphoesterase domain, apaH type///ENST00000358506 // Pfam // IPR004843 // Calcineurin-like phosphoesterase domain, apaH type///ENST00000395366 // Pfam // IPR004843 // Calcineurin-like phosphoesterase domain, apaH type///ENST00000441461 // Pfam // IPR004843 // Calcineurin-like phosphoesterase domain, apaH type///ENST00000455580 // Pfam // …	NM_002709///NM_206876	39	Hs.702907///Hs.714473///Hs.511956///Hs.629537
7965156	LIN7A	1.70583	0.770474	1.70583	up	0.35559	-0.414885	main	chr12	8825	AF028826|AF087693|AF173081|BC046926|BC099921|BC118609|BC122561|CR407680|AK309256	lin-7homologA(C.elegans)	LIN7A	NM_004664 // GO:0006461 // protein complex assembly // traceable author statement ///NM_004664 // GO:0006887 // exocytosis // inferred from electronic annotation ///NM_004664 // GO:0007269 // neurotransmitter secretion // inferred from electronic annotation ///NM_004664 // GO:0015031 // protein transport // inferred from electronic annotation ///NM_004664 // GO:0048489 // synaptic vesicle transpo…	NM_004664 // GO:0005923 // tight junction // inferred from electronic annotation ///NM_004664 // GO:0014069 // postsynaptic density // inferred from electronic annotation ///NM_004664 // GO:0016323 // basolateral plasma membrane // inferred from electronic annotation ///NM_004664 // GO:0043005 // neuron projection // inferred from electronic annotation ///NM_004664 // GO:0045211 // postsynaptic m…	NM_004664 // GO:0005515 // protein binding // inferred from physical interaction ///NM_004664 // GO:0030165 // PDZ domain binding // inferred from electronic annotation ///NM_004664 // GO:0097016 // L27 domain binding // inferred from physical interaction ///ENST00000261203 // GO:0005515 // protein binding // inferred from physical interaction ///ENST00000261203 // GO:0030165 // PDZ domain bindin…		ENST00000261203 // Pfam // IPR014775 // L27, C-terminal///ENST00000552864 // Pfam // IPR001478 // PDZ domain///ENST00000552864 // Pfam // IPR014775 // L27, C-terminal///ENST00000549417 // Pfam // IPR001478 // PDZ domain///ENST00000549417 // Pfam // IPR014775 // L27, C-terminal///ENST00000552093 // Pfam // IPR001478 // PDZ domain///ENST00000552093 // Pfam // IPR014775 // L27, C-terminal	NM_004664///XM_005269212	27	Hs.144333///Hs.586760///Hs.624171///Hs.630298
8139057	ELMO1	1.70401	0.768934	1.70401	up	0.847254	0.07832	main	chr7	9844	AK126565|AK296253|BC064635|AF398885|AK291784|AL136787|BC114341	engulfmentandcellmotility1	ELMO1	ENST00000396040 // GO:0006911 // phagocytosis, engulfment // inferred from genetic interaction ///ENST00000396040 // GO:0006915 // apoptotic process // non-traceable author statement ///ENST00000396040 // GO:0006928 // cellular component movement // inferred from genetic interaction ///ENST00000396040 // GO:0016032 // viral process // traceable author statement ///ENST00000396040 // GO:0016601 //…	ENST00000396040 // GO:0005737 // cytoplasm // inferred from direct assay ///ENST00000396040 // GO:0005829 // cytosol // traceable author statement ///ENST00000396040 // GO:0005856 // cytoskeleton // inferred from electronic annotation ///ENST00000396040 // GO:0005886 // plasma membrane // inferred from direct assay ///ENST00000396040 // GO:0005737 // cytoplasm // inferred from electronic annotati…	ENST00000396040 // GO:0005515 // protein binding // inferred from physical interaction ///ENST00000396040 // GO:0017124 // SH3 domain binding // inferred from physical interaction ///ENST00000396040 // GO:0017124 // SH3 domain binding // inferred from electronic annotation ///AK126565 // GO:0005515 // protein binding // inferred from physical interaction ///AK126565 // GO:0017124 // SH3 domain bi…		ENST00000310758 // Pfam // IPR006816 // Engulfment/cell motility, ELMO///ENST00000310758 // Pfam // IPR024574 // Domain of unknown function DUF3361///ENST00000442504 // Pfam // IPR006816 // Engulfment/cell motility, ELMO///ENST00000442504 // Pfam // IPR024574 // Domain of unknown function DUF3361///ENST00000448602 // Pfam // IPR006816 // Engulfment/cell motility, ELMO///ENST00000448602 // Pfam //…	NM_001206480///NM_001206482///NM_014800///XM_005249920///XM_006715805///NM_001039459	25	Hs.434989///Hs.595812///Hs.656638///Hs.739086
8111136	FAM134B	1.70345	0.76846	1.70345	up	0.455875	-0.312584	main	chr5	54463	BC053326|BC073132|BC030517	familywithsequencesimilarity134,memberB	FAM134B	NM_001034850 // GO:0019233 // sensory perception of pain // inferred from mutant phenotype ///NM_019000 // GO:0019233 // sensory perception of pain // inferred from mutant phenotype ///XM_005248312 // GO:0019233 // sensory perception of pain // inferred from mutant phenotype ///ENST00000306320 // GO:0019233 // sensory perception of pain // inferred from mutant phenotype ///ENST00000399793 // GO:0…	NM_001034850 // GO:0005794 // Golgi apparatus // inferred from electronic annotation ///NM_001034850 // GO:0005801 // cis-Golgi network // inferred from sequence or structural similarity ///NM_001034850 // GO:0016021 // integral component of membrane // inferred from electronic annotation ///NM_001034850 // GO:0016020 // membrane // inferred from electronic annotation ///NM_019000 // GO:0005794 /…			ENST00000306320 // Pfam // IPR003388 // Reticulon	NM_001034850///NM_019000///XM_005248312	33	Hs.481704
8020110	RAB31	1.69908	0.764753	1.69908	up	0.340357	-0.424396	main	chr18	11031	AF183421|AF234995|AF498957|BC001148|BT020027|BT020028|CR407659|U57091|U59877		RAB31	NM_006868 // GO:0006184 // GTP catabolic process // traceable author statement ///NM_006868 // GO:0007264 // small GTPase mediated signal transduction // inferred from electronic annotation ///NM_006868 // GO:0031623 // receptor internalization // inferred from mutant phenotype ///NM_006868 // GO:0032869 // cellular response to insulin stimulus // inferred from mutant phenotype ///NM_006868 // GO…	NM_006868 // GO:0005769 // early endosome // inferred from direct assay ///NM_006868 // GO:0030670 // phagocytic vesicle membrane // inferred from electronic annotation ///NM_006868 // GO:0032588 // trans-Golgi network membrane // inferred from direct assay ///NM_006868 // GO:0045335 // phagocytic vesicle // inferred from direct assay ///NM_006868 // GO:0005768 // endosome // inferred from electr…	NM_006868 // GO:0003924 // GTPase activity // traceable author statement ///NM_006868 // GO:0005525 // GTP binding // inferred from direct assay ///NM_006868 // GO:0019003 // GDP binding // inferred from direct assay ///NM_006868 // GO:0000166 // nucleotide binding // inferred from electronic annotation ///NM_006868 // GO:0005525 // GTP binding // inferred from electronic annotation ///ENST000004…		ENST00000578921 // Pfam // IPR001806 // Small GTPase superfamily///ENST00000578921 // Pfam // IPR006689 // Small GTPase superfamily, ARF/SAR type///ENST00000578921 // Pfam // IPR006762 // Gtr1/RagA G protein///ENST00000578921 // Pfam // IPR013684 // Mitochondrial Rho-like///ENST00000581109 // Pfam // IPR001806 // Small GTPase superfamily///ENST00000581109 // Pfam // IPR006689 // Small GTPase supe…	NM_006868	27	Hs.744887
8115814	SH3PXD2B	1.69864	0.764379	1.69864	up	0.496195	-0.268184	main	chr5	285590	AB430862|BC038561|DQ109556	SH3andPXdomains2B	SH3PXD2B	NM_001017995 // GO:0001501 // skeletal system development // inferred from mutant phenotype ///NM_001017995 // GO:0001654 // eye development // inferred from mutant phenotype ///NM_001017995 // GO:0006801 // superoxide metabolic process // inferred from direct assay ///NM_001017995 // GO:0007507 // heart development // inferred from mutant phenotype ///NM_001017995 // GO:0022617 // extracellular …	NM_001017995 // GO:0002102 // podosome // inferred from sequence or structural similarity ///NM_001017995 // GO:0005737 // cytoplasm // inferred from sequence or structural similarity ///NM_001017995 // GO:0030054 // cell junction // inferred from electronic annotation ///NM_001017995 // GO:0042995 // cell projection // inferred from electronic annotation ///NM_001017995 // GO:0002102 // podosome…	NM_001017995 // GO:0005515 // protein binding // inferred from physical interaction ///NM_001017995 // GO:0010314 // phosphatidylinositol-5-phosphate binding // inferred from sequence or structural similarity ///NM_001017995 // GO:0032266 // phosphatidylinositol-3-phosphate binding // inferred from sequence or structural similarity ///NM_001017995 // GO:0042169 // SH2 domain binding // inferred f…		ENST00000311601 // Pfam // IPR001452 // SH3 domain///ENST00000311601 // Pfam // IPR001683 // Phox homologous domain///ENST00000311601 // Pfam // IPR003646 // SH3-like domain, bacterial-type///ENST00000311601 // Pfam // IPR010466 // Protein of unknown function DUF1058///ENST00000311601 // Pfam // IPR011511 // Variant SH3 domain///ENST00000519643 // Pfam // IPR001452 // SH3 domain///ENST00000519643…	NM_001017995	26	Hs.285666///Hs.629010///Hs.734561
8168691	DIAPH2	1.69764	0.763532	1.69764	up	0.345798	-0.417735	main	chrX	1730	AK291272|BC117414|BC143838|Y15909	diaphanous-relatedformin2	DIAPH2	NM_006729 // GO:0000910 // cytokinesis // traceable author statement ///NM_006729 // GO:0007275 // multicellular organismal development // inferred from electronic annotation ///NM_006729 // GO:0007292 // female gamete generation // traceable author statement ///NM_006729 // GO:0030041 // actin filament polymerization // inferred from electronic annotation ///NM_006729 // GO:0048477 // oogenesis …	NM_006729 // GO:0005769 // early endosome // inferred from electronic annotation ///NM_006729 // GO:0005829 // cytosol // inferred from electronic annotation ///NM_006729 // GO:0005737 // cytoplasm // inferred from electronic annotation ///NM_006729 // GO:0005768 // endosome // inferred from electronic annotation ///NM_007309 // GO:0005769 // early endosome // inferred from electronic annotation …	NM_006729 // GO:0003779 // actin binding // inferred from electronic annotation ///NM_006729 // GO:0005102 // receptor binding // traceable author statement ///NM_006729 // GO:0017048 // Rho GTPase binding // inferred from electronic annotation ///NM_007309 // GO:0003779 // actin binding // inferred from electronic annotation ///NM_007309 // GO:0005102 // receptor binding // traceable author stat…	NM_006729 // GenMAPP // DNA_replication_Reactome///NM_007309 // GenMAPP // DNA_replication_Reactome///ENST00000324765 // GenMAPP // DNA_replication_Reactome///ENST00000355827 // GenMAPP // DNA_replication_Reactome///ENST00000373049 // GenMAPP // DNA_replication_Reactome///ENST00000373054 // GenMAPP // DNA_replication_Reactome///ENST00000373061 // GenMAPP // DNA_replication_Reactome///AK291272 // …	ENST00000324765 // Pfam // IPR010465 // DRF autoregulatory///ENST00000324765 // Pfam // IPR010472 // Formin, FH3 domain///ENST00000324765 // Pfam // IPR010473 // Formin, GTPase-binding domain///ENST00000324765 // Pfam // IPR015425 // Formin, FH2 domain///ENST00000355827 // Pfam // IPR010465 // DRF autoregulatory///ENST00000355827 // Pfam // IPR010472 // Formin, FH3 domain///ENST00000355827 // Pfa…	NM_006729///NM_007309	35	Hs.226483
7922689	GLUL	1.69606	0.762184	1.69606	up	0.437048	-0.325136	main	chr1	2752	AY486122|AY513283|AY947343|BC011700|BC011852|BC018992|BC031964|BC051726|BX537384|AL161952|BC010037	glutamate-ammonialigase	GLUL	NM_001033044 // GO:0001504 // neurotransmitter uptake // traceable author statement ///NM_001033044 // GO:0006538 // glutamate catabolic process // traceable author statement ///NM_001033044 // GO:0006542 // glutamine biosynthetic process // traceable author statement ///NM_001033044 // GO:0007268 // synaptic transmission // traceable author statement ///NM_001033044 // GO:0008283 // cell prolife…	NM_001033044 // GO:0005634 // nucleus // inferred from direct assay ///NM_001033044 // GO:0005737 // cytoplasm // inferred from direct assay ///NM_001033044 // GO:0005739 // mitochondrion // inferred from electronic annotation ///NM_001033044 // GO:0005791 // rough endoplasmic reticulum // inferred from electronic annotation ///NM_001033044 // GO:0005829 // cytosol // traceable author statement /…	NM_001033044 // GO:0000287 // magnesium ion binding // inferred from electronic annotation ///NM_001033044 // GO:0004351 // glutamate decarboxylase activity // inferred from electronic annotation ///NM_001033044 // GO:0004356 // glutamate-ammonia ligase activity // not recorded ///NM_001033044 // GO:0005524 // ATP binding // inferred from electronic annotation ///NM_001033044 // GO:0016595 // glu…	NM_002065 // HumanCyc // GLNSYN-PWY///NM_002065 // HumanCyc // GLUTAMINE-SYN2-PWY///BC011700 // HumanCyc // GLNSYN-PWY///BC011700 // HumanCyc // GLUTAMINE-SYN2-PWY///BC011852 // HumanCyc // GLNSYN-PWY///BC011852 // HumanCyc // GLUTAMINE-SYN2-PWY///BC018992 // HumanCyc // GLNSYN-PWY///BC018992 // HumanCyc // GLUTAMINE-SYN2-PWY///AL161952 // HumanCyc // GLNSYN-PWY///AL161952 // HumanCyc // GLUTAMIN…	ENST00000311223 // Pfam // IPR008146 // Glutamine synthetase, catalytic domain///ENST00000311223 // Pfam // IPR008147 // Glutamine synthetase, beta-Grasp///ENST00000331872 // Pfam // IPR008146 // Glutamine synthetase, catalytic domain///ENST00000331872 // Pfam // IPR008147 // Glutamine synthetase, beta-Grasp///ENST00000339526 // Pfam // IPR008146 // Glutamine synthetase, catalytic domain///ENST00…	NM_001033044///NM_001033056///NM_002065	23	Hs.518525///Hs.559602///Hs.745477
7904726	TXNIP	1.69542	0.761643	1.69542	up	0.184129	-0.577514	main	chr1	10628	AK301148|AK301203|AK304670|BC093702|BC093704|S73591	thioredoxininteractingprotein	TXNIP	NM_006472 // GO:0000122 // negative regulation of transcription from RNA polymerase II promoter // inferred from electronic annotation ///NM_006472 // GO:0006351 // transcription, DNA-templated // inferred from electronic annotation ///NM_006472 // GO:0006606 // protein import into nucleus // inferred from electronic annotation ///NM_006472 // GO:0007049 // cell cycle // inferred from electronic …	NM_006472 // GO:0005634 // nucleus // inferred from electronic annotation ///NM_006472 // GO:0005737 // cytoplasm // inferred from direct assay ///NM_006472 // GO:0005758 // mitochondrial intermembrane space // inferred from electronic annotation ///NM_006472 // GO:0005829 // cytosol // traceable author statement ///NM_006472 // GO:0005737 // cytoplasm // inferred from electronic annotation ///EN…	NM_006472 // GO:0004857 // enzyme inhibitor activity // inferred from electronic annotation ///NM_006472 // GO:0005515 // protein binding // inferred from physical interaction ///NM_006472 // GO:0031625 // ubiquitin protein ligase binding // inferred from physical interaction ///ENST00000425134 // GO:0004857 // enzyme inhibitor activity // inferred from electronic annotation ///ENST00000425134 //…		ENST00000425134 // Pfam // IPR011021 // Arrestin-like, N-terminal///ENST00000425134 // Pfam // IPR011022 // Arrestin C-terminal-like domain///ENST00000582401 // Pfam // IPR011021 // Arrestin-like, N-terminal///ENST00000582401 // Pfam // IPR011022 // Arrestin C-terminal-like domain	NM_006472	28	Hs.709057
8068593	ETS2	1.69207	0.758788	1.69207	up	0.324222	-0.434566	main	chr21	2114	BC017040|BC042954|BT006838|J04102	v-etsavianerythroblastosisvirusE26oncogenehomolog2	ETS2	NM_001256295 // GO:0000122 // negative regulation of transcription from RNA polymerase II promoter // inferred from direct assay ///NM_001256295 // GO:0001501 // skeletal system development // traceable author statement ///NM_001256295 // GO:0006357 // regulation of transcription from RNA polymerase II promoter // not recorded ///NM_001256295 // GO:0006366 // transcription from RNA polymerase II …	NM_001256295 // GO:0005634 // nucleus // inferred from direct assay ///NM_001256295 // GO:0005654 // nucleoplasm // traceable author statement ///NM_001256295 // GO:0005634 // nucleus // inferred from electronic annotation ///NM_005239 // GO:0005634 // nucleus // inferred from direct assay ///NM_005239 // GO:0005654 // nucleoplasm // traceable author statement ///NM_005239 // GO:0005634 // nucleu…	NM_001256295 // GO:0000978 // RNA polymerase II core promoter proximal region sequence-specific DNA binding // inferred from direct assay ///NM_001256295 // GO:0000981 // sequence-specific DNA binding RNA polymerase II transcription factor activity // not recorded ///NM_001256295 // GO:0001078 // RNA polymerase II core promoter proximal region sequence-specific DNA binding transcription factor ac…	NM_001256295 // GenMAPP // Smooth_muscle_contraction///NM_005239 // GenMAPP // Smooth_muscle_contraction///XM_005260935 // GenMAPP // Smooth_muscle_contraction///ENST00000360214 // GenMAPP // Smooth_muscle_contraction///ENST00000360938 // GenMAPP // Smooth_muscle_contraction///ENST00000456966 // GenMAPP // Smooth_muscle_contraction///BC017040 // GenMAPP // Smooth_muscle_contraction///BC042954 // …	ENST00000360214 // Pfam // IPR000418 // Ets domain///ENST00000360214 // Pfam // IPR003118 // Pointed domain///ENST00000360938 // Pfam // IPR000418 // Ets domain///ENST00000360938 // Pfam // IPR003118 // Pointed domain///ENST00000456966 // Pfam // IPR003118 // Pointed domain///ENST00000432278 // Pfam // IPR003118 // Pointed domain	NM_001256295///NM_005239///XM_005260935	35	Hs.644231///Hs.716040
8065353	THBD	1.69107	0.757933	1.69107	up	0.554396	-0.203536	main	chr20	7056	BC035602|BC053357|M16552	thrombomodulin	THBD	NM_000361 // GO:0007165 // signal transduction // inferred from electronic annotation ///NM_000361 // GO:0007565 // female pregnancy // inferred from electronic annotation ///NM_000361 // GO:0007596 // blood coagulation // traceable author statement ///NM_000361 // GO:0009790 // embryo development // inferred from electronic annotation ///NM_000361 // GO:0010165 // response to X-ray // inferred f…	NM_000361 // GO:0005615 // extracellular space // inferred from electronic annotation ///NM_000361 // GO:0005886 // plasma membrane // traceable author statement ///NM_000361 // GO:0005887 // integral component of plasma membrane // traceable author statement ///NM_000361 // GO:0009986 // cell surface // inferred from direct assay ///NM_000361 // GO:0005886 // plasma membrane // inferred from ele…	NM_000361 // GO:0004872 // receptor activity // traceable author statement ///NM_000361 // GO:0004888 // transmembrane signaling receptor activity // inferred from electronic annotation ///NM_000361 // GO:0005509 // calcium ion binding // inferred from electronic annotation ///NM_000361 // GO:0005515 // protein binding // inferred from physical interaction ///NM_000361 // GO:0030246 // carbohydra…		ENST00000377103 // Pfam // IPR001881 // EGF-like calcium-binding domain///ENST00000377103 // Pfam // IPR015149 // Thrombomodulin-like, EGF-like	NM_000361	31	Hs.2030
7969677	MBNL2	1.69033	0.757308	1.69033	up	0.418194	-0.339114	main	chr13	10150	AF061261|AF491866|AK291727|AK304699|AK315844|AY101770|BC104038|BC104039|BC104040|CR749802	muscleblind-likesplicingregulator2	MBNL2	NM_144778 // GO:0000381 // regulation of alternative mRNA splicing, via spliceosome // inferred from electronic annotation ///NM_144778 // GO:0006397 // mRNA processing // inferred from electronic annotation ///NM_144778 // GO:0008380 // RNA splicing // inferred from electronic annotation ///NM_144778 // GO:0043484 // regulation of RNA splicing // inferred from direct assay ///NM_207304 // GO:000…	NM_144778 // GO:0005634 // nucleus // inferred from electronic annotation ///NM_144778 // GO:0005737 // cytoplasm // inferred from electronic annotation ///NM_207304 // GO:0005634 // nucleus // inferred from electronic annotation ///NM_207304 // GO:0005737 // cytoplasm // inferred from electronic annotation ///ENST00000343600 // GO:0005634 // nucleus // inferred from electronic annotation ///ENST…	NM_144778 // GO:0044822 // poly(A) RNA binding // inferred from direct assay ///NM_144778 // GO:0046872 // metal ion binding // inferred from electronic annotation ///NM_144778 // GO:0003723 // RNA binding // inferred from electronic annotation ///NM_207304 // GO:0044822 // poly(A) RNA binding // inferred from direct assay ///NM_207304 // GO:0046872 // metal ion binding // inferred from electroni…		ENST00000343600 // Pfam // IPR000571 // Zinc finger, CCCH-type///ENST00000345429 // Pfam // IPR000571 // Zinc finger, CCCH-type///ENST00000376673 // Pfam // IPR000571 // Zinc finger, CCCH-type///ENST00000397601 // Pfam // IPR000571 // Zinc finger, CCCH-type	NM_144778///NM_207304	29	Hs.657347///Hs.705922///Hs.706412
8018761	ST6GALNAC2	1.67559	0.744673	1.67559	up	0.18381	-0.560863	main	chr17	10610	BC040455|BT019972|U14550|BC038114	ST6(alpha-N-acetyl-neuraminyl-2,3-beta-galactosyl-1,3)-N-acetylgalactosaminidealpha-2,6-sialyltransferase2	ST6GALNAC2	NM_006456 // GO:0016266 // O-glycan processing // traceable author statement ///NM_006456 // GO:0043687 // post-translational protein modification // traceable author statement ///NM_006456 // GO:0044267 // cellular protein metabolic process // traceable author statement ///NM_006456 // GO:0097503 // sialylation // inferred from electronic annotation ///NM_006456 // GO:0006486 // protein glycosyl…	NM_006456 // GO:0000139 // Golgi membrane // traceable author statement ///NM_006456 // GO:0030173 // integral component of Golgi membrane // inferred from electronic annotation ///NM_006456 // GO:0000139 // Golgi membrane // inferred from electronic annotation ///NM_006456 // GO:0005794 // Golgi apparatus // inferred from electronic annotation ///NM_006456 // GO:0016020 // membrane // inferred f…	NM_006456 // GO:0008373 // sialyltransferase activity // inferred from electronic annotation ///NM_006456 // GO:0016740 // transferase activity // inferred from electronic annotation ///NM_006456 // GO:0016757 // transferase activity, transferring glycosyl groups // inferred from electronic annotation ///ENST00000225276 // GO:0008373 // sialyltransferase activity // inferred from electronic annot…	NM_006456 // HumanCyc // GLYSYN-PWY///NM_006456 // HumanCyc // P106-PWY///NM_006456 // HumanCyc // PWY-3661///NM_006456 // HumanCyc // PWY-2201///NM_006456 // HumanCyc // PWY-2161///U14550 // HumanCyc // GLYSYN-PWY///U14550 // HumanCyc // P106-PWY///U14550 // HumanCyc // PWY-3661///U14550 // HumanCyc // PWY-2201///U14550 // HumanCyc // PWY-2161	ENST00000225276 // Pfam // IPR001675 // Glycosyl transferase, family 29///ENST00000588920 // Pfam // IPR001675 // Glycosyl transferase, family 29	NM_006456	30	Hs.592105///Hs.593389///Hs.618925
8098344	HAND2-AS1	1.66255	0.733394	1.66255	up	0.373124	-0.360271	main	chr4	79804	EU000855	HAND2antisenseRNA1(headtohead)	HAND2-AS1							25	Hs.61435///Hs.508117
8155930	GCNT1	1.66154	0.732519	1.66154	up	0.524347	-0.208173	main	chr9	2650	AK313343|BC109101|BC109102|M97347	glucosaminyl(N-acetyl)transferase1,core2	GCNT1	NM_001097633 // GO:0009101 // glycoprotein biosynthetic process // inferred from mutant phenotype ///NM_001097633 // GO:0016266 // O-glycan processing // traceable author statement ///NM_001097633 // GO:0032868 // response to insulin // inferred from electronic annotation ///NM_001097633 // GO:0043687 // post-translational protein modification // traceable author statement ///NM_001097633 // GO:0…	NM_001097633 // GO:0000139 // Golgi membrane // traceable author statement ///NM_001097633 // GO:0005615 // extracellular space // inferred from electronic annotation ///NM_001097633 // GO:0005802 // trans-Golgi network // inferred from direct assay ///NM_001097633 // GO:0016021 // integral component of membrane // inferred from electronic annotation ///NM_001097633 // GO:0031985 // Golgi cistern…	NM_001097633 // GO:0003829 // beta-1,3-galactosyl-O-glycosyl-glycoprotein beta-1,6-N-acetylglucosaminyltransferase activity // inferred from electronic annotation ///NM_001097633 // GO:0005515 // protein binding // inferred from physical interaction ///NM_001097633 // GO:0003829 // beta-1,3-galactosyl-O-glycosyl-glycoprotein beta-1,6-N-acetylglucosaminyltransferase activity // traceable author st…	NM_001490 // MetaCyc // PWY-7433///M97347 // MetaCyc // PWY-7433	ENST00000376730 // Pfam // IPR003406 // Glycosyl transferase, family 14///ENST00000442371 // Pfam // IPR003406 // Glycosyl transferase, family 14///ENST00000444201 // Pfam // IPR003406 // Glycosyl transferase, family 14	NM_001097633///NM_001097634///NM_001097635///NM_001097636///NM_001490///XM_006717052	27	Hs.521568///Hs.601628
8149264	PPP1R3B	1.65295	0.725043	1.65295	up	0.469368	-0.255674	main	chr8	79660	AK024067|BC043388	proteinphosphatase1,regulatorysubunit3B	PPP1R3B	NM_001201329 // GO:0005977 // glycogen metabolic process // inferred from electronic annotation ///NM_001201329 // GO:0005979 // regulation of glycogen biosynthetic process // inferred from electronic annotation ///NM_001201329 // GO:0005981 // regulation of glycogen catabolic process // inferred from direct assay ///NM_001201329 // GO:0050790 // regulation of catalytic activity // inferred from …	NM_001201329 // GO:0000164 // protein phosphatase type 1 complex // inferred from electronic annotation ///NM_001201329 // GO:0042587 // glycogen granule // inferred from electronic annotation ///NM_001201329 // GO:0043231 // intracellular membrane-bounded organelle // inferred from electronic annotation ///NM_024607 // GO:0000164 // protein phosphatase type 1 complex // inferred from electronic …	NM_001201329 // GO:0019888 // protein phosphatase regulator activity // inferred from electronic annotation ///NM_001201329 // GO:0019899 // enzyme binding // inferred from electronic annotation ///NM_024607 // GO:0019888 // protein phosphatase regulator activity // inferred from electronic annotation ///NM_024607 // GO:0019899 // enzyme binding // inferred from electronic annotation ///ENST00000…		ENST00000310455 // Pfam // IPR005036 // Putative phosphatase regulatory subunit///ENST00000519699 // Pfam // IPR005036 // Putative phosphatase regulatory subunit	NM_001201329///NM_024607	29	Hs.458513///Hs.743934
8120719	CD109	1.65217	0.724361	1.65217	up	0.266873	-0.457489	main	chr6	135228	AF410459|AY149920|AY788891		CD109	NM_001159587 // GO:0010951 // negative regulation of endopeptidase activity // inferred from electronic annotation ///NM_001159587 // GO:0030512 // negative regulation of transforming growth factor beta receptor signaling pathway // inferred from direct assay ///NM_001159587 // GO:0061045 // negative regulation of wound healing // inferred from direct assay ///NM_001159587 // GO:0010466 // negati…	NM_001159587 // GO:0005615 // extracellular space // inferred from electronic annotation ///NM_001159587 // GO:0005886 // plasma membrane // inferred from electronic annotation ///NM_001159587 // GO:0031225 // anchored component of membrane // inferred from electronic annotation ///NM_001159587 // GO:0005576 // extracellular region // inferred from electronic annotation ///NM_001159587 // GO:0016…	NM_001159587 // GO:0004867 // serine-type endopeptidase inhibitor activity // inferred from electronic annotation ///NM_001159587 // GO:0050431 // transforming growth factor beta binding // inferred from physical interaction ///NM_001159587 // GO:0004866 // endopeptidase inhibitor activity // inferred from electronic annotation ///NM_001159587 // GO:0030414 // peptidase inhibitor activity // infe…		ENST00000287097 // Pfam // IPR001599 // Alpha-2-macroglobulin///ENST00000287097 // Pfam // IPR002890 // Alpha-2-macroglobulin, N-terminal///ENST00000287097 // Pfam // IPR009048 // Alpha-macroglobulin, receptor-binding///ENST00000287097 // Pfam // IPR011625 // Alpha-2-macroglobulin, N-terminal 2///ENST00000287097 // Pfam // IPR011626 // Alpha-macroglobulin complement component///ENST00000287097 //…	NM_001159587///NM_001159588///NM_133493	50	Hs.399891///Hs.600032///Hs.602024
8063796	CDH4	1.64477	0.717887	1.64477	up	0.381161	-0.336726	main	chr20	1002	AK091496|BC101651|BC112150|L34059	cadherin4,type1,R-cadherin(retinal)	CDH4	NM_001252338 // GO:0007155 // cell adhesion // traceable author statement ///NM_001252338 // GO:0007156 // homophilic cell adhesion // inferred from electronic annotation ///NM_001252338 // GO:0007157 // heterophilic cell-cell adhesion // inferred from electronic annotation ///NM_001252338 // GO:0007411 // axon guidance // inferred from electronic annotation ///NM_001252338 // GO:0034329 // cell …	NM_001252338 // GO:0005886 // plasma membrane // inferred from direct assay ///NM_001252338 // GO:0005886 // plasma membrane // traceable author statement ///NM_001252338 // GO:0005887 // integral component of plasma membrane // inferred from electronic annotation ///NM_001252338 // GO:0005886 // plasma membrane // inferred from electronic annotation ///NM_001252338 // GO:0016020 // membrane // i…	NM_001252338 // GO:0005509 // calcium ion binding // inferred from electronic annotation ///NM_001252338 // GO:0046872 // metal ion binding // inferred from electronic annotation ///NM_001252339 // GO:0005509 // calcium ion binding // inferred from electronic annotation ///NM_001252339 // GO:0046872 // metal ion binding // inferred from electronic annotation ///NM_001794 // GO:0005509 // calcium …		ENST00000543233 // Pfam // IPR000233 // Cadherin, cytoplasmic domain///ENST00000543233 // Pfam // IPR002126 // Cadherin///ENST00000543233 // Pfam // IPR014868 // Cadherin prodomain	NM_001252338///NM_001252339///NM_001794	41	Hs.473231///Hs.617901
7969693	RAP2A	1.63841	0.7123	1.63841	up	0.399429	-0.312871	main	chr13	5911	AF205602|AF493914|AK311202|BC041333|BC070031		RAP2A	NM_021033 // GO:0006184 // GTP catabolic process // inferred from electronic annotation ///NM_021033 // GO:0030336 // negative regulation of cell migration // inferred from electronic annotation ///NM_021033 // GO:0031532 // actin cytoskeleton reorganization // inferred from direct assay ///NM_021033 // GO:0031954 // positive regulation of protein autophosphorylation // inferred from direct assay…	NM_021033 // GO:0005829 // cytosol // inferred from electronic annotation ///NM_021033 // GO:0030496 // midbody // inferred from electronic annotation ///NM_021033 // GO:0055037 // recycling endosome // inferred from direct assay ///NM_021033 // GO:0055038 // recycling endosome membrane // inferred from direct assay ///NM_021033 // GO:0070062 // extracellular vesicular exosome // inferred from di…	NM_021033 // GO:0003924 // GTPase activity // inferred from direct assay ///NM_021033 // GO:0005515 // protein binding // inferred from physical interaction ///NM_021033 // GO:0005525 // GTP binding // inferred from electronic annotation ///NM_021033 // GO:0000166 // nucleotide binding // inferred from electronic annotation ///ENST00000245304 // GO:0003924 // GTPase activity // inferred from dire…		ENST00000245304 // Pfam // IPR000795 // Elongation factor, GTP-binding domain///ENST00000245304 // Pfam // IPR001806 // Small GTPase superfamily///ENST00000245304 // Pfam // IPR006689 // Small GTPase superfamily, ARF/SAR type///ENST00000245304 // Pfam // IPR013684 // Mitochondrial Rho-like///ENST00000476869 // Pfam // IPR001806 // Small GTPase superfamily///ENST00000476869 // Pfam // IPR013684 //…	NM_021033	28	Hs.508480///Hs.598577///Hs.646603
7975076	HSPA2	1.63669	0.710778	1.63669	up	0.398181	-0.312597	main	chr14	3306	BC001752|BC036107|BT009815|U56725	heatshock70kDaprotein2	HSPA2	NM_021979 // GO:0006986 // response to unfolded protein // traceable author statement ///NM_021979 // GO:0007140 // male meiosis // traceable author statement ///NM_021979 // GO:0007141 // male meiosis I // inferred from electronic annotation ///NM_021979 // GO:0007286 // spermatid development // inferred from electronic annotation ///NM_021979 // GO:0031662 // positive regulation of cyclin-depen…	NM_021979 // GO:0000795 // synaptonemal complex // inferred from electronic annotation ///NM_021979 // GO:0001673 // male germ cell nucleus // inferred from electronic annotation ///NM_021979 // GO:0005634 // nucleus // inferred from direct assay ///NM_021979 // GO:0005739 // mitochondrion // inferred from electronic annotation ///NM_021979 // GO:0005829 // cytosol // inferred from direct assay /…	NM_021979 // GO:0005515 // protein binding // inferred from physical interaction ///NM_021979 // GO:0005524 // ATP binding // inferred from electronic annotation ///NM_021979 // GO:0019899 // enzyme binding // inferred from physical interaction ///NM_021979 // GO:0051082 // unfolded protein binding // inferred from direct assay ///NM_021979 // GO:0051861 // glycolipid binding // inferred from ele…		ENST00000247207 // Pfam // IPR004753 // Cell shape determining protein MreB/Mrl///ENST00000247207 // Pfam // IPR013126 // Heat shock protein 70 family///ENST00000394709 // Pfam // IPR004753 // Cell shape determining protein MreB/Mrl///ENST00000394709 // Pfam // IPR013126 // Heat shock protein 70 family	NM_021979	32	Hs.432648///Hs.741667
8104570	FAM105A	1.63614	0.710293	1.63614	up	0.520447	-0.189846	main	chr5	54491	AL512750|BC011524	familywithsequencesimilarity105,memberA	FAM105A						NM_019018	33	Hs.155085///Hs.593998///Hs.598242///Hs.710400
7915032	RSPO1	1.63424	0.708624	1.63424	up	0.521867	-0.186757	main	chr1	284654	BC114966|DQ165084|DQ165085|DQ318235	R-spondin1	RSPO1	NM_001038633 // GO:0001934 // positive regulation of protein phosphorylation // inferred from direct assay ///NM_001038633 // GO:0002090 // regulation of receptor internalization // inferred from direct assay ///NM_001038633 // GO:0007140 // male meiosis // inferred from electronic annotation ///NM_001038633 // GO:0010468 // regulation of gene expression // inferred from electronic annotation ///…	NM_001038633 // GO:0005615 // extracellular space // inferred from electronic annotation ///NM_001038633 // GO:0005634 // nucleus // inferred from electronic annotation ///NM_001038633 // GO:0005576 // extracellular region // inferred from electronic annotation ///NM_001242908 // GO:0005615 // extracellular space // inferred from electronic annotation ///NM_001242908 // GO:0005634 // nucleus // i…	NM_001038633 // GO:0001664 // G-protein coupled receptor binding // inferred from physical interaction ///NM_001038633 // GO:0005102 // receptor binding // inferred from physical interaction ///NM_001038633 // GO:0005515 // protein binding // inferred from physical interaction ///NM_001038633 // GO:0008201 // heparin binding // inferred from electronic annotation ///NM_001038633 // GO:0005102 // …		ENST00000356545 // Pfam // IPR000884 // Thrombospondin, type 1 repeat///ENST00000401068 // Pfam // IPR000884 // Thrombospondin, type 1 repeat	NM_001038633///NM_001242908///NM_001242909///NM_001242910	32	Hs.135015
8101648	HSD17B11	1.6338	0.708227	1.6338	up	0.477733	-0.230494	main	chr4	51170	AF126780|AF273056|AY358553|BC008650|BC014327|BC016367|BC021673|BC036001	hydroxysteroid(17-beta)dehydrogenase11	HSD17B11	NM_016245 // GO:0006694 // steroid biosynthetic process // inferred from electronic annotation ///NM_016245 // GO:0006710 // androgen catabolic process // inferred from direct assay ///NM_016245 // GO:0055114 // oxidation-reduction process // inferred from electronic annotation ///NM_016245 // GO:0006629 // lipid metabolic process // inferred from electronic annotation ///NM_016245 // GO:0008152 …	NM_016245 // GO:0005576 // extracellular region // inferred from electronic annotation ///NM_016245 // GO:0005737 // cytoplasm // inferred from direct assay ///NM_016245 // GO:0005811 // lipid particle // inferred from direct assay ///ENST00000358290 // GO:0005576 // extracellular region // inferred from electronic annotation ///ENST00000358290 // GO:0005737 // cytoplasm // inferred from direct a…	NM_016245 // GO:0004303 // estradiol 17-beta-dehydrogenase activity // inferred from electronic annotation ///NM_016245 // GO:0016229 // steroid dehydrogenase activity // inferred from direct assay ///NM_016245 // GO:0016491 // oxidoreductase activity // inferred from electronic annotation ///ENST00000358290 // GO:0004303 // estradiol 17-beta-dehydrogenase activity // inferred from electronic ann…		ENST00000358290 // Pfam // IPR002198 // Short-chain dehydrogenase/reductase SDR///ENST00000358290 // Pfam // IPR013968 // Polyketide synthase, KR///ENST00000507286 // Pfam // IPR002198 // Short-chain dehydrogenase/reductase SDR	NM_016245	32	Hs.594923
8077376	ITPR1	1.62959	0.704511	1.62959	up	0.631885	-0.0726266	main	chr3	3708	AK294594|AK296235|AK309981|AK311008|D26070|L38019|BC144563	inositol1,4,5-trisphosphatereceptor,type1	ITPR1	NM_001099952 // GO:0001666 // response to hypoxia // inferred from direct assay ///NM_001099952 // GO:0006112 // energy reserve metabolic process // traceable author statement ///NM_001099952 // GO:0006816 // calcium ion transport // non-traceable author statement ///NM_001099952 // GO:0007165 // signal transduction // non-traceable author statement ///NM_001099952 // GO:0007165 // signal transdu…	NM_001099952 // GO:0005637 // nuclear inner membrane // inferred from electronic annotation ///NM_001099952 // GO:0005730 // nucleolus // inferred from electronic annotation ///NM_001099952 // GO:0005783 // endoplasmic reticulum // non-traceable author statement ///NM_001099952 // GO:0005789 // endoplasmic reticulum membrane // traceable author statement ///NM_001099952 // GO:0005955 // calcineur…	NM_001099952 // GO:0005218 // intracellular ligand-gated calcium channel activity // inferred from sequence or structural similarity ///NM_001099952 // GO:0005220 // inositol 1,4,5-trisphosphate-sensitive calcium-release channel activity // inferred from sequence or structural similarity ///NM_001099952 // GO:0005220 // inositol 1,4,5-trisphosphate-sensitive calcium-release channel activity // tr…	NM_001099952 // GenMAPP // G_Protein_Signaling///NM_001099952 // GenMAPP // Calcium_regulation_in_cardiac_cells///NM_001099952 // GenMAPP // Smooth_muscle_contraction///NM_001168272 // GenMAPP // G_Protein_Signaling///NM_001168272 // GenMAPP // Calcium_regulation_in_cardiac_cells///NM_001168272 // GenMAPP // Smooth_muscle_contraction///NM_002222 // GenMAPP // G_Protein_Signaling///NM_002222 // Ge…	ENST00000302640 // Pfam // IPR000699 // RIH (RyR and IP3R Homology) domain///ENST00000302640 // Pfam // IPR005821 // Ion transport domain///ENST00000302640 // Pfam // IPR013662 // RyR/IP3R Homology associated domain///ENST00000302640 // Pfam // IPR014821 // Inositol 1,4,5-trisphosphate/ryanodine receptor///ENST00000302640 // Pfam // IPR016093 // MIR motif///ENST00000354582 // Pfam // IPR000699 //…	NM_001099952///NM_001168272///NM_002222	71	Hs.567295///Hs.736467
8088866	CNTN3	1.62933	0.704277	1.62933	up	0.632293	-0.071984	main	chr3	5067	BC150608	contactin3(plasmacytomaassociated)	CNTN3	NM_020872 // GO:0007155 // cell adhesion // inferred from electronic annotation ///NM_020872 // GO:0007399 // nervous system development // inferred from electronic annotation ///ENST00000263665 // GO:0007155 // cell adhesion // inferred from electronic annotation ///ENST00000263665 // GO:0007399 // nervous system development // inferred from electronic annotation ///BC150608 // GO:0007155 // cel…	NM_020872 // GO:0005886 // plasma membrane // inferred from electronic annotation ///NM_020872 // GO:0031225 // anchored component of membrane // inferred from electronic annotation ///NM_020872 // GO:0016020 // membrane // inferred from electronic annotation ///ENST00000263665 // GO:0005886 // plasma membrane // inferred from electronic annotation ///ENST00000263665 // GO:0031225 // anchored com…	ENST00000263665 // GO:0005515 // protein binding // inferred from electronic annotation		ENST00000263665 // Pfam // IPR003961 // Fibronectin, type III///ENST00000263665 // Pfam // IPR013098 // Immunoglobulin I-set///ENST00000263665 // Pfam // IPR013106 // Immunoglobulin V-set domain///ENST00000263665 // Pfam // IPR013151 // Immunoglobulin	NM_020872	26	Hs.12723
8040698	SLC35F6	1.62114	0.697012	1.62114	up	0.240859	-0.456153	main	chr2	54978	AK296996|AK299598|AY358820|BC028081|CR457243	solutecarrierfamily35,memberF6	SLC35F6	NM_017877 // GO:0006810 // transport // inferred from electronic annotation ///NM_017877 // GO:0008284 // positive regulation of cell proliferation // inferred from mutant phenotype ///NM_017877 // GO:1901029 // negative regulation of mitochondrial outer membrane permeabilization involved in apoptotic signaling pathway // inferred from mutant phenotype ///NM_017877 // GO:0008643 // carbohydrate t…	NM_017877 // GO:0005739 // mitochondrion // inferred from direct assay ///NM_017877 // GO:0005765 // lysosomal membrane // inferred from direct assay ///NM_017877 // GO:0016021 // integral component of membrane // inferred from electronic annotation ///NM_017877 // GO:0070062 // extracellular vesicular exosome // inferred from direct assay ///NM_017877 // GO:0005739 // mitochondrion // inferred f…	NM_017877 // GO:0005515 // protein binding // inferred from physical interaction ///NM_017877 // GO:0005351 // sugar:proton symporter activity // inferred from electronic annotation ///ENST00000344420 // GO:0005515 // protein binding // inferred from physical interaction ///ENST00000344420 // GO:0005351 // sugar:proton symporter activity // inferred from electronic annotation ///ENST00000414029 /…		ENST00000344420 // Pfam // IPR000620 // Drug/metabolite transporter///ENST00000344420 // Pfam // IPR004853 // Triose-phosphate transporter domain///ENST00000344420 // Pfam // IPR007271 // Nucleotide-sugar transporter///ENST00000344420 // Pfam // IPR009262 // Solute carrier family 35 member SLC35F1/F2/F6///ENST00000344420 // Pfam // IPR013657 // UAA transporter	NM_017877	25	Hs.516034///Hs.611560
7991234	MFGE8	1.62043	0.696378	1.62043	up	0.409781	-0.286597	main	chr15	4240	AK304627|AY141974|BC003610|BT006948|S56151|U58516|AK310357	milkfatglobule-EGFfactor8protein	MFGE8	NM_001114614 // GO:0001525 // angiogenesis // inferred from electronic annotation ///NM_001114614 // GO:0006910 // phagocytosis, recognition // inferred from electronic annotation ///NM_001114614 // GO:0006911 // phagocytosis, engulfment // inferred from electronic annotation ///NM_001114614 // GO:0007155 // cell adhesion // inferred from electronic annotation ///NM_001114614 // GO:0007338 // sin…	NM_001114614 // GO:0005576 // extracellular region // traceable author statement ///NM_001114614 // GO:0005615 // extracellular space // inferred from direct assay ///NM_001114614 // GO:0009897 // external side of plasma membrane // inferred from electronic annotation ///NM_001114614 // GO:0019897 // extrinsic component of plasma membrane // inferred from electronic annotation ///NM_001114614 // …	NM_001114614 // GO:0001786 // phosphatidylserine binding // inferred from electronic annotation ///NM_001114614 // GO:0005178 // integrin binding // inferred from electronic annotation ///NM_001114614 // GO:0008429 // phosphatidylethanolamine binding // inferred from electronic annotation ///NM_005928 // GO:0001786 // phosphatidylserine binding // inferred from electronic annotation ///NM_005928 …		ENST00000268150 // Pfam // IPR000421 // Coagulation factor 5/8 C-terminal type domain///ENST00000268150 // Pfam // IPR000742 // Epidermal growth factor-like domain///ENST00000268151 // Pfam // IPR000421 // Coagulation factor 5/8 C-terminal type domain///ENST00000268151 // Pfam // IPR000742 // Epidermal growth factor-like domain///ENST00000542878 // Pfam // IPR000421 // Coagulation factor 5/8 C-te…	NM_001114614///NM_005928///XM_005254920	34	Hs.3745///Hs.615196
[truncated: 136 more rows]
