# Supplementary material for: Steroid hormones regulate genome-wide epigenetic programming and gene transcription in human endometrial cells with marked aberrancies in endometriosis
Source: PLoS Genet. 2020 Jun 17;16(6):e1008601. doi: 10.1371/journal.pgen.1008601 (PMC7299312; doi:10.1371/journal.pgen.1008601)
Supplement: S9 Table — (XLSX) [file pgen.1008601.s012.xlsx]

## Sheet: Endo IV_ E2 vs Veh
Supp Table 9. Differentially expressed genes in hormone treatments (E2, P4, E2+P4) vs. vehicle in eSF from stage IV disease (Endo IV).
9a. Differentially expressed in stage IV (Endo IV), in E2 vs vehicle.
Transcripts Cluster Id	genesymbol	FC ([Endo IV-E] vs [Endo IV-Veh])	Log FC ([Endo IV-E] vs [Endo IV-Veh])	FC (abs) ([Endo IV-E] vs [Endo IV-Veh])	Regulation ([Endo IV-E] vs [Endo IV-Veh])	[Endo IV-E](normalized)	[Endo IV-Veh](normalized)	category	ChromosomeNumber	entrezgene	genbank	genedescription	genesymbol	GO_biological_process	GO_cellular_component	GO_molecular_function	pathway	protein_domains	refseq	total_probes	unigene
7965873	IGF1	12.7148	3.66844	12.7148	up	1.51549	-2.15295	main	chr12	3479	BC148266|BC152321|CR541861|M11568|M27544|M29644|M37484|X00173	insulin-likegrowthfactor1(somatomedinC)	IGF1	NM_000618 // GO:0001501 // skeletal system development // traceable author statement ///NM_000618 // GO:0001775 // cell activation // inferred from direct assay ///NM_000618 // GO:0001974 // blood vessel remodeling // inferred from electronic annotation ///NM_000618 // GO:0002576 // platelet degranulation // traceable author statement ///NM_000618 // GO:0006260 // DNA replication // traceable aut…	NM_000618 // GO:0005576 // extracellular region // non-traceable author statement ///NM_000618 // GO:0005576 // extracellular region // traceable author statement ///NM_000618 // GO:0005615 // extracellular space // inferred from direct assay ///NM_000618 // GO:0005886 // plasma membrane // traceable author statement ///NM_000618 // GO:0016942 // insulin-like growth factor binding protein complex…	NM_000618 // GO:0005158 // insulin receptor binding // inferred from physical interaction ///NM_000618 // GO:0005159 // insulin-like growth factor receptor binding // inferred from physical interaction ///NM_000618 // GO:0005178 // integrin binding // inferred from direct assay ///NM_000618 // GO:0005179 // hormone activity // inferred from direct assay ///NM_000618 // GO:0005515 // protein bindi…		ENST00000307046 // Pfam // IPR016179 // Insulin-like///ENST00000337514 // Pfam // IPR016179 // Insulin-like///ENST00000392905 // Pfam // IPR016179 // Insulin-like///ENST00000424202 // Pfam // IPR016179 // Insulin-like///ENST00000456098 // Pfam // IPR016179 // Insulin-like///ENST00000392904 // Pfam // IPR016179 // Insulin-like	NM_000618///NM_001111283///NM_001111284///NM_001111285///XM_005268835	32	Hs.160562///Hs.604258///Hs.624759///Hs.708628
7951165	PGR	5.18895	2.37544	5.18895	up	1.44373	-0.931715	main	chr11	5241	AB084248|AB085683|AB085843|AB085844|AB085845|AF016381|AK304853|AY212933|M15716|X51730	progesteronereceptor	PGR	ENST00000263463 // GO:0001542 // ovulation from ovarian follicle // inferred from electronic annotation ///ENST00000263463 // GO:0002070 // epithelial cell maturation // inferred from electronic annotation ///ENST00000263463 // GO:0006367 // transcription initiation from RNA polymerase II promoter // traceable author statement ///ENST00000263463 // GO:0007165 // signal transduction // traceable a…	ENST00000263463 // GO:0005654 // nucleoplasm // traceable author statement ///ENST00000263463 // GO:0005741 // mitochondrial outer membrane // inferred from electronic annotation ///ENST00000263463 // GO:0005634 // nucleus // inferred from electronic annotation ///ENST00000263463 // GO:0005737 // cytoplasm // inferred from electronic annotation ///ENST00000263463 // GO:0005739 // mitochondrion //…	ENST00000263463 // GO:0000978 // RNA polymerase II core promoter proximal region sequence-specific DNA binding // inferred from direct assay ///ENST00000263463 // GO:0001077 // RNA polymerase II core promoter proximal region sequence-specific DNA binding transcription factor activity involved in positive regulation of transcription // inferred from direct assay ///ENST00000263463 // GO:0003677 //…	ENST00000263463 // GenMAPP // Ovarian_Infertility_Genes///ENST00000263463 // GenMAPP // Nuclear_Receptors///ENST00000325455 // GenMAPP // Ovarian_Infertility_Genes///ENST00000325455 // GenMAPP // Nuclear_Receptors///ENST00000526300 // GenMAPP // Ovarian_Infertility_Genes///ENST00000526300 // GenMAPP // Nuclear_Receptors///ENST00000528960 // GenMAPP // Ovarian_Infertility_Genes///ENST00000528960 /…	ENST00000263463 // Pfam // IPR000128 // Progesterone receptor///ENST00000263463 // Pfam // IPR000536 // Nuclear hormone receptor, ligand-binding, core///ENST00000263463 // Pfam // IPR001628 // Zinc finger, nuclear hormone receptor-type///ENST00000325455 // Pfam // IPR000128 // Progesterone receptor///ENST00000325455 // Pfam // IPR000536 // Nuclear hormone receptor, ligand-binding, core///ENST0000…	NM_000926///NM_001202474///NM_001271161///NR_073141///NR_073142///NM_001271162///NR_073143	38	Hs.32405///Hs.742403
8117020	MYLIP	4.13075	2.0464	4.13075	up	1.16905	-0.877354	main	chr6	29116	AF006003|AF187016|AF258586|BC002860|BT007055	myosinregulatorylightchaininteractingprotein	MYLIP	NM_013262 // GO:0006928 // cellular component movement // inferred from mutant phenotype ///NM_013262 // GO:0007399 // nervous system development // inferred from mutant phenotype ///NM_013262 // GO:0010989 // negative regulation of low-density lipoprotein particle clearance // inferred from electronic annotation ///NM_013262 // GO:0016567 // protein ubiquitination // inferred from direct assay /…	NM_013262 // GO:0005622 // intracellular // inferred from direct assay ///NM_013262 // GO:0005737 // cytoplasm // inferred from electronic annotation ///NM_013262 // GO:0005856 // cytoskeleton // inferred from electronic annotation ///NM_013262 // GO:0005886 // plasma membrane // inferred from electronic annotation ///NM_013262 // GO:0019898 // extrinsic component of membrane // inferred from ele…	NM_013262 // GO:0004842 // ubiquitin-protein transferase activity // inferred from direct assay ///NM_013262 // GO:0005515 // protein binding // inferred from physical interaction ///NM_013262 // GO:0008092 // cytoskeletal protein binding // inferred from direct assay ///NM_013262 // GO:0008270 // zinc ion binding // inferred from electronic annotation ///NM_013262 // GO:0016874 // ligase activit…		ENST00000356840 // Pfam // IPR018979 // FERM, N-terminal///ENST00000356840 // Pfam // IPR019748 // FERM central domain	NM_013262	30	Hs.484738///Hs.653717
8111490	PRLR	3.43681	1.78107	3.43681	up	-0.0792133	-1.86029	main	chr5	5618	AF166329|AF416618|AF416619|AF492470|AF493068|AF493069|BC059392|GU133399|M31661|AF349939	prolactinreceptor	PRLR	NM_000949 // GO:0006694 // steroid biosynthetic process // non-traceable author statement ///NM_000949 // GO:0007166 // cell surface receptor signaling pathway // non-traceable author statement ///NM_000949 // GO:0007171 // activation of transmembrane receptor protein tyrosine kinase activity // inferred from direct assay ///NM_000949 // GO:0007566 // embryo implantation // traceable author state…	NM_000949 // GO:0005576 // extracellular region // inferred from electronic annotation ///NM_000949 // GO:0005886 // plasma membrane // traceable author statement ///NM_000949 // GO:0009986 // cell surface // inferred from direct assay ///NM_000949 // GO:0016021 // integral component of membrane // inferred from electronic annotation ///NM_000949 // GO:0031904 // endosome lumen // traceable autho…	NM_000949 // GO:0004925 // prolactin receptor activity // non-traceable author statement ///NM_000949 // GO:0005515 // protein binding // inferred from physical interaction ///NM_000949 // GO:0017046 // peptide hormone binding // inferred from physical interaction ///NM_000949 // GO:0042803 // protein homodimerization activity // non-traceable author statement ///NM_000949 // GO:0042978 // ornith…	NM_000949 // GenMAPP // Ovarian_Infertility_Genes///NM_001204314 // GenMAPP // Ovarian_Infertility_Genes///NM_001204315 // GenMAPP // Ovarian_Infertility_Genes///NM_001204316 // GenMAPP // Ovarian_Infertility_Genes///NM_001204317 // GenMAPP // Ovarian_Infertility_Genes///NM_001204318 // GenMAPP // Ovarian_Infertility_Genes///NR_037910 // GenMAPP // Ovarian_Infertility_Genes///ENST00000310101 // G…	ENST00000310101 // Pfam // IPR015152 // Growth hormone/erythropoietin receptor, ligand binding///ENST00000310101 // Pfam // IPR015321 // Interleukin-6 receptor alpha, binding///ENST00000348262 // Pfam // IPR015152 // Growth hormone/erythropoietin receptor, ligand binding///ENST00000348262 // Pfam // IPR015321 // Interleukin-6 receptor alpha, binding///ENST00000513753 // Pfam // IPR015152 // Growt…	NM_000949///NM_001204314///NM_001204315///NM_001204316///NM_001204317///NM_001204318///NR_037910	25	Hs.368587///Hs.629448
8102950	INPP4B	2.87849	1.52531	2.87849	up	1.112	-0.413314	main	chr4	8821	AK298118|AK300891|AK302936|BC072447|BC110918|BC133005|BC144255|U96922	inositolpolyphosphate-4-phosphatase,typeII,105kDa	INPP4B	NM_001101669 // GO:0006644 // phospholipid metabolic process // traceable author statement ///NM_001101669 // GO:0006661 // phosphatidylinositol biosynthetic process // traceable author statement ///NM_001101669 // GO:0006874 // cellular calcium ion homeostasis // inferred from electronic annotation ///NM_001101669 // GO:0007165 // signal transduction // traceable author statement ///NM_001101669…	NM_001101669 // GO:0005794 // Golgi apparatus // inferred from electronic annotation ///NM_001101669 // GO:0005829 // cytosol // traceable author statement ///NM_001101669 // GO:0005737 // cytoplasm // inferred from electronic annotation ///NM_003866 // GO:0005794 // Golgi apparatus // inferred from electronic annotation ///NM_003866 // GO:0005829 // cytosol // traceable author statement ///NM_00…	NM_001101669 // GO:0008289 // lipid binding // inferred from electronic annotation ///NM_001101669 // GO:0016316 // phosphatidylinositol-3,4-bisphosphate 4-phosphatase activity // inferred from electronic annotation ///NM_001101669 // GO:0034594 // phosphatidylinositol trisphosphate phosphatase activity // inferred from electronic annotation ///NM_001101669 // GO:0034597 // phosphatidylinositol-4…	U96922 // MetaCyc // PWY-6368		NM_001101669///NM_003866///XM_005263322///XM_006714404///XM_006714403	30	Hs.531403///Hs.604960///Hs.732573
8040292	GREB1	2.76934	1.46954	2.76934	up	1.27844	-0.191105	main	chr2	9687	AF245388|AF245389|AF245390|BC034455|BC054502	growthregulationbyestrogeninbreastcancer1	GREB1		NM_014668 // GO:0016021 // integral component of membrane // inferred from electronic annotation ///NM_014668 // GO:0016020 // membrane // inferred from electronic annotation ///NM_033090 // GO:0016021 // integral component of membrane // inferred from electronic annotation ///NM_033090 // GO:0016020 // membrane // inferred from electronic annotation ///NM_148903 // GO:0016021 // integral compone…				NM_014668///NM_033090///NM_148903	49	Hs.467733///Hs.611740
8107823	ADAMTS19	2.71036	1.43848	2.71036	up	1.41262	-0.0258596	main	chr5	171019		ADAMmetallopeptidasewiththrombospondintype1motif,19	ADAMTS19	NM_133638 // GO:0006508 // proteolysis // inferred from electronic annotation ///ENST00000274487 // GO:0006508 // proteolysis // inferred from electronic annotation	NM_133638 // GO:0005578 // proteinaceous extracellular matrix // inferred from electronic annotation ///NM_133638 // GO:0005576 // extracellular region // inferred from electronic annotation ///NM_133638 // GO:0031012 // extracellular matrix // inferred from electronic annotation ///ENST00000274487 // GO:0005578 // proteinaceous extracellular matrix // inferred from electronic annotation ///ENST0…	NM_133638 // GO:0004222 // metalloendopeptidase activity // inferred from electronic annotation ///NM_133638 // GO:0008270 // zinc ion binding // inferred from electronic annotation ///NM_133638 // GO:0008233 // peptidase activity // inferred from electronic annotation ///NM_133638 // GO:0008237 // metallopeptidase activity // inferred from electronic annotation ///NM_133638 // GO:0016787 // hydr…		ENST00000274487 // Pfam // IPR000884 // Thrombospondin, type 1 repeat///ENST00000274487 // Pfam // IPR001590 // Peptidase M12B, ADAM/reprolysin///ENST00000274487 // Pfam // IPR001818 // Peptidase M10, metallopeptidase///ENST00000274487 // Pfam // IPR002870 // Peptidase M12B, propeptide///ENST00000274487 // Pfam // IPR010294 // ADAM-TS Spacer 1///ENST00000274487 // Pfam // IPR010909 // PLAC	NM_133638	38	Hs.23751///Hs.596004
8088560	ADAMTS9	2.51207	1.32887	2.51207	up	0.940138	-0.388737	main	chr3	56999	AB037733|AF261918|AF488803|AK300357|AK303343|BC026271|BC130578|BC171764|BC036770	ADAMmetallopeptidasewiththrombospondintype1motif,9	ADAMTS9	NM_182920 // GO:0006508 // proteolysis // inferred from direct assay ///NM_182920 // GO:0006516 // glycoprotein catabolic process // traceable author statement ///NM_182920 // GO:0007275 // multicellular organismal development // traceable author statement ///NM_182920 // GO:0015031 // protein transport // inferred from electronic annotation ///NM_182920 // GO:0016192 // vesicle-mediated transpor…	NM_182920 // GO:0005578 // proteinaceous extracellular matrix // inferred from direct assay ///NM_182920 // GO:0005615 // extracellular space // inferred from electronic annotation ///NM_182920 // GO:0005783 // endoplasmic reticulum // inferred from electronic annotation ///NM_182920 // GO:0031012 // extracellular matrix // inferred from sequence or structural similarity ///NM_182920 // GO:000557…	NM_182920 // GO:0004222 // metalloendopeptidase activity // inferred from electronic annotation ///NM_182920 // GO:0008237 // metallopeptidase activity // inferred from direct assay ///NM_182920 // GO:0008270 // zinc ion binding // inferred from electronic annotation ///NM_182920 // GO:0004175 // endopeptidase activity // inferred from electronic annotation ///NM_182920 // GO:0008233 // peptidase…		ENST00000295903 // Pfam // IPR000884 // Thrombospondin, type 1 repeat///ENST00000295903 // Pfam // IPR001590 // Peptidase M12B, ADAM/reprolysin///ENST00000295903 // Pfam // IPR002870 // Peptidase M12B, propeptide///ENST00000295903 // Pfam // IPR010294 // ADAM-TS Spacer 1///ENST00000295903 // Pfam // IPR012314 // Peptidase M12B, GON-ADAMTSs///ENST00000481060 // Pfam // IPR000884 // Thrombospondin,…	NM_182920	55	Hs.656071///Hs.627120
8145361	NEFM	2.4777	1.309	2.4777	up	1.12979	-0.179216	main	chr8	4741	AK294681|AK296226|BC096757|EF560736|EF560737	neurofilament,mediumpolypeptide	NEFM	NM_001105541 // GO:0000226 // microtubule cytoskeleton organization // inferred from electronic annotation ///NM_001105541 // GO:0008088 // axon cargo transport // inferred from electronic annotation ///NM_001105541 // GO:0031133 // regulation of axon diameter // inferred from electronic annotation ///NM_001105541 // GO:0033693 // neurofilament bundle assembly // traceable author statement ///NM_…	NM_001105541 // GO:0005883 // neurofilament // inferred from electronic annotation ///NM_001105541 // GO:0030424 // axon // traceable author statement ///NM_001105541 // GO:0031594 // neuromuscular junction // inferred from electronic annotation ///NM_001105541 // GO:0097418 // neurofibrillary tangle // inferred from direct assay ///NM_001105541 // GO:0005882 // intermediate filament // inferred …	NM_001105541 // GO:0005200 // structural constituent of cytoskeleton // traceable author statement ///NM_001105541 // GO:0005515 // protein binding // inferred from physical interaction ///NM_001105541 // GO:0008017 // microtubule binding // traceable author statement ///NM_001105541 // GO:0005198 // structural molecule activity // inferred from electronic annotation ///NM_005382 // GO:0005200 //…		ENST00000221166 // Pfam // IPR001664 // Intermediate filament protein///ENST00000221166 // Pfam // IPR006821 // Intermediate filament head, DNA-binding domain///ENST00000433454 // Pfam // IPR001664 // Intermediate filament protein///ENST00000518131 // Pfam // IPR001664 // Intermediate filament protein///ENST00000518131 // Pfam // IPR006821 // Intermediate filament head, DNA-binding domain///ENST0…	NM_001105541///NM_005382	28	Hs.458657///Hs.730072
8106516	JMY	2.43191	1.28209	2.43191	up	1.17505	-0.107038	main	chr5	133746	BC130624	junctionmediatingandregulatoryprotein,p53cofactor	JMY	NM_152405 // GO:0006281 // DNA repair // inferred from electronic annotation ///NM_152405 // GO:0006357 // regulation of transcription from RNA polymerase II promoter // inferred from sequence or structural similarity ///NM_152405 // GO:0007050 // cell cycle arrest // inferred from sequence or structural similarity ///NM_152405 // GO:0034314 // Arp2/3 complex-mediated actin nucleation // inferred…	NM_152405 // GO:0005634 // nucleus // inferred from sequence or structural similarity ///NM_152405 // GO:0005737 // cytoplasm // inferred from electronic annotation ///NM_152405 // GO:0005856 // cytoskeleton // inferred from electronic annotation ///NM_152405 // GO:0031252 // cell leading edge // inferred from direct assay ///NM_152405 // GO:0005634 // nucleus // inferred from electronic annotati…	NM_152405 // GO:0003713 // transcription coactivator activity // inferred from sequence or structural similarity ///NM_152405 // GO:0003779 // actin binding // inferred from electronic annotation ///NM_152405 // GO:0005515 // protein binding // inferred from physical interaction ///NM_152405 // GO:0003713 // transcription coactivator activity // inferred from electronic annotation ///ENST00000396…			NM_152405	27	Hs.482605///Hs.602021///Hs.619574///Hs.642358
8107814	ISOC1	2.36848	1.24396	2.36848	up	1.21826	-0.0257019	main	chr5	51015	BC008367|BC014105|AF151869	isochorismatasedomaincontaining1	ISOC1	NM_016048 // GO:0008152 // metabolic process // inferred from electronic annotation ///NM_016048 // GO:0008150 // biological_process // no biological data available ///ENST00000173527 // GO:0008152 // metabolic process // inferred from electronic annotation ///ENST00000173527 // GO:0008150 // biological_process // no biological data available ///ENST00000514194 // GO:0008152 // metabolic process …	NM_016048 // GO:0005777 // peroxisome // inferred from sequence or structural similarity ///NM_016048 // GO:0070062 // extracellular vesicular exosome // inferred from direct assay ///ENST00000173527 // GO:0005777 // peroxisome // inferred from sequence or structural similarity ///ENST00000173527 // GO:0070062 // extracellular vesicular exosome // inferred from direct assay ///ENST00000514194 // …	NM_016048 // GO:0003824 // catalytic activity // inferred from electronic annotation ///NM_016048 // GO:0003674 // molecular_function // no biological data available ///ENST00000173527 // GO:0003824 // catalytic activity // inferred from electronic annotation ///ENST00000173527 // GO:0003674 // molecular_function // no biological data available ///ENST00000514194 // GO:0003824 // catalytic activi…		ENST00000173527 // Pfam // IPR000868 // Isochorismatase-like///ENST00000514194 // Pfam // IPR000868 // Isochorismatase-like	NM_016048	25	Hs.483296
8043995	IL1R1	2.36468	1.24165	2.36468	up	-0.531697	-1.77334	main	chr2	3554	BC067506|BC067507|BC067508|BC075062|BC075063|M27492	interleukin1receptor,typeI	IL1R1	NM_000877 // GO:0006955 // immune response // traceable author statement ///NM_000877 // GO:0007166 // cell surface receptor signaling pathway // traceable author statement ///NM_000877 // GO:0050727 // regulation of inflammatory response // inferred from electronic annotation ///NM_000877 // GO:0070498 // interleukin-1-mediated signaling pathway // inferred from direct assay ///NM_000877 // GO:0…	NM_000877 // GO:0005576 // extracellular region // inferred from electronic annotation ///NM_000877 // GO:0005886 // plasma membrane // traceable author statement ///NM_000877 // GO:0005887 // integral component of plasma membrane // traceable author statement ///NM_000877 // GO:0009986 // cell surface // inferred from electronic annotation ///NM_000877 // GO:0016020 // membrane // inferred from …	NM_000877 // GO:0002020 // protease binding // inferred from electronic annotation ///NM_000877 // GO:0004871 // signal transducer activity // traceable author statement ///NM_000877 // GO:0004888 // transmembrane signaling receptor activity // traceable author statement ///NM_000877 // GO:0004908 // interleukin-1 receptor activity // inferred from direct assay ///NM_000877 // GO:0004909 // inter…	NM_000877 // GenMAPP // Hypertrophy_model///NM_001288706 // GenMAPP // Hypertrophy_model///XM_005263929 // GenMAPP // Hypertrophy_model///XR_244889 // GenMAPP // Hypertrophy_model///ENST00000409288 // GenMAPP // Hypertrophy_model///ENST00000409329 // GenMAPP // Hypertrophy_model///ENST00000409589 // GenMAPP // Hypertrophy_model///ENST00000409929 // GenMAPP // Hypertrophy_model///ENST00000410023 /…	ENST00000409288 // Pfam // IPR000157 // Toll/interleukin-1 receptor homology (TIR) domain///ENST00000409288 // Pfam // IPR013098 // Immunoglobulin I-set///ENST00000409329 // Pfam // IPR000157 // Toll/interleukin-1 receptor homology (TIR) domain///ENST00000409329 // Pfam // IPR013098 // Immunoglobulin I-set///ENST00000409589 // Pfam // IPR013098 // Immunoglobulin I-set///ENST00000409929 // Pfam //…	NM_000877///NM_001288706///XM_005263929///XR_244889	27	Hs.701982///Hs.710940
8113666	SEMA6A	2.31963	1.2139	2.31963	up	0.740695	-0.473201	main	chr5	57556	AF279656|AK315143|BC032619	semadomain,transmembranedomain(TM),andcytoplasmicdomain,(semaphorin)6A	SEMA6A	NM_020796 // GO:0001764 // neuron migration // inferred from electronic annotation ///NM_020796 // GO:0006915 // apoptotic process // non-traceable author statement ///NM_020796 // GO:0007010 // cytoskeleton organization // non-traceable author statement ///NM_020796 // GO:0007166 // cell surface receptor signaling pathway // non-traceable author statement ///NM_020796 // GO:0007399 // nervous sy…	NM_020796 // GO:0005887 // integral component of plasma membrane // inferred from electronic annotation ///NM_020796 // GO:0016021 // integral component of membrane // non-traceable author statement ///NM_020796 // GO:0030424 // axon // non-traceable author statement ///NM_020796 // GO:0005886 // plasma membrane // inferred from electronic annotation ///NM_020796 // GO:0016020 // membrane // infe…	NM_020796 // GO:0004888 // transmembrane signaling receptor activity // inferred from electronic annotation ///NM_020796 // GO:0005515 // protein binding // inferred from physical interaction ///NM_020796 // GO:0030215 // semaphorin receptor binding // inferred from electronic annotation ///NM_020796 // GO:0004872 // receptor activity // inferred from electronic annotation ///ENST00000257414 // G…		ENST00000257414 // Pfam // IPR001627 // Sema domain///ENST00000257414 // Pfam // IPR002165 // Plexin///ENST00000343348 // Pfam // IPR001627 // Sema domain///ENST00000343348 // Pfam // IPR002165 // Plexin///ENST00000510263 // Pfam // IPR001627 // Sema domain///ENST00000510263 // Pfam // IPR002165 // Plexin///ENST00000515129 // Pfam // IPR002165 // Plexin	NM_020796	28	Hs.156967///Hs.624096
7942674	TSKU	2.31062	1.20828	2.31062	up	0.23289	-0.975388	main	chr11	25987	AF191019|AK126536|AY358317|BC020975	tsukushi,smallleucinerichproteoglycan	TSKU	NM_001258210 // GO:0010468 // regulation of gene expression // inferred from electronic annotation ///NM_001258210 // GO:0021540 // corpus callosum morphogenesis // inferred from electronic annotation ///NM_001258210 // GO:0021670 // lateral ventricle development // inferred from electronic annotation ///NM_001258210 // GO:0021960 // anterior commissure morphogenesis // inferred from electronic a…	NM_001258210 // GO:0005615 // extracellular space // inferred from electronic annotation ///NM_001258210 // GO:0005576 // extracellular region // inferred from electronic annotation ///NM_015516 // GO:0005615 // extracellular space // inferred from electronic annotation ///NM_015516 // GO:0005576 // extracellular region // inferred from electronic annotation ///ENST00000333090 // GO:0005615 // ex…	ENST00000333090 // GO:0005515 // protein binding // inferred from electronic annotation ///ENST00000527881 // GO:0005515 // protein binding // inferred from electronic annotation ///ENST00000533752 // GO:0005515 // protein binding // inferred from electronic annotation		ENST00000333090 // Pfam // IPR001611 // Leucine-rich repeat///ENST00000527881 // Pfam // IPR001611 // Leucine-rich repeat///ENST00000533752 // Pfam // IPR001611 // Leucine-rich repeat	NM_001258210///NM_015516	28	Hs.8361
7951437	GUCY1A2	2.30335	1.20373	2.30335	up	0.985631	-0.218104	main	chr11	2977	BC130484|BC130488|BC144033	guanylatecyclase1,soluble,alpha2	GUCY1A2	NM_000855 // GO:0006182 // cGMP biosynthetic process // inferred from electronic annotation ///NM_000855 // GO:0007165 // signal transduction // traceable author statement ///NM_000855 // GO:0007596 // blood coagulation // traceable author statement ///NM_000855 // GO:0030828 // positive regulation of cGMP biosynthetic process // inferred from electronic annotation ///NM_000855 // GO:0035556 // i…	NM_000855 // GO:0005737 // cytoplasm // inferred from electronic annotation ///NM_001256424 // GO:0005737 // cytoplasm // inferred from electronic annotation ///ENST00000282249 // GO:0005737 // cytoplasm // inferred from electronic annotation ///ENST00000347596 // GO:0005737 // cytoplasm // inferred from electronic annotation ///ENST00000526355 // GO:0005737 // cytoplasm // inferred from electron…	NM_000855 // GO:0004383 // guanylate cyclase activity // inferred from electronic annotation ///NM_000855 // GO:0005525 // GTP binding // inferred from electronic annotation ///NM_000855 // GO:0020037 // heme binding // inferred from electronic annotation ///NM_000855 // GO:0000166 // nucleotide binding // inferred from electronic annotation ///NM_000855 // GO:0004383 // guanylate cyclase activit…		ENST00000282249 // Pfam // IPR001054 // Adenylyl cyclase class-3/4/guanylyl cyclase///ENST00000282249 // Pfam // IPR011644 // Heme-NO binding///ENST00000282249 // Pfam // IPR011645 // Haem NO binding associated///ENST00000347596 // Pfam // IPR001054 // Adenylyl cyclase class-3/4/guanylyl cyclase///ENST00000347596 // Pfam // IPR011644 // Heme-NO binding///ENST00000347596 // Pfam // IPR011645 // Ha…	NM_000855///NM_001256424	30	Hs.24321///Hs.594438///Hs.603487///Hs.630445
7936439	AFAP1L2	2.27572	1.18632	2.27572	up	1.22638	0.0400562	main	chr10	84632	AF474151|AK291712|AK294969|AK295538|BC024314|BC033212|AB067501	actinfilamentassociatedprotein1-like2	AFAP1L2	NM_001001936 // GO:0006954 // inflammatory response // inferred from direct assay ///NM_001001936 // GO:0007346 // regulation of mitotic cell cycle // inferred from direct assay ///NM_001001936 // GO:0032675 // regulation of interleukin-6 production // inferred from direct assay ///NM_001001936 // GO:0032757 // positive regulation of interleukin-8 production // inferred from direct assay ///NM_00…	NM_001001936 // GO:0005737 // cytoplasm // inferred from direct assay ///NM_001001936 // GO:0005737 // cytoplasm // inferred from electronic annotation ///NM_001287824 // GO:0005737 // cytoplasm // inferred from direct assay ///NM_001287824 // GO:0005737 // cytoplasm // inferred from electronic annotation ///NM_032550 // GO:0005737 // cytoplasm // inferred from direct assay ///NM_032550 // GO:000…	NM_001001936 // GO:0017124 // SH3 domain binding // inferred from physical interaction ///NM_001001936 // GO:0030296 // protein tyrosine kinase activator activity // inferred from direct assay ///NM_001001936 // GO:0042169 // SH2 domain binding // inferred from physical interaction ///NM_001287824 // GO:0017124 // SH3 domain binding // inferred from physical interaction ///NM_001287824 // GO:0030…		ENST00000304129 // Pfam // IPR001849 // Pleckstrin homology domain///ENST00000369271 // Pfam // IPR001849 // Pleckstrin homology domain	NM_001001936///NM_001287824///NM_032550///XM_005270233///XM_005270241///XM_006718039	26	Hs.501106
8151496	ZNF704	2.23316	1.15909	2.23316	up	0.768824	-0.390264	main	chr8	619279	AK131274|BC136844|BC136845	zincfingerprotein704	ZNF704			XM_006716464 // GO:0046872 // metal ion binding // inferred from electronic annotation ///ENST00000519936 // GO:0046872 // metal ion binding // inferred from electronic annotation ///NM_001033723 // GO:0046872 // metal ion binding // inferred from electronic annotation ///ENST00000327835 // GO:0046872 // metal ion binding // inferred from electronic annotation ///AK131274 // GO:0046872 // metal i…			XM_006716464///NM_001033723	33	Hs.434957///Hs.604742///Hs.622540///Hs.633669///Hs.724880///Hs.730558
8101762	SNCA	2.22856	1.15611	2.22856	up	-0.0135479	-1.16966	main	chr4	6622	AK290169|AY049786|BC013293|BC108275|CR457058|CR541653|D31839|JN709859|JN709860|JN709861|JN709862|JN709863|JN709864|JN709865|JN709866|JN709867|JN709868|JN709869|L08850|L36674|L36675	synuclein,alpha(nonA4componentofamyloidprecursor)	SNCA	NM_000345 // GO:0001774 // microglial cell activation // inferred from electronic annotation ///NM_000345 // GO:0001921 // positive regulation of receptor recycling // inferred from direct assay ///NM_000345 // GO:0001933 // negative regulation of protein phosphorylation // inferred from electronic annotation ///NM_000345 // GO:0001956 // positive regulation of neurotransmitter secretion // infer…	NM_000345 // GO:0005576 // extracellular region // traceable author statement ///NM_000345 // GO:0005634 // nucleus // inferred from direct assay ///NM_000345 // GO:0005640 // nuclear outer membrane // inferred from electronic annotation ///NM_000345 // GO:0005737 // cytoplasm // inferred from direct assay ///NM_000345 // GO:0005739 // mitochondrion // inferred from electronic annotation ///NM_00…	NM_000345 // GO:0000287 // magnesium ion binding // inferred from direct assay ///NM_000345 // GO:0005504 // fatty acid binding // inferred from direct assay ///NM_000345 // GO:0005507 // copper ion binding // inferred from direct assay ///NM_000345 // GO:0005509 // calcium ion binding // inferred from direct assay ///NM_000345 // GO:0005515 // protein binding // inferred from physical interactio…		ENST00000345009 // Pfam // IPR001058 // Synuclein///ENST00000394986 // Pfam // IPR001058 // Synuclein///ENST00000394989 // Pfam // IPR001058 // Synuclein///ENST00000394991 // Pfam // IPR001058 // Synuclein///ENST00000420646 // Pfam // IPR001058 // Synuclein///ENST00000505199 // Pfam // IPR001058 // Synuclein///ENST00000506691 // Pfam // IPR001058 // Synuclein///ENST00000508895 // Pfam // IPR00105…	NM_000345///NM_001146054///NM_007308///NM_001146055	34	Hs.21374///Hs.604559
8145766	NRG1	2.21619	1.14808	2.21619	up	0.22689	-0.921192	main	chr8	3084	AF176921	neuregulin1	NRG1	AF176921 // GO:0000165 // MAPK cascade // inferred from electronic annotation ///AF176921 // GO:0000902 // cell morphogenesis // inferred from electronic annotation ///AF176921 // GO:0003161 // cardiac conduction system development // inferred from electronic annotation ///AF176921 // GO:0003222 // ventricular trabecula myocardium morphogenesis // inferred from direct assay ///AF176921 // GO:0007…	AF176921 // GO:0005576 // extracellular region // non-traceable author statement ///AF176921 // GO:0005576 // extracellular region // traceable author statement ///AF176921 // GO:0005615 // extracellular space // inferred from direct assay ///AF176921 // GO:0005634 // nucleus // inferred from electronic annotation ///AF176921 // GO:0005737 // cytoplasm // inferred from electronic annotation ///AF…	AF176921 // GO:0003712 // transcription cofactor activity // inferred from direct assay ///AF176921 // GO:0005102 // receptor binding // inferred from physical interaction ///AF176921 // GO:0005125 // cytokine activity // traceable author statement ///AF176921 // GO:0005176 // ErbB-2 class receptor binding // inferred from electronic annotation ///AF176921 // GO:0005515 // protein binding // infe…				23	Hs.453951///Hs.668810
8064539	CPXM1	2.11386	1.07988	2.11386	up	0.679645	-0.400233	main	chr20	56265	AK303142|AY358956|BC063430	carboxypeptidaseX(M14family),member1	CPXM1	NM_001184699 // GO:0006508 // proteolysis // inferred from electronic annotation ///NM_001184699 // GO:0007155 // cell adhesion // inferred from electronic annotation ///NM_019609 // GO:0006508 // proteolysis // inferred from electronic annotation ///NM_019609 // GO:0007155 // cell adhesion // inferred from electronic annotation ///ENST00000380605 // GO:0006508 // proteolysis // inferred from ele…	NM_001184699 // GO:0005615 // extracellular space // inferred from electronic annotation ///NM_001184699 // GO:0005576 // extracellular region // inferred from electronic annotation ///NM_019609 // GO:0005615 // extracellular space // inferred from electronic annotation ///NM_019609 // GO:0005576 // extracellular region // inferred from electronic annotation ///ENST00000380605 // GO:0005615 // ex…	NM_001184699 // GO:0004181 // metallocarboxypeptidase activity // inferred from electronic annotation ///NM_001184699 // GO:0008270 // zinc ion binding // inferred from electronic annotation ///NM_001184699 // GO:0004180 // carboxypeptidase activity // inferred from electronic annotation ///NM_001184699 // GO:0008233 // peptidase activity // inferred from electronic annotation ///NM_001184699 // …		ENST00000380605 // Pfam // IPR000421 // Coagulation factor 5/8 C-terminal type domain///ENST00000380605 // Pfam // IPR000834 // Peptidase M14, carboxypeptidase A	NM_001184699///NM_019609	25	Hs.659346
7959298	TMEM120B	2.10753	1.07555	2.10753	up	1.06519	-0.0103599	main	chr12	144404	BC127768|BC127769	transmembraneprotein120B	TMEM120B	NM_001080825 // GO:0008150 // biological_process // no biological data available ///ENST00000342607 // GO:0008150 // biological_process // no biological data available ///ENST00000449592 // GO:0008150 // biological_process // no biological data available ///ENST00000540377 // GO:0008150 // biological_process // no biological data available ///ENST00000541467 // GO:0008150 // biological_process //…	NM_001080825 // GO:0016021 // integral component of membrane // inferred from electronic annotation ///NM_001080825 // GO:0005575 // cellular_component // no biological data available ///NM_001080825 // GO:0016020 // membrane // inferred from electronic annotation ///XM_005253842 // GO:0016021 // integral component of membrane // inferred from electronic annotation ///ENST00000342607 // GO:001602…	NM_001080825 // GO:0003674 // molecular_function // no biological data available ///ENST00000342607 // GO:0003674 // molecular_function // no biological data available ///ENST00000449592 // GO:0003674 // molecular_function // no biological data available ///ENST00000540377 // GO:0003674 // molecular_function // no biological data available ///ENST00000541467 // GO:0003674 // molecular_function //…		ENST00000342607 // Pfam // IPR012926 // TMPIT-like///ENST00000449592 // Pfam // IPR012926 // TMPIT-like///ENST00000541467 // Pfam // IPR012926 // TMPIT-like	NM_001080825///XM_005253842///XM_005253843	26	Hs.644504///Hs.744740
8131205	SDK1	2.09894	1.06966	2.09894	up	0.350519	-0.71914	main	chr7	221935	AL833354|AY310398	sidekickcelladhesionmolecule1	SDK1	NM_001079653 // GO:0007155 // cell adhesion // inferred from electronic annotation ///NM_152744 // GO:0007155 // cell adhesion // inferred from electronic annotation ///ENST00000389531 // GO:0007155 // cell adhesion // inferred from electronic annotation ///ENST00000404826 // GO:0007155 // cell adhesion // inferred from electronic annotation ///ENST00000476701 // GO:0007155 // cell adhesion // in…	NM_001079653 // GO:0016021 // integral component of membrane // inferred from electronic annotation ///NM_001079653 // GO:0070062 // extracellular vesicular exosome // inferred from direct assay ///NM_001079653 // GO:0016020 // membrane // inferred from electronic annotation ///NM_152744 // GO:0016021 // integral component of membrane // inferred from electronic annotation ///NM_152744 // GO:0070…	ENST00000389531 // GO:0005515 // protein binding // inferred from electronic annotation ///ENST00000404826 // GO:0005515 // protein binding // inferred from electronic annotation		ENST00000389531 // Pfam // IPR003961 // Fibronectin, type III///ENST00000389531 // Pfam // IPR013098 // Immunoglobulin I-set///ENST00000389531 // Pfam // IPR013106 // Immunoglobulin V-set domain///ENST00000389531 // Pfam // IPR013151 // Immunoglobulin///ENST00000404826 // Pfam // IPR003961 // Fibronectin, type III///ENST00000404826 // Pfam // IPR013098 // Immunoglobulin I-set///ENST00000404826 //…	NM_001079653///NM_152744	55	Hs.653013///Hs.655699
8094101	CPZ|GPR78	2.07083	1.05021	2.07083	up	0.351793	-0.698417	main	chr4	8532///27201	BC080539|AK127844|U83411|AK226133	carboxypeptidaseZ|Gprotein-coupledreceptor78	CPZ|GPR78	NM_001014448 // GO:0006508 // proteolysis // inferred from electronic annotation ///NM_001014448 // GO:0016055 // Wnt signaling pathway // inferred from electronic annotation ///NM_001014448 // GO:0006508 // proteolysis // traceable author statement ///ENST00000382480 // GO:0006508 // proteolysis // inferred from electronic annotation ///ENST00000382480 // GO:0016055 // Wnt signaling pathway // i…	NM_001014448 // GO:0005578 // proteinaceous extracellular matrix // inferred from electronic annotation ///NM_001014448 // GO:0070062 // extracellular vesicular exosome // inferred from direct assay ///NM_001014448 // GO:0005576 // extracellular region // inferred from electronic annotation ///ENST00000382480 // GO:0005578 // proteinaceous extracellular matrix // inferred from electronic annotati…	NM_001014448 // GO:0004181 // metallocarboxypeptidase activity // inferred from electronic annotation ///NM_001014448 // GO:0008270 // zinc ion binding // inferred from electronic annotation ///NM_001014448 // GO:0004180 // carboxypeptidase activity // inferred from electronic annotation ///NM_001014448 // GO:0004181 // metallocarboxypeptidase activity // traceable author statement ///NM_00101444…		ENST00000382480 // Pfam // IPR000834 // Peptidase M14, carboxypeptidase A///ENST00000514302 // Pfam // IPR000276 // G protein-coupled receptor, rhodopsin-like///ENST00000315782 // Pfam // IPR000834 // Peptidase M14, carboxypeptidase A///ENST00000315782 // Pfam // IPR020067 // Frizzled domain///ENST00000360986 // Pfam // IPR000834 // Peptidase M14, carboxypeptidase A///ENST00000360986 // Pfam // I…	NM_001014448///NM_001014447///NM_003652	35	Hs.61995///Hs.599408///Hs.740355
8156706	TMOD1	2.06577	1.04668	2.06577	up	-0.383233	-1.42991	main	chr9	7111	AK095748|AK314533|BC002660|M77016	tropomodulin1	TMOD1	NM_001166116 // GO:0008344 // adult locomotory behavior // inferred from electronic annotation ///NM_001166116 // GO:0030049 // muscle filament sliding // traceable author statement ///NM_001166116 // GO:0030239 // myofibril assembly // inferred from electronic annotation ///NM_001166116 // GO:0006936 // muscle contraction // inferred from electronic annotation ///NM_003275 // GO:0008344 // adult…	NM_001166116 // GO:0005829 // cytosol // traceable author statement ///NM_001166116 // GO:0008180 // COP9 signalosome // inferred from direct assay ///NM_001166116 // GO:0016020 // membrane // inferred from electronic annotation ///NM_001166116 // GO:0030016 // myofibril // inferred from electronic annotation ///NM_001166116 // GO:0030863 // cortical cytoskeleton // inferred from electronic annot…	NM_001166116 // GO:0003779 // actin binding // inferred from electronic annotation ///NM_001166116 // GO:0005523 // tropomyosin binding // inferred from electronic annotation ///NM_003275 // GO:0003779 // actin binding // inferred from electronic annotation ///NM_003275 // GO:0005523 // tropomyosin binding // inferred from electronic annotation ///ENST00000259365 // GO:0003779 // actin binding //…	NM_001166116 // GenMAPP // Striated_muscle_contraction///NM_003275 // GenMAPP // Striated_muscle_contraction///ENST00000259365 // GenMAPP // Striated_muscle_contraction///ENST00000375175 // GenMAPP // Striated_muscle_contraction///ENST00000395211 // GenMAPP // Striated_muscle_contraction///AK095748 // GenMAPP // Striated_muscle_contraction///AK314533 // GenMAPP // Striated_muscle_contraction///BC…	ENST00000259365 // Pfam // IPR004934 // Tropomodulin///ENST00000395211 // Pfam // IPR004934 // Tropomodulin	NM_001166116///NM_003275	26	Hs.404289
8097973	GUCY1B3	2.04079	1.02912	2.04079	up	0.729012	-0.300113	main	chr4	2983	AF020340|AK296680|AK299916|AK300296|AK315944|BC047620	guanylatecyclase1,soluble,beta3	GUCY1B3	NM_000857 // GO:0006182 // cGMP biosynthetic process // inferred from electronic annotation ///NM_000857 // GO:0007263 // nitric oxide mediated signal transduction // inferred from electronic annotation ///NM_000857 // GO:0007596 // blood coagulation // traceable author statement ///NM_000857 // GO:0008015 // blood circulation // traceable author statement ///NM_000857 // GO:0007263 // nitric oxi…	NM_000857 // GO:0005737 // cytoplasm // inferred from direct assay ///NM_000857 // GO:0008074 // guanylate cyclase complex, soluble // inferred from electronic annotation ///NM_000857 // GO:0043231 // intracellular membrane-bounded organelle // inferred from direct assay ///NM_000857 // GO:0005737 // cytoplasm // inferred from electronic annotation ///NM_000857 // GO:0008074 // guanylate cyclase …	NM_000857 // GO:0004383 // guanylate cyclase activity // inferred from electronic annotation ///NM_000857 // GO:0004872 // receptor activity // traceable author statement ///NM_000857 // GO:0005525 // GTP binding // inferred from electronic annotation ///NM_000857 // GO:0020037 // heme binding // inferred from electronic annotation ///NM_000857 // GO:0046872 // metal ion binding // inferred from …		ENST00000264424 // Pfam // IPR001054 // Adenylyl cyclase class-3/4/guanylyl cyclase///ENST00000264424 // Pfam // IPR011644 // Heme-NO binding///ENST00000264424 // Pfam // IPR011645 // Haem NO binding associated///ENST00000502959 // Pfam // IPR001054 // Adenylyl cyclase class-3/4/guanylyl cyclase///ENST00000502959 // Pfam // IPR011644 // Heme-NO binding///ENST00000502959 // Pfam // IPR011645 // Ha…	NM_000857///NM_001291951///NM_001291952///NM_001291953///NM_001291954///NM_001291955	38	Hs.77890
8020384	GREB1L	2.03707	1.0265	2.03707	up	0.918638	-0.10786	main	chr18	80000	AB051559|AK293321|AK309723	growthregulationbyestrogeninbreastcancer-like	GREB1L		NM_001142966 // GO:0016021 // integral component of membrane // inferred from electronic annotation ///NM_001142966 // GO:0016020 // membrane // inferred from electronic annotation ///ENST00000269218 // GO:0016021 // integral component of membrane // inferred from electronic annotation ///ENST00000269218 // GO:0016020 // membrane // inferred from electronic annotation ///ENST00000424526 // GO:001…				NM_001142966	32	Hs.149020///Hs.171965///Hs.579472///Hs.612543
8101659	SPARCL1	2.03037	1.02174	2.03037	up	-0.188202	-1.20994	main	chr4	8404	AK316533|AY513278|BC010383|BC033721|AK298039|AK300956|AK304494|AK294335|AK304628	SPARC-like1(hevin)	SPARCL1	NM_001128310 // GO:0007165 // signal transduction // inferred from electronic annotation ///NM_001291976 // GO:0007165 // signal transduction // inferred from electronic annotation ///NM_004684 // GO:0007165 // signal transduction // inferred from electronic annotation ///ENST00000282470 // GO:0007165 // signal transduction // inferred from electronic annotation ///ENST00000418378 // GO:0007165 /…	NM_001128310 // GO:0005578 // proteinaceous extracellular matrix // inferred from electronic annotation ///NM_001128310 // GO:0005615 // extracellular space // inferred from direct assay ///NM_001128310 // GO:0070062 // extracellular vesicular exosome // inferred from direct assay ///NM_001128310 // GO:0005576 // extracellular region // inferred from electronic annotation ///NM_001128310 // GO:00…	NM_001128310 // GO:0005509 // calcium ion binding // inferred from electronic annotation ///NM_001128310 // GO:0046872 // metal ion binding // inferred from electronic annotation ///NM_001291976 // GO:0005509 // calcium ion binding // inferred from electronic annotation ///NM_001291976 // GO:0046872 // metal ion binding // inferred from electronic annotation ///NM_004684 // GO:0005509 // calcium …		ENST00000282470 // Pfam // IPR002350 // Kazal domain///ENST00000282470 // Pfam // IPR015369 // Follistatin/Osteonectin EGF domain///ENST00000282470 // Pfam // IPR019577 // SPARC/Testican, calcium-binding domain///ENST00000418378 // Pfam // IPR002350 // Kazal domain///ENST00000418378 // Pfam // IPR015369 // Follistatin/Osteonectin EGF domain///ENST00000418378 // Pfam // IPR019577 // SPARC/Testican…	NM_001128310///NM_001291976///NM_004684///NM_001291977	37	Hs.62886///Hs.593087///Hs.740129
8107594	SNCAIP	1.98513	0.989232	1.98513	up	0.696289	-0.292943	main	chr5	9627	AB110788|AB110789|AB110790|AB110791|AB110792|AB110793|AB110794|AF076929|AK021944|AK298882|AK299687|AK304646|AK310835|BC033743|BC040552|BC094759|DQ227317	synuclein,alphainteractingprotein	SNCAIP	NM_001242935 // GO:0008219 // cell death // inferred from electronic annotation ///NM_001242935 // GO:0042417 // dopamine metabolic process // inferred from direct assay ///NM_001242935 // GO:0046928 // regulation of neurotransmitter secretion // inferred from direct assay ///NM_001242935 // GO:0090083 // regulation of inclusion body assembly // inferred from direct assay ///NM_005460 // GO:00082…	NM_001242935 // GO:0005737 // cytoplasm // inferred from direct assay ///NM_001242935 // GO:0042734 // presynaptic membrane // non-traceable author statement ///NM_001242935 // GO:0043025 // neuronal cell body // non-traceable author statement ///NM_001242935 // GO:0005737 // cytoplasm // inferred from electronic annotation ///NM_001242935 // GO:0005737 // cytoplasm // traceable author statement …	NM_001242935 // GO:0005515 // protein binding // inferred from physical interaction ///NM_001242935 // GO:0031625 // ubiquitin protein ligase binding // inferred from physical interaction ///NM_001242935 // GO:0042802 // identical protein binding // inferred from physical interaction ///NM_005460 // GO:0005515 // protein binding // inferred from physical interaction ///NM_005460 // GO:0031625 // …		ENST00000261367 // Pfam // IPR002110 // Ankyrin repeat///ENST00000261368 // Pfam // IPR002110 // Ankyrin repeat///ENST00000379538 // Pfam // IPR002110 // Ankyrin repeat///ENST00000414317 // Pfam // IPR002110 // Ankyrin repeat///ENST00000509154 // Pfam // IPR002110 // Ankyrin repeat///ENST00000542191 // Pfam // IPR002110 // Ankyrin repeat	NM_001242935///NM_005460	42	Hs.426463///Hs.740149
8163002	KLF4	1.97908	0.984832	1.97908	up	0.421233	-0.5636	main	chr9	9314	AF022184|AF105036|AK095134|BC029923|BC030811|HM026463|U70663|AK095894|AK026253	Kruppel-likefactor4(gut)	KLF4	NM_004235 // GO:0000122 // negative regulation of transcription from RNA polymerase II promoter // inferred from direct assay ///NM_004235 // GO:0006366 // transcription from RNA polymerase II promoter // inferred from sequence or structural similarity ///NM_004235 // GO:0007500 // mesodermal cell fate determination // traceable author statement ///NM_004235 // GO:0008285 // negative regulation o…	NM_004235 // GO:0000790 // nuclear chromatin // inferred from direct assay ///NM_004235 // GO:0005634 // nucleus // inferred from direct assay ///NM_004235 // GO:0005667 // transcription factor complex // inferred from electronic annotation ///NM_004235 // GO:0005730 // nucleolus // inferred from direct assay ///NM_004235 // GO:0000785 // chromatin // inferred from electronic annotation ///NM_004…	NM_004235 // GO:0000987 // core promoter proximal region sequence-specific DNA binding // inferred from direct assay ///NM_004235 // GO:0001010 // sequence-specific DNA binding transcription factor recruiting transcription factor activity // inferred from sequence or structural similarity ///NM_004235 // GO:0001077 // RNA polymerase II core promoter proximal region sequence-specific DNA binding t…		ENST00000374672 // Pfam // IPR007087 // Zinc finger, C2H2	NM_004235	31	Hs.376206///Hs.739613
8080781	PXK	1.97156	0.979339	1.97156	up	0.570334	-0.409006	main	chr3	54899	AB209688|AF399753|AK295542|AK296034|AK296215|AY274811|AY437879|AY847220|AY847221|AY847222|BC014479|BC108670|DQ124707|DQ124708|KF774202|KF774203|KF774204|AK124775|AL137938	PXdomaincontainingserine/threoninekinase	PXK	NM_001289095 // GO:0006468 // protein phosphorylation // non-traceable author statement ///NM_001289095 // GO:0006954 // inflammatory response // inferred from mutant phenotype ///NM_001289095 // GO:0032780 // negative regulation of ATPase activity // inferred from electronic annotation ///NM_001289095 // GO:0032780 // negative regulation of ATPase activity // inferred from sequence or structural…	NM_001289095 // GO:0005634 // nucleus // inferred from direct assay ///NM_001289095 // GO:0005737 // cytoplasm // inferred from direct assay ///NM_001289095 // GO:0005737 // cytoplasm // inferred from sequence or structural similarity ///NM_001289095 // GO:0005815 // microtubule organizing center // inferred from direct assay ///NM_001289095 // GO:0005886 // plasma membrane // inferred from direc…	NM_001289095 // GO:0000166 // nucleotide binding // non-traceable author statement ///NM_001289095 // GO:0003779 // actin binding // inferred from electronic annotation ///NM_001289095 // GO:0004672 // protein kinase activity // non-traceable author statement ///NM_001289095 // GO:0005524 // ATP binding // non-traceable author statement ///NM_001289095 // GO:0008022 // protein C-terminus binding …		ENST00000302779 // Pfam // IPR000719 // Protein kinase domain///ENST00000302779 // Pfam // IPR001245 // Serine-threonine/tyrosine-protein kinase catalytic domain///ENST00000302779 // Pfam // IPR001683 // Phox homologous domain///ENST00000356151 // Pfam // IPR000719 // Protein kinase domain///ENST00000356151 // Pfam // IPR001245 // Serine-threonine/tyrosine-protein kinase catalytic domain///ENST00…	NM_001289095///NM_001289096///NM_001289098///NM_001289099///NM_001289100///NM_001289101///NM_017771	46	Hs.190544///Hs.594992///Hs.659616///Hs.661659
8054281	LONRF2	1.95898	0.970102	1.95898	up	0.880966	-0.0891356	main	chr2	164832	BC101662|BC101664|DQ020495	LONpeptidaseN-terminaldomainandringfinger2	LONRF2	NM_198461 // GO:0006200 // ATP catabolic process // inferred from electronic annotation ///NM_198461 // GO:0006508 // proteolysis // inferred from electronic annotation ///ENST00000393437 // GO:0006200 // ATP catabolic process // inferred from electronic annotation ///ENST00000393437 // GO:0006508 // proteolysis // inferred from electronic annotation ///ENST00000409647 // GO:0006200 // ATP catabo…		NM_198461 // GO:0004176 // ATP-dependent peptidase activity // inferred from electronic annotation ///NM_198461 // GO:0008270 // zinc ion binding // inferred from electronic annotation ///NM_198461 // GO:0046872 // metal ion binding // inferred from electronic annotation ///ENST00000393437 // GO:0004176 // ATP-dependent peptidase activity // inferred from electronic annotation ///ENST00000393437 …		ENST00000393437 // Pfam // IPR003111 // Peptidase S16, lon N-terminal///ENST00000393437 // Pfam // IPR018957 // Zinc finger, C3HC4 RING-type///ENST00000409647 // Pfam // IPR003111 // Peptidase S16, lon N-terminal///ENST00000409647 // Pfam // IPR018957 // Zinc finger, C3HC4 RING-type	NM_198461	32	Hs.21380///Hs.597102
8015349	KRT19	1.95408	0.966488	1.95408	up	0.775333	-0.191155	main	chr17	3880	BC002539|BC007628|BC010409|BC067744|BC084574|AK293479	keratin19	KRT19	NM_002276 // GO:0016032 // viral process // inferred from electronic annotation ///NM_002276 // GO:0043627 // response to estrogen // inferred from expression pattern ///NM_002276 // GO:0045214 // sarcomere organization // inferred from direct assay ///NM_002276 // GO:0060706 // cell differentiation involved in embryonic placenta development // inferred from electronic annotation ///ENST000003615…	NM_002276 // GO:0005882 // intermediate filament // inferred from electronic annotation ///NM_002276 // GO:0016010 // dystrophin-associated glycoprotein complex // inferred from electronic annotation ///NM_002276 // GO:0030018 // Z disc // inferred from electronic annotation ///NM_002276 // GO:0042383 // sarcolemma // inferred from electronic annotation ///NM_002276 // GO:0043034 // costamere // …	NM_002276 // GO:0005200 // structural constituent of cytoskeleton // traceable author statement ///NM_002276 // GO:0005515 // protein binding // inferred from physical interaction ///NM_002276 // GO:0008307 // structural constituent of muscle // inferred from direct assay ///NM_002276 // GO:0032403 // protein complex binding // inferred from electronic annotation ///NM_002276 // GO:0005198 // str…		ENST00000361566 // Pfam // IPR001664 // Intermediate filament protein///ENST00000593096 // Pfam // IPR001664 // Intermediate filament protein	NM_002276	27	Hs.654568
8147573	OSR2	1.94391	0.958959	1.94391	up	0.124758	-0.834201	main	chr8	116039	AK291491|AK304654|AK310994|AY038072|AY038073|BC016936	odd-skippedrelatedtransciptionfactor2	OSR2	NM_001142462 // GO:0000122 // negative regulation of transcription from RNA polymerase II promoter // inferred from sequence or structural similarity ///NM_001142462 // GO:0001656 // metanephros development // inferred from sequence or structural similarity ///NM_001142462 // GO:0001823 // mesonephros development // inferred from sequence or structural similarity ///NM_001142462 // GO:0002062 // …	NM_001142462 // GO:0005634 // nucleus // inferred from sequence or structural similarity ///NM_001142462 // GO:0005634 // nucleus // inferred from electronic annotation ///NM_001286841 // GO:0005634 // nucleus // inferred from sequence or structural similarity ///NM_001286841 // GO:0005634 // nucleus // inferred from electronic annotation ///NM_053001 // GO:0005634 // nucleus // inferred from seq…	NM_001142462 // GO:0043565 // sequence-specific DNA binding // inferred from sequence or structural similarity ///NM_001142462 // GO:0046872 // metal ion binding // inferred from electronic annotation ///NM_001142462 // GO:0003676 // nucleic acid binding // inferred from electronic annotation ///NM_001142462 // GO:0043565 // sequence-specific DNA binding // inferred from electronic annotation ///…		ENST00000297565 // Pfam // IPR007087 // Zinc finger, C2H2///ENST00000435298 // Pfam // IPR007087 // Zinc finger, C2H2///ENST00000457907 // Pfam // IPR007087 // Zinc finger, C2H2///ENST00000518199 // Pfam // IPR007087 // Zinc finger, C2H2///ENST00000520951 // Pfam // IPR007087 // Zinc finger, C2H2///ENST00000522510 // Pfam // IPR007087 // Zinc finger, C2H2///ENST00000523368 // Pfam // IPR007087 //…	NM_001142462///NM_001286841///NM_053001	31	Hs.253247///Hs.630123
8145736	NRG1	1.94346	0.958628	1.94346	up	0.301384	-0.657244	main	chr8	3084	AF026146|AK289927|AK290730|AK293240|AK293270|AK298132|BC006492|BC007675|BC064587|BC073871|BC150609|BT007389|CR450288|EF372273|EF372274|EF372275|EF372276|EF372277|EU363510|GQ983557|L12260|L12261|L41827|M94165|M94166|M94167|M94168|U02326|U02327|U02330|AB451331|GQ983558|AF009227	neuregulin1	NRG1	NM_001159995 // GO:0000165 // MAPK cascade // inferred from electronic annotation ///NM_001159995 // GO:0000902 // cell morphogenesis // inferred from electronic annotation ///NM_001159995 // GO:0003161 // cardiac conduction system development // inferred from electronic annotation ///NM_001159995 // GO:0003222 // ventricular trabecula myocardium morphogenesis // inferred from direct assay ///NM_…	NM_001159995 // GO:0005576 // extracellular region // non-traceable author statement ///NM_001159995 // GO:0005576 // extracellular region // traceable author statement ///NM_001159995 // GO:0005615 // extracellular space // inferred from direct assay ///NM_001159995 // GO:0005634 // nucleus // inferred from electronic annotation ///NM_001159995 // GO:0005737 // cytoplasm // inferred from electro…	NM_001159995 // GO:0003712 // transcription cofactor activity // inferred from direct assay ///NM_001159995 // GO:0005102 // receptor binding // inferred from physical interaction ///NM_001159995 // GO:0005125 // cytokine activity // traceable author statement ///NM_001159995 // GO:0005176 // ErbB-2 class receptor binding // inferred from electronic annotation ///NM_001159995 // GO:0005515 // pro…		ENST00000287842 // Pfam // IPR002154 // Neuregulin 1-related, C-terminal///ENST00000287842 // Pfam // IPR013098 // Immunoglobulin I-set///ENST00000287842 // Pfam // IPR013106 // Immunoglobulin V-set domain///ENST00000287842 // Pfam // IPR013151 // Immunoglobulin///ENST00000356819 // Pfam // IPR002154 // Neuregulin 1-related, C-terminal///ENST00000356819 // Pfam // IPR013098 // Immunoglobulin I-se…	NM_001159995///NM_001159996///NM_001159999///NM_001160001///NM_001160002///NM_001160004///NM_001160005///NM_001160007///NM_001160008///NM_013956///NM_013957///NM_013958///NM_013959///NM_013960///NM_013962///NM_013964///XM_005273485///NM_004495	61	Hs.453951///Hs.691092
8063796	CDH4	1.94153	0.957194	1.94153	up	0.479962	-0.477232	main	chr20	1002	AK091496|BC101651|BC112150|L34059	cadherin4,type1,R-cadherin(retinal)	CDH4	NM_001252338 // GO:0007155 // cell adhesion // traceable author statement ///NM_001252338 // GO:0007156 // homophilic cell adhesion // inferred from electronic annotation ///NM_001252338 // GO:0007157 // heterophilic cell-cell adhesion // inferred from electronic annotation ///NM_001252338 // GO:0007411 // axon guidance // inferred from electronic annotation ///NM_001252338 // GO:0034329 // cell …	NM_001252338 // GO:0005886 // plasma membrane // inferred from direct assay ///NM_001252338 // GO:0005886 // plasma membrane // traceable author statement ///NM_001252338 // GO:0005887 // integral component of plasma membrane // inferred from electronic annotation ///NM_001252338 // GO:0005886 // plasma membrane // inferred from electronic annotation ///NM_001252338 // GO:0016020 // membrane // i…	NM_001252338 // GO:0005509 // calcium ion binding // inferred from electronic annotation ///NM_001252338 // GO:0046872 // metal ion binding // inferred from electronic annotation ///NM_001252339 // GO:0005509 // calcium ion binding // inferred from electronic annotation ///NM_001252339 // GO:0046872 // metal ion binding // inferred from electronic annotation ///NM_001794 // GO:0005509 // calcium …		ENST00000543233 // Pfam // IPR000233 // Cadherin, cytoplasmic domain///ENST00000543233 // Pfam // IPR002126 // Cadherin///ENST00000543233 // Pfam // IPR014868 // Cadherin prodomain	NM_001252338///NM_001252339///NM_001794	41	Hs.473231///Hs.617901
7959312	TMEM120B	1.93438	0.951872	1.93438	up	0.822554	-0.129318	main	chr12	144404		transmembraneprotein120B	TMEM120B	NM_001080825 // GO:0008150 // biological_process // no biological data available ///ENST00000449592 // GO:0008150 // biological_process // no biological data available ///ENST00000416147 // GO:0008150 // biological_process // no biological data available	NM_001080825 // GO:0016021 // integral component of membrane // inferred from electronic annotation ///NM_001080825 // GO:0005575 // cellular_component // no biological data available ///NM_001080825 // GO:0016020 // membrane // inferred from electronic annotation ///ENST00000449592 // GO:0016021 // integral component of membrane // inferred from electronic annotation ///ENST00000449592 // GO:000…	NM_001080825 // GO:0003674 // molecular_function // no biological data available ///ENST00000449592 // GO:0003674 // molecular_function // no biological data available ///ENST00000416147 // GO:0003674 // molecular_function // no biological data available		ENST00000449592 // Pfam // IPR012926 // TMPIT-like	NM_001080825	13	Hs.644504///Hs.744740
8175261	MIR503	1.93167	0.949848	1.93167	up	1.2003	0.250455	main	chrX	574506		microRNA503	MIR503						NR_030228	25
8162394	ASPN	1.90249	0.927892	1.90249	up	0.294851	-0.633041	main	chr9	54829	AK304501|AY029191|AY358329|BC063114|BC022059|AF316824	asporin	ASPN	NM_001193335 // GO:0030282 // bone mineralization // inferred from direct assay ///NM_001193335 // GO:0030512 // negative regulation of transforming growth factor beta receptor signaling pathway // inferred from direct assay ///NM_001193335 // GO:0070171 // negative regulation of tooth mineralization // inferred from sequence or structural similarity ///NM_001193335 // GO:0030512 // negative regu…	NM_001193335 // GO:0005578 // proteinaceous extracellular matrix // inferred from direct assay ///NM_001193335 // GO:0031012 // extracellular matrix // inferred from direct assay ///NM_001193335 // GO:0005576 // extracellular region // inferred from electronic annotation ///NM_001193335 // GO:0005578 // proteinaceous extracellular matrix // inferred from electronic annotation ///ENST00000375543 /…	NM_001193335 // GO:0005509 // calcium ion binding // inferred from direct assay ///NM_001193335 // GO:0005518 // collagen binding // inferred from electronic annotation ///NM_001193335 // GO:0005509 // calcium ion binding // inferred from electronic annotation ///ENST00000375543 // GO:0005509 // calcium ion binding // inferred from direct assay ///ENST00000375543 // GO:0005518 // collagen binding…		ENST00000375543 // Pfam // IPR000372 // Leucine-rich repeat-containing N-terminal///ENST00000375543 // Pfam // IPR001611 // Leucine-rich repeat///ENST00000375544 // Pfam // IPR000372 // Leucine-rich repeat-containing N-terminal///ENST00000375544 // Pfam // IPR001611 // Leucine-rich repeat	NM_001193335///NM_017680	33	Hs.435655///Hs.664385
7971461	LCP1	1.89605	0.922999	1.89605	up	0.496829	-0.42617	main	chr13	3936	AK097174|AK097275|AK300556|BC007673|BC010271|EU794648|J02923|M22300|AK093568	lymphocytecytosolicprotein1(L-plastin)	LCP1	NM_002298 // GO:0002286 // T cell activation involved in immune response // inferred from direct assay ///NM_002298 // GO:0010737 // protein kinase A signaling // inferred from mutant phenotype ///NM_002298 // GO:0016477 // cell migration // inferred from mutant phenotype ///NM_002298 // GO:0031100 // organ regeneration // inferred from electronic annotation ///NM_002298 // GO:0033157 // regulati…	NM_002298 // GO:0001725 // stress fiber // inferred from mutant phenotype ///NM_002298 // GO:0001726 // ruffle // inferred from mutant phenotype ///NM_002298 // GO:0001891 // phagocytic cup // inferred from electronic annotation ///NM_002298 // GO:0005615 // extracellular space // inferred from direct assay ///NM_002298 // GO:0005737 // cytoplasm // inferred from direct assay ///NM_002298 // GO:0…	NM_002298 // GO:0003779 // actin binding // non-traceable author statement ///NM_002298 // GO:0005509 // calcium ion binding // non-traceable author statement ///NM_002298 // GO:0042802 // identical protein binding // inferred from electronic annotation ///NM_002298 // GO:0051015 // actin filament binding // inferred from mutant phenotype ///NM_002298 // GO:0003779 // actin binding // inferred fr…		ENST00000323076 // Pfam // IPR001715 // Calponin homology domain///ENST00000323076 // Pfam // IPR002048 // EF-hand domain///ENST00000323076 // Pfam // IPR022613 // Calmodulin-regulated spectrin-associated protein, CH domain///ENST00000398576 // Pfam // IPR001715 // Calponin homology domain///ENST00000398576 // Pfam // IPR002048 // EF-hand domain///ENST00000398576 // Pfam // IPR022613 // Calmoduli…	NM_002298///XM_005266374	42	Hs.381099
8020551	LAMA3	1.88358	0.91348	1.88358	up	0.717321	-0.196159	main	chr18	3909	AY327114|AY327115|AY327116|BC043618|BC093406|L34155|AK096422|X77598	laminin,alpha3	LAMA3	NM_000227 // GO:0007155 // cell adhesion // inferred from electronic annotation ///NM_000227 // GO:0008544 // epidermis development // traceable author statement ///NM_000227 // GO:0022617 // extracellular matrix disassembly // traceable author statement ///NM_000227 // GO:0030155 // regulation of cell adhesion // inferred from electronic annotation ///NM_000227 // GO:0030198 // extracellular mat…	NM_000227 // GO:0005576 // extracellular region // traceable author statement ///NM_000227 // GO:0005604 // basement membrane // traceable author statement ///NM_000227 // GO:0005606 // laminin-1 complex // inferred from electronic annotation ///NM_000227 // GO:0005610 // laminin-5 complex // inferred from electronic annotation ///NM_000227 // GO:0005576 // extracellular region // inferred from e…	NM_000227 // GO:0005102 // receptor binding // inferred from electronic annotation ///NM_000227 // GO:0005198 // structural molecule activity // non-traceable author statement ///NM_001127717 // GO:0005102 // receptor binding // inferred from electronic annotation ///NM_001127717 // GO:0005198 // structural molecule activity // non-traceable author statement ///NM_001127718 // GO:0005102 // recep…		ENST00000269217 // Pfam // IPR001791 // Laminin G domain///ENST00000269217 // Pfam // IPR002049 // EGF-like, laminin///ENST00000269217 // Pfam // IPR009254 // Laminin I///ENST00000269217 // Pfam // IPR010307 // Laminin domain II///ENST00000313654 // Pfam // IPR000034 // Laminin B type IV///ENST00000313654 // Pfam // IPR001791 // Laminin G domain///ENST00000313654 // Pfam // IPR002049 // EGF-like,…	NM_000227///NM_001127717///NM_001127718///NM_198129	93	Hs.436367///Hs.606148///Hs.667382///Hs.685087
8175256	MIR503HG|MIR424	1.86601	0.899956	1.86601	up	1.1094	0.209445	main	chrX	84848///494336	BC007360	MIR503hostgene(non-proteincoding)|microRNA424	MIR503HG|MIR424						NR_024607	24	Hs.416379
8111915	SEPP1	1.83553	0.876197	1.83553	up	0.0314701	-0.844727	main	chr5	6414	AK096125|BC015875|BC040075|BC046152|BC058919|AK094640|BC021053	selenoproteinP,plasma,1	SEPP1	NM_001085486 // GO:0001887 // selenium compound metabolic process // inferred from electronic annotation ///NM_001085486 // GO:0006979 // response to oxidative stress // traceable author statement ///NM_001085486 // GO:0007420 // brain development // inferred from electronic annotation ///NM_001085486 // GO:0007626 // locomotory behavior // inferred from electronic annotation ///NM_001085486 // G…	NM_001085486 // GO:0005576 // extracellular region // non-traceable author statement ///NM_001085486 // GO:0005615 // extracellular space // inferred from electronic annotation ///NM_001085486 // GO:0070062 // extracellular vesicular exosome // inferred from direct assay ///NM_001085486 // GO:0005576 // extracellular region // inferred from electronic annotation ///NM_001093726 // GO:0005576 // e…	NM_001085486 // GO:0008430 // selenium binding // inferred from electronic annotation ///NM_001085486 // GO:0008430 // selenium binding // traceable author statement ///NM_001093726 // GO:0008430 // selenium binding // inferred from electronic annotation ///NM_001093726 // GO:0008430 // selenium binding // traceable author statement ///NM_005410 // GO:0008430 // selenium binding // inferred from …	NM_001085486 // GenMAPP // Integrin-mediated_cell_adhesion_KEGG///NM_001093726 // GenMAPP // Integrin-mediated_cell_adhesion_KEGG///NM_005410 // GenMAPP // Integrin-mediated_cell_adhesion_KEGG///ENST00000505309 // GenMAPP // Integrin-mediated_cell_adhesion_KEGG///ENST00000506577 // GenMAPP // Integrin-mediated_cell_adhesion_KEGG///ENST00000509276 // GenMAPP // Integrin-mediated_cell_adhesion_KEGG…	ENST00000506577 // Pfam // IPR007671 // Selenoprotein P, N-terminal///ENST00000506577 // Pfam // IPR007672 // Selenoprotein P, C-terminal///ENST00000510965 // Pfam // IPR007671 // Selenoprotein P, N-terminal///ENST00000511224 // Pfam // IPR007671 // Selenoprotein P, N-terminal///ENST00000511224 // Pfam // IPR007672 // Selenoprotein P, C-terminal///ENST00000514218 // Pfam // IPR007671 // Selenopro…	NM_001085486///NM_001093726///NM_005410	25	Hs.275775///Hs.745017///Hs.610520///Hs.626354
7933194	CXCL12	1.82509	0.867969	1.82509	up	0.353918	-0.514051	main	chr10	6387	AK292628|AY644456|AY874118|BC039893|CR450283|DQ345517|DQ345520|L36033|L36034|U16752|AK124641|DQ345518|DQ345519|AK090482|U19495	chemokine(C-X-Cmotif)ligand12	CXCL12	NM_000609 // GO:0001569 // patterning of blood vessels // inferred from electronic annotation ///NM_000609 // GO:0001666 // response to hypoxia // inferred from electronic annotation ///NM_000609 // GO:0001667 // ameboidal cell migration // inferred from electronic annotation ///NM_000609 // GO:0001764 // neuron migration // inferred from electronic annotation ///NM_000609 // GO:0001938 // positi…	NM_000609 // GO:0005576 // extracellular region // traceable author statement ///NM_000609 // GO:0005615 // extracellular space // inferred from electronic annotation ///NM_000609 // GO:0009897 // external side of plasma membrane // inferred from electronic annotation ///NM_000609 // GO:0070062 // extracellular vesicular exosome // inferred from direct assay ///NM_000609 // GO:0005576 // extracel…	NM_000609 // GO:0005102 // receptor binding // traceable author statement ///NM_000609 // GO:0008009 // chemokine activity // traceable author statement ///NM_000609 // GO:0008083 // growth factor activity // inferred from electronic annotation ///NM_000609 // GO:0042379 // chemokine receptor binding // inferred from mutant phenotype ///NM_000609 // GO:0045236 // CXCR chemokine receptor binding /…		ENST00000343575 // Pfam // IPR001811 // Chemokine interleukin-8-like domain///ENST00000374429 // Pfam // IPR001811 // Chemokine interleukin-8-like domain///ENST00000395794 // Pfam // IPR001811 // Chemokine interleukin-8-like domain///ENST00000374426 // Pfam // IPR001811 // Chemokine interleukin-8-like domain///ENST00000395795 // Pfam // IPR001811 // Chemokine interleukin-8-like domain	NM_000609///NM_001178134///NM_001277990///NM_199168///NM_001033886	33	Hs.522891///Hs.613659///Hs.617446
8164343	FAM102A	1.80787	0.85429	1.80787	up	0.249271	-0.605018	main	chr9	399665	BC137087|BC137088|AK074108	familywithsequencesimilarity102,memberA	FAM102A					ENST00000373095 // Pfam // IPR019448 // EEIG1/EHBP1 N-terminal domain	NM_001035254///NM_203305	32	Hs.535972///Hs.610424
8018761	ST6GALNAC2	1.79743	0.845937	1.79743	up	0.028659	-0.817278	main	chr17	10610	BC040455|BT019972|U14550|BC038114	ST6(alpha-N-acetyl-neuraminyl-2,3-beta-galactosyl-1,3)-N-acetylgalactosaminidealpha-2,6-sialyltransferase2	ST6GALNAC2	NM_006456 // GO:0016266 // O-glycan processing // traceable author statement ///NM_006456 // GO:0043687 // post-translational protein modification // traceable author statement ///NM_006456 // GO:0044267 // cellular protein metabolic process // traceable author statement ///NM_006456 // GO:0097503 // sialylation // inferred from electronic annotation ///NM_006456 // GO:0006486 // protein glycosyl…	NM_006456 // GO:0000139 // Golgi membrane // traceable author statement ///NM_006456 // GO:0030173 // integral component of Golgi membrane // inferred from electronic annotation ///NM_006456 // GO:0000139 // Golgi membrane // inferred from electronic annotation ///NM_006456 // GO:0005794 // Golgi apparatus // inferred from electronic annotation ///NM_006456 // GO:0016020 // membrane // inferred f…	NM_006456 // GO:0008373 // sialyltransferase activity // inferred from electronic annotation ///NM_006456 // GO:0016740 // transferase activity // inferred from electronic annotation ///NM_006456 // GO:0016757 // transferase activity, transferring glycosyl groups // inferred from electronic annotation ///ENST00000225276 // GO:0008373 // sialyltransferase activity // inferred from electronic annot…	NM_006456 // HumanCyc // GLYSYN-PWY///NM_006456 // HumanCyc // P106-PWY///NM_006456 // HumanCyc // PWY-3661///NM_006456 // HumanCyc // PWY-2201///NM_006456 // HumanCyc // PWY-2161///U14550 // HumanCyc // GLYSYN-PWY///U14550 // HumanCyc // P106-PWY///U14550 // HumanCyc // PWY-3661///U14550 // HumanCyc // PWY-2201///U14550 // HumanCyc // PWY-2161	ENST00000225276 // Pfam // IPR001675 // Glycosyl transferase, family 29///ENST00000588920 // Pfam // IPR001675 // Glycosyl transferase, family 29	NM_006456	30	Hs.592105///Hs.593389///Hs.618925
8128472	ASCC3	1.79138	0.841073	1.79138	up	0.607085	-0.233988	main	chr6	10973	AK307903|BC026066|BC050681|BC125211|BC125212	activatingsignalcointegrator1complexsubunit3	ASCC3	NM_001284271 // GO:0006307 // DNA dealkylation involved in DNA repair // inferred from direct assay ///NM_001284271 // GO:0006351 // transcription, DNA-templated // inferred from electronic annotation ///NM_001284271 // GO:0006355 // regulation of transcription, DNA-templated // inferred from electronic annotation ///NM_001284271 // GO:0008283 // cell proliferation // inferred from mutant phenoty…	NM_001284271 // GO:0005622 // intracellular // inferred from direct assay ///NM_001284271 // GO:0005634 // nucleus // traceable author statement ///NM_001284271 // GO:0005737 // cytoplasm // inferred from direct assay ///NM_001284271 // GO:0005794 // Golgi apparatus // inferred from direct assay ///NM_001284271 // GO:0005634 // nucleus // inferred from electronic annotation ///NM_001284271 // GO:…	NM_001284271 // GO:0005515 // protein binding // inferred from physical interaction ///NM_001284271 // GO:0005524 // ATP binding // inferred from electronic annotation ///NM_001284271 // GO:0043140 // ATP-dependent 3'-5' DNA helicase activity // inferred from direct assay ///NM_001284271 // GO:0044822 // poly(A) RNA binding // inferred from direct assay ///NM_001284271 // GO:0000166 // nucleotide…		ENST00000369162 // Pfam // IPR001650 // Helicase, C-terminal///ENST00000369162 // Pfam // IPR004179 // Sec63 domain///ENST00000369162 // Pfam // IPR006935 // Helicase/UvrB domain///ENST00000369162 // Pfam // IPR011545 // DEAD/DEAH box helicase domain///ENST00000522650 // Pfam // IPR006935 // Helicase/UvrB domain///ENST00000522650 // Pfam // IPR011545 // DEAD/DEAH box helicase domain	NM_001284271///NM_006828///NM_022091	68	Hs.486031///Hs.602643///Hs.733060
8093053	TFRC	1.76931	0.82319	1.76931	up	0.551227	-0.271963	main	chr3	7037	AK291723|AK294758|BC001188|M11507	transferrinreceptor	TFRC	NM_001128148 // GO:0001558 // regulation of cell growth // inferred from mutant phenotype ///NM_001128148 // GO:0006508 // proteolysis // inferred from electronic annotation ///NM_001128148 // GO:0006879 // cellular iron ion homeostasis // non-traceable author statement ///NM_001128148 // GO:0006879 // cellular iron ion homeostasis // traceable author statement ///NM_001128148 // GO:0006898 // re…	NM_001128148 // GO:0005576 // extracellular region // inferred from direct assay ///NM_001128148 // GO:0005615 // extracellular space // inferred from direct assay ///NM_001128148 // GO:0005768 // endosome // inferred from direct assay ///NM_001128148 // GO:0005886 // plasma membrane // traceable author statement ///NM_001128148 // GO:0005887 // integral component of plasma membrane // traceable …	NM_001128148 // GO:0003725 // double-stranded RNA binding // inferred from direct assay ///NM_001128148 // GO:0004998 // transferrin receptor activity // non-traceable author statement ///NM_001128148 // GO:0005515 // protein binding // inferred from physical interaction ///NM_001128148 // GO:0008233 // peptidase activity // inferred from electronic annotation ///NM_001128148 // GO:0042802 // ide…		ENST00000360110 // Pfam // IPR003137 // Protease-associated domain, PA///ENST00000360110 // Pfam // IPR007365 // Transferrin receptor-like, dimerisation domain///ENST00000360110 // Pfam // IPR007484 // Peptidase M28///ENST00000392396 // Pfam // IPR003137 // Protease-associated domain, PA///ENST00000392396 // Pfam // IPR007365 // Transferrin receptor-like, dimerisation domain///ENST00000392396 // …	NM_001128148///NM_003234	24	Hs.529618
8080562	IL17RB	1.75296	0.809794	1.75296	up	0.841976	0.0321822	main	chr3	55540	AF208111|AF212365|AF250309|BC000980|AF208110|AY359122	interleukin17receptorB	IL17RB	XM_006713253 // GO:0001558 // regulation of cell growth // non-traceable author statement ///XM_006713253 // GO:0006952 // defense response // traceable author statement ///XM_006713253 // GO:0019221 // cytokine-mediated signaling pathway // non-traceable author statement ///XM_006713254 // GO:0001558 // regulation of cell growth // non-traceable author statement ///XM_006713254 // GO:0006952 // …	XM_006713253 // GO:0005576 // extracellular region // inferred from electronic annotation ///XM_006713253 // GO:0005737 // cytoplasm // inferred from electronic annotation ///XM_006713253 // GO:0005887 // integral component of plasma membrane // traceable author statement ///XM_006713253 // GO:0009986 // cell surface // inferred from electronic annotation ///XM_006713253 // GO:0016020 // membrane…	XM_006713253 // GO:0004896 // cytokine receptor activity // non-traceable author statement ///XM_006713254 // GO:0004896 // cytokine receptor activity // non-traceable author statement ///XM_006713255 // GO:0004896 // cytokine receptor activity // non-traceable author statement ///ENST00000475124 // GO:0004896 // cytokine receptor activity // non-traceable author statement ///AF208111 // GO:00048…		ENST00000288167 // Pfam // IPR013568 // SEFIR///ENST00000494338 // Pfam // IPR013568 // SEFIR	XM_006713253///XM_006713254///XM_006713255///NM_018725///XM_006713256	39	Hs.654970
7987145	FMN1	1.74093	0.799857	1.74093	up	0.71249	-0.0873675	main	chr15	342184	AK127078	formin1	FMN1	NM_001103184 // GO:0010467 // gene expression // inferred from electronic annotation ///NM_001103184 // GO:0035136 // forelimb morphogenesis // inferred from electronic annotation ///NM_001103184 // GO:0035137 // hindlimb morphogenesis // inferred from electronic annotation ///NM_001103184 // GO:0045010 // actin nucleation // inferred from electronic annotation ///NM_001103184 // GO:0048705 // sk…	NM_001103184 // GO:0005634 // nucleus // inferred from electronic annotation ///NM_001103184 // GO:0005737 // cytoplasm // inferred from electronic annotation ///NM_001103184 // GO:0005884 // actin filament // inferred from electronic annotation ///NM_001103184 // GO:0005886 // plasma membrane // inferred from electronic annotation ///NM_001103184 // GO:0005912 // adherens junction // inferred fr…	NM_001103184 // GO:0003677 // DNA binding // inferred from electronic annotation ///NM_001103184 // GO:0003779 // actin binding // inferred from electronic annotation ///NM_001103184 // GO:0017124 // SH3 domain binding // inferred from electronic annotation ///NM_001277313 // GO:0003677 // DNA binding // inferred from electronic annotation ///NM_001277313 // GO:0003779 // actin binding // inferre…		ENST00000334528 // Pfam // IPR015425 // Formin, FH2 domain///ENST00000559047 // Pfam // IPR015425 // Formin, FH2 domain///ENST00000561249 // Pfam // IPR015425 // Formin, FH2 domain	NM_001103184///NM_001277313	23	Hs.657649
8088550	PRICKLE2	1.71874	0.781354	1.71874	up	0.318663	-0.46269	main	chr3	166336	AK127113|BC119002	pricklehomolog2(Drosophila)	PRICKLE2	NM_198859 // GO:0031175 // neuron projection development // inferred from electronic annotation ///NM_198859 // GO:0045197 // establishment or maintenance of epithelial cell apical/basal polarity // inferred from electronic annotation ///XM_005264910 // GO:0031175 // neuron projection development // inferred from electronic annotation ///XM_005264910 // GO:0045197 // establishment or maintenance …	NM_198859 // GO:0005737 // cytoplasm // inferred from direct assay ///NM_198859 // GO:0016327 // apicolateral plasma membrane // inferred from electronic annotation ///NM_198859 // GO:0016328 // lateral plasma membrane // inferred from electronic annotation ///NM_198859 // GO:0031965 // nuclear membrane // inferred from electronic annotation ///NM_198859 // GO:0005634 // nucleus // inferred from …	NM_198859 // GO:0008270 // zinc ion binding // inferred from electronic annotation ///NM_198859 // GO:0046872 // metal ion binding // inferred from electronic annotation ///XM_005264910 // GO:0008270 // zinc ion binding // inferred from electronic annotation ///XM_005264910 // GO:0046872 // metal ion binding // inferred from electronic annotation ///XM_006713007 // GO:0008270 // zinc ion binding …		ENST00000295902 // Pfam // IPR001781 // Zinc finger, LIM-type///ENST00000295902 // Pfam // IPR010442 // PET domain///ENST00000498162 // Pfam // IPR010442 // PET domain///ENST00000564377 // Pfam // IPR001781 // Zinc finger, LIM-type///ENST00000564377 // Pfam // IPR010442 // PET domain	NM_198859///XM_005264910///XM_006713007	36	Hs.148105///Hs.581368///Hs.745044
8167998	AR	1.70977	0.773804	1.70977	up	0.569539	-0.204265	main	chrX	367	AF162704|BC132975|FJ235917|FJ235918|GU208210|HQ692823|L29496|M20132|M21748|M23263|M34233|M73069|FJ235916|FJ235919|FJ235920|HM055487|AF324243	androgenreceptor	AR	NM_000044 // GO:0006351 // transcription, DNA-templated // inferred from direct assay ///NM_000044 // GO:0006367 // transcription initiation from RNA polymerase II promoter // traceable author statement ///NM_000044 // GO:0006810 // transport // traceable author statement ///NM_000044 // GO:0007165 // signal transduction // traceable author statement ///NM_000044 // GO:0007267 // cell-cell signal…	NM_000044 // GO:0000790 // nuclear chromatin // inferred from direct assay ///NM_000044 // GO:0005634 // nucleus // inferred from direct assay ///NM_000044 // GO:0005654 // nucleoplasm // traceable author statement ///NM_000044 // GO:0005737 // cytoplasm // inferred from direct assay ///NM_000044 // GO:0043234 // protein complex // inferred from direct assay ///NM_000044 // GO:0005634 // nucleus …	NM_000044 // GO:0000978 // RNA polymerase II core promoter proximal region sequence-specific DNA binding // inferred from direct assay ///NM_000044 // GO:0001077 // RNA polymerase II core promoter proximal region sequence-specific DNA binding transcription factor activity involved in positive regulation of transcription // inferred from direct assay ///NM_000044 // GO:0001085 // RNA polymerase II…	NM_000044 // GenMAPP // Nuclear_Receptors///NM_001011645 // GenMAPP // Nuclear_Receptors///ENST00000374690 // GenMAPP // Nuclear_Receptors///ENST00000396043 // GenMAPP // Nuclear_Receptors///ENST00000396044 // GenMAPP // Nuclear_Receptors///ENST00000513847 // GenMAPP // Nuclear_Receptors///AF162704 // GenMAPP // Nuclear_Receptors///BC132975 // GenMAPP // Nuclear_Receptors///FJ235917 // GenMAPP //…	ENST00000374690 // Pfam // IPR000536 // Nuclear hormone receptor, ligand-binding, core///ENST00000374690 // Pfam // IPR001103 // Androgen receptor///ENST00000374690 // Pfam // IPR001628 // Zinc finger, nuclear hormone receptor-type///ENST00000396043 // Pfam // IPR000536 // Nuclear hormone receptor, ligand-binding, core///ENST00000396043 // Pfam // IPR001628 // Zinc finger, nuclear hormone recepto…	NM_000044///NM_001011645	31	Hs.76704
8002969	MAF	1.70196	0.767201	1.70196	up	0.528544	-0.238657	main	chr16	4094	AF055376|AF055377|BC081542	v-mafavianmusculoaponeuroticfibrosarcomaoncogenehomolog	MAF	NM_001031804 // GO:0000122 // negative regulation of transcription from RNA polymerase II promoter // inferred from electronic annotation ///NM_001031804 // GO:0001816 // cytokine production // inferred from electronic annotation ///NM_001031804 // GO:0006366 // transcription from RNA polymerase II promoter // traceable author statement ///NM_001031804 // GO:0032330 // regulation of chondrocyte d…	NM_001031804 // GO:0000785 // chromatin // traceable author statement ///NM_001031804 // GO:0005634 // nucleus // inferred from electronic annotation ///NM_001031804 // GO:0005737 // cytoplasm // inferred from electronic annotation ///NM_005360 // GO:0000785 // chromatin // traceable author statement ///NM_005360 // GO:0005634 // nucleus // inferred from electronic annotation ///NM_005360 // GO:0…	NM_001031804 // GO:0003700 // sequence-specific DNA binding transcription factor activity // inferred from electronic annotation ///NM_001031804 // GO:0043565 // sequence-specific DNA binding // inferred from electronic annotation ///NM_001031804 // GO:0003677 // DNA binding // inferred from electronic annotation ///NM_005360 // GO:0003700 // sequence-specific DNA binding transcription factor act…		ENST00000326043 // Pfam // IPR004826 // Basic leucine zipper domain, Maf-type///ENST00000326043 // Pfam // IPR013592 // Maf transcription factor, N-terminal///ENST00000393350 // Pfam // IPR004826 // Basic leucine zipper domain, Maf-type///ENST00000393350 // Pfam // IPR013592 // Maf transcription factor, N-terminal///ENST00000569649 // Pfam // IPR004826 // Basic leucine zipper domain, Maf-type///E…	NM_001031804///NM_005360	32	Hs.134859
7965156	LIN7A	1.69561	0.761807	1.69561	up	0.360297	-0.401509	main	chr12	8825	AF028826|AF087693|AF173081|BC046926|BC099921|BC118609|BC122561|CR407680|AK309256	lin-7homologA(C.elegans)	LIN7A	NM_004664 // GO:0006461 // protein complex assembly // traceable author statement ///NM_004664 // GO:0006887 // exocytosis // inferred from electronic annotation ///NM_004664 // GO:0007269 // neurotransmitter secretion // inferred from electronic annotation ///NM_004664 // GO:0015031 // protein transport // inferred from electronic annotation ///NM_004664 // GO:0048489 // synaptic vesicle transpo…	NM_004664 // GO:0005923 // tight junction // inferred from electronic annotation ///NM_004664 // GO:0014069 // postsynaptic density // inferred from electronic annotation ///NM_004664 // GO:0016323 // basolateral plasma membrane // inferred from electronic annotation ///NM_004664 // GO:0043005 // neuron projection // inferred from electronic annotation ///NM_004664 // GO:0045211 // postsynaptic m…	NM_004664 // GO:0005515 // protein binding // inferred from physical interaction ///NM_004664 // GO:0030165 // PDZ domain binding // inferred from electronic annotation ///NM_004664 // GO:0097016 // L27 domain binding // inferred from physical interaction ///ENST00000261203 // GO:0005515 // protein binding // inferred from physical interaction ///ENST00000261203 // GO:0030165 // PDZ domain bindin…		ENST00000261203 // Pfam // IPR014775 // L27, C-terminal///ENST00000552864 // Pfam // IPR001478 // PDZ domain///ENST00000552864 // Pfam // IPR014775 // L27, C-terminal///ENST00000549417 // Pfam // IPR001478 // PDZ domain///ENST00000549417 // Pfam // IPR014775 // L27, C-terminal///ENST00000552093 // Pfam // IPR001478 // PDZ domain///ENST00000552093 // Pfam // IPR014775 // L27, C-terminal	NM_004664///XM_005269212	27	Hs.144333///Hs.586760///Hs.624171///Hs.630298
7928944	PAPSS2	1.69132	0.75815	1.69132	up	0.220195	-0.537955	main	chr10	9060	AF074331|AF091242|AF150754|AF173365|AF313907|AK301453|BC009894	3-phosphoadenosine5-phosphosulfatesynthase2	PAPSS2	NM_001015880 // GO:0000103 // sulfate assimilation // inferred from electronic annotation ///NM_001015880 // GO:0001501 // skeletal system development // traceable author statement ///NM_001015880 // GO:0005975 // carbohydrate metabolic process // traceable author statement ///NM_001015880 // GO:0006805 // xenobiotic metabolic process // traceable author statement ///NM_001015880 // GO:0007596 //…	NM_001015880 // GO:0005829 // cytosol // traceable author statement ///NM_004670 // GO:0005829 // cytosol // traceable author statement ///ENST00000361175 // GO:0005829 // cytosol // traceable author statement ///ENST00000456849 // GO:0005829 // cytosol // traceable author statement ///ENST00000482258 // GO:0005829 // cytosol // traceable author statement ///AF074331 // GO:0005829 // cytosol // t…	NM_001015880 // GO:0004020 // adenylylsulfate kinase activity // inferred from electronic annotation ///NM_001015880 // GO:0004781 // sulfate adenylyltransferase (ATP) activity // inferred from sequence or structural similarity ///NM_001015880 // GO:0005524 // ATP binding // inferred from electronic annotation ///NM_001015880 // GO:0016779 // nucleotidyltransferase activity // inferred from seque…	NM_004670 // HumanCyc // PWY-5340///NM_004670 // MetaCyc // P224-PWY///NM_004670 // MetaCyc // DISSULFRED-PWY///NM_004670 // MetaCyc // PWY-5278///NM_004670 // MetaCyc // SULFMETII-PWY///NM_004670 // MetaCyc // PWY-5340///NM_004670 // MetaCyc // PWY-6683///AF074331 // HumanCyc // PWY-5340///AF074331 // MetaCyc // P224-PWY///AF074331 // MetaCyc // DISSULFRED-PWY///AF074331 // MetaCyc // PWY-5278//…	ENST00000361175 // Pfam // IPR002891 // Adenylylsulphate kinase///ENST00000361175 // Pfam // IPR024951 // Sulphate adenylyltransferase catalytic domain///ENST00000456849 // Pfam // IPR002891 // Adenylylsulphate kinase///ENST00000456849 // Pfam // IPR024951 // Sulphate adenylyltransferase catalytic domain	NM_001015880///NM_004670	34	Hs.524491///Hs.597863
8178712	TNXB|TNXA	1.69058	0.757521	1.69058	up	-0.17708	-0.9346	main	chr6	7148///7146	BC033740|BC071883|BC125114|BC125115|BC130037|EU219621|U24488	tenascinXB|tenascinXA(pseudogene)	TNXB|TNXA	NM_019105 // GO:0006631 // fatty acid metabolic process // inferred from electronic annotation ///NM_019105 // GO:0006641 // triglyceride metabolic process // inferred from electronic annotation ///NM_019105 // GO:0007155 // cell adhesion // inferred from sequence or structural similarity ///NM_019105 // GO:0007160 // cell-matrix adhesion // inferred from electronic annotation ///NM_019105 // GO:…	NM_019105 // GO:0005578 // proteinaceous extracellular matrix // non-traceable author statement ///NM_019105 // GO:0005583 // fibrillar collagen trimer // inferred from direct assay ///NM_019105 // GO:0005615 // extracellular space // inferred from direct assay ///NM_019105 // GO:0005622 // intracellular // inferred from direct assay ///NM_019105 // GO:0031012 // extracellular matrix // inferred …	NM_019105 // GO:0005178 // integrin binding // inferred from sequence or structural similarity ///NM_019105 // GO:0005518 // collagen binding // inferred from electronic annotation ///NM_019105 // GO:0008201 // heparin binding // inferred from sequence or structural similarity ///NM_019105 // GO:0008201 // heparin binding // inferred from electronic annotation ///NM_019105 // GO:0005201 // extrac…		ENST00000375244 // Pfam // IPR002181 // Fibrinogen, alpha/beta/gamma chain, C-terminal globular domain///ENST00000375244 // Pfam // IPR003961 // Fibronectin, type III///ENST00000375244 // Pfam // IPR013111 // EGF-like domain, extracellular///ENST00000383159 // Pfam // IPR002181 // Fibrinogen, alpha/beta/gamma chain, C-terminal globular domain///ENST00000383159 // Pfam // IPR003961 // Fibronectin,…	NM_019105///NM_032470///NR_001284	40	Hs.485104///Hs.708061
8179935	TNXB|TNXA	1.6877	0.755058	1.6877	up	-0.170542	-0.9256	main	chr6	7148///7146	BC033740|BC071883|BC125114|BC125115|BC130037|EU219621|U24488	tenascinXB|tenascinXA(pseudogene)	TNXB|TNXA	NM_019105 // GO:0006631 // fatty acid metabolic process // inferred from electronic annotation ///NM_019105 // GO:0006641 // triglyceride metabolic process // inferred from electronic annotation ///NM_019105 // GO:0007155 // cell adhesion // inferred from sequence or structural similarity ///NM_019105 // GO:0007160 // cell-matrix adhesion // inferred from electronic annotation ///NM_019105 // GO:…	NM_019105 // GO:0005578 // proteinaceous extracellular matrix // non-traceable author statement ///NM_019105 // GO:0005583 // fibrillar collagen trimer // inferred from direct assay ///NM_019105 // GO:0005615 // extracellular space // inferred from direct assay ///NM_019105 // GO:0005622 // intracellular // inferred from direct assay ///NM_019105 // GO:0031012 // extracellular matrix // inferred …	NM_019105 // GO:0005178 // integrin binding // inferred from sequence or structural similarity ///NM_019105 // GO:0005518 // collagen binding // inferred from electronic annotation ///NM_019105 // GO:0008201 // heparin binding // inferred from sequence or structural similarity ///NM_019105 // GO:0008201 // heparin binding // inferred from electronic annotation ///NM_019105 // GO:0005201 // extrac…		ENST00000375244 // Pfam // IPR002181 // Fibrinogen, alpha/beta/gamma chain, C-terminal globular domain///ENST00000375244 // Pfam // IPR003961 // Fibronectin, type III///ENST00000375244 // Pfam // IPR013111 // EGF-like domain, extracellular///ENST00000383159 // Pfam // IPR002181 // Fibrinogen, alpha/beta/gamma chain, C-terminal globular domain///ENST00000383159 // Pfam // IPR003961 // Fibronectin,…	NM_019105///NM_032470///NR_001284	40	Hs.485104///Hs.708061
7961514	MGP	1.68726	0.754679	1.68726	up	0.0717962	-0.682882	main	chr12	4256	AY542304|BC005272|BC070314|BC093078|BT006733|CR450358|M58549|AK310040	matrixGlaprotein	MGP	NM_000900 // GO:0001502 // cartilage condensation // traceable author statement ///NM_000900 // GO:0001503 // ossification // inferred from electronic annotation ///NM_000900 // GO:0030154 // cell differentiation // inferred from electronic annotation ///NM_000900 // GO:0030500 // regulation of bone mineralization // inferred from electronic annotation ///NM_000900 // GO:0001503 // ossification /…	NM_000900 // GO:0005578 // proteinaceous extracellular matrix // traceable author statement ///NM_000900 // GO:0031012 // extracellular matrix // inferred from direct assay ///NM_000900 // GO:0070062 // extracellular vesicular exosome // inferred from direct assay ///NM_000900 // GO:0005576 // extracellular region // inferred from electronic annotation ///NM_000900 // GO:0031012 // extracellular …	NM_000900 // GO:0005201 // extracellular matrix structural constituent // traceable author statement ///NM_000900 // GO:0005509 // calcium ion binding // inferred from electronic annotation ///NM_000900 // GO:0008147 // structural constituent of bone // traceable author statement ///NM_001190839 // GO:0005201 // extracellular matrix structural constituent // traceable author statement ///NM_00119…		ENST00000228938 // Pfam // IPR000294 // Gamma-carboxyglutamic acid-rich (GLA) domain///ENST00000539261 // Pfam // IPR000294 // Gamma-carboxyglutamic acid-rich (GLA) domain	NM_000900///NM_001190839	29	Hs.365706
7935553	LOXL4	1.68166	0.749889	1.68166	up	0.653958	-0.0959311	main	chr10	84171	AF338441|AF395336|AY036093|BC007522|BC013153	lysyloxidase-like4	LOXL4	NM_032211 // GO:0006898 // receptor-mediated endocytosis // inferred from electronic annotation ///NM_032211 // GO:0055114 // oxidation-reduction process // inferred from electronic annotation ///ENST00000260702 // GO:0006898 // receptor-mediated endocytosis // inferred from electronic annotation ///ENST00000260702 // GO:0055114 // oxidation-reduction process // inferred from electronic annotatio…	NM_032211 // GO:0005615 // extracellular space // inferred from electronic annotation ///NM_032211 // GO:0016020 // membrane // inferred from electronic annotation ///NM_032211 // GO:0043235 // receptor complex // inferred from direct assay ///NM_032211 // GO:0070062 // extracellular vesicular exosome // inferred from direct assay ///NM_032211 // GO:0005576 // extracellular region // inferred fro…	NM_032211 // GO:0004720 // protein-lysine 6-oxidase activity // inferred from electronic annotation ///NM_032211 // GO:0005044 // scavenger receptor activity // inferred from electronic annotation ///NM_032211 // GO:0005507 // copper ion binding // inferred from electronic annotation ///NM_032211 // GO:0005515 // protein binding // inferred from physical interaction ///NM_032211 // GO:0016491 // …		ENST00000260702 // Pfam // IPR001190 // SRCR domain///ENST00000260702 // Pfam // IPR001695 // Lysyl oxidase	NM_032211	40	Hs.306814///Hs.671890
7969677	MBNL2	1.64633	0.719252	1.64633	up	0.371271	-0.347981	main	chr13	10150	AF061261|AF491866|AK291727|AK304699|AK315844|AY101770|BC104038|BC104039|BC104040|CR749802	muscleblind-likesplicingregulator2	MBNL2	NM_144778 // GO:0000381 // regulation of alternative mRNA splicing, via spliceosome // inferred from electronic annotation ///NM_144778 // GO:0006397 // mRNA processing // inferred from electronic annotation ///NM_144778 // GO:0008380 // RNA splicing // inferred from electronic annotation ///NM_144778 // GO:0043484 // regulation of RNA splicing // inferred from direct assay ///NM_207304 // GO:000…	NM_144778 // GO:0005634 // nucleus // inferred from electronic annotation ///NM_144778 // GO:0005737 // cytoplasm // inferred from electronic annotation ///NM_207304 // GO:0005634 // nucleus // inferred from electronic annotation ///NM_207304 // GO:0005737 // cytoplasm // inferred from electronic annotation ///ENST00000343600 // GO:0005634 // nucleus // inferred from electronic annotation ///ENST…	NM_144778 // GO:0044822 // poly(A) RNA binding // inferred from direct assay ///NM_144778 // GO:0046872 // metal ion binding // inferred from electronic annotation ///NM_144778 // GO:0003723 // RNA binding // inferred from electronic annotation ///NM_207304 // GO:0044822 // poly(A) RNA binding // inferred from direct assay ///NM_207304 // GO:0046872 // metal ion binding // inferred from electroni…		ENST00000343600 // Pfam // IPR000571 // Zinc finger, CCCH-type///ENST00000345429 // Pfam // IPR000571 // Zinc finger, CCCH-type///ENST00000376673 // Pfam // IPR000571 // Zinc finger, CCCH-type///ENST00000397601 // Pfam // IPR000571 // Zinc finger, CCCH-type	NM_144778///NM_207304	29	Hs.657347///Hs.705922///Hs.706412
8020110	RAB31	1.63666	0.710757	1.63666	up	0.0591307	-0.651626	main	chr18	11031	AF183421|AF234995|AF498957|BC001148|BT020027|BT020028|CR407659|U57091|U59877		RAB31	NM_006868 // GO:0006184 // GTP catabolic process // traceable author statement ///NM_006868 // GO:0007264 // small GTPase mediated signal transduction // inferred from electronic annotation ///NM_006868 // GO:0031623 // receptor internalization // inferred from mutant phenotype ///NM_006868 // GO:0032869 // cellular response to insulin stimulus // inferred from mutant phenotype ///NM_006868 // GO…	NM_006868 // GO:0005769 // early endosome // inferred from direct assay ///NM_006868 // GO:0030670 // phagocytic vesicle membrane // inferred from electronic annotation ///NM_006868 // GO:0032588 // trans-Golgi network membrane // inferred from direct assay ///NM_006868 // GO:0045335 // phagocytic vesicle // inferred from direct assay ///NM_006868 // GO:0005768 // endosome // inferred from electr…	NM_006868 // GO:0003924 // GTPase activity // traceable author statement ///NM_006868 // GO:0005525 // GTP binding // inferred from direct assay ///NM_006868 // GO:0019003 // GDP binding // inferred from direct assay ///NM_006868 // GO:0000166 // nucleotide binding // inferred from electronic annotation ///NM_006868 // GO:0005525 // GTP binding // inferred from electronic annotation ///ENST000004…		ENST00000578921 // Pfam // IPR001806 // Small GTPase superfamily///ENST00000578921 // Pfam // IPR006689 // Small GTPase superfamily, ARF/SAR type///ENST00000578921 // Pfam // IPR006762 // Gtr1/RagA G protein///ENST00000578921 // Pfam // IPR013684 // Mitochondrial Rho-like///ENST00000581109 // Pfam // IPR001806 // Small GTPase superfamily///ENST00000581109 // Pfam // IPR006689 // Small GTPase supe…	NM_006868	27	Hs.744887
8060850	BMP2	1.63183	0.706489	1.63183	up	0.279923	-0.426566	main	chr20	650	KC294426	bonemorphogeneticprotein2	BMP2	NM_001200 // GO:0000122 // negative regulation of transcription from RNA polymerase II promoter // inferred from direct assay ///NM_001200 // GO:0000187 // activation of MAPK activity // inferred from direct assay ///NM_001200 // GO:0001501 // skeletal system development // traceable author statement ///NM_001200 // GO:0001649 // osteoblast differentiation // inferred from direct assay ///NM_0012…	NM_001200 // GO:0005576 // extracellular region // traceable author statement ///NM_001200 // GO:0005615 // extracellular space // inferred from electronic annotation ///NM_001200 // GO:0009986 // cell surface // inferred from direct assay ///NM_001200 // GO:0005576 // extracellular region // inferred from electronic annotation ///ENST00000378827 // GO:0005576 // extracellular region // traceable…	NM_001200 // GO:0004745 // retinol dehydrogenase activity // inferred from sequence or structural similarity ///NM_001200 // GO:0005102 // receptor binding // traceable author statement ///NM_001200 // GO:0005125 // cytokine activity // inferred from electronic annotation ///NM_001200 // GO:0005515 // protein binding // inferred from physical interaction ///NM_001200 // GO:0008083 // growth facto…		ENST00000378827 // Pfam // IPR001111 // Transforming growth factor-beta, N-terminal///ENST00000378827 // Pfam // IPR001839 // Transforming growth factor-beta, C-terminal	NM_001200	27	Hs.73853
7993458	C16orf45	1.61954	0.695581	1.61954	up	0.802252	0.106671	main	chr16	89927	AK293431|BC008967|BC023603	chromosome16openreadingframe45	C16orf45		ENST00000568222 // GO:0016021 // integral component of membrane // inferred from electronic annotation	ENST00000300006 // GO:0005515 // protein binding // inferred from electronic annotation		ENST00000300006 // Pfam // IPR022735 // Domain of unknown function DUF3585///ENST00000452191 // Pfam // IPR022735 // Domain of unknown function DUF3585///ENST00000564389 // Pfam // IPR022735 // Domain of unknown function DUF3585///ENST00000566490 // Pfam // IPR022735 // Domain of unknown function DUF3585	NM_001142469///NM_033201	26	Hs.401798///Hs.734302///Hs.738182
8080938	MITF	1.61745	0.693723	1.61745	up	-0.0671693	-0.760892	main	chr3	4286	AB006909|AK291318|AK296129|AK297858|BC026961|BC065243	microphthalmia-associatedtranscriptionfactor	MITF	NM_000248 // GO:0006355 // regulation of transcription, DNA-templated // non-traceable author statement ///NM_000248 // GO:0006366 // transcription from RNA polymerase II promoter // inferred from electronic annotation ///NM_000248 // GO:0006461 // protein complex assembly // inferred from direct assay ///NM_000248 // GO:0030316 // osteoclast differentiation // inferred from electronic annotation…	NM_000248 // GO:0005634 // nucleus // non-traceable author statement ///NM_000248 // GO:0043234 // protein complex // inferred from direct assay ///NM_000248 // GO:0005634 // nucleus // inferred from electronic annotation ///NM_001184967 // GO:0005634 // nucleus // non-traceable author statement ///NM_001184967 // GO:0043234 // protein complex // inferred from direct assay ///NM_001184967 // GO:0…	NM_000248 // GO:0000978 // RNA polymerase II core promoter proximal region sequence-specific DNA binding // inferred from direct assay ///NM_000248 // GO:0001077 // RNA polymerase II core promoter proximal region sequence-specific DNA binding transcription factor activity involved in positive regulation of transcription // inferred from direct assay ///NM_000248 // GO:0001077 // RNA polymerase II…		ENST00000314557 // Pfam // IPR011598 // Myc-type, basic helix-loop-helix (bHLH) domain///ENST00000314557 // Pfam // IPR021802 // Basic helix-loop-helix leucine zipper transcrition factor MiT/TFE///ENST00000314589 // Pfam // IPR011598 // Myc-type, basic helix-loop-helix (bHLH) domain///ENST00000314589 // Pfam // IPR021802 // Basic helix-loop-helix leucine zipper transcrition factor MiT/TFE///ENST0…	NM_000248///NM_001184967///NM_006722///NM_198158///NM_198159///NM_198177///NM_198178	26	Hs.166017///Hs.712759
7913185		1.61453	0.691115	1.61453	up	0.816692	0.125576	main	chr1											24
7937335	IFITM1|IFITM2	1.60427	0.681918	1.60427	up	0.00638199	-0.675536	main	chr11	8519///10581	AK290480|BC000897|BT007173|J04164	interferoninducedtransmembraneprotein1|interferoninducedtransmembraneprotein2	IFITM1|IFITM2	NM_003641 // GO:0001503 // ossification // inferred from electronic annotation ///NM_003641 // GO:0007166 // cell surface receptor signaling pathway // traceable author statement ///NM_003641 // GO:0008285 // negative regulation of cell proliferation // inferred from mutant phenotype ///NM_003641 // GO:0009615 // response to virus // inferred from direct assay ///NM_003641 // GO:0019221 // cytoki…	NM_003641 // GO:0005886 // plasma membrane // traceable author statement ///NM_003641 // GO:0016021 // integral component of membrane // inferred from electronic annotation ///NM_003641 // GO:0005886 // plasma membrane // inferred from electronic annotation ///NM_003641 // GO:0016020 // membrane // inferred from direct assay ///NM_003641 // GO:0016020 // membrane // inferred from electronic annot…	NM_003641 // GO:0005057 // receptor signaling protein activity // traceable author statement ///NM_003641 // GO:0005515 // protein binding // inferred from physical interaction ///ENST00000328221 // GO:0005057 // receptor signaling protein activity // traceable author statement ///ENST00000328221 // GO:0005515 // protein binding // inferred from physical interaction ///ENST00000399815 // GO:00036…		ENST00000328221 // Pfam // IPR007593 // CD225/Dispanin family///ENST00000399815 // Pfam // IPR007593 // CD225/Dispanin family///ENST00000408968 // Pfam // IPR007593 // CD225/Dispanin family///ENST00000528780 // Pfam // IPR007593 // CD225/Dispanin family	NM_003641	28	Hs.458414///Hs.709321
8106512		1.60367	0.681379	1.60367	up	0.691383	0.0100034	main	chr5											25
8040698	SLC35F6	1.58998	0.669013	1.58998	up	0.115678	-0.553334	main	chr2	54978	AK296996|AK299598|AY358820|BC028081|CR457243	solutecarrierfamily35,memberF6	SLC35F6	NM_017877 // GO:0006810 // transport // inferred from electronic annotation ///NM_017877 // GO:0008284 // positive regulation of cell proliferation // inferred from mutant phenotype ///NM_017877 // GO:1901029 // negative regulation of mitochondrial outer membrane permeabilization involved in apoptotic signaling pathway // inferred from mutant phenotype ///NM_017877 // GO:0008643 // carbohydrate t…	NM_017877 // GO:0005739 // mitochondrion // inferred from direct assay ///NM_017877 // GO:0005765 // lysosomal membrane // inferred from direct assay ///NM_017877 // GO:0016021 // integral component of membrane // inferred from electronic annotation ///NM_017877 // GO:0070062 // extracellular vesicular exosome // inferred from direct assay ///NM_017877 // GO:0005739 // mitochondrion // inferred f…	NM_017877 // GO:0005515 // protein binding // inferred from physical interaction ///NM_017877 // GO:0005351 // sugar:proton symporter activity // inferred from electronic annotation ///ENST00000344420 // GO:0005515 // protein binding // inferred from physical interaction ///ENST00000344420 // GO:0005351 // sugar:proton symporter activity // inferred from electronic annotation ///ENST00000414029 /…		ENST00000344420 // Pfam // IPR000620 // Drug/metabolite transporter///ENST00000344420 // Pfam // IPR004853 // Triose-phosphate transporter domain///ENST00000344420 // Pfam // IPR007271 // Nucleotide-sugar transporter///ENST00000344420 // Pfam // IPR009262 // Solute carrier family 35 member SLC35F1/F2/F6///ENST00000344420 // Pfam // IPR013657 // UAA transporter	NM_017877	25	Hs.516034///Hs.611560
8138613	OSBPL3	1.56678	0.647798	1.56678	up	0.771487	0.123689	main	chr7	26031	AF392444|AF491785|AF491786|AY008372|BC017731|AF491781|AF491782|AF491783|AF491784	oxysterolbindingprotein-like3	OSBPL3	NM_015550 // GO:0006869 // lipid transport // inferred from electronic annotation ///NM_015550 // GO:0006810 // transport // inferred from electronic annotation ///NM_145320 // GO:0006869 // lipid transport // inferred from electronic annotation ///NM_145320 // GO:0006810 // transport // inferred from electronic annotation ///NM_145321 // GO:0006869 // lipid transport // inferred from electronic …	NM_015550 // GO:0005829 // cytosol // inferred from direct assay ///NM_015550 // GO:0005886 // plasma membrane // inferred from direct assay ///NM_015550 // GO:0031965 // nuclear membrane // inferred from direct assay ///NM_015550 // GO:0097038 // perinuclear endoplasmic reticulum // inferred from direct assay ///NM_015550 // GO:0016020 // membrane // inferred from direct assay ///NM_145320 // GO…	NM_015550 // GO:0005515 // protein binding // inferred from physical interaction ///NM_015550 // GO:0015485 // cholesterol binding // inferred from direct assay ///NM_015550 // GO:0008289 // lipid binding // inferred from electronic annotation ///NM_145320 // GO:0005515 // protein binding // inferred from physical interaction ///NM_145320 // GO:0015485 // cholesterol binding // inferred from dire…		ENST00000313367 // Pfam // IPR000648 // Oxysterol-binding protein///ENST00000313367 // Pfam // IPR001849 // Pleckstrin homology domain///ENST00000409452 // Pfam // IPR000648 // Oxysterol-binding protein///ENST00000409452 // Pfam // IPR001849 // Pleckstrin homology domain///ENST00000409555 // Pfam // IPR000648 // Oxysterol-binding protein///ENST00000409555 // Pfam // IPR001849 // Pleckstrin homolo…	NM_015550///NM_145320///NM_145321///NM_145322///NR_104111///NR_104112	33	Hs.520259///Hs.593705///Hs.618931
8175666	GABRE|MIR224|MIR452	1.55951	0.641091	1.55951	up	0.814017	0.172926	main	chrX	2564///407009///574412	AK299174|AK303072|BC026337|BC047108|BC059376|U66661|U92285	gamma-aminobutyricacid(GABA)Areceptor,epsilon|microRNA224|microRNA452	GABRE|MIR224|MIR452	NM_004961 // GO:0006810 // transport // traceable author statement ///NM_004961 // GO:0007214 // gamma-aminobutyric acid signaling pathway // traceable author statement ///NM_004961 // GO:1902476 // chloride transmembrane transport // inferred from electronic annotation ///NM_004961 // GO:0006810 // transport // inferred from electronic annotation ///NM_004961 // GO:0006811 // ion transport // in…	NM_004961 // GO:0005887 // integral component of plasma membrane // traceable author statement ///NM_004961 // GO:0030054 // cell junction // inferred from electronic annotation ///NM_004961 // GO:0034707 // chloride channel complex // inferred from electronic annotation ///NM_004961 // GO:0045211 // postsynaptic membrane // inferred from electronic annotation ///NM_004961 // GO:0005886 // plasma…	NM_004961 // GO:0004890 // GABA-A receptor activity // inferred from electronic annotation ///NM_004961 // GO:0005230 // extracellular ligand-gated ion channel activity // inferred from electronic annotation ///NM_004961 // GO:0005254 // chloride channel activity // inferred from electronic annotation ///NM_004961 // GO:0004890 // GABA-A receptor activity // traceable author statement ///XM_00672…		ENST00000370328 // Pfam // IPR006029 // Neurotransmitter-gated ion-channel transmembrane domain///ENST00000370328 // Pfam // IPR006202 // Neurotransmitter-gated ion-channel ligand-binding	NM_004961///XM_006724813	46	Hs.22785///Hs.638853///Hs.729977
8057677	SLC40A1	1.55672	0.63851	1.55672	up	-0.417392	-1.0559	main	chr2	30061	AF215636|AF226614|AF231121|AK292146|BC035893|BC037733|CR533564|AF171087|BX537503	solutecarrierfamily40(iron-regulatedtransporter),member1	SLC40A1	NM_014585 // GO:0002260 // lymphocyte homeostasis // inferred from electronic annotation ///NM_014585 // GO:0003158 // endothelium development // inferred from electronic annotation ///NM_014585 // GO:0006879 // cellular iron ion homeostasis // inferred from mutant phenotype ///NM_014585 // GO:0006879 // cellular iron ion homeostasis // traceable author statement ///NM_014585 // GO:0009653 // ana…	NM_014585 // GO:0005622 // intracellular // inferred from direct assay ///NM_014585 // GO:0005737 // cytoplasm // traceable author statement ///NM_014585 // GO:0005771 // multivesicular body // inferred from electronic annotation ///NM_014585 // GO:0005886 // plasma membrane // inferred from direct assay ///NM_014585 // GO:0005886 // plasma membrane // traceable author statement ///NM_014585 // G…	NM_014585 // GO:0005381 // iron ion transmembrane transporter activity // inferred from mutant phenotype ///NM_014585 // GO:0005515 // protein binding // inferred from physical interaction ///NM_014585 // GO:0005381 // iron ion transmembrane transporter activity // inferred from electronic annotation ///ENST00000261024 // GO:0005381 // iron ion transmembrane transporter activity // inferred from …		ENST00000261024 // Pfam // IPR009716 // Ferroporti-1///ENST00000427241 // Pfam // IPR009716 // Ferroporti-1///ENST00000455320 // Pfam // IPR009716 // Ferroporti-1	NM_014585	34	Hs.643005///Hs.708414///Hs.718111
7942679	ACER3	1.55477	0.636706	1.55477	up	0.0877818	-0.548924	main	chr11	55331	AF214454|AF327353|AK002100|AK293800|AK294978|AK308856|AK316120|BC049837|BC063034|BC073853|AK295142|AK295327	alkalineceramidase3	ACER3	NM_018367 // GO:0006665 // sphingolipid metabolic process // traceable author statement ///NM_018367 // GO:0006672 // ceramide metabolic process // inferred from electronic annotation ///NM_018367 // GO:0008284 // positive regulation of cell proliferation // inferred from mutant phenotype ///NM_018367 // GO:0030148 // sphingolipid biosynthetic process // traceable author statement ///NM_018367 //…	NM_018367 // GO:0005789 // endoplasmic reticulum membrane // traceable author statement ///NM_018367 // GO:0030173 // integral component of Golgi membrane // inferred from direct assay ///NM_018367 // GO:0030176 // integral component of endoplasmic reticulum membrane // inferred from direct assay ///NM_018367 // GO:0000139 // Golgi membrane // inferred from electronic annotation ///NM_018367 // G…	NM_018367 // GO:0070774 // phytoceramidase activity // inferred from direct assay ///NM_018367 // GO:0016787 // hydrolase activity // inferred from electronic annotation ///NM_018367 // GO:0016811 // hydrolase activity, acting on carbon-nitrogen (but not peptide) bonds, in linear amides // inferred from electronic annotation ///XM_005274092 // GO:0070774 // phytoceramidase activity // inferred fr…		ENST00000278544 // Pfam // IPR008901 // Ceramidase///ENST00000525194 // Pfam // IPR008901 // Ceramidase///ENST00000525861 // Pfam // IPR008901 // Ceramidase///ENST00000526597 // Pfam // IPR008901 // Ceramidase///ENST00000531352 // Pfam // IPR008901 // Ceramidase///ENST00000531461 // Pfam // IPR008901 // Ceramidase///ENST00000532485 // Pfam // IPR008901 // Ceramidase///ENST00000533873 // Pfam // I…	NM_018367///XM_005274092	32	Hs.23862///Hs.606691///Hs.608049///Hs.712340///Hs.717415
8113717	MGC32805	1.54646	0.628972	1.54646	up	0.491162	-0.13781	main	chr5	153163		uncharacterizedLOC153163	MGC32805						NR_051996	21	Hs.679757
7950005	MRGPRF	1.53567	0.618864	1.53567	up	0.0604844	-0.558379	main	chr11	116535	AK293469|BC016964	MAS-relatedGPR,memberF	MRGPRF	NM_001098515 // GO:0007186 // G-protein coupled receptor signaling pathway // inferred from electronic annotation ///NM_001098515 // GO:0007165 // signal transduction // inferred from electronic annotation ///NM_145015 // GO:0007186 // G-protein coupled receptor signaling pathway // inferred from electronic annotation ///NM_145015 // GO:0007165 // signal transduction // inferred from electronic a…	NM_001098515 // GO:0005886 // plasma membrane // inferred from electronic annotation ///NM_001098515 // GO:0016021 // integral component of membrane // inferred from electronic annotation ///NM_001098515 // GO:0070062 // extracellular vesicular exosome // inferred from direct assay ///NM_001098515 // GO:0016020 // membrane // inferred from electronic annotation ///NM_145015 // GO:0005886 // plasm…	NM_001098515 // GO:0004930 // G-protein coupled receptor activity // inferred from electronic annotation ///NM_001098515 // GO:0004871 // signal transducer activity // inferred from electronic annotation ///NM_145015 // GO:0004930 // G-protein coupled receptor activity // inferred from electronic annotation ///NM_145015 // GO:0004871 // signal transducer activity // inferred from electronic annot…		ENST00000309099 // Pfam // IPR000276 // G protein-coupled receptor, rhodopsin-like///ENST00000441623 // Pfam // IPR000276 // G protein-coupled receptor, rhodopsin-like	NM_001098515///NM_145015	25	Hs.118513
8068713	MX1	1.52829	0.611915	1.52829	up	-0.324343	-0.936258	main	chr21	4599	AK093008|AK096355|BC032602|M30817|M33882	myxovirus(influenzavirus)resistance1,interferon-inducibleproteinp78(mouse)	MX1	NM_001144925 // GO:0006184 // GTP catabolic process // inferred from electronic annotation ///NM_001144925 // GO:0006915 // apoptotic process // traceable author statement ///NM_001144925 // GO:0006952 // defense response // traceable author statement ///NM_001144925 // GO:0007165 // signal transduction // traceable author statement ///NM_001144925 // GO:0009615 // response to virus // inferred f…	NM_001144925 // GO:0005634 // nucleus // inferred from electronic annotation ///NM_001144925 // GO:0005737 // cytoplasm // inferred from direct assay ///NM_001144925 // GO:0005789 // endoplasmic reticulum membrane // inferred from electronic annotation ///NM_001144925 // GO:0005829 // cytosol // inferred from direct assay ///NM_001144925 // GO:0005829 // cytosol // traceable author statement ///N…	NM_001144925 // GO:0003924 // GTPase activity // inferred from electronic annotation ///NM_001144925 // GO:0005515 // protein binding // inferred from physical interaction ///NM_001144925 // GO:0005525 // GTP binding // inferred from electronic annotation ///NM_001144925 // GO:0000166 // nucleotide binding // inferred from electronic annotation ///NM_001144925 // GO:0005525 // GTP binding // trac…		ENST00000288383 // Pfam // IPR000375 // Dynamin central domain///ENST00000288383 // Pfam // IPR001401 // Dynamin, GTPase domain///ENST00000288383 // Pfam // IPR003130 // Dynamin GTPase effector///ENST00000398598 // Pfam // IPR000375 // Dynamin central domain///ENST00000398598 // Pfam // IPR001401 // Dynamin, GTPase domain///ENST00000398598 // Pfam // IPR003130 // Dynamin GTPase effector///ENST000…	NM_001144925///NM_001178046///NM_002462///XM_005260978///XM_005260979///NM_001282920	41	Hs.517307///Hs.679475
8125289	TNXB|TNXA	1.52826	0.611891	1.52826	up	-0.187872	-0.799763	main	chr6	7148///7146	BC033740|BC071883|BC125114|BC125115|BC130037|U24488|EU219621	tenascinXB|tenascinXA(pseudogene)	TNXB|TNXA	NM_019105 // GO:0006631 // fatty acid metabolic process // inferred from electronic annotation ///NM_019105 // GO:0006641 // triglyceride metabolic process // inferred from electronic annotation ///NM_019105 // GO:0007155 // cell adhesion // inferred from sequence or structural similarity ///NM_019105 // GO:0007160 // cell-matrix adhesion // inferred from electronic annotation ///NM_019105 // GO:…	NM_019105 // GO:0005578 // proteinaceous extracellular matrix // non-traceable author statement ///NM_019105 // GO:0005583 // fibrillar collagen trimer // inferred from direct assay ///NM_019105 // GO:0005615 // extracellular space // inferred from direct assay ///NM_019105 // GO:0005622 // intracellular // inferred from direct assay ///NM_019105 // GO:0031012 // extracellular matrix // inferred …	NM_019105 // GO:0005178 // integrin binding // inferred from sequence or structural similarity ///NM_019105 // GO:0005518 // collagen binding // inferred from electronic annotation ///NM_019105 // GO:0008201 // heparin binding // inferred from sequence or structural similarity ///NM_019105 // GO:0008201 // heparin binding // inferred from electronic annotation ///NM_019105 // GO:0005201 // extrac…		ENST00000375244 // Pfam // IPR002181 // Fibrinogen, alpha/beta/gamma chain, C-terminal globular domain///ENST00000375244 // Pfam // IPR003961 // Fibronectin, type III///ENST00000375244 // Pfam // IPR013111 // EGF-like domain, extracellular///ENST00000383159 // Pfam // IPR002181 // Fibrinogen, alpha/beta/gamma chain, C-terminal globular domain///ENST00000383159 // Pfam // IPR003961 // Fibronectin,…	NM_019105///NM_032470///NR_001284	32	Hs.485104///Hs.708061
8103951	ACSL1	1.51796	0.602131	1.51796	up	0.112379	-0.489752	main	chr4	2180	AK292798|AK296550|AK296826|AK303486|BC050073|D10040|L09229	acyl-CoAsynthetaselong-chainfamilymember1	ACSL1	NM_001286708 // GO:0001676 // long-chain fatty acid metabolic process // inferred from direct assay ///NM_001286708 // GO:0007584 // response to nutrient // inferred from electronic annotation ///NM_001286708 // GO:0008610 // lipid biosynthetic process // inferred from direct assay ///NM_001286708 // GO:0014070 // response to organic cyclic compound // inferred from electronic annotation ///NM_00…	NM_001286708 // GO:0005739 // mitochondrion // inferred from direct assay ///NM_001286708 // GO:0005741 // mitochondrial outer membrane // traceable author statement ///NM_001286708 // GO:0005778 // peroxisomal membrane // inferred from electronic annotation ///NM_001286708 // GO:0005789 // endoplasmic reticulum membrane // traceable author statement ///NM_001286708 // GO:0005886 // plasma membra…	NM_001286708 // GO:0004467 // long-chain fatty acid-CoA ligase activity // inferred from direct assay ///NM_001286708 // GO:0004467 // long-chain fatty acid-CoA ligase activity // traceable author statement ///NM_001286708 // GO:0005524 // ATP binding // inferred from electronic annotation ///NM_001286708 // GO:0000166 // nucleotide binding // inferred from electronic annotation ///NM_001286708 /…	NM_001286708 // GenMAPP // Fatty_Acid_Degradation///NM_001286708 // GenMAPP // Mitochondrial_fatty_acid_betaoxidation///NM_001286710 // GenMAPP // Fatty_Acid_Degradation///NM_001286710 // GenMAPP // Mitochondrial_fatty_acid_betaoxidation///NM_001286711 // GenMAPP // Fatty_Acid_Degradation///NM_001286711 // GenMAPP // Mitochondrial_fatty_acid_betaoxidation///NM_001286712 // GenMAPP // Fatty_Acid_D…	ENST00000281455 // Pfam // IPR000873 // AMP-dependent synthetase/ligase///ENST00000454703 // Pfam // IPR000873 // AMP-dependent synthetase/ligase///ENST00000503407 // Pfam // IPR000873 // AMP-dependent synthetase/ligase///ENST00000504342 // Pfam // IPR000873 // AMP-dependent synthetase/ligase///ENST00000504900 // Pfam // IPR000873 // AMP-dependent synthetase/ligase///ENST00000507295 // Pfam // IP…	NM_001286708///NM_001286710///NM_001286711///NM_001286712///NM_001995	27	Hs.406678
7971511	RNU2-6P	1.51235	0.596797	1.51235	up	0.381491	-0.215306	main	chr13			RNA,U2smallnuclear6,pseudogene	RNU2-6P							23
8045309	CCDC74A|CCDC74B	1.51161	0.596085	1.51161	up	0.512044	-0.0840412	main	chr2	90557///91409	AB299086|AB299087|AK097664|AK297246|AL133619|BC016861|BC067771|BC063387|BC030744	coiled-coildomaincontaining74A|coiled-coildomaincontaining74B	CCDC74A|CCDC74B						NM_001258304///NM_001258305///NM_001258306///NM_001258307///NM_138770///NM_207310	28	Hs.351461///Hs.29383
8046536	HOXD10	1.50606	0.590775	1.50606	up	0.924341	0.333566	main	chr2	3236	BC069619|BC074760|AK309451	homeoboxD10	HOXD10	NM_002148 // GO:0006351 // transcription, DNA-templated // inferred from electronic annotation ///NM_002148 // GO:0007519 // skeletal muscle tissue development // inferred from electronic annotation ///NM_002148 // GO:0008344 // adult locomotory behavior // inferred from electronic annotation ///NM_002148 // GO:0009952 // anterior/posterior pattern specification // inferred from electronic annota…	NM_002148 // GO:0005634 // nucleus // inferred from electronic annotation ///ENST00000249501 // GO:0005634 // nucleus // inferred from electronic annotation ///BC069619 // GO:0005634 // nucleus // inferred from electronic annotation ///BC074760 // GO:0005634 // nucleus // inferred from electronic annotation ///ENST00000490088 // GO:0005634 // nucleus // inferred from electronic annotation ///ENST…	NM_002148 // GO:0003682 // chromatin binding // inferred from electronic annotation ///NM_002148 // GO:0003700 // sequence-specific DNA binding transcription factor activity // inferred from electronic annotation ///NM_002148 // GO:0043565 // sequence-specific DNA binding // inferred from electronic annotation ///NM_002148 // GO:0003677 // DNA binding // inferred from electronic annotation ///ENS…		ENST00000249501 // Pfam // IPR001356 // Homeobox domain	NM_002148	24	Hs.123070
8012906		1.50496	0.589722	1.50496	up	-0.134447	-0.72417	main	chr17											25
8054254	AFF3	1.50293	0.587776	1.50293	up	0.841824	0.254048	main	chr2	3899	AK092327|AK297407|AK308645|BC136579|BC144266|U34360	AF4/FMR2family,member3	AFF3	NM_001025108 // GO:0006351 // transcription, DNA-templated // inferred from electronic annotation ///NM_001025108 // GO:0006355 // regulation of transcription, DNA-templated // inferred from electronic annotation ///NM_001025108 // GO:0034612 // response to tumor necrosis factor // inferred from mutant phenotype ///NM_001025108 // GO:0035116 // embryonic hindlimb morphogenesis // inferred from mu…	NM_001025108 // GO:0005634 // nucleus // inferred from direct assay ///NM_001025108 // GO:0005634 // nucleus // inferred from electronic annotation ///NM_002285 // GO:0005634 // nucleus // inferred from direct assay ///NM_002285 // GO:0005634 // nucleus // inferred from electronic annotation ///XM_005263945 // GO:0005634 // nucleus // inferred from direct assay ///XM_005263945 // GO:0005634 // nu…	NM_001025108 // GO:0003690 // double-stranded DNA binding // inferred from direct assay ///NM_001025108 // GO:0003677 // DNA binding // inferred from electronic annotation ///NM_002285 // GO:0003690 // double-stranded DNA binding // inferred from direct assay ///NM_002285 // GO:0003677 // DNA binding // inferred from electronic annotation ///XM_005263945 // GO:0003690 // double-stranded DNA bindi…		ENST00000317233 // Pfam // IPR007797 // Transcription factor AF4/FMR2///ENST00000409236 // Pfam // IPR007797 // Transcription factor AF4/FMR2///ENST00000409579 // Pfam // IPR007797 // Transcription factor AF4/FMR2	NM_001025108///NM_002285///XM_005263945	30	Hs.444414///Hs.594762///Hs.617645
8122334	ACKR4	-1.50556	-0.590297	1.50556	down	-0.515005	0.0752923	main	chr6	51554	AF110640|AK304461|BC069438	atypicalchemokinereceptor4	ACKR4	NM_016557 // GO:0006898 // receptor-mediated endocytosis // inferred from electronic annotation ///NM_016557 // GO:0006935 // chemotaxis // inferred from electronic annotation ///NM_016557 // GO:0006955 // immune response // traceable author statement ///NM_016557 // GO:0007186 // G-protein coupled receptor signaling pathway // inferred from electronic annotation ///NM_016557 // GO:0070098 // che…	NM_016557 // GO:0005769 // early endosome // inferred from electronic annotation ///NM_016557 // GO:0005886 // plasma membrane // traceable author statement ///NM_016557 // GO:0005887 // integral component of plasma membrane // traceable author statement ///NM_016557 // GO:0055037 // recycling endosome // inferred from electronic annotation ///NM_016557 // GO:0005768 // endosome // inferred from …	NM_016557 // GO:0004950 // chemokine receptor activity // inferred from direct assay ///NM_016557 // GO:0005044 // scavenger receptor activity // inferred from electronic annotation ///NM_016557 // GO:0005515 // protein binding // inferred from physical interaction ///NM_016557 // GO:0019956 // chemokine binding // inferred from electronic annotation ///NM_016557 // GO:0004871 // signal transduce…	NM_016557 // GenMAPP // GPCRDB_Class_A_Rhodopsin-like///NM_178445 // GenMAPP // GPCRDB_Class_A_Rhodopsin-like///ENST00000249887 // GenMAPP // GPCRDB_Class_A_Rhodopsin-like///AF110640 // GenMAPP // GPCRDB_Class_A_Rhodopsin-like///AK304461 // GenMAPP // GPCRDB_Class_A_Rhodopsin-like///BC069438 // GenMAPP // GPCRDB_Class_A_Rhodopsin-like	ENST00000249887 // Pfam // IPR000276 // G protein-coupled receptor, rhodopsin-like///ENST00000249887 // Pfam // IPR019424 // 7TM GPCR, olfactory receptor/chemoreceptor Srsx	NM_016557///NM_178445	20	Hs.310512///Hs.743547///Hs.598856
7965335	DUSP6	-1.50878	-0.593383	1.50878	down	-0.165055	0.428329	main	chr12	1848	AB013382|AB451265|BC003143|BC003562|BC005047|BC037236|BT006895|AB013602	dualspecificityphosphatase6	DUSP6	NM_001946 // GO:0000188 // inactivation of MAPK activity // inferred from direct assay ///NM_001946 // GO:0002224 // toll-like receptor signaling pathway // traceable author statement ///NM_001946 // GO:0002755 // MyD88-dependent toll-like receptor signaling pathway // traceable author statement ///NM_001946 // GO:0002756 // MyD88-independent toll-like receptor signaling pathway // traceable auth…	NM_001946 // GO:0005654 // nucleoplasm // traceable author statement ///NM_001946 // GO:0005737 // cytoplasm // inferred from direct assay ///NM_001946 // GO:0005737 // cytoplasm // inferred from electronic annotation ///ENST00000279488 // GO:0005654 // nucleoplasm // traceable author statement ///ENST00000279488 // GO:0005737 // cytoplasm // inferred from direct assay ///ENST00000279488 // GO:00…	NM_001946 // GO:0004725 // protein tyrosine phosphatase activity // inferred from electronic annotation ///NM_001946 // GO:0017017 // MAP kinase tyrosine/serine/threonine phosphatase activity // inferred from direct assay ///NM_001946 // GO:0004721 // phosphoprotein phosphatase activity // inferred from electronic annotation ///NM_001946 // GO:0008138 // protein tyrosine/serine/threonine phosphat…		ENST00000279488 // Pfam // IPR000340 // Dual specificity phosphatase, catalytic domain///ENST00000279488 // Pfam // IPR001763 // Rhodanese-like domain///ENST00000547291 // Pfam // IPR000242 // Protein-tyrosine phosphatase, receptor/non-receptor type///ENST00000547291 // Pfam // IPR000340 // Dual specificity phosphatase, catalytic domain///ENST00000308385 // Pfam // IPR000340 // Dual specificity p…	NM_001946///NM_022652	26	Hs.298654///Hs.718640///Hs.735755
8097692	EDNRA	-1.51953	-0.603621	1.51953	down	-0.343377	0.260244	main	chr4	1909	AK315931|AY275462|BC022511|D90348|L06622|S67127|AK304451	endothelinreceptortypeA	EDNRA	NM_001957 // GO:0001569 // patterning of blood vessels // inferred from electronic annotation ///NM_001957 // GO:0001666 // response to hypoxia // inferred from electronic annotation ///NM_001957 // GO:0001701 // in utero embryonic development // inferred from electronic annotation ///NM_001957 // GO:0001821 // histamine secretion // inferred from electronic annotation ///NM_001957 // GO:0001934 …	NM_001957 // GO:0005886 // plasma membrane // traceable author statement ///NM_001957 // GO:0005887 // integral component of plasma membrane // traceable author statement ///NM_001957 // GO:0030315 // T-tubule // inferred from electronic annotation ///NM_001957 // GO:0031965 // nuclear membrane // inferred from electronic annotation ///NM_001957 // GO:0005886 // plasma membrane // inferred from e…	NM_001957 // GO:0004435 // phosphatidylinositol phospholipase C activity // traceable author statement ///NM_001957 // GO:0004962 // endothelin receptor activity // non-traceable author statement ///NM_001957 // GO:0005515 // protein binding // inferred from physical interaction ///NM_001957 // GO:0004871 // signal transducer activity // inferred from electronic annotation ///NM_001957 // GO:0004…	NM_001957 // GenMAPP // Prostaglandin_synthesis_regulation///NM_001957 // GenMAPP // GPCRDB_Class_A_Rhodopsin-like///NM_001957 // GenMAPP // GPCRDB_Other///NM_001957 // GenMAPP // Peptide_GPCRs///NR_045958 // GenMAPP // Prostaglandin_synthesis_regulation///NR_045958 // GenMAPP // GPCRDB_Class_A_Rhodopsin-like///NR_045958 // GenMAPP // GPCRDB_Other///NR_045958 // GenMAPP // Peptide_GPCRs///ENST000…	ENST00000324300 // Pfam // IPR000276 // G protein-coupled receptor, rhodopsin-like///ENST00000510697 // Pfam // IPR000276 // G protein-coupled receptor, rhodopsin-like///ENST00000358556 // Pfam // IPR000276 // G protein-coupled receptor, rhodopsin-like///ENST00000506066 // Pfam // IPR000276 // G protein-coupled receptor, rhodopsin-like///ENST00000511804 // Pfam // IPR000276 // G protein-coupled r…	NM_001957///NR_045958///NM_001166055///NM_001256283	24	Hs.183713
7924071	KCNH1	-1.52227	-0.606224	1.52227	down	0.0351624	0.641387	main	chr1	3756	AF078741|AF078742|BC113709|BC143599	potassiumvoltage-gatedchannel,subfamilyH(eag-related),member1	KCNH1	NM_002238 // GO:0000160 // phosphorelay signal transduction system // inferred from electronic annotation ///NM_002238 // GO:0006813 // potassium ion transport // traceable author statement ///NM_002238 // GO:0007268 // synaptic transmission // traceable author statement ///NM_002238 // GO:0007520 // myoblast fusion // traceable author statement ///NM_002238 // GO:0023014 // signal transduction b…	NM_002238 // GO:0005637 // nuclear inner membrane // inferred from electronic annotation ///NM_002238 // GO:0005886 // plasma membrane // traceable author statement ///NM_002238 // GO:0008076 // voltage-gated potassium channel complex // traceable author statement ///NM_002238 // GO:0005634 // nucleus // inferred from electronic annotation ///NM_002238 // GO:0005886 // plasma membrane // inferred…	NM_002238 // GO:0000155 // phosphorelay sensor kinase activity // inferred from electronic annotation ///NM_002238 // GO:0005251 // delayed rectifier potassium channel activity // traceable author statement ///NM_002238 // GO:0005515 // protein binding // inferred from physical interaction ///NM_002238 // GO:0005516 // calmodulin binding // inferred from electronic annotation ///NM_002238 // GO:0…		ENST00000271751 // Pfam // IPR000595 // Cyclic nucleotide-binding domain///ENST00000271751 // Pfam // IPR005821 // Ion transport domain///ENST00000271751 // Pfam // IPR013099 // Two pore domain potassium channel domain///ENST00000271751 // Pfam // IPR013767 // PAS fold///ENST00000367007 // Pfam // IPR000595 // Cyclic nucleotide-binding domain///ENST00000367007 // Pfam // IPR005821 // Ion transpor…	NM_002238///NM_172362	30	Hs.553187
7997381	CENPN	-1.52946	-0.61302	1.52946	down	-0.599071	0.0139494	main	chr16	55839	AK296024|AK298554|BC007334|BC008972	centromereproteinN	CENPN	NM_001100624 // GO:0000278 // mitotic cell cycle // traceable author statement ///NM_001100624 // GO:0006334 // nucleosome assembly // traceable author statement ///NM_001100624 // GO:0007059 // chromosome segregation // inferred from electronic annotation ///NM_001100624 // GO:0007067 // mitotic nuclear division // inferred from electronic annotation ///NM_001100624 // GO:0034080 // centromere-s…	NM_001100624 // GO:0000777 // condensed chromosome kinetochore // inferred from electronic annotation ///NM_001100624 // GO:0005634 // nucleus // inferred from direct assay ///NM_001100624 // GO:0005654 // nucleoplasm // traceable author statement ///NM_001100624 // GO:0005829 // cytosol // traceable author statement ///NM_001100624 // GO:0000775 // chromosome, centromeric region // inferred from…			ENST00000299572 // Pfam // IPR007902 // Centromere protein Chl4/mis15/CENP-N///ENST00000305850 // Pfam // IPR007902 // Centromere protein Chl4/mis15/CENP-N///ENST00000428963 // Pfam // IPR007902 // Centromere protein Chl4/mis15/CENP-N///ENST00000439957 // Pfam // IPR007902 // Centromere protein Chl4/mis15/CENP-N///ENST00000562943 // Pfam // IPR007902 // Centromere protein Chl4/mis15/CENP-N///ENST…	NM_001100624///NM_001100625///NM_001270473///NM_001270474///NM_018455///XM_006721236	32	Hs.726537
7965359	ATP2B1	-1.54555	-0.628119	1.54555	down	-0.21333	0.414789	main	chr12	490	J04027|M95541|M95542	ATPase,Ca++transporting,plasmamembrane1	ATP2B1	NM_001001323 // GO:0006810 // transport // traceable author statement ///NM_001001323 // GO:0007596 // blood coagulation // traceable author statement ///NM_001001323 // GO:0008152 // metabolic process // inferred from electronic annotation ///NM_001001323 // GO:0034220 // ion transmembrane transport // traceable author statement ///NM_001001323 // GO:0055085 // transmembrane transport // traceab…	NM_001001323 // GO:0005886 // plasma membrane // traceable author statement ///NM_001001323 // GO:0005887 // integral component of plasma membrane // traceable author statement ///NM_001001323 // GO:0070062 // extracellular vesicular exosome // inferred from direct assay ///NM_001001323 // GO:0005886 // plasma membrane // inferred from electronic annotation ///NM_001001323 // GO:0016020 // membra…	NM_001001323 // GO:0005388 // calcium-transporting ATPase activity // inferred from electronic annotation ///NM_001001323 // GO:0005515 // protein binding // inferred from physical interaction ///NM_001001323 // GO:0005516 // calmodulin binding // inferred from electronic annotation ///NM_001001323 // GO:0005524 // ATP binding // inferred from electronic annotation ///NM_001001323 // GO:0046872 /…	NM_001001323 // GenMAPP // Calcium_regulation_in_cardiac_cells///NM_001682 // GenMAPP // Calcium_regulation_in_cardiac_cells///ENST00000261173 // GenMAPP // Calcium_regulation_in_cardiac_cells///ENST00000359142 // GenMAPP // Calcium_regulation_in_cardiac_cells///ENST00000393164 // GenMAPP // Calcium_regulation_in_cardiac_cells///ENST00000428670 // GenMAPP // Calcium_regulation_in_cardiac_cells///…	ENST00000261173 // Pfam // IPR004014 // Cation-transporting P-type ATPase, N-terminal///ENST00000261173 // Pfam // IPR006068 // Cation-transporting P-type ATPase, C-terminal///ENST00000261173 // Pfam // IPR008250 // P-type ATPase, A domain///ENST00000261173 // Pfam // IPR022141 // Calcium transporting P-type ATPase, C-terminal, plasma membrane///ENST00000261173 // Pfam // IPR023214 // HAD-like do…	NM_001001323///NM_001682	29	Hs.506276///Hs.607220///Hs.610752///Hs.705540
8143144	PTN	-1.55211	-0.634234	1.55211	down	-0.216925	0.417309	main	chr7	5764	AK290488|BC005916|BT019692|CR450338|D90226|M57399	pleiotrophin	PTN	NM_002825 // GO:0007185 // transmembrane receptor protein tyrosine phosphatase signaling pathway // traceable author statement ///NM_002825 // GO:0007399 // nervous system development // traceable author statement ///NM_002825 // GO:0007612 // learning // inferred from electronic annotation ///NM_002825 // GO:0008284 // positive regulation of cell proliferation // traceable author statement ///NM…	NM_002825 // GO:0005615 // extracellular space // traceable author statement ///NM_002825 // GO:0005783 // endoplasmic reticulum // inferred from direct assay ///NM_002825 // GO:0005576 // extracellular region // inferred from electronic annotation ///XM_005250515 // GO:0005615 // extracellular space // traceable author statement ///XM_005250515 // GO:0005783 // endoplasmic reticulum // inferred …	NM_002825 // GO:0004864 // protein phosphatase inhibitor activity // traceable author statement ///NM_002825 // GO:0008083 // growth factor activity // inferred from electronic annotation ///NM_002825 // GO:0008201 // heparin binding // inferred from electronic annotation ///XM_005250515 // GO:0004864 // protein phosphatase inhibitor activity // traceable author statement ///XM_005250515 // GO:00…		ENST00000348225 // Pfam // IPR020089 // Pleiotrophin/Midkine, N-terminal domain///ENST00000348225 // Pfam // IPR020090 // Pleiotrophin/Midkine, C-terminal domain///ENST00000393083 // Pfam // IPR020089 // Pleiotrophin/Midkine, N-terminal domain///ENST00000393083 // Pfam // IPR020090 // Pleiotrophin/Midkine, C-terminal domain	NM_002825///XM_005250515	27	Hs.371249///Hs.597821///Hs.713732
8063043	UBE2C	-1.55927	-0.640872	1.55927	down	-0.269492	0.371381	main	chr20	11065	BC007656|BC016292|BC028161|BC050736|BT007300|BT020165|BT020166|CR456988|U73379|BC032677	ubiquitin-conjugatingenzymeE2C	UBE2C	NM_001281741 // GO:0000278 // mitotic cell cycle // traceable author statement ///NM_001281741 // GO:0006511 // ubiquitin-dependent protein catabolic process // inferred from direct assay ///NM_001281741 // GO:0007049 // cell cycle // non-traceable author statement ///NM_001281741 // GO:0007051 // spindle organization // non-traceable author statement ///NM_001281741 // GO:0007094 // mitotic spin…	NM_001281741 // GO:0005654 // nucleoplasm // traceable author statement ///NM_001281741 // GO:0005680 // anaphase-promoting complex // inferred from direct assay ///NM_001281741 // GO:0005829 // cytosol // traceable author statement ///NM_001281742 // GO:0005654 // nucleoplasm // traceable author statement ///NM_001281742 // GO:0005680 // anaphase-promoting complex // inferred from direct assay /…	NM_001281741 // GO:0004842 // ubiquitin-protein transferase activity // inferred from direct assay ///NM_001281741 // GO:0005515 // protein binding // inferred from physical interaction ///NM_001281741 // GO:0005524 // ATP binding // inferred from electronic annotation ///NM_001281741 // GO:0016881 // acid-amino acid ligase activity // inferred from electronic annotation ///NM_001281741 // GO:000…		ENST00000352551 // Pfam // IPR000608 // Ubiquitin-conjugating enzyme, E2///ENST00000356455 // Pfam // IPR000608 // Ubiquitin-conjugating enzyme, E2///ENST00000372568 // Pfam // IPR000608 // Ubiquitin-conjugating enzyme, E2///ENST00000405520 // Pfam // IPR000608 // Ubiquitin-conjugating enzyme, E2	NM_001281741///NM_001281742///NM_007019///NM_181799///NM_181800///NM_181801///NR_104036///NR_104037	37	Hs.93002
7909789	TGFB2	-1.55948	-0.641064	1.55948	down	-0.825146	-0.184082	main	chr1	7042	AK295671|AK296504|AK299839|BC096235|BC099635|M19154|AB209842	transforminggrowthfactor,beta2	TGFB2	NM_001135599 // GO:0000902 // cell morphogenesis // inferred from direct assay ///NM_001135599 // GO:0001502 // cartilage condensation // inferred from electronic annotation ///NM_001135599 // GO:0001525 // angiogenesis // traceable author statement ///NM_001135599 // GO:0001654 // eye development // inferred from direct assay ///NM_001135599 // GO:0001666 // response to hypoxia // inferred from …	NM_001135599 // GO:0005576 // extracellular region // inferred from direct assay ///NM_001135599 // GO:0005576 // extracellular region // traceable author statement ///NM_001135599 // GO:0005615 // extracellular space // inferred from direct assay ///NM_001135599 // GO:0030424 // axon // inferred from sequence or structural similarity ///NM_001135599 // GO:0031012 // extracellular matrix // infer…	NM_001135599 // GO:0001540 // beta-amyloid binding // inferred from direct assay ///NM_001135599 // GO:0004702 // receptor signaling protein serine/threonine kinase activity // inferred from direct assay ///NM_001135599 // GO:0005102 // receptor binding // inferred from mutant phenotype ///NM_001135599 // GO:0005114 // type II transforming growth factor beta receptor binding // inferred from dire…		ENST00000366929 // Pfam // IPR001111 // Transforming growth factor-beta, N-terminal///ENST00000366929 // Pfam // IPR001839 // Transforming growth factor-beta, C-terminal///ENST00000366930 // Pfam // IPR001111 // Transforming growth factor-beta, N-terminal///ENST00000366930 // Pfam // IPR001839 // Transforming growth factor-beta, C-terminal	NM_001135599///NM_003238	28	Hs.133379///Hs.595064///Hs.595065///Hs.726819
7907271	FMO2	-1.56239	-0.643754	1.56239	down	-0.35622	0.287534	main	chr1	2327	AK304385|BC005894|BT006979	flavincontainingmonooxygenase2(non-functional)	FMO2	NM_001460 // GO:0006082 // organic acid metabolic process // inferred from direct assay ///NM_001460 // GO:0006739 // NADP metabolic process // inferred from direct assay ///NM_001460 // GO:0006805 // xenobiotic metabolic process // inferred from direct assay ///NM_001460 // GO:0006805 // xenobiotic metabolic process // traceable author statement ///NM_001460 // GO:0009404 // toxin metabolic proc…	NM_001460 // GO:0005789 // endoplasmic reticulum membrane // traceable author statement ///NM_001460 // GO:0016020 // membrane // inferred from direct assay ///NM_001460 // GO:0016021 // integral component of membrane // inferred from electronic annotation ///NM_001460 // GO:0005783 // endoplasmic reticulum // inferred from electronic annotation ///NM_001460 // GO:0005789 // endoplasmic reticulum…	NM_001460 // GO:0004497 // monooxygenase activity // traceable author statement ///NM_001460 // GO:0004499 // N,N-dimethylaniline monooxygenase activity // inferred from direct assay ///NM_001460 // GO:0050660 // flavin adenine dinucleotide binding // inferred from electronic annotation ///NM_001460 // GO:0050661 // NADP binding // inferred from electronic annotation ///NM_001460 // GO:0004497 //…		ENST00000209929 // Pfam // IPR020946 // Flavin monooxygenase-like///ENST00000209929 // Pfam // IPR023753 // Pyridine nucleotide-disulphide oxidoreductase, FAD/NAD(P)-binding domain	NM_001460	32	Hs.144912///Hs.610163///Hs.623040
7969438	LMO7	-1.57202	-0.65262	1.57202	down	0.0404536	0.693073	main	chr13	4008	AF330045|AK304051|FJ711162|AF144237|BC036428	LIMdomain7	LMO7	NM_005358 // GO:0016567 // protein ubiquitination // non-traceable author statement ///NM_005358 // GO:0016337 // single organismal cell-cell adhesion // inferred from electronic annotation ///NM_015842 // GO:0016567 // protein ubiquitination // non-traceable author statement ///NM_015842 // GO:0016337 // single organismal cell-cell adhesion // inferred from electronic annotation ///XM_005266391 …	NM_005358 // GO:0000151 // ubiquitin ligase complex // non-traceable author statement ///NM_005358 // GO:0005634 // nucleus // traceable author statement ///NM_005358 // GO:0005737 // cytoplasm // traceable author statement ///NM_005358 // GO:0005913 // cell-cell adherens junction // inferred from electronic annotation ///NM_005358 // GO:0016324 // apical plasma membrane // inferred from electron…	NM_005358 // GO:0004842 // ubiquitin-protein transferase activity // non-traceable author statement ///NM_005358 // GO:0008270 // zinc ion binding // inferred from electronic annotation ///NM_005358 // GO:0046872 // metal ion binding // inferred from electronic annotation ///NM_005358 // GO:0008022 // protein C-terminus binding // inferred from electronic annotation ///NM_005358 // GO:0042805 // …		ENST00000341547 // Pfam // IPR001478 // PDZ domain///ENST00000341547 // Pfam // IPR001715 // Calponin homology domain///ENST00000341547 // Pfam // IPR001781 // Zinc finger, LIM-type///ENST00000357063 // Pfam // IPR001478 // PDZ domain///ENST00000357063 // Pfam // IPR001715 // Calponin homology domain///ENST00000377499 // Pfam // IPR001478 // PDZ domain///ENST00000377499 // Pfam // IPR001715 // Ca…	NM_005358///NM_015842///XM_005266391///XM_005266397	45	Hs.207631///Hs.612198///Hs.705567
7927631	DKK1	-1.57335	-0.653841	1.57335	down	-1.58837	-0.934533	main	chr10	22943	AF127563|AF177394|AY359005|BC001539|JN966744	dickkopfWNTsignalingpathwayinhibitor1	DKK1	NM_012242 // GO:0000122 // negative regulation of transcription from RNA polymerase II promoter // inferred from direct assay ///NM_012242 // GO:0000122 // negative regulation of transcription from RNA polymerase II promoter // inferred from sequence or structural similarity ///NM_012242 // GO:0000904 // cell morphogenesis involved in differentiation // inferred from electronic annotation ///NM_0…	NM_012242 // GO:0005615 // extracellular space // inferred from direct assay ///NM_012242 // GO:0005886 // plasma membrane // inferred from direct assay ///NM_012242 // GO:0005576 // extracellular region // inferred from electronic annotation ///ENST00000373970 // GO:0005615 // extracellular space // inferred from direct assay ///ENST00000373970 // GO:0005886 // plasma membrane // inferred from d…	NM_012242 // GO:0004871 // signal transducer activity // traceable author statement ///NM_012242 // GO:0005515 // protein binding // inferred from physical interaction ///NM_012242 // GO:0008083 // growth factor activity // traceable author statement ///NM_012242 // GO:0048019 // receptor antagonist activity // inferred from direct assay ///NM_012242 // GO:0050750 // low-density lipoprotein parti…		ENST00000373970 // Pfam // IPR006796 // Dickkopf, N-terminal cysteine-rich	NM_012242	32	Hs.40499
8112731	F2RL2	-1.57373	-0.654192	1.57373	down	-0.341414	0.312778	main	chr5	2151	AK298585|BC093648|BC093650|BX537386|U92971	coagulationfactorII(thrombin)receptor-like2	F2RL2	NM_001256566 // GO:0007596 // blood coagulation // traceable author statement ///NM_001256566 // GO:0008152 // metabolic process // traceable author statement ///NM_001256566 // GO:0009611 // response to wounding // traceable author statement ///NM_001256566 // GO:0030168 // platelet activation // traceable author statement ///NM_001256566 // GO:0070493 // thrombin receptor signaling pathway // i…	NM_001256566 // GO:0005576 // extracellular region // traceable author statement ///NM_001256566 // GO:0005886 // plasma membrane // traceable author statement ///NM_001256566 // GO:0005887 // integral component of plasma membrane // traceable author statement ///NM_001256566 // GO:0016324 // apical plasma membrane // inferred from electronic annotation ///NM_001256566 // GO:0005886 // plasma mem…	NM_001256566 // GO:0004435 // phosphatidylinositol phospholipase C activity // traceable author statement ///NM_001256566 // GO:0005515 // protein binding // inferred from physical interaction ///NM_001256566 // GO:0015057 // thrombin receptor activity // inferred from electronic annotation ///NM_001256566 // GO:0004871 // signal transducer activity // inferred from electronic annotation ///NM_00…	NM_001256566 // GenMAPP // GPCRDB_Class_A_Rhodopsin-like///NM_004101 // GenMAPP // GPCRDB_Class_A_Rhodopsin-like///ENST00000296641 // GenMAPP // GPCRDB_Class_A_Rhodopsin-like///ENST00000504899 // GenMAPP // GPCRDB_Class_A_Rhodopsin-like///AK298585 // GenMAPP // GPCRDB_Class_A_Rhodopsin-like///BC093648 // GenMAPP // GPCRDB_Class_A_Rhodopsin-like///BC093650 // GenMAPP // GPCRDB_Class_A_Rhodopsin-li…	ENST00000296641 // Pfam // IPR000276 // G protein-coupled receptor, rhodopsin-like///ENST00000504899 // Pfam // IPR000276 // G protein-coupled receptor, rhodopsin-like	NM_001256566///NM_004101	28	Hs.42502///Hs.659044
8019842	TYMS	-1.58258	-0.662278	1.58258	down	-0.349682	0.312595	main	chr18	7298	AB062290|AB077208|AK292620|BC002567|BC013919|BC083512|BT006811|AB077207	thymidylatesynthetase	TYMS	NM_001071 // GO:0000082 // G1/S transition of mitotic cell cycle // traceable author statement ///NM_001071 // GO:0000083 // regulation of transcription involved in G1/S transition of mitotic cell cycle // traceable author statement ///NM_001071 // GO:0000278 // mitotic cell cycle // traceable author statement ///NM_001071 // GO:0005976 // polysaccharide metabolic process // inferred from electro…	NM_001071 // GO:0005634 // nucleus // inferred from direct assay ///NM_001071 // GO:0005654 // nucleoplasm // traceable author statement ///NM_001071 // GO:0005730 // nucleolus // inferred from electronic annotation ///NM_001071 // GO:0005737 // cytoplasm // inferred from direct assay ///NM_001071 // GO:0005739 // mitochondrion // inferred from direct assay ///NM_001071 // GO:0005743 // mitochond…	NM_001071 // GO:0000166 // nucleotide binding // inferred from electronic annotation ///NM_001071 // GO:0003729 // mRNA binding // inferred from electronic annotation ///NM_001071 // GO:0004799 // thymidylate synthase activity // traceable author statement ///NM_001071 // GO:0005542 // folic acid binding // inferred from electronic annotation ///NM_001071 // GO:0008144 // drug binding // inferred…	NM_001071 // HumanCyc // P1-PWY///NM_001071 // HumanCyc // PWY0-166///NM_001071 // MetaCyc // 1CMET2-PWY///NM_001071 // MetaCyc // PWY-7210///NM_001071 // MetaCyc // PWY-3841///NM_001071 // MetaCyc // PWY-7198///NM_001071 // MetaCyc // PWY-7199///NM_001071 // MetaCyc // PWY-7184///NM_001071 // MetaCyc // PWY-7187///NM_001071 // MetaCyc // PWY0-166///BC002567 // HumanCyc // P1-PWY///BC002567 // Hu…	ENST00000323224 // Pfam // IPR000398 // Thymidylate synthase///ENST00000323274 // Pfam // IPR000398 // Thymidylate synthase///ENST00000323250 // Pfam // IPR000398 // Thymidylate synthase	NM_001071	29	Hs.369762
7969861	ITGBL1	-1.58591	-0.665309	1.58591	down	-0.513525	0.151784	main	chr13	9358	AB008375|AF072752|AK291340|AK297744|AK298571|AL359052|BC036788	integrin,beta-like1(withEGF-likerepeatdomains)	ITGBL1	NM_001271754 // GO:0007155 // cell adhesion // traceable author statement ///NM_001271754 // GO:0007229 // integrin-mediated signaling pathway // inferred from electronic annotation ///NM_001271755 // GO:0007155 // cell adhesion // traceable author statement ///NM_001271755 // GO:0007229 // integrin-mediated signaling pathway // inferred from electronic annotation ///NM_001271756 // GO:0007155 //…	NM_001271754 // GO:0005576 // extracellular region // inferred from electronic annotation ///NM_001271755 // GO:0005576 // extracellular region // inferred from electronic annotation ///NM_001271756 // GO:0005576 // extracellular region // inferred from electronic annotation ///NM_004791 // GO:0005576 // extracellular region // inferred from electronic annotation ///ENST00000376162 // GO:0005576 …	ENST00000376162 // GO:0005515 // protein binding // inferred from electronic annotation ///ENST00000376180 // GO:0005515 // protein binding // inferred from electronic annotation ///ENST00000545560 // GO:0005515 // protein binding // inferred from electronic annotation		ENST00000376162 // Pfam // IPR013111 // EGF-like domain, extracellular///ENST00000376180 // Pfam // IPR013111 // EGF-like domain, extracellular///ENST00000490242 // Pfam // IPR013111 // EGF-like domain, extracellular///ENST00000545560 // Pfam // IPR013111 // EGF-like domain, extracellular	NM_001271754///NM_001271755///NM_001271756///NM_004791	42	Hs.696554///Hs.609968///Hs.733321///Hs.734767
8064790	RASSF2	-1.5862	-0.665574	1.5862	down	0.364915	1.03049	main	chr20	9770	AK222650|AK291458|AY154470|AY154471|AY154472|BC110385|BC117118|BC117120	Rasassociation(RalGDS/AF-6)domainfamilymember2	RASSF2	NM_014737 // GO:0007049 // cell cycle // inferred from electronic annotation ///NM_014737 // GO:0007165 // signal transduction // inferred from electronic annotation ///NM_170774 // GO:0007049 // cell cycle // inferred from electronic annotation ///NM_170774 // GO:0007165 // signal transduction // inferred from electronic annotation ///ENST00000379376 // GO:0007049 // cell cycle // inferred from …	NM_014737 // GO:0005634 // nucleus // inferred from electronic annotation ///NM_014737 // GO:0005737 // cytoplasm // inferred from electronic annotation ///NM_170774 // GO:0005634 // nucleus // inferred from electronic annotation ///NM_170774 // GO:0005737 // cytoplasm // inferred from electronic annotation ///ENST00000379376 // GO:0005634 // nucleus // inferred from electronic annotation ///ENST…	NM_014737 // GO:0005515 // protein binding // inferred from physical interaction ///NM_170774 // GO:0005515 // protein binding // inferred from physical interaction ///ENST00000379376 // GO:0005515 // protein binding // inferred from physical interaction ///ENST00000379400 // GO:0005515 // protein binding // inferred from physical interaction ///ENST00000478553 // GO:0005515 // protein binding //…		ENST00000379376 // Pfam // IPR000159 // Ras-association///ENST00000379400 // Pfam // IPR000159 // Ras-association	NM_014737///NM_170774	24	Hs.631504
8058857	IGFBP5	-1.6076	-0.684904	1.6076	down	0.316199	1.0011	main	chr2	3488	AF055033|BC011453|BT019706|BT019707|CR456809|M62782|M65062	insulin-likegrowthfactorbindingprotein5	IGFBP5	NM_000599 // GO:0001558 // regulation of cell growth // inferred from electronic annotation ///NM_000599 // GO:0001649 // osteoblast differentiation // inferred from electronic annotation ///NM_000599 // GO:0006006 // glucose metabolic process // inferred from electronic annotation ///NM_000599 // GO:0007165 // signal transduction // non-traceable author statement ///NM_000599 // GO:0010906 // re…	NM_000599 // GO:0005576 // extracellular region // non-traceable author statement ///NM_000599 // GO:0005576 // extracellular region // traceable author statement ///NM_000599 // GO:0016942 // insulin-like growth factor binding protein complex // inferred by curator ///NM_000599 // GO:0005576 // extracellular region // inferred from electronic annotation ///ENST00000233813 // GO:0005576 // extrac…	NM_000599 // GO:0001968 // fibronectin binding // inferred from electronic annotation ///NM_000599 // GO:0005515 // protein binding // inferred from physical interaction ///NM_000599 // GO:0031994 // insulin-like growth factor I binding // inferred from physical interaction ///NM_000599 // GO:0005520 // insulin-like growth factor binding // inferred from electronic annotation ///NM_000599 // GO:0…		ENST00000233813 // Pfam // IPR000716 // Thyroglobulin type-1///ENST00000233813 // Pfam // IPR000867 // Insulin-like growth factor-binding protein, IGFBP	NM_000599	36	Hs.607212///Hs.599281///Hs.613148
8044499	SLC20A1	-1.63007	-0.704933	1.63007	down	-0.343788	0.361146	main	chr2	6574	BC019944|BC075818|L20859|BX647555|AK123420	solutecarrierfamily20(phosphatetransporter),member1	SLC20A1	NM_005415 // GO:0006796 // phosphate-containing compound metabolic process // traceable author statement ///NM_005415 // GO:0006810 // transport // traceable author statement ///NM_005415 // GO:0006811 // ion transport // traceable author statement ///NM_005415 // GO:0007165 // signal transduction // inferred from mutant phenotype ///NM_005415 // GO:0035435 // phosphate ion transmembrane transpor…	NM_005415 // GO:0005886 // plasma membrane // traceable author statement ///NM_005415 // GO:0005887 // integral component of plasma membrane // traceable author statement ///NM_005415 // GO:0016020 // membrane // traceable author statement ///NM_005415 // GO:0005886 // plasma membrane // inferred from electronic annotation ///NM_005415 // GO:0016020 // membrane // inferred from electronic annotat…	NM_005415 // GO:0004871 // signal transducer activity // inferred from mutant phenotype ///NM_005415 // GO:0004872 // receptor activity // traceable author statement ///NM_005415 // GO:0005315 // inorganic phosphate transmembrane transporter activity // inferred from electronic annotation ///NM_005415 // GO:0005316 // high affinity inorganic phosphate:sodium symporter activity // inferred from el…		ENST00000272542 // Pfam // IPR001204 // Phosphate transporter	NM_005415///XM_006712712	41	Hs.187946///Hs.729866
7968417	FRY	-1.63596	-0.710139	1.63596	down	0.144421	0.854559	main	chr13	10129	AK298021	furryhomolog(Drosophila)	FRY		NM_023037 // GO:0000922 // spindle pole // inferred from electronic annotation ///NM_023037 // GO:0005737 // cytoplasm // inferred from electronic annotation ///NM_023037 // GO:0005815 // microtubule organizing center // inferred from electronic annotation ///NM_023037 // GO:0005856 // cytoskeleton // inferred from electronic annotation ///XM_006719749 // GO:0000922 // spindle pole // inferred fr…	ENST00000380250 // GO:0005488 // binding // inferred from electronic annotation			NM_023037///XM_006719749	72	Hs.507669///Hs.718654
7917561	GBP4	-1.63791	-0.711857	1.63791	down	-0.413743	0.298113	main	chr1	115361	AF288814|AL832576|BC070055|BC050625|AK304245	guanylatebindingprotein4	GBP4	NM_052941 // GO:0006184 // GTP catabolic process // inferred from electronic annotation ///ENST00000355754 // GO:0006184 // GTP catabolic process // inferred from electronic annotation ///AF288814 // GO:0006184 // GTP catabolic process // inferred from electronic annotation ///AL832576 // GO:0006184 // GTP catabolic process // inferred from electronic annotation ///BC070055 // GO:0006184 // GTP c…	NM_052941 // GO:0005634 // nucleus // inferred from electronic annotation ///NM_052941 // GO:0005737 // cytoplasm // inferred from electronic annotation ///ENST00000355754 // GO:0005634 // nucleus // inferred from electronic annotation ///ENST00000355754 // GO:0005737 // cytoplasm // inferred from electronic annotation ///AF288814 // GO:0005634 // nucleus // inferred from electronic annotation //…	NM_052941 // GO:0003924 // GTPase activity // inferred from electronic annotation ///NM_052941 // GO:0005525 // GTP binding // inferred from electronic annotation ///NM_052941 // GO:0000166 // nucleotide binding // inferred from electronic annotation ///ENST00000355754 // GO:0003924 // GTPase activity // inferred from electronic annotation ///ENST00000355754 // GO:0005525 // GTP binding // inferr…		ENST00000355754 // Pfam // IPR003191 // Guanylate-binding protein, C-terminal///ENST00000355754 // Pfam // IPR015894 // Guanylate-binding protein, N-terminal	NM_052941	41	Hs.409925
7966026	NUAK1	-1.64917	-0.721739	1.64917	down	-0.103474	0.618265	main	chr12	9891	AK289992|BC152462	NUAKfamily,SNF1-likekinase,1	NUAK1	NM_014840 // GO:0006468 // protein phosphorylation // inferred from electronic annotation ///NM_014840 // GO:0006974 // cellular response to DNA damage stimulus // inferred from electronic annotation ///NM_014840 // GO:0007155 // cell adhesion // inferred from electronic annotation ///NM_014840 // GO:0030155 // regulation of cell adhesion // inferred from direct assay ///NM_014840 // GO:0035507 /…	NM_014840 // GO:0005634 // nucleus // inferred from direct assay ///NM_014840 // GO:0005730 // nucleolus // inferred from direct assay ///NM_014840 // GO:0005737 // cytoplasm // inferred from direct assay ///NM_014840 // GO:0015630 // microtubule cytoskeleton // inferred from direct assay ///NM_014840 // GO:0005634 // nucleus // inferred from electronic annotation ///NM_014840 // GO:0005737 // cy…	NM_014840 // GO:0002039 // p53 binding // inferred from physical interaction ///NM_014840 // GO:0004674 // protein serine/threonine kinase activity // inferred from direct assay ///NM_014840 // GO:0005515 // protein binding // inferred from physical interaction ///NM_014840 // GO:0005524 // ATP binding // inferred from electronic annotation ///NM_014840 // GO:0046872 // metal ion binding // infer…		ENST00000261402 // Pfam // IPR000719 // Protein kinase domain///ENST00000261402 // Pfam // IPR001245 // Serine-threonine/tyrosine-protein kinase catalytic domain///ENST00000261402 // Pfam // IPR010440 // Lipopolysaccharide kinase///ENST00000548902 // Pfam // IPR000719 // Protein kinase domain///ENST00000548902 // Pfam // IPR001245 // Serine-threonine/tyrosine-protein kinase catalytic domain///ENS…	NM_014840	27	Hs.524692///Hs.727337///Hs.743544
7943892	NCAM1	-1.65908	-0.730386	1.65908	down	0.142529	0.872915	main	chr11	4684	AK057509|AK292453|S71824|U63041|BC047244|AK299865	neuralcelladhesionmolecule1	NCAM1	NM_001076682 // GO:0007155 // cell adhesion // inferred from electronic annotation ///NM_001076682 // GO:0007411 // axon guidance // traceable author statement ///NM_001076682 // GO:0019221 // cytokine-mediated signaling pathway // traceable author statement ///NM_001076682 // GO:0030198 // extracellular matrix organization // traceable author statement ///NM_001076682 // GO:0060333 // interferon…	NM_001076682 // GO:0000139 // Golgi membrane // traceable author statement ///NM_001076682 // GO:0005737 // cytoplasm // inferred from direct assay ///NM_001076682 // GO:0005886 // plasma membrane // inferred from direct assay ///NM_001076682 // GO:0005886 // plasma membrane // traceable author statement ///NM_001076682 // GO:0009897 // external side of plasma membrane // inferred from direct ass…	NM_001076682 // GO:0042802 // identical protein binding // inferred from physical interaction ///NM_001242608 // GO:0042802 // identical protein binding // inferred from physical interaction ///ENST00000401611 // GO:0042802 // identical protein binding // inferred from physical interaction ///ENST00000401611 // GO:0005515 // protein binding // inferred from electronic annotation ///ENST0000053104…		ENST00000401611 // Pfam // IPR003961 // Fibronectin, type III///ENST00000401611 // Pfam // IPR013098 // Immunoglobulin I-set///ENST00000401611 // Pfam // IPR013106 // Immunoglobulin V-set domain///ENST00000401611 // Pfam // IPR013151 // Immunoglobulin///ENST00000316851 // Pfam // IPR003961 // Fibronectin, type III///ENST00000316851 // Pfam // IPR013098 // Immunoglobulin I-set///ENST00000316851 //…	NM_001076682///NM_001242608///NM_000615///NM_001242607///NM_181351	25	Hs.503878///Hs.733031
8136248	MEST	-1.69287	-0.759472	1.69287	down	0.30044	1.05991	main	chr7	4232	AK298984|BC002413|BC011908|BC014564|BC018695|BC090049|BT007056|CR457040|D78611|D87367	mesodermspecifictranscript	MEST	NM_001253900 // GO:0007498 // mesoderm development // traceable author statement ///NM_001253900 // GO:0008152 // metabolic process // inferred from electronic annotation ///NM_001253900 // GO:0010883 // regulation of lipid storage // inferred from electronic annotation ///NM_001253900 // GO:0032526 // response to retinoic acid // inferred from electronic annotation ///NM_001253901 // GO:0007498 …	NM_001253900 // GO:0005783 // endoplasmic reticulum // inferred from sequence or structural similarity ///NM_001253900 // GO:0005789 // endoplasmic reticulum membrane // inferred from electronic annotation ///NM_001253900 // GO:0016021 // integral component of membrane // inferred from electronic annotation ///NM_001253900 // GO:0070062 // extracellular vesicular exosome // inferred from direct a…	NM_001253900 // GO:0016787 // hydrolase activity // inferred from electronic annotation ///NM_001253900 // GO:0003824 // catalytic activity // inferred from electronic annotation ///NM_001253901 // GO:0016787 // hydrolase activity // inferred from electronic annotation ///NM_001253901 // GO:0003824 // catalytic activity // inferred from electronic annotation ///NM_001253902 // GO:0016787 // hydro…		ENST00000223215 // Pfam // IPR000073 // Alpha/beta hydrolase fold-1///ENST00000223215 // Pfam // IPR010463 // Protein of unknown function DUF1057///ENST00000378576 // Pfam // IPR000073 // Alpha/beta hydrolase fold-1///ENST00000378576 // Pfam // IPR010463 // Protein of unknown function DUF1057///ENST00000416162 // Pfam // IPR000073 // Alpha/beta hydrolase fold-1///ENST00000416162 // Pfam // IPR010…	NM_001253900///NM_001253901///NM_001253902///NM_002402///NM_177524///NM_177525	17	Hs.270978///Hs.596119
8107100	RGMB	-1.69974	-0.765317	1.69974	down	-0.149146	0.61617	main	chr5	285704	AK074887|AK125284|BC067736	repulsiveguidancemoleculefamilymemberb	RGMB	NM_001012761 // GO:0007155 // cell adhesion // inferred from sequence or structural similarity ///NM_001012761 // GO:0007165 // signal transduction // inferred from sequence or structural similarity ///NM_001012761 // GO:0007411 // axon guidance // traceable author statement ///NM_001012761 // GO:0030509 // BMP signaling pathway // inferred from sequence or structural similarity ///NM_001012761 /…	NM_001012761 // GO:0005793 // endoplasmic reticulum-Golgi intermediate compartment // inferred from sequence or structural similarity ///NM_001012761 // GO:0045121 // membrane raft // inferred from electronic annotation ///NM_001012761 // GO:0046658 // anchored component of plasma membrane // inferred from sequence or structural similarity ///NM_001012761 // GO:0005886 // plasma membrane // infer…	NM_001012761 // GO:0042802 // identical protein binding // inferred from sequence or structural similarity ///NM_001012761 // GO:0042802 // identical protein binding // inferred from electronic annotation ///ENST00000308234 // GO:0042802 // identical protein binding // inferred from sequence or structural similarity ///ENST00000308234 // GO:0042802 // identical protein binding // inferred from el…		ENST00000308234 // Pfam // IPR009496 // Repulsive guidance molecule, C-terminal///ENST00000308234 // Pfam // IPR010536 // Repulsive guidance molecule, N-terminal///ENST00000513185 // Pfam // IPR009496 // Repulsive guidance molecule, C-terminal///ENST00000513185 // Pfam // IPR010536 // Repulsive guidance molecule, N-terminal	NM_001012761	30	Hs.526902///Hs.600209///Hs.607986///Hs.636047
7970763	FLT1	-1.71784	-0.780592	1.71784	down	-0.632309	0.148283	main	chr13	2321	AF063657|AK292936|AK300392|BC039007|DQ836394|DQ836395|EF491868|EU360600|EU368830|EU826561|JF509744|U01134|X51602	fms-relatedtyrosinekinase1	FLT1	NM_001160030 // GO:0001569 // patterning of blood vessels // inferred from electronic annotation ///NM_001160030 // GO:0002040 // sprouting angiogenesis // inferred from electronic annotation ///NM_001160030 // GO:0002548 // monocyte chemotaxis // inferred from direct assay ///NM_001160030 // GO:0007169 // transmembrane receptor protein tyrosine kinase signaling pathway // traceable author statem…	NM_001160030 // GO:0005615 // extracellular space // traceable author statement ///NM_001160030 // GO:0005768 // endosome // inferred from electronic annotation ///NM_001160030 // GO:0005886 // plasma membrane // traceable author statement ///NM_001160030 // GO:0005887 // integral component of plasma membrane // inferred from direct assay ///NM_001160030 // GO:0043235 // receptor complex // infer…	NM_001160030 // GO:0004714 // transmembrane receptor protein tyrosine kinase activity // traceable author statement ///NM_001160030 // GO:0005021 // vascular endothelial growth factor-activated receptor activity // inferred from direct assay ///NM_001160030 // GO:0005021 // vascular endothelial growth factor-activated receptor activity // inferred from mutant phenotype ///NM_001160030 // GO:00055…		ENST00000282397 // Pfam // IPR000719 // Protein kinase domain///ENST00000282397 // Pfam // IPR001245 // Serine-threonine/tyrosine-protein kinase catalytic domain///ENST00000282397 // Pfam // IPR013098 // Immunoglobulin I-set///ENST00000282397 // Pfam // IPR013106 // Immunoglobulin V-set domain///ENST00000282397 // Pfam // IPR013151 // Immunoglobulin///ENST00000539099 // Pfam // IPR013098 // Immun…	NM_001160030///NM_001160031///NM_002019///NM_001159920	35	Hs.594454///Hs.658796
7957298	NAV3	-1.74075	-0.799712	1.74075	down	0.153096	0.952808	main	chr12	89795		neuronnavigator3	NAV3	NM_001024383 // GO:0008152 // metabolic process // inferred from electronic annotation ///NM_014903 // GO:0008152 // metabolic process // inferred from electronic annotation ///XM_006719677 // GO:0008152 // metabolic process // inferred from electronic annotation ///ENST00000397909 // GO:0008152 // metabolic process // inferred from electronic annotation ///ENST00000536525 // GO:0008152 // metabo…	NM_001024383 // GO:0005640 // nuclear outer membrane // inferred from electronic annotation ///NM_001024383 // GO:0005634 // nucleus // inferred from electronic annotation ///NM_001024383 // GO:0005635 // nuclear envelope // inferred from electronic annotation ///NM_001024383 // GO:0016020 // membrane // inferred from electronic annotation ///NM_014903 // GO:0005640 // nuclear outer membrane // i…	NM_001024383 // GO:0000166 // nucleotide binding // inferred from electronic annotation ///NM_001024383 // GO:0017111 // nucleoside-triphosphatase activity // inferred from electronic annotation ///NM_001024383 // GO:0005524 // ATP binding // inferred from electronic annotation ///NM_014903 // GO:0000166 // nucleotide binding // inferred from electronic annotation ///NM_014903 // GO:0017111 // nu…		ENST00000397909 // Pfam // IPR001715 // Calponin homology domain///ENST00000397909 // Pfam // IPR003959 // ATPase, AAA-type, core///ENST00000536525 // Pfam // IPR001715 // Calponin homology domain///ENST00000536525 // Pfam // IPR003959 // ATPase, AAA-type, core///ENST00000549464 // Pfam // IPR001715 // Calponin homology domain///ENST00000550788 // Pfam // IPR003959 // ATPase, AAA-type, core///ENS…	NM_001024383///NM_014903///XM_006719677	46	Hs.655301
8151219		-1.76587	-0.820377	1.76587	down	0.528493	1.34887	main	chr8		BC008624									27
7909503	SERTAD4	-1.78258	-0.833968	1.78258	down	0.0107588	0.844726	main	chr1	56256	AK315386|BC012083	SERTAdomaincontaining4	SERTAD4					ENST00000367012 // Pfam // IPR009263 // SERTA domain	NM_019605	25	Hs.600545///Hs.598841///Hs.734528
8135069	SERPINE1	-1.82893	-0.870997	1.82893	down	-0.788776	0.0822206	main	chr7	5054	AK297728|AK298048|AK316225|BC010860|M16006|AK293248|BX649164	serpinpeptidaseinhibitor,cladeE(nexin,plasminogenactivatorinhibitortype1),member1	SERPINE1	NM_000602 // GO:0001300 // chronological cell aging // inferred from expression pattern ///NM_000602 // GO:0001525 // angiogenesis // inferred from expression pattern ///NM_000602 // GO:0002576 // platelet degranulation // traceable author statement ///NM_000602 // GO:0006351 // transcription, DNA-templated // traceable author statement ///NM_000602 // GO:0006367 // transcription initiation from …	NM_000602 // GO:0005576 // extracellular region // inferred from direct assay ///NM_000602 // GO:0005576 // extracellular region // traceable author statement ///NM_000602 // GO:0005615 // extracellular space // inferred from direct assay ///NM_000602 // GO:0005886 // plasma membrane // traceable author statement ///NM_000602 // GO:0031012 // extracellular matrix // inferred from direct assay ///…	NM_000602 // GO:0002020 // protease binding // inferred from physical interaction ///NM_000602 // GO:0004867 // serine-type endopeptidase inhibitor activity // inferred from direct assay ///NM_000602 // GO:0005102 // receptor binding // inferred from physical interaction ///NM_000602 // GO:0005515 // protein binding // inferred from physical interaction ///NM_000602 // GO:0004867 // serine-type e…	NM_000602 // GenMAPP // TGF_Beta_Signaling_Pathway///NM_000602 // GenMAPP // Blood_Clotting_Cascade///ENST00000223095 // GenMAPP // TGF_Beta_Signaling_Pathway///ENST00000223095 // GenMAPP // Blood_Clotting_Cascade///AK297728 // GenMAPP // TGF_Beta_Signaling_Pathway///AK297728 // GenMAPP // Blood_Clotting_Cascade///AK298048 // GenMAPP // TGF_Beta_Signaling_Pathway///AK298048 // GenMAPP // Blood_Cl…	ENST00000223095 // Pfam // IPR023796 // Serpin domain	NM_000602	33	Hs.414795///Hs.741440
7913566	HTR1D	-1.87596	-0.907627	1.87596	down	0.4269	1.33453	main	chr1	3352	BC007720|M81589	5-hydroxytryptamine(serotonin)receptor1D,Gprotein-coupled	HTR1D	NM_000864 // GO:0007187 // G-protein coupled receptor signaling pathway, coupled to cyclic nucleotide second messenger // traceable author statement ///NM_000864 // GO:0007193 // adenylate cyclase-inhibiting G-protein coupled receptor signaling pathway // inferred from mutant phenotype ///NM_000864 // GO:0007210 // serotonin receptor signaling pathway // inferred from electronic annotation ///NM_…	NM_000864 // GO:0005886 // plasma membrane // traceable author statement ///NM_000864 // GO:0005887 // integral component of plasma membrane // inferred from direct assay ///NM_000864 // GO:0005886 // plasma membrane // inferred from electronic annotation ///NM_000864 // GO:0005887 // integral component of plasma membrane // inferred from electronic annotation ///NM_000864 // GO:0005887 // integr…	NM_000864 // GO:0004993 // serotonin receptor activity // inferred from mutant phenotype ///NM_000864 // GO:0051378 // serotonin binding // inferred from electronic annotation ///NM_000864 // GO:0004871 // signal transducer activity // inferred from electronic annotation ///NM_000864 // GO:0004930 // G-protein coupled receptor activity // inferred from electronic annotation ///NM_000864 // GO:000…	NM_000864 // GenMAPP // GPCRDB_Class_A_Rhodopsin-like///NM_000864 // GenMAPP // Monoamine_GPCRs///ENST00000374619 // GenMAPP // GPCRDB_Class_A_Rhodopsin-like///ENST00000374619 // GenMAPP // Monoamine_GPCRs///BC007720 // GenMAPP // GPCRDB_Class_A_Rhodopsin-like///BC007720 // GenMAPP // Monoamine_GPCRs///M81589 // GenMAPP // GPCRDB_Class_A_Rhodopsin-like///M81589 // GenMAPP // Monoamine_GPCRs	ENST00000374619 // Pfam // IPR000276 // G protein-coupled receptor, rhodopsin-like///ENST00000374619 // Pfam // IPR019424 // 7TM GPCR, olfactory receptor/chemoreceptor Srsx	NM_000864	23	Hs.121482
8112376	CENPK	-1.88804	-0.916891	1.88804	down	-0.0867054	0.830186	main	chr5	64105	AF315941|BC005400|BC008504|AY033646	centromereproteinK	CENPK	NM_001267038 // GO:0000278 // mitotic cell cycle // traceable author statement ///NM_001267038 // GO:0006334 // nucleosome assembly // traceable author statement ///NM_001267038 // GO:0034080 // centromere-specific nucleosome assembly // traceable author statement ///NM_001267038 // GO:0045944 // positive regulation of transcription from RNA polymerase II promoter // inferred from electronic anno…	NM_001267038 // GO:0000777 // condensed chromosome kinetochore // inferred from electronic annotation ///NM_001267038 // GO:0005654 // nucleoplasm // traceable author statement ///NM_001267038 // GO:0005829 // cytosol // traceable author statement ///NM_001267038 // GO:0000775 // chromosome, centromeric region // inferred from electronic annotation ///NM_001267038 // GO:0000776 // kinetochore // …	ENST00000396679 // GO:0005515 // protein binding // inferred from electronic annotation		ENST00000242872 // Pfam // IPR020993 // Centromere protein Cenp-K///ENST00000396679 // Pfam // IPR020993 // Centromere protein Cenp-K///ENST00000505960 // Pfam // IPR020993 // Centromere protein Cenp-K///ENST00000508421 // Pfam // IPR020993 // Centromere protein Cenp-K///ENST00000510693 // Pfam // IPR020993 // Centromere protein Cenp-K///ENST00000510768 // Pfam // IPR020993 // Centromere protein …	NM_001267038///NM_022145///XM_006714668	26	Hs.529778///Hs.663542
7920123	S100A10	-1.94389	-0.958948	1.94389	down	-1.32027	-0.361322	main	chr1	6281	AK291073|BC015973|BC105786|CR542162|M38591|M81457	S100calciumbindingproteinA10	S100A10	NM_002966 // GO:0001765 // membrane raft assembly // inferred from direct assay ///NM_002966 // GO:0006900 // membrane budding // inferred from direct assay ///NM_002966 // GO:0032855 // positive regulation of Rac GTPase activity // inferred from mutant phenotype ///NM_002966 // GO:0051099 // positive regulation of binding // inferred from electronic annotation ///NM_002966 // GO:0051290 // prote…	NM_002966 // GO:0019897 // extrinsic component of plasma membrane // inferred from electronic annotation ///NM_002966 // GO:0045121 // membrane raft // inferred from direct assay ///NM_002966 // GO:0070062 // extracellular vesicular exosome // inferred from direct assay ///ENST00000368809 // GO:0019897 // extrinsic component of plasma membrane // inferred from electronic annotation ///ENST0000036…	NM_002966 // GO:0005509 // calcium ion binding // inferred from electronic annotation ///NM_002966 // GO:0005515 // protein binding // inferred from physical interaction ///NM_002966 // GO:0008289 // lipid binding // inferred from direct assay ///NM_002966 // GO:0042803 // protein homodimerization activity // inferred from direct assay ///NM_002966 // GO:0044325 // ion channel binding // inferred…		ENST00000368809 // Pfam // IPR013787 // S100/CaBP-9k-type, calcium binding, subdomain///ENST00000368811 // Pfam // IPR013787 // S100/CaBP-9k-type, calcium binding, subdomain	NM_002966	28	Hs.143873///Hs.608420
8131803	IL6	-2.02721	-1.01949	2.02721	down	-0.605345	0.41415	main	chr7	3569	BC015511|BT019748|BT019749|CR450296|M14584|M18403|M29150|M54894|AK298013|AK301141|AK298077|JQ250825	interleukin6	IL6	NM_000600 // GO:0001781 // neutrophil apoptotic process // inferred from direct assay ///NM_000600 // GO:0002384 // hepatic immune response // inferred from direct assay ///NM_000600 // GO:0002384 // hepatic immune response // traceable author statement ///NM_000600 // GO:0002446 // neutrophil mediated immunity // inferred by curator ///NM_000600 // GO:0002548 // monocyte chemotaxis // inferred b…	NM_000600 // GO:0005576 // extracellular region // traceable author statement ///NM_000600 // GO:0005615 // extracellular space // inferred from direct assay ///NM_000600 // GO:0005896 // interleukin-6 receptor complex // inferred from direct assay ///NM_000600 // GO:0009897 // external side of plasma membrane // inferred from electronic annotation ///NM_000600 // GO:0005576 // extracellular regi…	NM_000600 // GO:0005125 // cytokine activity // inferred from direct assay ///NM_000600 // GO:0005125 // cytokine activity // non-traceable author statement ///NM_000600 // GO:0005138 // interleukin-6 receptor binding // inferred from physical interaction ///NM_000600 // GO:0005138 // interleukin-6 receptor binding // non-traceable author statement ///NM_000600 // GO:0005515 // protein binding //…	NM_000600 // GenMAPP // Smooth_muscle_contraction///ENST00000258743 // GenMAPP // Smooth_muscle_contraction///ENST00000401630 // GenMAPP // Smooth_muscle_contraction///ENST00000404625 // GenMAPP // Smooth_muscle_contraction///ENST00000406575 // GenMAPP // Smooth_muscle_contraction///ENST00000407492 // GenMAPP // Smooth_muscle_contraction///ENST00000426291 // GenMAPP // Smooth_muscle_contraction//…	ENST00000258743 // Pfam // IPR003573 // Interleukin-6/Interleukin-23/GCSF/MGF///ENST00000401630 // Pfam // IPR003573 // Interleukin-6/Interleukin-23/GCSF/MGF///ENST00000404625 // Pfam // IPR003573 // Interleukin-6/Interleukin-23/GCSF/MGF///ENST00000406575 // Pfam // IPR003573 // Interleukin-6/Interleukin-23/GCSF/MGF///ENST00000407492 // Pfam // IPR003573 // Interleukin-6/Interleukin-23/GCSF/MGF//…	NM_000600	29	Hs.654458
8135218	LRRC17	-2.11395	-1.07994	2.11395	down	0.122087	1.20203	main	chr7	10234	AK290305|AY358889|BC027903|U32907	leucinerichrepeatcontaining17	LRRC17	NM_001031692 // GO:0001649 // osteoblast differentiation // inferred from sequence or structural similarity ///NM_001031692 // GO:0033687 // osteoblast proliferation // inferred from sequence or structural similarity ///NM_001031692 // GO:0045671 // negative regulation of osteoclast differentiation // inferred from sequence or structural similarity ///NM_001031692 // GO:0048539 // bone marrow dev…	NM_001031692 // GO:0005615 // extracellular space // inferred from sequence or structural similarity ///NM_001031692 // GO:0005576 // extracellular region // inferred from electronic annotation ///NM_001031692 // GO:0005615 // extracellular space // inferred from electronic annotation ///NM_005824 // GO:0005615 // extracellular space // inferred from sequence or structural similarity ///NM_005824…	ENST00000249377 // GO:0005515 // protein binding // inferred from electronic annotation ///ENST00000339431 // GO:0005515 // protein binding // inferred from electronic annotation		ENST00000249377 // Pfam // IPR001611 // Leucine-rich repeat///ENST00000339431 // Pfam // IPR001611 // Leucine-rich repeat	NM_001031692///NM_005824	25	Hs.567412
7906919	RGS4	-2.14585	-1.10155	2.14585	down	-0.142704	0.958843	main	chr1	5999	AB209019|AK096204|AK295540|AK296240|AK300832|BC000737|BC051869|DQ346662|DQ346663|DQ346664|EF054877|U27768|AF493928|BT007025	regulatorofG-proteinsignaling4	RGS4	NM_001102445 // GO:0000188 // inactivation of MAPK activity // traceable author statement ///NM_001102445 // GO:0008277 // regulation of G-protein coupled receptor protein signaling pathway // traceable author statement ///NM_001102445 // GO:0038032 // termination of G-protein coupled receptor signaling pathway // inferred from electronic annotation ///NM_001102445 // GO:0043547 // positive regul…	NM_001102445 // GO:0005737 // cytoplasm // not recorded ///NM_001102445 // GO:0005829 // cytosol // inferred from electronic annotation ///NM_001102445 // GO:0005886 // plasma membrane // not recorded ///NM_001102445 // GO:0043234 // protein complex // inferred from electronic annotation ///NM_001102445 // GO:0005737 // cytoplasm // ---///NM_001102445 // GO:0005737 // cytoplasm // inferred from e…	NM_001102445 // GO:0001965 // G-protein alpha-subunit binding // inferred from electronic annotation ///NM_001102445 // GO:0005096 // GTPase activator activity // not recorded ///NM_001102445 // GO:0005516 // calmodulin binding // traceable author statement ///NM_001102445 // GO:0005096 // GTPase activator activity // ---///NM_001102445 // GO:0005096 // GTPase activator activity // traceable auth…	NM_001102445 // GenMAPP // Calcium_regulation_in_cardiac_cells///NM_001102445 // GenMAPP // Smooth_muscle_contraction///NM_001113380 // GenMAPP // Calcium_regulation_in_cardiac_cells///NM_001113380 // GenMAPP // Smooth_muscle_contraction///NM_001113381 // GenMAPP // Calcium_regulation_in_cardiac_cells///NM_001113381 // GenMAPP // Smooth_muscle_contraction///NM_005613 // GenMAPP // Calcium_regulat…	ENST00000367906 // Pfam // IPR000342 // Regulator of G protein signalling domain///ENST00000367909 // Pfam // IPR000342 // Regulator of G protein signalling domain///ENST00000421743 // Pfam // IPR000342 // Regulator of G protein signalling domain///ENST00000527809 // Pfam // IPR000342 // Regulator of G protein signalling domain///ENST00000528938 // Pfam // IPR000342 // Regulator of G protein sign…	NM_001102445///NM_001113380///NM_001113381///NM_005613	28	Hs.386726///Hs.595206///Hs.714067
7921916	RGS5	-2.14868	-1.10345	2.14868	down	0.195829	1.29928	main	chr1	8490	AB008109|AF030108|AF159570|AF493929|BC030059|BX537427	regulatorofG-proteinsignaling5	RGS5	NM_001195303 // GO:0007165 // signal transduction // inferred from electronic annotation ///NM_001195303 // GO:0008277 // regulation of G-protein coupled receptor protein signaling pathway // traceable author statement ///NM_001195303 // GO:0038032 // termination of G-protein coupled receptor signaling pathway // inferred from electronic annotation ///NM_001195303 // GO:0043547 // positive regula…	NM_001195303 // GO:0005737 // cytoplasm // inferred from direct assay ///NM_001195303 // GO:0005886 // plasma membrane // not recorded ///NM_001195303 // GO:0005737 // cytoplasm // inferred from electronic annotation ///NM_001195303 // GO:0005886 // plasma membrane // ---///NM_001195303 // GO:0016020 // membrane // inferred from electronic annotation ///NM_001254748 // GO:0005737 // cytoplasm // …	NM_001195303 // GO:0005096 // GTPase activator activity // not recorded ///NM_001195303 // GO:0005096 // GTPase activator activity // ---///NM_001195303 // GO:0005096 // GTPase activator activity // traceable author statement ///NM_001254748 // GO:0005096 // GTPase activator activity // not recorded ///NM_001254748 // GO:0005096 // GTPase activator activity // ---///NM_001254748 // GO:0005096 // …	NM_001195303 // GenMAPP // Calcium_regulation_in_cardiac_cells///NM_001195303 // GenMAPP // Smooth_muscle_contraction///NM_001254748 // GenMAPP // Calcium_regulation_in_cardiac_cells///NM_001254748 // GenMAPP // Smooth_muscle_contraction///NM_001254749 // GenMAPP // Calcium_regulation_in_cardiac_cells///NM_001254749 // GenMAPP // Smooth_muscle_contraction///NM_003617 // GenMAPP // Calcium_regulat…	ENST00000313961 // Pfam // IPR000342 // Regulator of G protein signalling domain///ENST00000527988 // Pfam // IPR000342 // Regulator of G protein signalling domain///ENST00000530507 // Pfam // IPR000342 // Regulator of G protein signalling domain///ENST00000531476 // Pfam // IPR000342 // Regulator of G protein signalling domain///ENST00000367903 // Pfam // IPR000342 // Regulator of G protein sign…	NM_001195303///NM_001254748///NM_001254749///NM_003617	35	Hs.24950///Hs.677623///Hs.623400
7997139	CALB2	-2.20464	-1.14054	2.20464	down	0.288586	1.42913	main	chr16	794	AK222495|AK222648|AK291096|BC015484	calbindin2	CALB2	NM_001740 // GO:0051480 // cytosolic calcium ion homeostasis // inferred from electronic annotation ///NM_007088 // GO:0051480 // cytosolic calcium ion homeostasis // inferred from electronic annotation ///NR_027910 // GO:0051480 // cytosolic calcium ion homeostasis // inferred from electronic annotation ///ENST00000302628 // GO:0051480 // cytosolic calcium ion homeostasis // inferred from electr…	NM_001740 // GO:0005634 // nucleus // inferred from electronic annotation ///NM_001740 // GO:0005737 // cytoplasm // inferred from direct assay ///NM_001740 // GO:0005921 // gap junction // inferred from electronic annotation ///NM_001740 // GO:0005737 // cytoplasm // inferred from electronic annotation ///NM_007088 // GO:0005634 // nucleus // inferred from electronic annotation ///NM_007088 // G…	NM_001740 // GO:0005509 // calcium ion binding // inferred from electronic annotation ///NM_001740 // GO:0046872 // metal ion binding // inferred from electronic annotation ///NM_007088 // GO:0005509 // calcium ion binding // inferred from electronic annotation ///NM_007088 // GO:0046872 // metal ion binding // inferred from electronic annotation ///NR_027910 // GO:0005509 // calcium ion binding …		ENST00000302628 // Pfam // IPR002048 // EF-hand domain///ENST00000349553 // Pfam // IPR002048 // EF-hand domain///ENST00000490520 // Pfam // IPR002048 // EF-hand domain///ENST00000562305 // Pfam // IPR002048 // EF-hand domain	NM_001740///NM_007088///NR_027910	26	Hs.106857
8021081	SLC14A1	-2.22832	-1.15596	2.22832	down	0.359672	1.51563	main	chr18	6563	AK289608|AK294129|BC050539|HQ709264|U35735|AK091064|AK123681|AK295268	solutecarrierfamily14(ureatransporter),member1(Kiddbloodgroup)	SLC14A1	NM_001128588 // GO:0006833 // water transport // inferred from electronic annotation ///NM_001128588 // GO:0015840 // urea transport // traceable author statement ///NM_001128588 // GO:0055085 // transmembrane transport // traceable author statement ///NM_001128588 // GO:0071918 // urea transmembrane transport // inferred from direct assay ///NM_001128588 // GO:0006810 // transport // inferred fr…	NM_001128588 // GO:0005886 // plasma membrane // traceable author statement ///NM_001128588 // GO:0005887 // integral component of plasma membrane // inferred from direct assay ///NM_001128588 // GO:0016323 // basolateral plasma membrane // inferred from electronic annotation ///NM_001128588 // GO:0005886 // plasma membrane // inferred from electronic annotation ///NM_001128588 // GO:0005887 // i…	NM_001128588 // GO:0005372 // water transmembrane transporter activity // inferred from electronic annotation ///NM_001128588 // GO:0015204 // urea transmembrane transporter activity // traceable author statement ///NM_001128588 // GO:0015265 // urea channel activity // inferred from direct assay ///NM_001128588 // GO:0015204 // urea transmembrane transporter activity // inferred from electronic …		ENST00000321925 // Pfam // IPR004937 // Urea transporter///ENST00000402943 // Pfam // IPR004937 // Urea transporter///ENST00000415427 // Pfam // IPR004937 // Urea transporter///ENST00000502059 // Pfam // IPR004937 // Urea transporter///ENST00000586056 // Pfam // IPR004937 // Urea transporter///ENST00000588179 // Pfam // IPR004937 // Urea transporter///ENST00000589700 // Pfam // IPR004937 // Urea …	NM_001128588///NM_001146036///NM_001146037///NM_015865	21	Hs.101307///Hs.600667
7922343	TNFSF4	-2.51248	-1.32911	2.51248	down	0.532237	1.86135	main	chr1	7292	AK297932|BC041663|D90224|CR542033|AK056011	tumornecrosisfactor(ligand)superfamily,member4	TNFSF4	ENST00000367718 // GO:0002215 // defense response to nematode // inferred from sequence or structural similarity ///ENST00000367718 // GO:0002526 // acute inflammatory response // inferred from sequence or structural similarity ///ENST00000367718 // GO:0002726 // positive regulation of T cell cytokine production // inferred from sequence or structural similarity ///ENST00000367718 // GO:0002819 /…	ENST00000367718 // GO:0005615 // extracellular space // inferred from direct assay ///ENST00000367718 // GO:0005887 // integral component of plasma membrane // non-traceable author statement ///ENST00000367718 // GO:0009986 // cell surface // inferred from direct assay ///ENST00000367718 // GO:0016020 // membrane // inferred from electronic annotation ///ENST00000367718 // GO:0005615 // extracell…	ENST00000367718 // GO:0005102 // receptor binding // traceable author statement ///ENST00000367718 // GO:0005125 // cytokine activity // inferred from electronic annotation ///ENST00000367718 // GO:0005164 // tumor necrosis factor receptor binding // inferred from electronic annotation ///ENST00000367718 // GO:0032813 // tumor necrosis factor receptor superfamily binding // inferred from sequence…		ENST00000367718 // Pfam // IPR006052 // Tumour necrosis factor domain///ENST00000281834 // Pfam // IPR006052 // Tumour necrosis factor domain	NM_003326///NM_001297562	30	Hs.181097
7922337	TNFSF18	-2.57715	-1.36578	2.57715	down	0.324281	1.69006	main	chr1	8995	AF117713|AF125303|AY358868|BC069319|BC093986|BC112032	tumornecrosisfactor(ligand)superfamily,member18	TNFSF18	NM_005092 // GO:0002309 // T cell proliferation involved in immune response // inferred from sequence or structural similarity ///NM_005092 // GO:0007165 // signal transduction // traceable author statement ///NM_005092 // GO:0007267 // cell-cell signaling // traceable author statement ///NM_005092 // GO:0033209 // tumor necrosis factor-mediated signaling pathway // inferred from sequence or stru…	NM_005092 // GO:0005615 // extracellular space // inferred from electronic annotation ///NM_005092 // GO:0005886 // plasma membrane // inferred from electronic annotation ///NM_005092 // GO:0009986 // cell surface // inferred from sequence or structural similarity ///NM_005092 // GO:0016021 // integral component of membrane // inferred from electronic annotation ///NM_005092 // GO:0009986 // cell…	NM_005092 // GO:0005102 // receptor binding // traceable author statement ///NM_005092 // GO:0005125 // cytokine activity // inferred from electronic annotation ///NM_005092 // GO:0005164 // tumor necrosis factor receptor binding // inferred from electronic annotation ///NM_005092 // GO:0032813 // tumor necrosis factor receptor superfamily binding // inferred from sequence or structural similarit…		ENST00000404377 // Pfam // IPR006052 // Tumour necrosis factor domain	NM_005092	27	Hs.248197
8006433	CCL2	-3.29789	-1.72154	3.29789	down	-1.25071	0.470827	main	chr17	6347	BC009716|BT007329|M24545|M26683|M28226|AK311308	chemokine(C-Cmotif)ligand2	CCL2	NM_002982 // GO:0000165 // MAPK cascade // inferred from mutant phenotype ///NM_002982 // GO:0001525 // angiogenesis // traceable author statement ///NM_002982 // GO:0001666 // response to hypoxia // inferred from electronic annotation ///NM_002982 // GO:0001938 // positive regulation of endothelial cell proliferation // inferred from electronic annotation ///NM_002982 // GO:0002548 // monocyte c…	NM_002982 // GO:0005576 // extracellular region // inferred from direct assay ///NM_002982 // GO:0005576 // extracellular region // traceable author statement ///NM_002982 // GO:0005615 // extracellular space // inferred from electronic annotation ///NM_002982 // GO:0005737 // cytoplasm // inferred from electronic annotation ///NM_002982 // GO:0043025 // neuronal cell body // inferred from electr…	NM_002982 // GO:0004672 // protein kinase activity // traceable author statement ///NM_002982 // GO:0005102 // receptor binding // traceable author statement ///NM_002982 // GO:0008009 // chemokine activity // inferred from electronic annotation ///NM_002982 // GO:0008201 // heparin binding // inferred from electronic annotation ///NM_002982 // GO:0031727 // CCR2 chemokine receptor binding // inf…		ENST00000225831 // Pfam // IPR001811 // Chemokine interleukin-8-like domain///ENST00000580907 // Pfam // IPR001811 // Chemokine interleukin-8-like domain	NM_002982	25	Hs.303649///Hs.595481

## Sheet: Endo IV_ P4 vs veh
9b. Differentially expressed in stage IV (Endo IV), in P4 vs vehicle.
Transcripts Cluster Id	genesymbol	FC ([Endo IV-P] vs [Endo IV-Veh])	Log FC ([Endo IV-P] vs [Endo IV-Veh])	FC (abs) ([Endo IV-P] vs [Endo IV-Veh])	Regulation ([Endo IV-P] vs [Endo IV-Veh])	[Endo IV-P](normalized)	[Endo IV-Veh](normalized)	category	ChromosomeNumber	entrezgene	genbank	genedescription	genesymbol	GO_biological_process	GO_cellular_component	GO_molecular_function	pathway	protein_domains	refseq	total_probes	unigene
7907271	FMO2	1.99218	0.994347	1.99218	up	1.28188	0.287534	main	chr1	2327	AK304385|BC005894|BT006979	flavincontainingmonooxygenase2(non-functional)	FMO2	NM_001460 // GO:0006082 // organic acid metabolic process // inferred from direct assay ///NM_001460 // GO:0006739 // NADP metabolic process // inferred from direct assay ///NM_001460 // GO:0006805 // xenobiotic metabolic process // inferred from direct assay ///NM_001460 // GO:0006805 // xenobiotic metabolic process // traceable author statement ///NM_001460 // GO:0009404 // toxin metabolic proc…	NM_001460 // GO:0005789 // endoplasmic reticulum membrane // traceable author statement ///NM_001460 // GO:0016020 // membrane // inferred from direct assay ///NM_001460 // GO:0016021 // integral component of membrane // inferred from electronic annotation ///NM_001460 // GO:0005783 // endoplasmic reticulum // inferred from electronic annotation ///NM_001460 // GO:0005789 // endoplasmic reticulum…	NM_001460 // GO:0004497 // monooxygenase activity // traceable author statement ///NM_001460 // GO:0004499 // N,N-dimethylaniline monooxygenase activity // inferred from direct assay ///NM_001460 // GO:0050660 // flavin adenine dinucleotide binding // inferred from electronic annotation ///NM_001460 // GO:0050661 // NADP binding // inferred from electronic annotation ///NM_001460 // GO:0004497 //…		ENST00000209929 // Pfam // IPR020946 // Flavin monooxygenase-like///ENST00000209929 // Pfam // IPR023753 // Pyridine nucleotide-disulphide oxidoreductase, FAD/NAD(P)-binding domain	NM_001460	32	Hs.144912///Hs.610163///Hs.623040
7908459	CFH	1.93033	0.94885	1.93033	up	-1.24397	-2.19282	main	chr1	3075	AK226113|BC037285|BC110643|M17517|AK291395|BC142699	complementfactorH	CFH	NM_001014975 // GO:0006956 // complement activation // traceable author statement ///NM_001014975 // GO:0006957 // complement activation, alternative pathway // inferred from electronic annotation ///NM_001014975 // GO:0030449 // regulation of complement activation // traceable author statement ///NM_001014975 // GO:0045087 // innate immune response // traceable author statement ///NM_001014975 /…	NM_001014975 // GO:0005576 // extracellular region // traceable author statement ///NM_001014975 // GO:0005615 // extracellular space // traceable author statement ///NM_001014975 // GO:0072562 // blood microparticle // inferred from direct assay ///NM_001014975 // GO:0005576 // extracellular region // inferred from electronic annotation ///ENST00000466229 // GO:0005576 // extracellular region //…	NM_001014975 // GO:0005515 // protein binding // inferred from physical interaction ///NM_001014975 // GO:0008201 // heparin binding // inferred from direct assay ///NM_001014975 // GO:0043395 // heparan sulfate proteoglycan binding // inferred from direct assay ///ENST00000466229 // GO:0005515 // protein binding // inferred from physical interaction ///ENST00000466229 // GO:0008201 // heparin bi…		ENST00000367429 // Pfam // IPR000436 // Sushi/SCR/CCP///ENST00000359637 // Pfam // IPR000436 // Sushi/SCR/CCP	NM_001014975///NM_000186	26	Hs.363396
7965873	IGF1	1.84771	0.88574	1.84771	up	-1.26721	-2.15295	main	chr12	3479	BC148266|BC152321|CR541861|M11568|M27544|M29644|M37484|X00173	insulin-likegrowthfactor1(somatomedinC)	IGF1	NM_000618 // GO:0001501 // skeletal system development // traceable author statement ///NM_000618 // GO:0001775 // cell activation // inferred from direct assay ///NM_000618 // GO:0001974 // blood vessel remodeling // inferred from electronic annotation ///NM_000618 // GO:0002576 // platelet degranulation // traceable author statement ///NM_000618 // GO:0006260 // DNA replication // traceable aut…	NM_000618 // GO:0005576 // extracellular region // non-traceable author statement ///NM_000618 // GO:0005576 // extracellular region // traceable author statement ///NM_000618 // GO:0005615 // extracellular space // inferred from direct assay ///NM_000618 // GO:0005886 // plasma membrane // traceable author statement ///NM_000618 // GO:0016942 // insulin-like growth factor binding protein complex…	NM_000618 // GO:0005158 // insulin receptor binding // inferred from physical interaction ///NM_000618 // GO:0005159 // insulin-like growth factor receptor binding // inferred from physical interaction ///NM_000618 // GO:0005178 // integrin binding // inferred from direct assay ///NM_000618 // GO:0005179 // hormone activity // inferred from direct assay ///NM_000618 // GO:0005515 // protein bindi…		ENST00000307046 // Pfam // IPR016179 // Insulin-like///ENST00000337514 // Pfam // IPR016179 // Insulin-like///ENST00000392905 // Pfam // IPR016179 // Insulin-like///ENST00000424202 // Pfam // IPR016179 // Insulin-like///ENST00000456098 // Pfam // IPR016179 // Insulin-like///ENST00000392904 // Pfam // IPR016179 // Insulin-like	NM_000618///NM_001111283///NM_001111284///NM_001111285///XM_005268835	32	Hs.160562///Hs.604258///Hs.624759///Hs.708628
8043995	IL1R1	1.82469	0.867649	1.82469	up	-0.905693	-1.77334	main	chr2	3554	BC067506|BC067507|BC067508|BC075062|BC075063|M27492	interleukin1receptor,typeI	IL1R1	NM_000877 // GO:0006955 // immune response // traceable author statement ///NM_000877 // GO:0007166 // cell surface receptor signaling pathway // traceable author statement ///NM_000877 // GO:0050727 // regulation of inflammatory response // inferred from electronic annotation ///NM_000877 // GO:0070498 // interleukin-1-mediated signaling pathway // inferred from direct assay ///NM_000877 // GO:0…	NM_000877 // GO:0005576 // extracellular region // inferred from electronic annotation ///NM_000877 // GO:0005886 // plasma membrane // traceable author statement ///NM_000877 // GO:0005887 // integral component of plasma membrane // traceable author statement ///NM_000877 // GO:0009986 // cell surface // inferred from electronic annotation ///NM_000877 // GO:0016020 // membrane // inferred from …	NM_000877 // GO:0002020 // protease binding // inferred from electronic annotation ///NM_000877 // GO:0004871 // signal transducer activity // traceable author statement ///NM_000877 // GO:0004888 // transmembrane signaling receptor activity // traceable author statement ///NM_000877 // GO:0004908 // interleukin-1 receptor activity // inferred from direct assay ///NM_000877 // GO:0004909 // inter…	NM_000877 // GenMAPP // Hypertrophy_model///NM_001288706 // GenMAPP // Hypertrophy_model///XM_005263929 // GenMAPP // Hypertrophy_model///XR_244889 // GenMAPP // Hypertrophy_model///ENST00000409288 // GenMAPP // Hypertrophy_model///ENST00000409329 // GenMAPP // Hypertrophy_model///ENST00000409589 // GenMAPP // Hypertrophy_model///ENST00000409929 // GenMAPP // Hypertrophy_model///ENST00000410023 /…	ENST00000409288 // Pfam // IPR000157 // Toll/interleukin-1 receptor homology (TIR) domain///ENST00000409288 // Pfam // IPR013098 // Immunoglobulin I-set///ENST00000409329 // Pfam // IPR000157 // Toll/interleukin-1 receptor homology (TIR) domain///ENST00000409329 // Pfam // IPR013098 // Immunoglobulin I-set///ENST00000409589 // Pfam // IPR013098 // Immunoglobulin I-set///ENST00000409929 // Pfam //…	NM_000877///NM_001288706///XM_005263929///XR_244889	27	Hs.701982///Hs.710940
8157524	TLR4	1.61408	0.690708	1.61408	up	0.0525486	-0.638159	main	chr9	7099	AB445638|AK290053|AK293068|BC117422|U88880|U93091|AK303730	toll-likereceptor4	TLR4	NM_003266 // GO:0000187 // activation of MAPK activity // inferred from sequence or structural similarity ///NM_003266 // GO:0002224 // toll-like receptor signaling pathway // traceable author statement ///NM_003266 // GO:0002322 // B cell proliferation involved in immune response // inferred from electronic annotation ///NM_003266 // GO:0002537 // nitric oxide production involved in inflammatory…	NM_003266 // GO:0005737 // cytoplasm // inferred from direct assay ///NM_003266 // GO:0005886 // plasma membrane // inferred from direct assay ///NM_003266 // GO:0005886 // plasma membrane // traceable author statement ///NM_003266 // GO:0005887 // integral component of plasma membrane // inferred from direct assay ///NM_003266 // GO:0009897 // external side of plasma membrane // inferred from di…	NM_003266 // GO:0001530 // lipopolysaccharide binding // inferred from mutant phenotype ///NM_003266 // GO:0001530 // lipopolysaccharide binding // non-traceable author statement ///NM_003266 // GO:0001875 // lipopolysaccharide receptor activity // inferred from direct assay ///NM_003266 // GO:0004872 // receptor activity // traceable author statement ///NM_003266 // GO:0004888 // transmembrane s…		ENST00000355622 // Pfam // IPR000157 // Toll/interleukin-1 receptor homology (TIR) domain///ENST00000355622 // Pfam // IPR001611 // Leucine-rich repeat///ENST00000394487 // Pfam // IPR000157 // Toll/interleukin-1 receptor homology (TIR) domain///ENST00000394487 // Pfam // IPR001611 // Leucine-rich repeat	NM_003266///NM_138554///NM_138557	36	Hs.174312
7961514	MGP	1.58893	0.668051	1.58893	up	-0.0148311	-0.682882	main	chr12	4256	AY542304|BC005272|BC070314|BC093078|BT006733|CR450358|M58549|AK310040	matrixGlaprotein	MGP	NM_000900 // GO:0001502 // cartilage condensation // traceable author statement ///NM_000900 // GO:0001503 // ossification // inferred from electronic annotation ///NM_000900 // GO:0030154 // cell differentiation // inferred from electronic annotation ///NM_000900 // GO:0030500 // regulation of bone mineralization // inferred from electronic annotation ///NM_000900 // GO:0001503 // ossification /…	NM_000900 // GO:0005578 // proteinaceous extracellular matrix // traceable author statement ///NM_000900 // GO:0031012 // extracellular matrix // inferred from direct assay ///NM_000900 // GO:0070062 // extracellular vesicular exosome // inferred from direct assay ///NM_000900 // GO:0005576 // extracellular region // inferred from electronic annotation ///NM_000900 // GO:0031012 // extracellular …	NM_000900 // GO:0005201 // extracellular matrix structural constituent // traceable author statement ///NM_000900 // GO:0005509 // calcium ion binding // inferred from electronic annotation ///NM_000900 // GO:0008147 // structural constituent of bone // traceable author statement ///NM_001190839 // GO:0005201 // extracellular matrix structural constituent // traceable author statement ///NM_00119…		ENST00000228938 // Pfam // IPR000294 // Gamma-carboxyglutamic acid-rich (GLA) domain///ENST00000539261 // Pfam // IPR000294 // Gamma-carboxyglutamic acid-rich (GLA) domain	NM_000900///NM_001190839	29	Hs.365706
8089145	ABI3BP	1.58321	0.662855	1.58321	up	-0.0293151	-0.69217	main	chr3	25890	AB056106|AK299938|BC030221|BX648726|AK025204|AL833204	ABIfamily,member3(NESH)bindingprotein	ABI3BP	NM_015429 // GO:0010811 // positive regulation of cell-substrate adhesion // inferred from electronic annotation ///NM_015429 // GO:0030198 // extracellular matrix organization // inferred from electronic annotation ///ENST00000284322 // GO:0010811 // positive regulation of cell-substrate adhesion // inferred from electronic annotation ///ENST00000284322 // GO:0030198 // extracellular matrix orga…	NM_015429 // GO:0005614 // interstitial matrix // inferred from electronic annotation ///NM_015429 // GO:0005615 // extracellular space // inferred from direct assay ///NM_015429 // GO:0031012 // extracellular matrix // inferred from direct assay ///NM_015429 // GO:0005576 // extracellular region // inferred from electronic annotation ///NM_015429 // GO:0031012 // extracellular matrix // inferred…	NM_015429 // GO:0005518 // collagen binding // inferred from electronic annotation ///NM_015429 // GO:0008201 // heparin binding // inferred from electronic annotation ///NM_015429 // GO:0005539 // glycosaminoglycan binding // inferred from electronic annotation ///ENST00000284322 // GO:0005518 // collagen binding // inferred from electronic annotation ///ENST00000284322 // GO:0008201 // heparin …		ENST00000284322 // Pfam // IPR003961 // Fibronectin, type III///ENST00000471714 // Pfam // IPR003961 // Fibronectin, type III///ENST00000495591 // Pfam // IPR003961 // Fibronectin, type III	NM_015429	40	Hs.477015///Hs.737268
7933204	C10orf10	1.58203	0.66178	1.58203	up	-0.0270824	-0.688863	main	chr10	11067	AB022718|AB025244|AK300839|BC011402	chromosome10openreadingframe10	C10orf10		NM_007021 // GO:0005739 // mitochondrion // inferred from direct assay ///NM_007021 // GO:0005739 // mitochondrion // inferred from electronic annotation ///ENST00000298295 // GO:0005739 // mitochondrion // inferred from direct assay ///ENST00000298295 // GO:0005739 // mitochondrion // inferred from electronic annotation ///ENST00000448778 // GO:0005739 // mitochondrion // inferred from direct as…				NM_007021	25	Hs.93675
8101659	SPARCL1	1.51471	0.599038	1.51471	up	-0.610905	-1.20994	main	chr4	8404	AK316533|AY513278|BC010383|BC033721|AK298039|AK300956|AK304494|AK294335|AK304628	SPARC-like1(hevin)	SPARCL1	NM_001128310 // GO:0007165 // signal transduction // inferred from electronic annotation ///NM_001291976 // GO:0007165 // signal transduction // inferred from electronic annotation ///NM_004684 // GO:0007165 // signal transduction // inferred from electronic annotation ///ENST00000282470 // GO:0007165 // signal transduction // inferred from electronic annotation ///ENST00000418378 // GO:0007165 /…	NM_001128310 // GO:0005578 // proteinaceous extracellular matrix // inferred from electronic annotation ///NM_001128310 // GO:0005615 // extracellular space // inferred from direct assay ///NM_001128310 // GO:0070062 // extracellular vesicular exosome // inferred from direct assay ///NM_001128310 // GO:0005576 // extracellular region // inferred from electronic annotation ///NM_001128310 // GO:00…	NM_001128310 // GO:0005509 // calcium ion binding // inferred from electronic annotation ///NM_001128310 // GO:0046872 // metal ion binding // inferred from electronic annotation ///NM_001291976 // GO:0005509 // calcium ion binding // inferred from electronic annotation ///NM_001291976 // GO:0046872 // metal ion binding // inferred from electronic annotation ///NM_004684 // GO:0005509 // calcium …		ENST00000282470 // Pfam // IPR002350 // Kazal domain///ENST00000282470 // Pfam // IPR015369 // Follistatin/Osteonectin EGF domain///ENST00000282470 // Pfam // IPR019577 // SPARC/Testican, calcium-binding domain///ENST00000418378 // Pfam // IPR002350 // Kazal domain///ENST00000418378 // Pfam // IPR015369 // Follistatin/Osteonectin EGF domain///ENST00000418378 // Pfam // IPR019577 // SPARC/Testican…	NM_001128310///NM_001291976///NM_004684///NM_001291977	37	Hs.62886///Hs.593087///Hs.740129
8111490	PRLR	1.49986	0.584824	1.49986	up	-1.27546	-1.86029	main	chr5	5618	AF166329|AF416618|AF416619|AF492470|AF493068|AF493069|BC059392|GU133399|M31661|AF349939	prolactinreceptor	PRLR	NM_000949 // GO:0006694 // steroid biosynthetic process // non-traceable author statement ///NM_000949 // GO:0007166 // cell surface receptor signaling pathway // non-traceable author statement ///NM_000949 // GO:0007171 // activation of transmembrane receptor protein tyrosine kinase activity // inferred from direct assay ///NM_000949 // GO:0007566 // embryo implantation // traceable author state…	NM_000949 // GO:0005576 // extracellular region // inferred from electronic annotation ///NM_000949 // GO:0005886 // plasma membrane // traceable author statement ///NM_000949 // GO:0009986 // cell surface // inferred from direct assay ///NM_000949 // GO:0016021 // integral component of membrane // inferred from electronic annotation ///NM_000949 // GO:0031904 // endosome lumen // traceable autho…	NM_000949 // GO:0004925 // prolactin receptor activity // non-traceable author statement ///NM_000949 // GO:0005515 // protein binding // inferred from physical interaction ///NM_000949 // GO:0017046 // peptide hormone binding // inferred from physical interaction ///NM_000949 // GO:0042803 // protein homodimerization activity // non-traceable author statement ///NM_000949 // GO:0042978 // ornith…	NM_000949 // GenMAPP // Ovarian_Infertility_Genes///NM_001204314 // GenMAPP // Ovarian_Infertility_Genes///NM_001204315 // GenMAPP // Ovarian_Infertility_Genes///NM_001204316 // GenMAPP // Ovarian_Infertility_Genes///NM_001204317 // GenMAPP // Ovarian_Infertility_Genes///NM_001204318 // GenMAPP // Ovarian_Infertility_Genes///NR_037910 // GenMAPP // Ovarian_Infertility_Genes///ENST00000310101 // G…	ENST00000310101 // Pfam // IPR015152 // Growth hormone/erythropoietin receptor, ligand binding///ENST00000310101 // Pfam // IPR015321 // Interleukin-6 receptor alpha, binding///ENST00000348262 // Pfam // IPR015152 // Growth hormone/erythropoietin receptor, ligand binding///ENST00000348262 // Pfam // IPR015321 // Interleukin-6 receptor alpha, binding///ENST00000513753 // Pfam // IPR015152 // Growt…	NM_000949///NM_001204314///NM_001204315///NM_001204316///NM_001204317///NM_001204318///NR_037910	25	Hs.368587///Hs.629448
8125919	FKBP5	1.48982	0.575138	1.48982	up	0.318638	-0.2565	main	chr6	2289	AF194172|AK302704|AK303356|BC042605|BC111050|U71321|HM245391	FK506bindingprotein5	FKBP5	NM_001145775 // GO:0000413 // protein peptidyl-prolyl isomerization // inferred from direct assay ///NM_001145775 // GO:0000413 // protein peptidyl-prolyl isomerization // inferred from electronic annotation ///NM_001145775 // GO:0006457 // protein folding // traceable author statement ///NM_001145775 // GO:0061077 // chaperone-mediated protein folding // inferred from direct assay ///NM_00114577…	NM_001145775 // GO:0005634 // nucleus // inferred from direct assay ///NM_001145775 // GO:0005730 // nucleolus // inferred from direct assay ///NM_001145775 // GO:0005789 // endoplasmic reticulum membrane // not recorded ///NM_001145775 // GO:0070062 // extracellular vesicular exosome // inferred from direct assay ///NM_001145775 // GO:0005634 // nucleus // inferred from electronic annotation ///…	NM_001145775 // GO:0003755 // peptidyl-prolyl cis-trans isomerase activity // inferred from direct assay ///NM_001145775 // GO:0005528 // FK506 binding // not recorded ///NM_001145775 // GO:0031072 // heat shock protein binding // inferred from physical interaction ///NM_001145775 // GO:0003755 // peptidyl-prolyl cis-trans isomerase activity // inferred from electronic annotation ///NM_001145775 …		ENST00000357266 // Pfam // IPR001179 // Peptidyl-prolyl cis-trans isomerase, FKBP-type, domain///ENST00000357266 // Pfam // IPR001440 // Tetratricopeptide TPR1///ENST00000536438 // Pfam // IPR001179 // Peptidyl-prolyl cis-trans isomerase, FKBP-type, domain///ENST00000536438 // Pfam // IPR001440 // Tetratricopeptide TPR1///ENST00000539068 // Pfam // IPR001179 // Peptidyl-prolyl cis-trans isomerase…	NM_001145775///NM_001145776///NM_004117///NM_001145777	39	Hs.407190
8104570	FAM105A	1.47762	0.563276	1.47762	up	0.304583	-0.258692	main	chr5	54491	AL512750|BC011524	familywithsequencesimilarity105,memberA	FAM105A						NM_019018	33	Hs.155085///Hs.593998///Hs.598242///Hs.710400
8069676	ADAMTS1	1.47502	0.560734	1.47502	up	-0.204564	-0.765298	main	chr21	9510	AF060152|AF170084|AF207664|BC036515|AK023795	ADAMmetallopeptidasewiththrombospondintype1motif,1	ADAMTS1	NM_006988 // GO:0001542 // ovulation from ovarian follicle // inferred from electronic annotation ///NM_006988 // GO:0001822 // kidney development // inferred from electronic annotation ///NM_006988 // GO:0006508 // proteolysis // inferred from electronic annotation ///NM_006988 // GO:0007229 // integrin-mediated signaling pathway // traceable author statement ///NM_006988 // GO:0008285 // negati…	NM_006988 // GO:0005604 // basement membrane // inferred from electronic annotation ///NM_006988 // GO:0005737 // cytoplasm // inferred from direct assay ///NM_006988 // GO:0031410 // cytoplasmic vesicle // inferred from electronic annotation ///NM_006988 // GO:0005576 // extracellular region // inferred from electronic annotation ///NM_006988 // GO:0005578 // proteinaceous extracellular matrix /…	NM_006988 // GO:0004222 // metalloendopeptidase activity // inferred from electronic annotation ///NM_006988 // GO:0008201 // heparin binding // inferred from electronic annotation ///NM_006988 // GO:0008237 // metallopeptidase activity // traceable author statement ///NM_006988 // GO:0008270 // zinc ion binding // inferred from electronic annotation ///NM_006988 // GO:0008233 // peptidase activi…		ENST00000284984 // Pfam // IPR000884 // Thrombospondin, type 1 repeat///ENST00000284984 // Pfam // IPR001590 // Peptidase M12B, ADAM/reprolysin///ENST00000284984 // Pfam // IPR002870 // Peptidase M12B, propeptide///ENST00000284984 // Pfam // IPR010294 // ADAM-TS Spacer 1	NM_006988	34	Hs.643357///Hs.211485///Hs.706436
8092970	APOD	1.4631	0.549033	1.4631	up	-0.832234	-1.38127	main	chr3	347	BC007402|BT019860|BT019861|CR456838|CR541773|J02611|AK294523	apolipoproteinD	APOD	NM_001647 // GO:0000302 // response to reactive oxygen species // inferred from direct assay ///NM_001647 // GO:0001525 // angiogenesis // non-traceable author statement ///NM_001647 // GO:0006006 // glucose metabolic process // inferred from direct assay ///NM_001647 // GO:0006629 // lipid metabolic process // inferred from direct assay ///NM_001647 // GO:0006869 // lipid transport // non-tracea…	NM_001647 // GO:0005576 // extracellular region // non-traceable author statement ///NM_001647 // GO:0005615 // extracellular space // inferred from direct assay ///NM_001647 // GO:0005783 // endoplasmic reticulum // inferred from sequence or structural similarity ///NM_001647 // GO:0022626 // cytosolic ribosome // inferred from sequence or structural similarity ///NM_001647 // GO:0030425 // dend…	NM_001647 // GO:0005319 // lipid transporter activity // non-traceable author statement ///NM_001647 // GO:0005515 // protein binding // inferred from physical interaction ///NM_001647 // GO:0015485 // cholesterol binding // inferred from direct assay ///NM_001647 // GO:0005215 // transporter activity // inferred from electronic annotation ///NM_001647 // GO:0008289 // lipid binding // inferred f…		ENST00000343267 // Pfam // IPR000566 // Lipocalin/cytosolic fatty-acid binding domain///ENST00000343267 // Pfam // IPR005657 // Triabin, pallidipin/procalin///ENST00000421243 // Pfam // IPR000566 // Lipocalin/cytosolic fatty-acid binding domain///ENST00000421243 // Pfam // IPR005657 // Triabin, pallidipin/procalin///ENST00000453131 // Pfam // IPR000566 // Lipocalin/cytosolic fatty-acid binding do…	NM_001647	28	Hs.522555
7964631	FAM19A2	1.44505	0.531117	1.44505	up	0.351053	-0.180064	main	chr12	338811	AK123580|AY325115|BC028403|BC040286	familywithsequencesimilarity19(chemokine(C-Cmotif)-like),memberA2	FAM19A2		NM_178539 // GO:0005737 // cytoplasm // inferred from electronic annotation ///ENST00000416284 // GO:0005737 // cytoplasm // inferred from electronic annotation ///ENST00000549379 // GO:0005737 // cytoplasm // inferred from electronic annotation ///ENST00000550003 // GO:0005737 // cytoplasm // inferred from electronic annotation ///ENST00000551619 // GO:0005737 // cytoplasm // inferred from elect…			ENST00000416284 // Pfam // IPR020350 // Chemokine-like protein, FAM19A2///ENST00000549379 // Pfam // IPR020350 // Chemokine-like protein, FAM19A2///ENST00000550003 // Pfam // IPR020350 // Chemokine-like protein, FAM19A2///ENST00000551619 // Pfam // IPR020350 // Chemokine-like protein, FAM19A2///ENST00000552075 // Pfam // IPR020350 // Chemokine-like protein, FAM19A2	NM_178539	29	Hs.269745///Hs.602099///Hs.604626///Hs.662643
7997642	CRISPLD2	1.43754	0.523602	1.43754	up	-0.263609	-0.787211	main	chr16	83716	AY358790|BC063012|AK027395	cysteine-richsecretoryproteinLCCLdomaincontaining2	CRISPLD2	NM_031476 // GO:0030198 // extracellular matrix organization // inferred from electronic annotation ///NM_031476 // GO:0030324 // lung development // inferred from electronic annotation ///NM_031476 // GO:0060325 // face morphogenesis // inferred from mutant phenotype ///ENST00000262424 // GO:0030198 // extracellular matrix organization // inferred from electronic annotation ///ENST00000262424 //…	NM_031476 // GO:0005576 // extracellular region // inferred from electronic annotation ///NM_031476 // GO:0030133 // transport vesicle // inferred from direct assay ///NM_031476 // GO:0031012 // extracellular matrix // inferred from electronic annotation ///ENST00000262424 // GO:0005576 // extracellular region // inferred from electronic annotation ///ENST00000262424 // GO:0030133 // transport ve…	NM_031476 // GO:0008201 // heparin binding // inferred from electronic annotation ///NM_031476 // GO:0005539 // glycosaminoglycan binding // inferred from electronic annotation ///ENST00000262424 // GO:0008201 // heparin binding // inferred from electronic annotation ///ENST00000262424 // GO:0005539 // glycosaminoglycan binding // inferred from electronic annotation ///ENST00000567845 // GO:00082…		ENST00000262424 // Pfam // IPR004043 // LCCL domain///ENST00000262424 // Pfam // IPR014044 // CAP domain///ENST00000567845 // Pfam // IPR004043 // LCCL domain///ENST00000567845 // Pfam // IPR014044 // CAP domain///ENST00000564567 // Pfam // IPR004043 // LCCL domain///ENST00000564567 // Pfam // IPR014044 // CAP domain///ENST00000563066 // Pfam // IPR004043 // LCCL domain///ENST00000563066 // Pfam …	NM_031476	28	Hs.513779///Hs.617091
8111941	HMGCS1	-1.49185	-0.577107	1.49185	down	-0.923341	-0.346234	main	chr5	3157	BC083514|BT007302|L25798|AK025736|BX537620	3-hydroxy-3-methylglutaryl-CoAsynthase1(soluble)	HMGCS1	NM_001098272 // GO:0001101 // response to acid // inferred from electronic annotation ///NM_001098272 // GO:0001889 // liver development // inferred from electronic annotation ///NM_001098272 // GO:0006629 // lipid metabolic process // non-traceable author statement ///NM_001098272 // GO:0006695 // cholesterol biosynthetic process // traceable author statement ///NM_001098272 // GO:0007420 // bra…	NM_001098272 // GO:0005634 // nucleus // inferred from direct assay ///NM_001098272 // GO:0005730 // nucleolus // inferred from direct assay ///NM_001098272 // GO:0005737 // cytoplasm // inferred from direct assay ///NM_001098272 // GO:0005829 // cytosol // traceable author statement ///NM_001098272 // GO:0005886 // plasma membrane // inferred from direct assay ///NM_001098272 // GO:0005737 // cy…	NM_001098272 // GO:0004421 // hydroxymethylglutaryl-CoA synthase activity // inferred from electronic annotation ///NM_001098272 // GO:0008144 // drug binding // inferred from electronic annotation ///NM_001098272 // GO:0016853 // isomerase activity // inferred from electronic annotation ///NM_001098272 // GO:0042803 // protein homodimerization activity // inferred from electronic annotation ///N…	NM_001098272 // GenMAPP // Cholesterol_Biosynthesis///NM_002130 // GenMAPP // Cholesterol_Biosynthesis///NM_002130 // HumanCyc // PWY-922///ENST00000325110 // GenMAPP // Cholesterol_Biosynthesis///ENST00000433297 // GenMAPP // Cholesterol_Biosynthesis///BC083514 // GenMAPP // Cholesterol_Biosynthesis///BT007302 // GenMAPP // Cholesterol_Biosynthesis///L25798 // GenMAPP // Cholesterol_Biosynthesis…	ENST00000325110 // Pfam // IPR013528 // Hydroxymethylglutaryl-coenzyme A synthase, N-terminal///ENST00000325110 // Pfam // IPR013746 // Hydroxymethylglutaryl-coenzyme A synthase C-terminal domain///ENST00000433297 // Pfam // IPR013528 // Hydroxymethylglutaryl-coenzyme A synthase, N-terminal///ENST00000433297 // Pfam // IPR013746 // Hydroxymethylglutaryl-coenzyme A synthase C-terminal domain	NM_001098272///NM_002130	34	Hs.397729///Hs.741287///Hs.602526

## Sheet: Endo IV_ E2+P4 vs Veh
9c. Differentially expressed in stage IV (Endo IV), in E2+P4 vs vehicle.
Transcripts Cluster Id	genesymbol	FC ([Endo IV-EP] vs [Endo IV-Veh])	Log FC ([Endo IV-EP] vs [Endo IV-Veh])	FC (abs) ([Endo IV-EP] vs [Endo IV-Veh])	Regulation ([Endo IV-EP] vs [Endo IV-Veh])	FC ([Endo IV-P] vs [Endo IV-Veh])	[Endo IV-EP](normalized)	[Endo IV-Veh](normalized)	category	ChromosomeNumber	entrezgene	genbank	genedescription	genesymbol	GO_biological_process	GO_cellular_component	GO_molecular_function	pathway	protein_domains	refseq	total_probes	unigene
8101659	SPARCL1	29.3988	4.87769	29.3988	up	1.51471	3.66774	-1.20994	main	chr4	8404	AK316533|AY513278|BC010383|BC033721|AK298039|AK300956|AK304494|AK294335|AK304628	SPARC-like1(hevin)	SPARCL1	NM_001128310 // GO:0007165 // signal transduction // inferred from electronic annotation ///NM_001291976 // GO:0007165 // signal transduction // inferred from electronic annotation ///NM_004684 // GO:0007165 // signal transduction // inferred from electronic annotation ///ENST00000282470 // GO:0007165 // signal transduction // inferred from electronic annotation ///ENST00000418378 // GO:0007165 /…	NM_001128310 // GO:0005578 // proteinaceous extracellular matrix // inferred from electronic annotation ///NM_001128310 // GO:0005615 // extracellular space // inferred from direct assay ///NM_001128310 // GO:0070062 // extracellular vesicular exosome // inferred from direct assay ///NM_001128310 // GO:0005576 // extracellular region // inferred from electronic annotation ///NM_001128310 // GO:00…	NM_001128310 // GO:0005509 // calcium ion binding // inferred from electronic annotation ///NM_001128310 // GO:0046872 // metal ion binding // inferred from electronic annotation ///NM_001291976 // GO:0005509 // calcium ion binding // inferred from electronic annotation ///NM_001291976 // GO:0046872 // metal ion binding // inferred from electronic annotation ///NM_004684 // GO:0005509 // calcium …		ENST00000282470 // Pfam // IPR002350 // Kazal domain///ENST00000282470 // Pfam // IPR015369 // Follistatin/Osteonectin EGF domain///ENST00000282470 // Pfam // IPR019577 // SPARC/Testican, calcium-binding domain///ENST00000418378 // Pfam // IPR002350 // Kazal domain///ENST00000418378 // Pfam // IPR015369 // Follistatin/Osteonectin EGF domain///ENST00000418378 // Pfam // IPR019577 // SPARC/Testican…	NM_001128310///NM_001291976///NM_004684///NM_001291977	37	Hs.62886///Hs.593087///Hs.740129
8089145	ABI3BP	17.6196	4.13911	17.6196	up	1.58321	3.44694	-0.69217	main	chr3	25890	AB056106|AK299938|BC030221|BX648726|AK025204|AL833204	ABIfamily,member3(NESH)bindingprotein	ABI3BP	NM_015429 // GO:0010811 // positive regulation of cell-substrate adhesion // inferred from electronic annotation ///NM_015429 // GO:0030198 // extracellular matrix organization // inferred from electronic annotation ///ENST00000284322 // GO:0010811 // positive regulation of cell-substrate adhesion // inferred from electronic annotation ///ENST00000284322 // GO:0030198 // extracellular matrix orga…	NM_015429 // GO:0005614 // interstitial matrix // inferred from electronic annotation ///NM_015429 // GO:0005615 // extracellular space // inferred from direct assay ///NM_015429 // GO:0031012 // extracellular matrix // inferred from direct assay ///NM_015429 // GO:0005576 // extracellular region // inferred from electronic annotation ///NM_015429 // GO:0031012 // extracellular matrix // inferred…	NM_015429 // GO:0005518 // collagen binding // inferred from electronic annotation ///NM_015429 // GO:0008201 // heparin binding // inferred from electronic annotation ///NM_015429 // GO:0005539 // glycosaminoglycan binding // inferred from electronic annotation ///ENST00000284322 // GO:0005518 // collagen binding // inferred from electronic annotation ///ENST00000284322 // GO:0008201 // heparin …		ENST00000284322 // Pfam // IPR003961 // Fibronectin, type III///ENST00000471714 // Pfam // IPR003961 // Fibronectin, type III///ENST00000495591 // Pfam // IPR003961 // Fibronectin, type III	NM_015429	40	Hs.477015///Hs.737268
7965873	IGF1	17.296	4.11236	17.296	up	1.84771	1.95942	-2.15295	main	chr12	3479	BC148266|BC152321|CR541861|M11568|M27544|M29644|M37484|X00173	insulin-likegrowthfactor1(somatomedinC)	IGF1	NM_000618 // GO:0001501 // skeletal system development // traceable author statement ///NM_000618 // GO:0001775 // cell activation // inferred from direct assay ///NM_000618 // GO:0001974 // blood vessel remodeling // inferred from electronic annotation ///NM_000618 // GO:0002576 // platelet degranulation // traceable author statement ///NM_000618 // GO:0006260 // DNA replication // traceable aut…	NM_000618 // GO:0005576 // extracellular region // non-traceable author statement ///NM_000618 // GO:0005576 // extracellular region // traceable author statement ///NM_000618 // GO:0005615 // extracellular space // inferred from direct assay ///NM_000618 // GO:0005886 // plasma membrane // traceable author statement ///NM_000618 // GO:0016942 // insulin-like growth factor binding protein complex…	NM_000618 // GO:0005158 // insulin receptor binding // inferred from physical interaction ///NM_000618 // GO:0005159 // insulin-like growth factor receptor binding // inferred from physical interaction ///NM_000618 // GO:0005178 // integrin binding // inferred from direct assay ///NM_000618 // GO:0005179 // hormone activity // inferred from direct assay ///NM_000618 // GO:0005515 // protein bindi…		ENST00000307046 // Pfam // IPR016179 // Insulin-like///ENST00000337514 // Pfam // IPR016179 // Insulin-like///ENST00000392905 // Pfam // IPR016179 // Insulin-like///ENST00000424202 // Pfam // IPR016179 // Insulin-like///ENST00000456098 // Pfam // IPR016179 // Insulin-like///ENST00000392904 // Pfam // IPR016179 // Insulin-like	NM_000618///NM_001111283///NM_001111284///NM_001111285///XM_005268835	32	Hs.160562///Hs.604258///Hs.624759///Hs.708628
8122099	ENPP1	10.98	3.45681	10.98	up	1.39138	2.56866	-0.888148	main	chr6	5167	BC059375|D12485|M57736|BX537580	ectonucleotidepyrophosphatase/phosphodiesterase1	ENPP1	NM_006208 // GO:0006091 // generation of precursor metabolites and energy // inferred from direct assay ///NM_006208 // GO:0006200 // ATP catabolic process // inferred from sequence or structural similarity ///NM_006208 // GO:0006766 // vitamin metabolic process // traceable author statement ///NM_006208 // GO:0006767 // water-soluble vitamin metabolic process // traceable author statement ///NM_…	NM_006208 // GO:0005615 // extracellular space // inferred from direct assay ///NM_006208 // GO:0005765 // lysosomal membrane // inferred from direct assay ///NM_006208 // GO:0005886 // plasma membrane // inferred from direct assay ///NM_006208 // GO:0005886 // plasma membrane // traceable author statement ///NM_006208 // GO:0005887 // integral component of plasma membrane // inferred from sequen…	NM_006208 // GO:0003676 // nucleic acid binding // inferred from electronic annotation ///NM_006208 // GO:0004528 // phosphodiesterase I activity // inferred from sequence or structural similarity ///NM_006208 // GO:0004551 // nucleotide diphosphatase activity // inferred from direct assay ///NM_006208 // GO:0004551 // nucleotide diphosphatase activity // traceable author statement ///NM_006208 /…		ENST00000360971 // Pfam // IPR001212 // Somatomedin B domain///ENST00000360971 // Pfam // IPR001604 // DNA/RNA non-specific endonuclease///ENST00000360971 // Pfam // IPR002591 // Type I phosphodiesterase/nucleotide pyrophosphatase/phosphate transferase///ENST00000513998 // Pfam // IPR001212 // Somatomedin B domain///ENST00000513998 // Pfam // IPR002591 // Type I phosphodiesterase/nucleotide pyrop…	NM_006208	34	Hs.527295///Hs.453381///Hs.671580
8155864	RORB	10.3272	3.36838	10.3272	up	1.31059	2.71748	-0.650898	main	chr9	6096	AB307695|BC051830|BC093772|BC093774|BX647070|HQ709186	RAR-relatedorphanreceptorB	RORB	NM_006914 // GO:0006355 // regulation of transcription, DNA-templated // traceable author statement ///NM_006914 // GO:0006367 // transcription initiation from RNA polymerase II promoter // traceable author statement ///NM_006914 // GO:0007601 // visual perception // inferred from electronic annotation ///NM_006914 // GO:0010467 // gene expression // traceable author statement ///NM_006914 // GO:…	NM_006914 // GO:0005634 // nucleus // inferred from sequence or structural similarity ///NM_006914 // GO:0005654 // nucleoplasm // traceable author statement ///NM_006914 // GO:0005634 // nucleus // inferred from electronic annotation ///ENST00000376896 // GO:0005634 // nucleus // inferred from sequence or structural similarity ///ENST00000376896 // GO:0005654 // nucleoplasm // traceable author s…	NM_006914 // GO:0003700 // sequence-specific DNA binding transcription factor activity // inferred from sequence or structural similarity ///NM_006914 // GO:0003707 // steroid hormone receptor activity // inferred from electronic annotation ///NM_006914 // GO:0004879 // ligand-activated sequence-specific DNA binding RNA polymerase II transcription factor activity // inferred from electronic annot…		ENST00000376896 // Pfam // IPR000536 // Nuclear hormone receptor, ligand-binding, core///ENST00000376896 // Pfam // IPR001628 // Zinc finger, nuclear hormone receptor-type///ENST00000396204 // Pfam // IPR000536 // Nuclear hormone receptor, ligand-binding, core///ENST00000396204 // Pfam // IPR001628 // Zinc finger, nuclear hormone receptor-type	NM_006914	38	Hs.494178///Hs.592803///Hs.655676
7977933	SLC7A8	8.56932	3.09918	8.56932	up	1.12117	2.60189	-0.497289	main	chr14	23428	AB037669|AF087908|AF087911|AF171669|AK094550|AK296702|AK300384|AL365342|AL365343|AL365344|AL365345|AL365346|AL365414|BC052250	solutecarrierfamily7(aminoacidtransporterlightchain,Lsystem),member8	SLC7A8	NM_001267036 // GO:0006520 // cellular amino acid metabolic process // traceable author statement ///NM_001267036 // GO:0006810 // transport // traceable author statement ///NM_001267036 // GO:0006811 // ion transport // traceable author statement ///NM_001267036 // GO:0006865 // amino acid transport // inferred from direct assay ///NM_001267036 // GO:0006865 // amino acid transport // traceable …	NM_001267036 // GO:0005737 // cytoplasm // inferred from electronic annotation ///NM_001267036 // GO:0005886 // plasma membrane // inferred from direct assay ///NM_001267036 // GO:0005886 // plasma membrane // traceable author statement ///NM_001267036 // GO:0005887 // integral component of plasma membrane // traceable author statement ///NM_001267036 // GO:0016323 // basolateral plasma membrane …	NM_001267036 // GO:0005515 // protein binding // inferred from physical interaction ///NM_001267036 // GO:0015101 // organic cation transmembrane transporter activity // inferred from direct assay ///NM_001267036 // GO:0015171 // amino acid transmembrane transporter activity // not recorded ///NM_001267036 // GO:0015171 // amino acid transmembrane transporter activity // inferred from direct assa…		ENST00000316902 // Pfam // IPR004841 // Amino acid permease/ SLC12A domain///ENST00000339733 // Pfam // IPR004841 // Amino acid permease/ SLC12A domain///ENST00000422941 // Pfam // IPR004841 // Amino acid permease/ SLC12A domain///ENST00000453702 // Pfam // IPR004841 // Amino acid permease/ SLC12A domain///ENST00000469263 // Pfam // IPR004841 // Amino acid permease/ SLC12A domain///ENST0000052970…	NM_001267036///NM_001267037///NM_012244///NM_182728///NR_049767	42	Hs.596643///Hs.722598///Hs.735363
8043995	IL1R1	8.54497	3.09508	8.54497	up	1.82469	1.32173	-1.77334	main	chr2	3554	BC067506|BC067507|BC067508|BC075062|BC075063|M27492	interleukin1receptor,typeI	IL1R1	NM_000877 // GO:0006955 // immune response // traceable author statement ///NM_000877 // GO:0007166 // cell surface receptor signaling pathway // traceable author statement ///NM_000877 // GO:0050727 // regulation of inflammatory response // inferred from electronic annotation ///NM_000877 // GO:0070498 // interleukin-1-mediated signaling pathway // inferred from direct assay ///NM_000877 // GO:0…	NM_000877 // GO:0005576 // extracellular region // inferred from electronic annotation ///NM_000877 // GO:0005886 // plasma membrane // traceable author statement ///NM_000877 // GO:0005887 // integral component of plasma membrane // traceable author statement ///NM_000877 // GO:0009986 // cell surface // inferred from electronic annotation ///NM_000877 // GO:0016020 // membrane // inferred from …	NM_000877 // GO:0002020 // protease binding // inferred from electronic annotation ///NM_000877 // GO:0004871 // signal transducer activity // traceable author statement ///NM_000877 // GO:0004888 // transmembrane signaling receptor activity // traceable author statement ///NM_000877 // GO:0004908 // interleukin-1 receptor activity // inferred from direct assay ///NM_000877 // GO:0004909 // inter…	NM_000877 // GenMAPP // Hypertrophy_model///NM_001288706 // GenMAPP // Hypertrophy_model///XM_005263929 // GenMAPP // Hypertrophy_model///XR_244889 // GenMAPP // Hypertrophy_model///ENST00000409288 // GenMAPP // Hypertrophy_model///ENST00000409329 // GenMAPP // Hypertrophy_model///ENST00000409589 // GenMAPP // Hypertrophy_model///ENST00000409929 // GenMAPP // Hypertrophy_model///ENST00000410023 /…	ENST00000409288 // Pfam // IPR000157 // Toll/interleukin-1 receptor homology (TIR) domain///ENST00000409288 // Pfam // IPR013098 // Immunoglobulin I-set///ENST00000409329 // Pfam // IPR000157 // Toll/interleukin-1 receptor homology (TIR) domain///ENST00000409329 // Pfam // IPR013098 // Immunoglobulin I-set///ENST00000409589 // Pfam // IPR013098 // Immunoglobulin I-set///ENST00000409929 // Pfam //…	NM_000877///NM_001288706///XM_005263929///XR_244889	27	Hs.701982///Hs.710940
7908459	CFH	6.96368	2.79985	6.96368	up	1.93033	0.607026	-2.19282	main	chr1	3075	AK226113|BC037285|BC110643|M17517|AK291395|BC142699	complementfactorH	CFH	NM_001014975 // GO:0006956 // complement activation // traceable author statement ///NM_001014975 // GO:0006957 // complement activation, alternative pathway // inferred from electronic annotation ///NM_001014975 // GO:0030449 // regulation of complement activation // traceable author statement ///NM_001014975 // GO:0045087 // innate immune response // traceable author statement ///NM_001014975 /…	NM_001014975 // GO:0005576 // extracellular region // traceable author statement ///NM_001014975 // GO:0005615 // extracellular space // traceable author statement ///NM_001014975 // GO:0072562 // blood microparticle // inferred from direct assay ///NM_001014975 // GO:0005576 // extracellular region // inferred from electronic annotation ///ENST00000466229 // GO:0005576 // extracellular region //…	NM_001014975 // GO:0005515 // protein binding // inferred from physical interaction ///NM_001014975 // GO:0008201 // heparin binding // inferred from direct assay ///NM_001014975 // GO:0043395 // heparan sulfate proteoglycan binding // inferred from direct assay ///ENST00000466229 // GO:0005515 // protein binding // inferred from physical interaction ///ENST00000466229 // GO:0008201 // heparin bi…		ENST00000367429 // Pfam // IPR000436 // Sushi/SCR/CCP///ENST00000359637 // Pfam // IPR000436 // Sushi/SCR/CCP	NM_001014975///NM_000186	26	Hs.363396
8138231	THSD7A	6.1796	2.62751	6.1796	up	1.06255	2.35902	-0.268491	main	chr7	221981		thrombospondin,typeI,domaincontaining7A	THSD7A	NM_015204 // GO:0001525 // angiogenesis // inferred from electronic annotation ///NM_015204 // GO:0030154 // cell differentiation // inferred from electronic annotation ///ENST00000423059 // GO:0001525 // angiogenesis // inferred from electronic annotation ///ENST00000423059 // GO:0030154 // cell differentiation // inferred from electronic annotation	NM_015204 // GO:0005886 // plasma membrane // inferred from electronic annotation ///NM_015204 // GO:0016021 // integral component of membrane // inferred from electronic annotation ///NM_015204 // GO:0070062 // extracellular vesicular exosome // inferred from direct assay ///NM_015204 // GO:0005576 // extracellular region // inferred from electronic annotation ///NM_015204 // GO:0016020 // membr…			ENST00000423059 // Pfam // IPR000884 // Thrombospondin, type 1 repeat	NM_015204	29	Hs.120855///Hs.602690///Hs.618030///Hs.618882
8125919	FKBP5	6.12069	2.6137	6.12069	up	1.48982	2.3572	-0.2565	main	chr6	2289	AF194172|AK302704|AK303356|BC042605|BC111050|U71321|HM245391	FK506bindingprotein5	FKBP5	NM_001145775 // GO:0000413 // protein peptidyl-prolyl isomerization // inferred from direct assay ///NM_001145775 // GO:0000413 // protein peptidyl-prolyl isomerization // inferred from electronic annotation ///NM_001145775 // GO:0006457 // protein folding // traceable author statement ///NM_001145775 // GO:0061077 // chaperone-mediated protein folding // inferred from direct assay ///NM_00114577…	NM_001145775 // GO:0005634 // nucleus // inferred from direct assay ///NM_001145775 // GO:0005730 // nucleolus // inferred from direct assay ///NM_001145775 // GO:0005789 // endoplasmic reticulum membrane // not recorded ///NM_001145775 // GO:0070062 // extracellular vesicular exosome // inferred from direct assay ///NM_001145775 // GO:0005634 // nucleus // inferred from electronic annotation ///…	NM_001145775 // GO:0003755 // peptidyl-prolyl cis-trans isomerase activity // inferred from direct assay ///NM_001145775 // GO:0005528 // FK506 binding // not recorded ///NM_001145775 // GO:0031072 // heat shock protein binding // inferred from physical interaction ///NM_001145775 // GO:0003755 // peptidyl-prolyl cis-trans isomerase activity // inferred from electronic annotation ///NM_001145775 …		ENST00000357266 // Pfam // IPR001179 // Peptidyl-prolyl cis-trans isomerase, FKBP-type, domain///ENST00000357266 // Pfam // IPR001440 // Tetratricopeptide TPR1///ENST00000536438 // Pfam // IPR001179 // Peptidyl-prolyl cis-trans isomerase, FKBP-type, domain///ENST00000536438 // Pfam // IPR001440 // Tetratricopeptide TPR1///ENST00000539068 // Pfam // IPR001179 // Peptidyl-prolyl cis-trans isomerase…	NM_001145775///NM_001145776///NM_004117///NM_001145777	39	Hs.407190
8005048	MYOCD	6.11859	2.6132	6.11859	up	1.22636	2.46242	-0.150779	main	chr17	93649	AF532596|AK097821|AK292885|AY764180|BC126307|BC143391	myocardin	MYOCD	NM_001146312 // GO:0001666 // response to hypoxia // inferred from expression pattern ///NM_001146312 // GO:0003257 // positive regulation of transcription from RNA polymerase II promoter involved in myocardial precursor cell differentiation // inferred from direct assay ///NM_001146312 // GO:0006366 // transcription from RNA polymerase II promoter // inferred from sequence or structural similari…	NM_001146312 // GO:0005634 // nucleus // inferred from direct assay ///NM_001146312 // GO:0005634 // nucleus // inferred from electronic annotation ///NM_153604 // GO:0005634 // nucleus // inferred from direct assay ///NM_153604 // GO:0005634 // nucleus // inferred from electronic annotation ///ENST00000343344 // GO:0005634 // nucleus // inferred from direct assay ///ENST00000343344 // GO:0005634…	NM_001146312 // GO:0001046 // core promoter sequence-specific DNA binding // inferred from direct assay ///NM_001146312 // GO:0001076 // RNA polymerase II transcription factor binding transcription factor activity // inferred from sequence or structural similarity ///NM_001146312 // GO:0001077 // RNA polymerase II core promoter proximal region sequence-specific DNA binding transcription factor ac…		ENST00000343344 // Pfam // IPR003034 // SAP domain///ENST00000343344 // Pfam // IPR004018 // RPEL repeat///ENST00000425538 // Pfam // IPR003034 // SAP domain///ENST00000425538 // Pfam // IPR004018 // RPEL repeat///ENST00000443061 // Pfam // IPR003034 // SAP domain	NM_001146312///NM_153604	37	Hs.567641///Hs.462257///Hs.608235///Hs.614281
8147030	STMN2	5.96086	2.57552	5.96086	up	1.29817	1.15996	-1.41556	main	chr8	11075	AK292737|AK297594|AK299500|AK308557|AK309130|BC006302|BT020034|CR456833|D50375|AK297485|AK091336|AK092187	stathmin2	STMN2	NM_001199214 // GO:0007026 // negative regulation of microtubule depolymerization // inferred from direct assay ///NM_001199214 // GO:0010976 // positive regulation of neuron projection development // inferred from direct assay ///NM_001199214 // GO:0010977 // negative regulation of neuron projection development // inferred from direct assay ///NM_001199214 // GO:0031115 // negative regulation of…	NM_001199214 // GO:0005737 // cytoplasm // inferred from direct assay ///NM_001199214 // GO:0005768 // endosome // inferred from electronic annotation ///NM_001199214 // GO:0005794 // Golgi apparatus // inferred from electronic annotation ///NM_001199214 // GO:0016020 // membrane // inferred from electronic annotation ///NM_001199214 // GO:0030027 // lamellipodium // inferred from direct assay //…	NM_001199214 // GO:0005515 // protein binding // inferred from physical interaction ///NM_001199214 // GO:0048306 // calcium-dependent protein binding // inferred from physical interaction ///NM_007029 // GO:0005515 // protein binding // inferred from physical interaction ///NM_007029 // GO:0048306 // calcium-dependent protein binding // inferred from physical interaction ///ENST00000220876 // GO…		ENST00000220876 // Pfam // IPR000956 // Stathmin family///ENST00000518111 // Pfam // IPR000956 // Stathmin family///ENST00000518491 // Pfam // IPR000956 // Stathmin family	NM_001199214///NM_007029	27	Hs.521651
8169145	MUM1L1	5.30037	2.40609	5.30037	up	1.35848	1.67157	-0.734527	main	chrX	139221	BC031229	melanomaassociatedantigen(mutated)1-like1	MUM1L1		NM_001171020 // GO:0070062 // extracellular vesicular exosome // inferred from direct assay ///NM_152423 // GO:0070062 // extracellular vesicular exosome // inferred from direct assay ///ENST00000337685 // GO:0070062 // extracellular vesicular exosome // inferred from direct assay ///ENST00000357175 // GO:0070062 // extracellular vesicular exosome // inferred from direct assay ///ENST00000372552 …				NM_001171020///NM_152423	25	Hs.592221///Hs.10653
8111490	PRLR	5.27837	2.40009	5.27837	up	1.49986	0.539807	-1.86029	main	chr5	5618	AF166329|AF416618|AF416619|AF492470|AF493068|AF493069|BC059392|GU133399|M31661|AF349939	prolactinreceptor	PRLR	NM_000949 // GO:0006694 // steroid biosynthetic process // non-traceable author statement ///NM_000949 // GO:0007166 // cell surface receptor signaling pathway // non-traceable author statement ///NM_000949 // GO:0007171 // activation of transmembrane receptor protein tyrosine kinase activity // inferred from direct assay ///NM_000949 // GO:0007566 // embryo implantation // traceable author state…	NM_000949 // GO:0005576 // extracellular region // inferred from electronic annotation ///NM_000949 // GO:0005886 // plasma membrane // traceable author statement ///NM_000949 // GO:0009986 // cell surface // inferred from direct assay ///NM_000949 // GO:0016021 // integral component of membrane // inferred from electronic annotation ///NM_000949 // GO:0031904 // endosome lumen // traceable autho…	NM_000949 // GO:0004925 // prolactin receptor activity // non-traceable author statement ///NM_000949 // GO:0005515 // protein binding // inferred from physical interaction ///NM_000949 // GO:0017046 // peptide hormone binding // inferred from physical interaction ///NM_000949 // GO:0042803 // protein homodimerization activity // non-traceable author statement ///NM_000949 // GO:0042978 // ornith…	NM_000949 // GenMAPP // Ovarian_Infertility_Genes///NM_001204314 // GenMAPP // Ovarian_Infertility_Genes///NM_001204315 // GenMAPP // Ovarian_Infertility_Genes///NM_001204316 // GenMAPP // Ovarian_Infertility_Genes///NM_001204317 // GenMAPP // Ovarian_Infertility_Genes///NM_001204318 // GenMAPP // Ovarian_Infertility_Genes///NR_037910 // GenMAPP // Ovarian_Infertility_Genes///ENST00000310101 // G…	ENST00000310101 // Pfam // IPR015152 // Growth hormone/erythropoietin receptor, ligand binding///ENST00000310101 // Pfam // IPR015321 // Interleukin-6 receptor alpha, binding///ENST00000348262 // Pfam // IPR015152 // Growth hormone/erythropoietin receptor, ligand binding///ENST00000348262 // Pfam // IPR015321 // Interleukin-6 receptor alpha, binding///ENST00000513753 // Pfam // IPR015152 // Growt…	NM_000949///NM_001204314///NM_001204315///NM_001204316///NM_001204317///NM_001204318///NR_037910	25	Hs.368587///Hs.629448
8162394	ASPN	4.66798	2.2228	4.66798	up	1.25995	1.58976	-0.633041	main	chr9	54829	AK304501|AY029191|AY358329|BC063114|BC022059|AF316824	asporin	ASPN	NM_001193335 // GO:0030282 // bone mineralization // inferred from direct assay ///NM_001193335 // GO:0030512 // negative regulation of transforming growth factor beta receptor signaling pathway // inferred from direct assay ///NM_001193335 // GO:0070171 // negative regulation of tooth mineralization // inferred from sequence or structural similarity ///NM_001193335 // GO:0030512 // negative regu…	NM_001193335 // GO:0005578 // proteinaceous extracellular matrix // inferred from direct assay ///NM_001193335 // GO:0031012 // extracellular matrix // inferred from direct assay ///NM_001193335 // GO:0005576 // extracellular region // inferred from electronic annotation ///NM_001193335 // GO:0005578 // proteinaceous extracellular matrix // inferred from electronic annotation ///ENST00000375543 /…	NM_001193335 // GO:0005509 // calcium ion binding // inferred from direct assay ///NM_001193335 // GO:0005518 // collagen binding // inferred from electronic annotation ///NM_001193335 // GO:0005509 // calcium ion binding // inferred from electronic annotation ///ENST00000375543 // GO:0005509 // calcium ion binding // inferred from direct assay ///ENST00000375543 // GO:0005518 // collagen binding…		ENST00000375543 // Pfam // IPR000372 // Leucine-rich repeat-containing N-terminal///ENST00000375543 // Pfam // IPR001611 // Leucine-rich repeat///ENST00000375544 // Pfam // IPR000372 // Leucine-rich repeat-containing N-terminal///ENST00000375544 // Pfam // IPR001611 // Leucine-rich repeat	NM_001193335///NM_017680	33	Hs.435655///Hs.664385
8040292	GREB1	4.42165	2.14459	4.42165	up	1.05565	1.95348	-0.191105	main	chr2	9687	AF245388|AF245389|AF245390|BC034455|BC054502	growthregulationbyestrogeninbreastcancer1	GREB1		NM_014668 // GO:0016021 // integral component of membrane // inferred from electronic annotation ///NM_014668 // GO:0016020 // membrane // inferred from electronic annotation ///NM_033090 // GO:0016021 // integral component of membrane // inferred from electronic annotation ///NM_033090 // GO:0016020 // membrane // inferred from electronic annotation ///NM_148903 // GO:0016021 // integral compone…				NM_014668///NM_033090///NM_148903	49	Hs.467733///Hs.611740
7961710	ABCC9	4.41819	2.14345	4.41819	up	1.16043	1.79211	-0.351341	main	chr12	10060	BC033804	ATP-bindingcassette,sub-familyC(CFTR/MRP),member9	ABCC9	NM_005691 // GO:0006200 // ATP catabolic process // inferred from electronic annotation ///NM_005691 // GO:0006813 // potassium ion transport // traceable author statement ///NM_005691 // GO:0007165 // signal transduction // inferred from electronic annotation ///NM_005691 // GO:0007165 // signal transduction // inferred from sequence or structural similarity ///NM_005691 // GO:0007165 // signal …	NM_005691 // GO:0005886 // plasma membrane // traceable author statement ///NM_005691 // GO:0008076 // voltage-gated potassium channel complex // inferred from direct assay ///NM_005691 // GO:0008282 // ATP-sensitive potassium channel complex // inferred from sequence or structural similarity ///NM_005691 // GO:0030017 // sarcomere // inferred from electronic annotation ///NM_005691 // GO:0042383…	NM_005691 // GO:0005215 // transporter activity // traceable author statement ///NM_005691 // GO:0005267 // potassium channel activity // inferred from electronic annotation ///NM_005691 // GO:0005524 // ATP binding // inferred from electronic annotation ///NM_005691 // GO:0008281 // sulfonylurea receptor activity // inferred from sequence or structural similarity ///NM_005691 // GO:0015459 // po…		ENST00000261200 // Pfam // IPR001140 // ABC transporter, transmembrane domain///ENST00000261200 // Pfam // IPR003439 // ABC transporter-like///ENST00000261201 // Pfam // IPR001140 // ABC transporter, transmembrane domain///ENST00000261201 // Pfam // IPR003439 // ABC transporter-like///ENST00000544039 // Pfam // IPR001140 // ABC transporter, transmembrane domain///ENST00000544039 // Pfam // IPR003…	NM_005691///NM_020297///XM_005253287///XM_005253291	56	Hs.732701///Hs.446050///Hs.619371///Hs.631170
8152703	FBXO32	4.39847	2.137	4.39847	up	1.15312	1.75718	-0.379824	main	chr8	114907	AY059629|BC024030|BC120963|BC120964|EF143260	F-boxprotein32	FBXO32	NM_058229 // GO:0014894 // response to denervation involved in regulation of muscle adaptation // inferred from sequence or structural similarity ///NM_058229 // GO:0016567 // protein ubiquitination // inferred from electronic annotation ///NM_058229 // GO:0014894 // response to denervation involved in regulation of muscle adaptation // inferred from electronic annotation ///NM_148177 // GO:00148…	NM_058229 // GO:0005730 // nucleolus // inferred from direct assay ///NM_058229 // GO:0030018 // Z disc // inferred from electronic annotation ///NM_058229 // GO:0005634 // nucleus // inferred from electronic annotation ///NM_058229 // GO:0005737 // cytoplasm // inferred from electronic annotation ///NM_148177 // GO:0005730 // nucleolus // inferred from direct assay ///NM_148177 // GO:0030018 // …	NM_058229 // GO:0005515 // protein binding // inferred from physical interaction ///NM_148177 // GO:0005515 // protein binding // inferred from physical interaction ///ENST00000287396 // GO:0005515 // protein binding // inferred from physical interaction ///ENST00000517956 // GO:0005515 // protein binding // inferred from physical interaction ///ENST00000517956 // GO:0005515 // protein binding //…			NM_058229///NM_148177///NM_001242463	28	Hs.403933///Hs.594942///Hs.596630///Hs.708951
8020183	IMPA2	4.34276	2.11861	4.34276	up	1.20213	1.59619	-0.522421	main	chr18	3613	AF014398|AF200432|BC017176|BC031560|BT007061	inositol(myo)-1(or4)-monophosphatase2	IMPA2	NM_014214 // GO:0006021 // inositol biosynthetic process // inferred from electronic annotation ///NM_014214 // GO:0006796 // phosphate-containing compound metabolic process // traceable author statement ///NM_014214 // GO:0007165 // signal transduction // traceable author statement ///NM_014214 // GO:0043647 // inositol phosphate metabolic process // traceable author statement ///NM_014214 // GO…	NM_014214 // GO:0005737 // cytoplasm // inferred from direct assay ///NM_014214 // GO:0005829 // cytosol // traceable author statement ///ENST00000269159 // GO:0005737 // cytoplasm // inferred from direct assay ///ENST00000269159 // GO:0005829 // cytosol // traceable author statement ///ENST00000383376 // GO:0005737 // cytoplasm // inferred from direct assay ///ENST00000383376 // GO:0005829 // cy…	NM_014214 // GO:0008934 // inositol monophosphate 1-phosphatase activity // inferred from direct assay ///NM_014214 // GO:0042803 // protein homodimerization activity // inferred from physical interaction ///NM_014214 // GO:0046872 // metal ion binding // inferred from electronic annotation ///NM_014214 // GO:0052832 // inositol monophosphate 3-phosphatase activity // inferred from electronic ann…	NM_014214 // HumanCyc // PWY-2301///AF014398 // HumanCyc // PWY-2301///AF200432 // HumanCyc // PWY-2301///BC017176 // HumanCyc // PWY-2301	ENST00000269159 // Pfam // IPR000760 // Inositol monophosphatase///ENST00000383376 // Pfam // IPR000760 // Inositol monophosphatase///ENST00000586230 // Pfam // IPR000760 // Inositol monophosphatase///ENST00000588927 // Pfam // IPR000760 // Inositol monophosphatase///ENST00000589238 // Pfam // IPR000760 // Inositol monophosphatase///ENST00000590107 // Pfam // IPR000760 // Inositol monophosphatase…	NM_014214	28	Hs.743311
7997642	CRISPLD2	4.27635	2.09638	4.27635	up	1.43754	1.30917	-0.787211	main	chr16	83716	AY358790|BC063012|AK027395	cysteine-richsecretoryproteinLCCLdomaincontaining2	CRISPLD2	NM_031476 // GO:0030198 // extracellular matrix organization // inferred from electronic annotation ///NM_031476 // GO:0030324 // lung development // inferred from electronic annotation ///NM_031476 // GO:0060325 // face morphogenesis // inferred from mutant phenotype ///ENST00000262424 // GO:0030198 // extracellular matrix organization // inferred from electronic annotation ///ENST00000262424 //…	NM_031476 // GO:0005576 // extracellular region // inferred from electronic annotation ///NM_031476 // GO:0030133 // transport vesicle // inferred from direct assay ///NM_031476 // GO:0031012 // extracellular matrix // inferred from electronic annotation ///ENST00000262424 // GO:0005576 // extracellular region // inferred from electronic annotation ///ENST00000262424 // GO:0030133 // transport ve…	NM_031476 // GO:0008201 // heparin binding // inferred from electronic annotation ///NM_031476 // GO:0005539 // glycosaminoglycan binding // inferred from electronic annotation ///ENST00000262424 // GO:0008201 // heparin binding // inferred from electronic annotation ///ENST00000262424 // GO:0005539 // glycosaminoglycan binding // inferred from electronic annotation ///ENST00000567845 // GO:00082…		ENST00000262424 // Pfam // IPR004043 // LCCL domain///ENST00000262424 // Pfam // IPR014044 // CAP domain///ENST00000567845 // Pfam // IPR004043 // LCCL domain///ENST00000567845 // Pfam // IPR014044 // CAP domain///ENST00000564567 // Pfam // IPR004043 // LCCL domain///ENST00000564567 // Pfam // IPR014044 // CAP domain///ENST00000563066 // Pfam // IPR004043 // LCCL domain///ENST00000563066 // Pfam …	NM_031476	28	Hs.513779///Hs.617091
8171205	NLGN4X	4.23387	2.08198	4.23387	up	1.27281	1.66436	-0.417619	main	chrX	57502	AF376803|AK291036|AY358562|BC034018	neuroligin4,X-linked	NLGN4X	NM_001282145 // GO:0003360 // brainstem development // inferred from sequence or structural similarity ///NM_001282145 // GO:0007158 // neuron cell-cell adhesion // traceable author statement ///NM_001282145 // GO:0007612 // learning // inferred from mutant phenotype ///NM_001282145 // GO:0021549 // cerebellum development // inferred from sequence or structural similarity ///NM_001282145 // GO:00…	NM_001282145 // GO:0005886 // plasma membrane // inferred from direct assay ///NM_001282145 // GO:0005887 // integral component of plasma membrane // inferred from direct assay ///NM_001282145 // GO:0009986 // cell surface // inferred from direct assay ///NM_001282145 // GO:0014069 // postsynaptic density // inferred from electronic annotation ///NM_001282145 // GO:0016021 // integral component o…	NM_001282145 // GO:0004872 // receptor activity // not recorded ///NM_001282145 // GO:0005515 // protein binding // inferred from physical interaction ///NM_001282145 // GO:0031404 // chloride ion binding // inferred from direct assay ///NM_001282145 // GO:0042043 // neurexin family protein binding // inferred from direct assay ///NM_001282145 // GO:0042043 // neurexin family protein binding // i…		ENST00000275857 // Pfam // IPR002018 // Carboxylesterase, type B///ENST00000275857 // Pfam // IPR013094 // Alpha/beta hydrolase fold-3///ENST00000381092 // Pfam // IPR002018 // Carboxylesterase, type B///ENST00000381092 // Pfam // IPR013094 // Alpha/beta hydrolase fold-3///ENST00000381093 // Pfam // IPR002018 // Carboxylesterase, type B///ENST00000381093 // Pfam // IPR013094 // Alpha/beta hydrola…	NM_001282145///NM_001282146///NM_020742///NM_181332///XM_005274566	20	Hs.21107
7999909	GPRC5B	4.1829	2.06451	4.1829	up	1.03111	1.69829	-0.366219	main	chr16	51704	AF181862|AF202640|AK295204|AK302838|AL137684|BC034467|FJ529380|AK294680|AK296754|AK315989	Gprotein-coupledreceptor,classC,group5,memberB	GPRC5B	NM_016235 // GO:0007186 // G-protein coupled receptor signaling pathway // inferred from electronic annotation ///NM_016235 // GO:0007626 // locomotory behavior // inferred from electronic annotation ///NM_016235 // GO:0010976 // positive regulation of neuron projection development // inferred from electronic annotation ///NM_016235 // GO:0043123 // positive regulation of I-kappaB kinase/NF-kappa…	NM_016235 // GO:0005615 // extracellular space // inferred from direct assay ///NM_016235 // GO:0005634 // nucleus // inferred from direct assay ///NM_016235 // GO:0005730 // nucleolus // inferred from direct assay ///NM_016235 // GO:0005886 // plasma membrane // inferred from electronic annotation ///NM_016235 // GO:0009986 // cell surface // inferred from sequence or structural similarity ///NM…	NM_016235 // GO:0001664 // G-protein coupled receptor binding // inferred from sequence or structural similarity ///NM_016235 // GO:0004930 // G-protein coupled receptor activity // inferred from electronic annotation ///NM_016235 // GO:0019901 // protein kinase binding // inferred from sequence or structural similarity ///NM_016235 // GO:0030295 // protein kinase activator activity // inferred f…	NM_016235 // GenMAPP // GPCRDB_Class_C_Metabotropic_glutamate_pheromone///XM_006721051 // GenMAPP // GPCRDB_Class_C_Metabotropic_glutamate_pheromone///XM_006721052 // GenMAPP // GPCRDB_Class_C_Metabotropic_glutamate_pheromone///ENST00000300571 // GenMAPP // GPCRDB_Class_C_Metabotropic_glutamate_pheromone///ENST00000535671 // GenMAPP // GPCRDB_Class_C_Metabotropic_glutamate_pheromone///ENST0000056…	ENST00000300571 // Pfam // IPR017978 // GPCR, family 3, C-terminal///ENST00000535671 // Pfam // IPR017978 // GPCR, family 3, C-terminal///ENST00000569479 // Pfam // IPR017978 // GPCR, family 3, C-terminal///ENST00000569847 // Pfam // IPR017978 // GPCR, family 3, C-terminal	NM_016235///XM_006721051///XM_006721052	28	Hs.148685///Hs.613036///Hs.656664///Hs.737868
8156706	TMOD1	4.07839	2.028	4.07839	up	1.1604	0.59809	-1.42991	main	chr9	7111	AK095748|AK314533|BC002660|M77016	tropomodulin1	TMOD1	NM_001166116 // GO:0008344 // adult locomotory behavior // inferred from electronic annotation ///NM_001166116 // GO:0030049 // muscle filament sliding // traceable author statement ///NM_001166116 // GO:0030239 // myofibril assembly // inferred from electronic annotation ///NM_001166116 // GO:0006936 // muscle contraction // inferred from electronic annotation ///NM_003275 // GO:0008344 // adult…	NM_001166116 // GO:0005829 // cytosol // traceable author statement ///NM_001166116 // GO:0008180 // COP9 signalosome // inferred from direct assay ///NM_001166116 // GO:0016020 // membrane // inferred from electronic annotation ///NM_001166116 // GO:0030016 // myofibril // inferred from electronic annotation ///NM_001166116 // GO:0030863 // cortical cytoskeleton // inferred from electronic annot…	NM_001166116 // GO:0003779 // actin binding // inferred from electronic annotation ///NM_001166116 // GO:0005523 // tropomyosin binding // inferred from electronic annotation ///NM_003275 // GO:0003779 // actin binding // inferred from electronic annotation ///NM_003275 // GO:0005523 // tropomyosin binding // inferred from electronic annotation ///ENST00000259365 // GO:0003779 // actin binding //…	NM_001166116 // GenMAPP // Striated_muscle_contraction///NM_003275 // GenMAPP // Striated_muscle_contraction///ENST00000259365 // GenMAPP // Striated_muscle_contraction///ENST00000375175 // GenMAPP // Striated_muscle_contraction///ENST00000395211 // GenMAPP // Striated_muscle_contraction///AK095748 // GenMAPP // Striated_muscle_contraction///AK314533 // GenMAPP // Striated_muscle_contraction///BC…	ENST00000259365 // Pfam // IPR004934 // Tropomodulin///ENST00000395211 // Pfam // IPR004934 // Tropomodulin	NM_001166116///NM_003275	26	Hs.404289
7922130	DPT	3.82305	1.93472	3.82305	up	1.04929	1.70129	-0.23343	main	chr1	1805	BC033736|Z22865|AK292596	dermatopontin	DPT	NM_001937 // GO:0007155 // cell adhesion // inferred from electronic annotation ///NM_001937 // GO:0008285 // negative regulation of cell proliferation // inferred from electronic annotation ///NM_001937 // GO:0030199 // collagen fibril organization // inferred from electronic annotation ///ENST00000367817 // GO:0007155 // cell adhesion // inferred from electronic annotation ///ENST00000367817 //…	NM_001937 // GO:0005578 // proteinaceous extracellular matrix // inferred from electronic annotation ///NM_001937 // GO:0005615 // extracellular space // inferred from direct assay ///NM_001937 // GO:0031012 // extracellular matrix // inferred from direct assay ///NM_001937 // GO:0031012 // extracellular matrix // inferred from sequence or structural similarity ///NM_001937 // GO:0070062 // extra…				NM_001937	30	Hs.80552
8172204	MAOB	3.80015	1.92606	3.80015	up	1.13363	1.7686	-0.157452	main	chrX	4129	AK294306|AK298942|BC022494|M69177	monoamineoxidaseB	MAOB	NM_000898 // GO:0006805 // xenobiotic metabolic process // traceable author statement ///NM_000898 // GO:0009636 // response to toxic substance // inferred from electronic annotation ///NM_000898 // GO:0010044 // response to aluminum ion // inferred from electronic annotation ///NM_000898 // GO:0010269 // response to selenium ion // inferred from electronic annotation ///NM_000898 // GO:0014063 /…	NM_000898 // GO:0005739 // mitochondrion // inferred from direct assay ///NM_000898 // GO:0005740 // mitochondrial envelope // traceable author statement ///NM_000898 // GO:0005741 // mitochondrial outer membrane // traceable author statement ///NM_000898 // GO:0005743 // mitochondrial inner membrane // inferred from electronic annotation ///NM_000898 // GO:0016021 // integral component of membra…	NM_000898 // GO:0008131 // primary amine oxidase activity // traceable author statement ///NM_000898 // GO:0009055 // electron carrier activity // traceable author statement ///NM_000898 // GO:0042803 // protein homodimerization activity // inferred from electronic annotation ///NM_000898 // GO:0050660 // flavin adenine dinucleotide binding // inferred from electronic annotation ///NM_000898 // G…	NM_000898 // HumanCyc // PWY-3181///NM_000898 // HumanCyc // PWY-2///BC022494 // HumanCyc // PWY-3181///BC022494 // HumanCyc // PWY-2///M69177 // HumanCyc // PWY-3181///M69177 // HumanCyc // PWY-2	ENST00000378069 // Pfam // IPR001327 // Pyridine nucleotide-disulphide oxidoreductase, NAD-binding domain///ENST00000378069 // Pfam // IPR002937 // Amine oxidase///ENST00000378069 // Pfam // IPR002938 // Monooxygenase, FAD-binding///ENST00000378069 // Pfam // IPR003953 // FAD binding domain///ENST00000378069 // Pfam // IPR006076 // FAD dependent oxidoreductase	NM_000898///XM_005272608	36	Hs.654473
8069676	ADAMTS1	3.77245	1.9155	3.77245	up	1.47502	1.1502	-0.765298	main	chr21	9510	AF060152|AF170084|AF207664|BC036515|AK023795	ADAMmetallopeptidasewiththrombospondintype1motif,1	ADAMTS1	NM_006988 // GO:0001542 // ovulation from ovarian follicle // inferred from electronic annotation ///NM_006988 // GO:0001822 // kidney development // inferred from electronic annotation ///NM_006988 // GO:0006508 // proteolysis // inferred from electronic annotation ///NM_006988 // GO:0007229 // integrin-mediated signaling pathway // traceable author statement ///NM_006988 // GO:0008285 // negati…	NM_006988 // GO:0005604 // basement membrane // inferred from electronic annotation ///NM_006988 // GO:0005737 // cytoplasm // inferred from direct assay ///NM_006988 // GO:0031410 // cytoplasmic vesicle // inferred from electronic annotation ///NM_006988 // GO:0005576 // extracellular region // inferred from electronic annotation ///NM_006988 // GO:0005578 // proteinaceous extracellular matrix /…	NM_006988 // GO:0004222 // metalloendopeptidase activity // inferred from electronic annotation ///NM_006988 // GO:0008201 // heparin binding // inferred from electronic annotation ///NM_006988 // GO:0008237 // metallopeptidase activity // traceable author statement ///NM_006988 // GO:0008270 // zinc ion binding // inferred from electronic annotation ///NM_006988 // GO:0008233 // peptidase activi…		ENST00000284984 // Pfam // IPR000884 // Thrombospondin, type 1 repeat///ENST00000284984 // Pfam // IPR001590 // Peptidase M12B, ADAM/reprolysin///ENST00000284984 // Pfam // IPR002870 // Peptidase M12B, propeptide///ENST00000284984 // Pfam // IPR010294 // ADAM-TS Spacer 1	NM_006988	34	Hs.643357///Hs.211485///Hs.706436
8101762	SNCA	3.75413	1.90848	3.75413	up	1.20004	0.73882	-1.16966	main	chr4	6622	AK290169|AY049786|BC013293|BC108275|CR457058|CR541653|D31839|JN709859|JN709860|JN709861|JN709862|JN709863|JN709864|JN709865|JN709866|JN709867|JN709868|JN709869|L08850|L36674|L36675	synuclein,alpha(nonA4componentofamyloidprecursor)	SNCA	NM_000345 // GO:0001774 // microglial cell activation // inferred from electronic annotation ///NM_000345 // GO:0001921 // positive regulation of receptor recycling // inferred from direct assay ///NM_000345 // GO:0001933 // negative regulation of protein phosphorylation // inferred from electronic annotation ///NM_000345 // GO:0001956 // positive regulation of neurotransmitter secretion // infer…	NM_000345 // GO:0005576 // extracellular region // traceable author statement ///NM_000345 // GO:0005634 // nucleus // inferred from direct assay ///NM_000345 // GO:0005640 // nuclear outer membrane // inferred from electronic annotation ///NM_000345 // GO:0005737 // cytoplasm // inferred from direct assay ///NM_000345 // GO:0005739 // mitochondrion // inferred from electronic annotation ///NM_00…	NM_000345 // GO:0000287 // magnesium ion binding // inferred from direct assay ///NM_000345 // GO:0005504 // fatty acid binding // inferred from direct assay ///NM_000345 // GO:0005507 // copper ion binding // inferred from direct assay ///NM_000345 // GO:0005509 // calcium ion binding // inferred from direct assay ///NM_000345 // GO:0005515 // protein binding // inferred from physical interactio…		ENST00000345009 // Pfam // IPR001058 // Synuclein///ENST00000394986 // Pfam // IPR001058 // Synuclein///ENST00000394989 // Pfam // IPR001058 // Synuclein///ENST00000394991 // Pfam // IPR001058 // Synuclein///ENST00000420646 // Pfam // IPR001058 // Synuclein///ENST00000505199 // Pfam // IPR001058 // Synuclein///ENST00000506691 // Pfam // IPR001058 // Synuclein///ENST00000508895 // Pfam // IPR00105…	NM_000345///NM_001146054///NM_007308///NM_001146055	34	Hs.21374///Hs.604559
8103951	ACSL1	3.74122	1.90351	3.74122	up	1.24968	1.41376	-0.489752	main	chr4	2180	AK292798|AK296550|AK296826|AK303486|BC050073|D10040|L09229	acyl-CoAsynthetaselong-chainfamilymember1	ACSL1	NM_001286708 // GO:0001676 // long-chain fatty acid metabolic process // inferred from direct assay ///NM_001286708 // GO:0007584 // response to nutrient // inferred from electronic annotation ///NM_001286708 // GO:0008610 // lipid biosynthetic process // inferred from direct assay ///NM_001286708 // GO:0014070 // response to organic cyclic compound // inferred from electronic annotation ///NM_00…	NM_001286708 // GO:0005739 // mitochondrion // inferred from direct assay ///NM_001286708 // GO:0005741 // mitochondrial outer membrane // traceable author statement ///NM_001286708 // GO:0005778 // peroxisomal membrane // inferred from electronic annotation ///NM_001286708 // GO:0005789 // endoplasmic reticulum membrane // traceable author statement ///NM_001286708 // GO:0005886 // plasma membra…	NM_001286708 // GO:0004467 // long-chain fatty acid-CoA ligase activity // inferred from direct assay ///NM_001286708 // GO:0004467 // long-chain fatty acid-CoA ligase activity // traceable author statement ///NM_001286708 // GO:0005524 // ATP binding // inferred from electronic annotation ///NM_001286708 // GO:0000166 // nucleotide binding // inferred from electronic annotation ///NM_001286708 /…	NM_001286708 // GenMAPP // Fatty_Acid_Degradation///NM_001286708 // GenMAPP // Mitochondrial_fatty_acid_betaoxidation///NM_001286710 // GenMAPP // Fatty_Acid_Degradation///NM_001286710 // GenMAPP // Mitochondrial_fatty_acid_betaoxidation///NM_001286711 // GenMAPP // Fatty_Acid_Degradation///NM_001286711 // GenMAPP // Mitochondrial_fatty_acid_betaoxidation///NM_001286712 // GenMAPP // Fatty_Acid_D…	ENST00000281455 // Pfam // IPR000873 // AMP-dependent synthetase/ligase///ENST00000454703 // Pfam // IPR000873 // AMP-dependent synthetase/ligase///ENST00000503407 // Pfam // IPR000873 // AMP-dependent synthetase/ligase///ENST00000504342 // Pfam // IPR000873 // AMP-dependent synthetase/ligase///ENST00000504900 // Pfam // IPR000873 // AMP-dependent synthetase/ligase///ENST00000507295 // Pfam // IP…	NM_001286708///NM_001286710///NM_001286711///NM_001286712///NM_001995	27	Hs.406678
8004510	CD68|SNORA67|LOC101928634	3.72133	1.89582	3.72133	up	-1.00779	1.2045	-0.691313	main	chr17	968///26781///101928634	AK290238|AK298055|AK301223|BC015557|BT009923|AB209593	CD68molecule|smallnucleolarRNA,H/ACAbox67|uncharacterizedLOC101928634	CD68|SNORA67|LOC101928634	NM_001040059 // GO:0071310 // cellular response to organic substance // inferred from electronic annotation ///NM_001251 // GO:0071310 // cellular response to organic substance // inferred from electronic annotation ///ENST00000250092 // GO:0071310 // cellular response to organic substance // inferred from electronic annotation ///ENST00000380498 // GO:0071310 // cellular response to organic subs…	NM_001040059 // GO:0005765 // lysosomal membrane // inferred from electronic annotation ///NM_001040059 // GO:0005886 // plasma membrane // inferred from electronic annotation ///NM_001040059 // GO:0010008 // endosome membrane // inferred from electronic annotation ///NM_001040059 // GO:0016020 // membrane // traceable author statement ///NM_001040059 // GO:0016021 // integral component of membra…	ENST00000581621 // GO:0000166 // nucleotide binding // inferred from electronic annotation ///ENST00000581621 // GO:0000339 // RNA cap binding // traceable author statement ///ENST00000581621 // GO:0003676 // nucleic acid binding // inferred from electronic annotation ///ENST00000581621 // GO:0003723 // RNA binding // inferred from electronic annotation ///ENST00000581621 // GO:0003725 // double-…		ENST00000250092 // Pfam // IPR002000 // Lysosome-associated membrane glycoprotein///ENST00000380498 // Pfam // IPR002000 // Lysosome-associated membrane glycoprotein///ENST00000584502 // Pfam // IPR002000 // Lysosome-associated membrane glycoprotein///ENST00000584180 // Pfam // IPR002000 // Lysosome-associated membrane glycoprotein	NM_001040059///NM_001251	26	Hs.647419///Hs.614792///Hs.716693
7971461	LCP1	3.58417	1.84164	3.58417	up	-1.03301	1.41547	-0.42617	main	chr13	3936	AK097174|AK097275|AK300556|BC007673|BC010271|EU794648|J02923|M22300|AK093568	lymphocytecytosolicprotein1(L-plastin)	LCP1	NM_002298 // GO:0002286 // T cell activation involved in immune response // inferred from direct assay ///NM_002298 // GO:0010737 // protein kinase A signaling // inferred from mutant phenotype ///NM_002298 // GO:0016477 // cell migration // inferred from mutant phenotype ///NM_002298 // GO:0031100 // organ regeneration // inferred from electronic annotation ///NM_002298 // GO:0033157 // regulati…	NM_002298 // GO:0001725 // stress fiber // inferred from mutant phenotype ///NM_002298 // GO:0001726 // ruffle // inferred from mutant phenotype ///NM_002298 // GO:0001891 // phagocytic cup // inferred from electronic annotation ///NM_002298 // GO:0005615 // extracellular space // inferred from direct assay ///NM_002298 // GO:0005737 // cytoplasm // inferred from direct assay ///NM_002298 // GO:0…	NM_002298 // GO:0003779 // actin binding // non-traceable author statement ///NM_002298 // GO:0005509 // calcium ion binding // non-traceable author statement ///NM_002298 // GO:0042802 // identical protein binding // inferred from electronic annotation ///NM_002298 // GO:0051015 // actin filament binding // inferred from mutant phenotype ///NM_002298 // GO:0003779 // actin binding // inferred fr…		ENST00000323076 // Pfam // IPR001715 // Calponin homology domain///ENST00000323076 // Pfam // IPR002048 // EF-hand domain///ENST00000323076 // Pfam // IPR022613 // Calmodulin-regulated spectrin-associated protein, CH domain///ENST00000398576 // Pfam // IPR001715 // Calponin homology domain///ENST00000398576 // Pfam // IPR002048 // EF-hand domain///ENST00000398576 // Pfam // IPR022613 // Calmoduli…	NM_002298///XM_005266374	42	Hs.381099
8052355	EFEMP1	3.55518	1.82992	3.55518	up	1.37973	1.45668	-0.373249	main	chr2	2202	AK290599|AK293058|BC014410|BC098561|U03877|AK301402|AK301531	EGFcontainingfibulin-likeextracellularmatrixprotein1	EFEMP1	NM_001039348 // GO:0006355 // regulation of transcription, DNA-templated // inferred from direct assay ///NM_001039348 // GO:0007173 // epidermal growth factor receptor signaling pathway // inferred from direct assay ///NM_001039348 // GO:0007601 // visual perception // traceable author statement ///NM_001039348 // GO:0018108 // peptidyl-tyrosine phosphorylation // inferred from direct assay ///N…	NM_001039348 // GO:0005576 // extracellular region // traceable author statement ///NM_001039348 // GO:0005578 // proteinaceous extracellular matrix // inferred from electronic annotation ///NM_001039348 // GO:0005615 // extracellular space // inferred from direct assay ///NM_001039348 // GO:0031012 // extracellular matrix // inferred from direct assay ///NM_001039348 // GO:0070062 // extracellul…	NM_001039348 // GO:0005006 // epidermal growth factor-activated receptor activity // inferred from direct assay ///NM_001039348 // GO:0005154 // epidermal growth factor receptor binding // inferred from direct assay ///NM_001039348 // GO:0005509 // calcium ion binding // inferred from electronic annotation ///NM_001039348 // GO:0005515 // protein binding // inferred from physical interaction ///N…		ENST00000355426 // Pfam // IPR001881 // EGF-like calcium-binding domain///ENST00000394555 // Pfam // IPR001881 // EGF-like calcium-binding domain///ENST00000438672 // Pfam // IPR001881 // EGF-like calcium-binding domain///ENST00000439193 // Pfam // IPR001881 // EGF-like calcium-binding domain///ENST00000440439 // Pfam // IPR001881 // EGF-like calcium-binding domain///ENST00000429909 // Pfam // IP…	NM_001039348///NM_001039349	35	Hs.76224///Hs.595847///Hs.732348
7927631	DKK1	3.5446	1.82562	3.5446	up	1.17443	0.891091	-0.934533	main	chr10	22943	AF127563|AF177394|AY359005|BC001539|JN966744	dickkopfWNTsignalingpathwayinhibitor1	DKK1	NM_012242 // GO:0000122 // negative regulation of transcription from RNA polymerase II promoter // inferred from direct assay ///NM_012242 // GO:0000122 // negative regulation of transcription from RNA polymerase II promoter // inferred from sequence or structural similarity ///NM_012242 // GO:0000904 // cell morphogenesis involved in differentiation // inferred from electronic annotation ///NM_0…	NM_012242 // GO:0005615 // extracellular space // inferred from direct assay ///NM_012242 // GO:0005886 // plasma membrane // inferred from direct assay ///NM_012242 // GO:0005576 // extracellular region // inferred from electronic annotation ///ENST00000373970 // GO:0005615 // extracellular space // inferred from direct assay ///ENST00000373970 // GO:0005886 // plasma membrane // inferred from d…	NM_012242 // GO:0004871 // signal transducer activity // traceable author statement ///NM_012242 // GO:0005515 // protein binding // inferred from physical interaction ///NM_012242 // GO:0008083 // growth factor activity // traceable author statement ///NM_012242 // GO:0048019 // receptor antagonist activity // inferred from direct assay ///NM_012242 // GO:0050750 // low-density lipoprotein parti…		ENST00000373970 // Pfam // IPR006796 // Dickkopf, N-terminal cysteine-rich	NM_012242	32	Hs.40499
8018761	ST6GALNAC2	3.4054	1.76783	3.4054	up	1.23039	0.950548	-0.817278	main	chr17	10610	BC040455|BT019972|U14550|BC038114	ST6(alpha-N-acetyl-neuraminyl-2,3-beta-galactosyl-1,3)-N-acetylgalactosaminidealpha-2,6-sialyltransferase2	ST6GALNAC2	NM_006456 // GO:0016266 // O-glycan processing // traceable author statement ///NM_006456 // GO:0043687 // post-translational protein modification // traceable author statement ///NM_006456 // GO:0044267 // cellular protein metabolic process // traceable author statement ///NM_006456 // GO:0097503 // sialylation // inferred from electronic annotation ///NM_006456 // GO:0006486 // protein glycosyl…	NM_006456 // GO:0000139 // Golgi membrane // traceable author statement ///NM_006456 // GO:0030173 // integral component of Golgi membrane // inferred from electronic annotation ///NM_006456 // GO:0000139 // Golgi membrane // inferred from electronic annotation ///NM_006456 // GO:0005794 // Golgi apparatus // inferred from electronic annotation ///NM_006456 // GO:0016020 // membrane // inferred f…	NM_006456 // GO:0008373 // sialyltransferase activity // inferred from electronic annotation ///NM_006456 // GO:0016740 // transferase activity // inferred from electronic annotation ///NM_006456 // GO:0016757 // transferase activity, transferring glycosyl groups // inferred from electronic annotation ///ENST00000225276 // GO:0008373 // sialyltransferase activity // inferred from electronic annot…	NM_006456 // HumanCyc // GLYSYN-PWY///NM_006456 // HumanCyc // P106-PWY///NM_006456 // HumanCyc // PWY-3661///NM_006456 // HumanCyc // PWY-2201///NM_006456 // HumanCyc // PWY-2161///U14550 // HumanCyc // GLYSYN-PWY///U14550 // HumanCyc // P106-PWY///U14550 // HumanCyc // PWY-3661///U14550 // HumanCyc // PWY-2201///U14550 // HumanCyc // PWY-2161	ENST00000225276 // Pfam // IPR001675 // Glycosyl transferase, family 29///ENST00000588920 // Pfam // IPR001675 // Glycosyl transferase, family 29	NM_006456	30	Hs.592105///Hs.593389///Hs.618925
8086352	ULK4	3.37886	1.75654	3.37886	up	1.04811	1.52527	-0.231265	main	chr3	54986	AK304341|BC040739|BC018795	unc-51likekinase4	ULK4	NM_017886 // GO:0003351 // epithelial cilium movement // inferred from electronic annotation ///NM_017886 // GO:0006468 // protein phosphorylation // inferred from electronic annotation ///NM_017886 // GO:0021591 // ventricular system development // inferred from electronic annotation ///NM_017886 // GO:0060271 // cilium morphogenesis // inferred from electronic annotation ///NM_017886 // GO:0016…		NM_017886 // GO:0004674 // protein serine/threonine kinase activity // inferred from electronic annotation ///NM_017886 // GO:0005524 // ATP binding // inferred from electronic annotation ///NM_017886 // GO:0000166 // nucleotide binding // inferred from electronic annotation ///NM_017886 // GO:0004672 // protein kinase activity // inferred from electronic annotation ///NM_017886 // GO:0016301 // …		ENST00000301831 // Pfam // IPR000719 // Protein kinase domain///ENST00000301831 // Pfam // IPR001245 // Serine-threonine/tyrosine-protein kinase catalytic domain	NM_017886	43	Hs.656192
7933204	C10orf10	3.35846	1.7478	3.35846	up	1.58203	1.05894	-0.688863	main	chr10	11067	AB022718|AB025244|AK300839|BC011402	chromosome10openreadingframe10	C10orf10		NM_007021 // GO:0005739 // mitochondrion // inferred from direct assay ///NM_007021 // GO:0005739 // mitochondrion // inferred from electronic annotation ///ENST00000298295 // GO:0005739 // mitochondrion // inferred from direct assay ///ENST00000298295 // GO:0005739 // mitochondrion // inferred from electronic annotation ///ENST00000448778 // GO:0005739 // mitochondrion // inferred from direct as…				NM_007021	25	Hs.93675
8046086	CERS6	3.35653	1.74697	3.35653	up	1.27631	1.48347	-0.263499	main	chr2	253782	BC030800|BC109284|BC109285	ceramidesynthase6	CERS6	NM_001256126 // GO:0006355 // regulation of transcription, DNA-templated // inferred from electronic annotation ///NM_001256126 // GO:0006665 // sphingolipid metabolic process // traceable author statement ///NM_001256126 // GO:0030148 // sphingolipid biosynthetic process // traceable author statement ///NM_001256126 // GO:0044281 // small molecule metabolic process // traceable author statement …	NM_001256126 // GO:0005789 // endoplasmic reticulum membrane // traceable author statement ///NM_001256126 // GO:0016021 // integral component of membrane // inferred from electronic annotation ///NM_001256126 // GO:0031965 // nuclear membrane // inferred from electronic annotation ///NM_001256126 // GO:0005634 // nucleus // inferred from electronic annotation ///NM_001256126 // GO:0005783 // end…	NM_001256126 // GO:0003700 // sequence-specific DNA binding transcription factor activity // inferred from electronic annotation ///NM_001256126 // GO:0043565 // sequence-specific DNA binding // inferred from electronic annotation ///NM_001256126 // GO:0050291 // sphingosine N-acyltransferase activity // inferred from electronic annotation ///NM_001256126 // GO:0003677 // DNA binding // inferred …		ENST00000305747 // Pfam // IPR001356 // Homeobox domain///ENST00000305747 // Pfam // IPR006634 // TRAM/LAG1/CLN8 homology domain///ENST00000392687 // Pfam // IPR001356 // Homeobox domain///ENST00000392687 // Pfam // IPR006634 // TRAM/LAG1/CLN8 homology domain	NM_001256126///NM_203463	33	Hs.506829///Hs.743222///Hs.604034
7968351	MEDAG	3.34175	1.74061	3.34175	up	1.32049	1.55084	-0.18977	main	chr13	84935	AK027740|BC040165|BC101624|BC101626	mesentericestrogen-dependentadipogenesis	MEDAG	NM_032849 // GO:0045600 // positive regulation of fat cell differentiation // inferred from sequence or structural similarity ///NM_032849 // GO:0045600 // positive regulation of fat cell differentiation // inferred from electronic annotation ///ENST00000380482 // GO:0045600 // positive regulation of fat cell differentiation // inferred from sequence or structural similarity ///ENST00000380482 //…	NM_032849 // GO:0005737 // cytoplasm // inferred from direct assay ///NM_032849 // GO:0005737 // cytoplasm // inferred from electronic annotation ///ENST00000380482 // GO:0005737 // cytoplasm // inferred from direct assay ///ENST00000380482 // GO:0005737 // cytoplasm // inferred from electronic annotation ///AK027740 // GO:0005737 // cytoplasm // inferred from direct assay ///AK027740 // GO:00057…				NM_032849	25	Hs.147880///Hs.708377
8057677	SLC40A1	3.33968	1.73971	3.33968	up	1.16563	0.683811	-1.0559	main	chr2	30061	AF215636|AF226614|AF231121|AK292146|BC035893|BC037733|CR533564|AF171087|BX537503	solutecarrierfamily40(iron-regulatedtransporter),member1	SLC40A1	NM_014585 // GO:0002260 // lymphocyte homeostasis // inferred from electronic annotation ///NM_014585 // GO:0003158 // endothelium development // inferred from electronic annotation ///NM_014585 // GO:0006879 // cellular iron ion homeostasis // inferred from mutant phenotype ///NM_014585 // GO:0006879 // cellular iron ion homeostasis // traceable author statement ///NM_014585 // GO:0009653 // ana…	NM_014585 // GO:0005622 // intracellular // inferred from direct assay ///NM_014585 // GO:0005737 // cytoplasm // traceable author statement ///NM_014585 // GO:0005771 // multivesicular body // inferred from electronic annotation ///NM_014585 // GO:0005886 // plasma membrane // inferred from direct assay ///NM_014585 // GO:0005886 // plasma membrane // traceable author statement ///NM_014585 // G…	NM_014585 // GO:0005381 // iron ion transmembrane transporter activity // inferred from mutant phenotype ///NM_014585 // GO:0005515 // protein binding // inferred from physical interaction ///NM_014585 // GO:0005381 // iron ion transmembrane transporter activity // inferred from electronic annotation ///ENST00000261024 // GO:0005381 // iron ion transmembrane transporter activity // inferred from …		ENST00000261024 // Pfam // IPR009716 // Ferroporti-1///ENST00000427241 // Pfam // IPR009716 // Ferroporti-1///ENST00000455320 // Pfam // IPR009716 // Ferroporti-1	NM_014585	34	Hs.643005///Hs.708414///Hs.718111
7964834	CPM	3.30361	1.72404	3.30361	up	1.25536	1.23244	-0.4916	main	chr12	1368	AF368463|BC022276	carboxypeptidaseM	CPM	NM_001005502 // GO:0006508 // proteolysis // inferred from electronic annotation ///NM_001005502 // GO:0009653 // anatomical structure morphogenesis // traceable author statement ///NM_001874 // GO:0006508 // proteolysis // inferred from electronic annotation ///NM_001874 // GO:0009653 // anatomical structure morphogenesis // traceable author statement ///NM_198320 // GO:0006508 // proteolysis //…	NM_001005502 // GO:0005886 // plasma membrane // inferred from electronic annotation ///NM_001005502 // GO:0031225 // anchored component of membrane // inferred from electronic annotation ///NM_001005502 // GO:0070062 // extracellular vesicular exosome // inferred from direct assay ///NM_001005502 // GO:0005886 // plasma membrane // traceable author statement ///NM_001005502 // GO:0016020 // memb…	NM_001005502 // GO:0004180 // carboxypeptidase activity // traceable author statement ///NM_001005502 // GO:0004181 // metallocarboxypeptidase activity // inferred from electronic annotation ///NM_001005502 // GO:0008270 // zinc ion binding // inferred from electronic annotation ///NM_001005502 // GO:0004180 // carboxypeptidase activity // inferred from electronic annotation ///NM_001005502 // GO…		ENST00000338356 // Pfam // IPR000834 // Peptidase M14, carboxypeptidase A///ENST00000338356 // Pfam // IPR007036 // Succinylglutamate desuccinylase/aspartoacylase///ENST00000546373 // Pfam // IPR000834 // Peptidase M14, carboxypeptidase A///ENST00000546373 // Pfam // IPR007036 // Succinylglutamate desuccinylase/aspartoacylase///ENST00000548954 // Pfam // IPR000834 // Peptidase M14, carboxypeptida…	NM_001005502///NM_001874///NM_198320///XM_005268653	31	Hs.654387///Hs.731804
8130556	SOD2|LOC100129518	3.12587	1.64426	3.12587	up	1.13358	0.448689	-1.19557	main	chr6	6648///100129518	AK304766|BC012423|BC016934|BT006967|M36693|X15132|AK296809|DQ003134|AK097395	superoxidedismutase2,mitochondrial|uncharacterizedLOC100129518	SOD2|LOC100129518	NM_001024465 // GO:0000303 // response to superoxide // inferred from mutant phenotype ///NM_001024465 // GO:0001315 // age-dependent response to reactive oxygen species // inferred from mutant phenotype ///NM_001024465 // GO:0001666 // response to hypoxia // inferred from electronic annotation ///NM_001024465 // GO:0001836 // release of cytochrome c from mitochondria // inferred from sequence or…	NM_001024465 // GO:0005739 // mitochondrion // inferred from direct assay ///NM_001024465 // GO:0005743 // mitochondrial inner membrane // inferred from electronic annotation ///NM_001024465 // GO:0005759 // mitochondrial matrix // traceable author statement ///NM_001024465 // GO:0042645 // mitochondrial nucleoid // inferred from electronic annotation ///NM_001024465 // GO:0070062 // extracellula…	NM_001024465 // GO:0003677 // DNA binding // inferred from electronic annotation ///NM_001024465 // GO:0004784 // superoxide dismutase activity // inferred from direct assay ///NM_001024465 // GO:0004784 // superoxide dismutase activity // traceable author statement ///NM_001024465 // GO:0019825 // oxygen binding // inferred from electronic annotation ///NM_001024465 // GO:0030145 // manganese io…	BC012423 // HumanCyc // DETOX1-PWY///NM_000636 // HumanCyc // DETOX1-PWY///M36693 // HumanCyc // DETOX1-PWY///X15132 // HumanCyc // DETOX1-PWY	ENST00000367054 // Pfam // IPR019831 // Manganese/iron superoxide dismutase, N-terminal///ENST00000367054 // Pfam // IPR019832 // Manganese/iron superoxide dismutase, C-terminal///ENST00000367055 // Pfam // IPR019831 // Manganese/iron superoxide dismutase, N-terminal///ENST00000367055 // Pfam // IPR019832 // Manganese/iron superoxide dismutase, C-terminal///ENST00000444946 // Pfam // IPR019831 //…	NM_001024465///NM_001024466///NM_000636	23	Hs.487046///Hs.712708///Hs.123445///Hs.702118///Hs.731637
8100154	CORIN	3.09494	1.62991	3.09494	up	1.31103	1.48832	-0.14159	main	chr4	10699	AF133845|AK297675|AK302816|AK304038|AK304466|BC110451|BX648285	corin,serinepeptidase	CORIN	NM_001278585 // GO:0003050 // regulation of systemic arterial blood pressure by atrial natriuretic peptide // inferred from mutant phenotype ///NM_001278585 // GO:0003050 // regulation of systemic arterial blood pressure by atrial natriuretic peptide // inferred from sequence or structural similarity ///NM_001278585 // GO:0006508 // proteolysis // inferred from direct assay ///NM_001278585 // GO:…	NM_001278585 // GO:0005576 // extracellular region // inferred from electronic annotation ///NM_001278585 // GO:0005886 // plasma membrane // inferred from electronic annotation ///NM_001278585 // GO:0005887 // integral component of plasma membrane // inferred from direct assay ///NM_001278585 // GO:0009986 // cell surface // inferred from electronic annotation ///NM_001278585 // GO:0016021 // in…	NM_001278585 // GO:0004252 // serine-type endopeptidase activity // inferred from direct assay ///NM_001278585 // GO:0070008 // serine-type exopeptidase activity // inferred from electronic annotation ///NM_001278585 // GO:0003824 // catalytic activity // inferred from electronic annotation ///NM_001278585 // GO:0004252 // serine-type endopeptidase activity // inferred from electronic annotation …	NM_001278585 // GenMAPP // Smooth_muscle_contraction///NM_001278586 // GenMAPP // Smooth_muscle_contraction///NM_006587 // GenMAPP // Smooth_muscle_contraction///ENST00000273857 // GenMAPP // Smooth_muscle_contraction///ENST00000502252 // GenMAPP // Smooth_muscle_contraction///ENST00000503821 // GenMAPP // Smooth_muscle_contraction///ENST00000504584 // GenMAPP // Smooth_muscle_contraction///ENST0…	ENST00000273857 // Pfam // IPR001254 // Peptidase S1///ENST00000273857 // Pfam // IPR002172 // Low-density lipoprotein (LDL) receptor class A repeat///ENST00000273857 // Pfam // IPR020067 // Frizzled domain///ENST00000502252 // Pfam // IPR001254 // Peptidase S1///ENST00000502252 // Pfam // IPR002172 // Low-density lipoprotein (LDL) receptor class A repeat///ENST00000502252 // Pfam // IPR020067 //…	NM_001278585///NM_001278586///NM_006587	26	Hs.518618///Hs.604887
8012896	PMP22	2.99556	1.58282	2.99556	up	1.21048	0.540706	-1.04212	main	chr17	5376	AK290640|AK300690|BC019040|BC091499|CR541931|CR541953|D11428|L03203|M94048	peripheralmyelinprotein22	PMP22	NM_000304 // GO:0007268 // synaptic transmission // traceable author statement ///NM_000304 // GO:0007422 // peripheral nervous system development // traceable author statement ///NM_000304 // GO:0008219 // cell death // inferred from electronic annotation ///NM_000304 // GO:0008285 // negative regulation of cell proliferation // inferred from electronic annotation ///NM_000304 // GO:0010977 // n…	NM_000304 // GO:0005886 // plasma membrane // inferred from electronic annotation ///NM_000304 // GO:0005923 // tight junction // inferred from electronic annotation ///NM_000304 // GO:0016021 // integral component of membrane // inferred from electronic annotation ///NM_000304 // GO:0043218 // compact myelin // inferred from electronic annotation ///NM_000304 // GO:0016020 // membrane // inferre…	NM_000304 // GO:0005515 // protein binding // inferred from physical interaction ///NM_001281455 // GO:0005515 // protein binding // inferred from physical interaction ///NM_001281456 // GO:0005515 // protein binding // inferred from physical interaction ///NM_153321 // GO:0005515 // protein binding // inferred from physical interaction ///NM_153322 // GO:0005515 // protein binding // inferred fr…		ENST00000312280 // Pfam // IPR004031 // PMP-22/EMP/MP20/Claudin superfamily///ENST00000395936 // Pfam // IPR004031 // PMP-22/EMP/MP20/Claudin superfamily///ENST00000395938 // Pfam // IPR004031 // PMP-22/EMP/MP20/Claudin superfamily///ENST00000426385 // Pfam // IPR004031 // PMP-22/EMP/MP20/Claudin superfamily	NM_000304///NM_001281455///NM_001281456///NM_153321///NM_153322///NR_104017///NR_104018	27	Hs.372031///Hs.619083
8122660	UST	2.92066	1.54629	2.92066	up	1.28721	1.09335	-0.452943	main	chr6	10090	AB020316|AJ420554|AK292922|BC093668|BC093694	uronyl-2-sulfotransferase	UST	NM_005715 // GO:0005975 // carbohydrate metabolic process // traceable author statement ///NM_005715 // GO:0006477 // protein sulfation // traceable author statement ///NM_005715 // GO:0030203 // glycosaminoglycan metabolic process // traceable author statement ///NM_005715 // GO:0030204 // chondroitin sulfate metabolic process // traceable author statement ///NM_005715 // GO:0030208 // dermatan …	NM_005715 // GO:0000139 // Golgi membrane // traceable author statement ///NM_005715 // GO:0016021 // integral component of membrane // inferred from electronic annotation ///NM_005715 // GO:0000139 // Golgi membrane // inferred from electronic annotation ///NM_005715 // GO:0005794 // Golgi apparatus // inferred from electronic annotation ///NM_005715 // GO:0016020 // membrane // inferred from el…	NM_005715 // GO:0008146 // sulfotransferase activity // inferred from electronic annotation ///NM_005715 // GO:0008146 // sulfotransferase activity // traceable author statement ///NM_005715 // GO:0016740 // transferase activity // inferred from electronic annotation ///ENST00000367463 // GO:0008146 // sulfotransferase activity // inferred from electronic annotation ///ENST00000367463 // GO:00017…		ENST00000367463 // Pfam // IPR005331 // Sulfotransferase///ENST00000367463 // Pfam // IPR009729 // Galactose-3-O-sulfotransferase	NM_005715///XM_005266790	35	Hs.657370///Hs.594962
8163257	LPAR1	2.89589	1.53401	2.89589	up	-1.03236	0.78598	-0.748028	main	chr9	1902	AK290287|AY322546|BC030615|BC036034|BC073167|U78192|U80811|AK296374|AK299279	lysophosphatidicacidreceptor1	LPAR1	NM_001401 // GO:0000187 // activation of MAPK activity // inferred from electronic annotation ///NM_001401 // GO:0007186 // G-protein coupled receptor signaling pathway // traceable author statement ///NM_001401 // GO:0007202 // activation of phospholipase C activity // traceable author statement ///NM_001401 // GO:0007204 // positive regulation of cytosolic calcium ion concentration // traceable…	NM_001401 // GO:0005886 // plasma membrane // traceable author statement ///NM_001401 // GO:0005887 // integral component of plasma membrane // traceable author statement ///NM_001401 // GO:0009986 // cell surface // inferred from direct assay ///NM_001401 // GO:0030139 // endocytic vesicle // inferred from direct assay ///NM_001401 // GO:0043197 // dendritic spine // inferred from electronic ann…	NM_001401 // GO:0001965 // G-protein alpha-subunit binding // inferred from electronic annotation ///NM_001401 // GO:0004930 // G-protein coupled receptor activity // traceable author statement ///NM_001401 // GO:0005515 // protein binding // inferred from physical interaction ///NM_001401 // GO:0005543 // phospholipid binding // inferred from electronic annotation ///NM_001401 // GO:0030165 // P…	NM_001401 // GenMAPP // Small_ligand_GPCRs///NM_001401 // GenMAPP // Smooth_muscle_contraction///NM_057159 // GenMAPP // Small_ligand_GPCRs///NM_057159 // GenMAPP // Smooth_muscle_contraction///ENST00000358883 // GenMAPP // Small_ligand_GPCRs///ENST00000358883 // GenMAPP // Smooth_muscle_contraction///ENST00000374430 // GenMAPP // Small_ligand_GPCRs///ENST00000374430 // GenMAPP // Smooth_muscle_c…	ENST00000358883 // Pfam // IPR000276 // G protein-coupled receptor, rhodopsin-like///ENST00000374430 // Pfam // IPR000276 // G protein-coupled receptor, rhodopsin-like///ENST00000374431 // Pfam // IPR000276 // G protein-coupled receptor, rhodopsin-like///ENST00000441240 // Pfam // IPR000276 // G protein-coupled receptor, rhodopsin-like///ENST00000541779 // Pfam // IPR000276 // G protein-coupled r…	NM_001401///NM_057159	26	Hs.126667///Hs.703114
8111915	SEPP1	2.84803	1.50997	2.84803	up	1.04816	0.66524	-0.844727	main	chr5	6414	AK096125|BC015875|BC040075|BC046152|BC058919|AK094640|BC021053	selenoproteinP,plasma,1	SEPP1	NM_001085486 // GO:0001887 // selenium compound metabolic process // inferred from electronic annotation ///NM_001085486 // GO:0006979 // response to oxidative stress // traceable author statement ///NM_001085486 // GO:0007420 // brain development // inferred from electronic annotation ///NM_001085486 // GO:0007626 // locomotory behavior // inferred from electronic annotation ///NM_001085486 // G…	NM_001085486 // GO:0005576 // extracellular region // non-traceable author statement ///NM_001085486 // GO:0005615 // extracellular space // inferred from electronic annotation ///NM_001085486 // GO:0070062 // extracellular vesicular exosome // inferred from direct assay ///NM_001085486 // GO:0005576 // extracellular region // inferred from electronic annotation ///NM_001093726 // GO:0005576 // e…	NM_001085486 // GO:0008430 // selenium binding // inferred from electronic annotation ///NM_001085486 // GO:0008430 // selenium binding // traceable author statement ///NM_001093726 // GO:0008430 // selenium binding // inferred from electronic annotation ///NM_001093726 // GO:0008430 // selenium binding // traceable author statement ///NM_005410 // GO:0008430 // selenium binding // inferred from …	NM_001085486 // GenMAPP // Integrin-mediated_cell_adhesion_KEGG///NM_001093726 // GenMAPP // Integrin-mediated_cell_adhesion_KEGG///NM_005410 // GenMAPP // Integrin-mediated_cell_adhesion_KEGG///ENST00000505309 // GenMAPP // Integrin-mediated_cell_adhesion_KEGG///ENST00000506577 // GenMAPP // Integrin-mediated_cell_adhesion_KEGG///ENST00000509276 // GenMAPP // Integrin-mediated_cell_adhesion_KEGG…	ENST00000506577 // Pfam // IPR007671 // Selenoprotein P, N-terminal///ENST00000506577 // Pfam // IPR007672 // Selenoprotein P, C-terminal///ENST00000510965 // Pfam // IPR007671 // Selenoprotein P, N-terminal///ENST00000511224 // Pfam // IPR007671 // Selenoprotein P, N-terminal///ENST00000511224 // Pfam // IPR007672 // Selenoprotein P, C-terminal///ENST00000514218 // Pfam // IPR007671 // Selenopro…	NM_001085486///NM_001093726///NM_005410	25	Hs.275775///Hs.745017///Hs.610520///Hs.626354
8033362	INSR	2.829	1.50029	2.829	up	1.14612	1.25358	-0.24671	main	chr19	3643	BC047591|BC117172|M10051	insulinreceptor	INSR	NM_000208 // GO:0000187 // activation of MAPK activity // inferred from mutant phenotype ///NM_000208 // GO:0001934 // positive regulation of protein phosphorylation // inferred from direct assay ///NM_000208 // GO:0003007 // heart morphogenesis // inferred from mutant phenotype ///NM_000208 // GO:0005975 // carbohydrate metabolic process // inferred from electronic annotation ///NM_000208 // GO:…	NM_000208 // GO:0005886 // plasma membrane // inferred by curator ///NM_000208 // GO:0005886 // plasma membrane // traceable author statement ///NM_000208 // GO:0005887 // integral component of plasma membrane // inferred from direct assay ///NM_000208 // GO:0005899 // insulin receptor complex // inferred from mutant phenotype ///NM_000208 // GO:0005901 // caveola // inferred from direct assay //…	NM_000208 // GO:0004713 // protein tyrosine kinase activity // inferred from direct assay ///NM_000208 // GO:0004713 // protein tyrosine kinase activity // inferred from mutant phenotype ///NM_000208 // GO:0004716 // receptor signaling protein tyrosine kinase activity // inferred from direct assay ///NM_000208 // GO:0005009 // insulin-activated receptor activity // inferred from direct assay ///N…		ENST00000302850 // Pfam // IPR000494 // EGF receptor, L domain///ENST00000302850 // Pfam // IPR000719 // Protein kinase domain///ENST00000302850 // Pfam // IPR001245 // Serine-threonine/tyrosine-protein kinase catalytic domain///ENST00000302850 // Pfam // IPR003961 // Fibronectin, type III///ENST00000302850 // Pfam // IPR006211 // Furin-like cysteine-rich domain///ENST00000341500 // Pfam // IPR00…	NM_000208///NM_001079817	31	Hs.465744///Hs.694195
7908161	C1orf21	2.79166	1.48112	2.79166	up	1.03515	0.962884	-0.518239	main	chr1	81563	AF312864|AY258286|BC028567	chromosome1openreadingframe21	C1orf21						NM_030806	30	Hs.497159///Hs.744936///Hs.609773///Hs.609895
8080938	MITF	2.78051	1.47535	2.78051	up	1.12087	0.714458	-0.760892	main	chr3	4286	AB006909|AK291318|AK296129|AK297858|BC026961|BC065243	microphthalmia-associatedtranscriptionfactor	MITF	NM_000248 // GO:0006355 // regulation of transcription, DNA-templated // non-traceable author statement ///NM_000248 // GO:0006366 // transcription from RNA polymerase II promoter // inferred from electronic annotation ///NM_000248 // GO:0006461 // protein complex assembly // inferred from direct assay ///NM_000248 // GO:0030316 // osteoclast differentiation // inferred from electronic annotation…	NM_000248 // GO:0005634 // nucleus // non-traceable author statement ///NM_000248 // GO:0043234 // protein complex // inferred from direct assay ///NM_000248 // GO:0005634 // nucleus // inferred from electronic annotation ///NM_001184967 // GO:0005634 // nucleus // non-traceable author statement ///NM_001184967 // GO:0043234 // protein complex // inferred from direct assay ///NM_001184967 // GO:0…	NM_000248 // GO:0000978 // RNA polymerase II core promoter proximal region sequence-specific DNA binding // inferred from direct assay ///NM_000248 // GO:0001077 // RNA polymerase II core promoter proximal region sequence-specific DNA binding transcription factor activity involved in positive regulation of transcription // inferred from direct assay ///NM_000248 // GO:0001077 // RNA polymerase II…		ENST00000314557 // Pfam // IPR011598 // Myc-type, basic helix-loop-helix (bHLH) domain///ENST00000314557 // Pfam // IPR021802 // Basic helix-loop-helix leucine zipper transcrition factor MiT/TFE///ENST00000314589 // Pfam // IPR011598 // Myc-type, basic helix-loop-helix (bHLH) domain///ENST00000314589 // Pfam // IPR021802 // Basic helix-loop-helix leucine zipper transcrition factor MiT/TFE///ENST0…	NM_000248///NM_001184967///NM_006722///NM_198158///NM_198159///NM_198177///NM_198178	26	Hs.166017///Hs.712759
8147516	MATN2|LOC100506558	2.76629	1.46795	2.76629	up	-1.0577	1.26816	-0.19979	main	chr8	4147///100506558	AK075489|AK289721|AL833931|AY358895|BC010444|BC016394|U69263	matrilin2|uncharacterizedLOC100506558	MATN2|LOC100506558	NM_002380 // GO:0001764 // neuron migration // inferred from electronic annotation ///NM_002380 // GO:0007411 // axon guidance // inferred from electronic annotation ///NM_002380 // GO:0008347 // glial cell migration // inferred from electronic annotation ///NM_002380 // GO:0031104 // dendrite regeneration // inferred from electronic annotation ///NM_002380 // GO:0048678 // response to axon injur…	NM_002380 // GO:0005578 // proteinaceous extracellular matrix // non-traceable author statement ///NM_002380 // GO:0005604 // basement membrane // inferred from electronic annotation ///NM_002380 // GO:0031012 // extracellular matrix // inferred from direct assay ///NM_002380 // GO:0031012 // extracellular matrix // inferred from sequence or structural similarity ///NM_002380 // GO:0005576 // ext…	NM_002380 // GO:0005509 // calcium ion binding // inferred from electronic annotation ///NM_002380 // GO:0005515 // protein binding // inferred from physical interaction ///NM_002380 // GO:0003674 // molecular_function // no biological data available ///NM_030583 // GO:0005509 // calcium ion binding // inferred from electronic annotation ///NM_030583 // GO:0005515 // protein binding // inferred f…		ENST00000254898 // Pfam // IPR000742 // Epidermal growth factor-like domain///ENST00000254898 // Pfam // IPR001881 // EGF-like calcium-binding domain///ENST00000254898 // Pfam // IPR002035 // von Willebrand factor, type A///ENST00000254898 // Pfam // IPR019466 // Matrilin, coiled-coil trimerisation domain///ENST00000518154 // Pfam // IPR000742 // Epidermal growth factor-like domain///ENST00000518…	NM_002380///NM_030583	27	Hs.189445///Hs.668456
8162276	NFIL3	2.73816	1.45321	2.73816	up	1.16522	0.817355	-0.635853	main	chr9	4783	BC008197|U26173	nuclearfactor,interleukin3regulated	NFIL3	NM_001289999 // GO:0000122 // negative regulation of transcription from RNA polymerase II promoter // inferred from mutant phenotype ///NM_001289999 // GO:0006366 // transcription from RNA polymerase II promoter // traceable author statement ///NM_001289999 // GO:0006955 // immune response // traceable author statement ///NM_001289999 // GO:0007623 // circadian rhythm // inferred from electronic …	NM_001289999 // GO:0005634 // nucleus // inferred from electronic annotation ///NM_001289999 // GO:0005634 // nucleus // traceable author statement ///NM_001290000 // GO:0005634 // nucleus // inferred from electronic annotation ///NM_001290000 // GO:0005634 // nucleus // traceable author statement ///NM_005384 // GO:0005634 // nucleus // inferred from electronic annotation ///NM_005384 // GO:0005…	NM_001289999 // GO:0000977 // RNA polymerase II regulatory region sequence-specific DNA binding // inferred from direct assay ///NM_001289999 // GO:0000979 // RNA polymerase II core promoter sequence-specific DNA binding // inferred from electronic annotation ///NM_001289999 // GO:0001078 // RNA polymerase II core promoter proximal region sequence-specific DNA binding transcription factor activit…		ENST00000297689 // Pfam // IPR004827 // Basic-leucine zipper domain///ENST00000297689 // Pfam // IPR010533 // Vertebrate interleukin-3 regulated transcription factor	NM_001289999///NM_001290000///NM_005384	27	Hs.79334///Hs.599756///Hs.602328
7943984	ZBTB16	2.72638	1.44699	2.72638	up	1.21414	1.29826	-0.148726	main	chr11	7704	BC026902|BC029812|BX648973|AB208916	zincfingerandBTBdomaincontaining16	ZBTB16	NM_001018011 // GO:0001823 // mesonephros development // inferred from sequence or structural similarity ///NM_001018011 // GO:0006351 // transcription, DNA-templated // inferred from electronic annotation ///NM_001018011 // GO:0006915 // apoptotic process // non-traceable author statement ///NM_001018011 // GO:0007417 // central nervous system development // inferred from sequence or structural …	NM_001018011 // GO:0005634 // nucleus // inferred from direct assay ///NM_001018011 // GO:0005829 // cytosol // inferred from electronic annotation ///NM_001018011 // GO:0005886 // plasma membrane // inferred from electronic annotation ///NM_001018011 // GO:0016604 // nuclear body // inferred from direct assay ///NM_001018011 // GO:0016605 // PML body // inferred from direct assay ///NM_001018011…	NM_001018011 // GO:0003677 // DNA binding // inferred from direct assay ///NM_001018011 // GO:0003677 // DNA binding // non-traceable author statement ///NM_001018011 // GO:0003690 // double-stranded DNA binding // inferred from electronic annotation ///NM_001018011 // GO:0003700 // sequence-specific DNA binding transcription factor activity // inferred from electronic annotation ///NM_001018011 …		ENST00000335953 // Pfam // IPR007087 // Zinc finger, C2H2///ENST00000335953 // Pfam // IPR013069 // BTB/POZ///ENST00000392996 // Pfam // IPR007087 // Zinc finger, C2H2///ENST00000392996 // Pfam // IPR013069 // BTB/POZ///ENST00000544220 // Pfam // IPR013069 // BTB/POZ	NM_001018011///NM_006006///XM_005271658///XM_006718899	33	Hs.591945///Hs.682144
8147573	OSR2	2.71639	1.44169	2.71639	up	1.13125	0.60749	-0.834201	main	chr8	116039	AK291491|AK304654|AK310994|AY038072|AY038073|BC016936	odd-skippedrelatedtransciptionfactor2	OSR2	NM_001142462 // GO:0000122 // negative regulation of transcription from RNA polymerase II promoter // inferred from sequence or structural similarity ///NM_001142462 // GO:0001656 // metanephros development // inferred from sequence or structural similarity ///NM_001142462 // GO:0001823 // mesonephros development // inferred from sequence or structural similarity ///NM_001142462 // GO:0002062 // …	NM_001142462 // GO:0005634 // nucleus // inferred from sequence or structural similarity ///NM_001142462 // GO:0005634 // nucleus // inferred from electronic annotation ///NM_001286841 // GO:0005634 // nucleus // inferred from sequence or structural similarity ///NM_001286841 // GO:0005634 // nucleus // inferred from electronic annotation ///NM_053001 // GO:0005634 // nucleus // inferred from seq…	NM_001142462 // GO:0043565 // sequence-specific DNA binding // inferred from sequence or structural similarity ///NM_001142462 // GO:0046872 // metal ion binding // inferred from electronic annotation ///NM_001142462 // GO:0003676 // nucleic acid binding // inferred from electronic annotation ///NM_001142462 // GO:0043565 // sequence-specific DNA binding // inferred from electronic annotation ///…		ENST00000297565 // Pfam // IPR007087 // Zinc finger, C2H2///ENST00000435298 // Pfam // IPR007087 // Zinc finger, C2H2///ENST00000457907 // Pfam // IPR007087 // Zinc finger, C2H2///ENST00000518199 // Pfam // IPR007087 // Zinc finger, C2H2///ENST00000520951 // Pfam // IPR007087 // Zinc finger, C2H2///ENST00000522510 // Pfam // IPR007087 // Zinc finger, C2H2///ENST00000523368 // Pfam // IPR007087 //…	NM_001142462///NM_001286841///NM_053001	31	Hs.253247///Hs.630123
7972745	IRS2	2.69324	1.42934	2.69324	up	1.34148	1.13206	-0.297284	main	chr13	8660	AF073310	insulinreceptorsubstrate2	IRS2	NM_003749 // GO:0002053 // positive regulation of mesenchymal cell proliferation // inferred from electronic annotation ///NM_003749 // GO:0002903 // negative regulation of B cell apoptotic process // inferred from sequence or structural similarity ///NM_003749 // GO:0006006 // glucose metabolic process // traceable author statement ///NM_003749 // GO:0007165 // signal transduction // traceable a…	NM_003749 // GO:0005829 // cytosol // traceable author statement ///NM_003749 // GO:0005886 // plasma membrane // traceable author statement ///NM_003749 // GO:0005737 // cytoplasm // inferred from electronic annotation ///NM_003749 // GO:0005829 // cytosol // inferred from electronic annotation ///NM_003749 // GO:0005886 // plasma membrane // inferred from electronic annotation ///ENST0000037585…	NM_003749 // GO:0004871 // signal transducer activity // inferred from electronic annotation ///NM_003749 // GO:0005158 // insulin receptor binding // inferred from electronic annotation ///NM_003749 // GO:0005515 // protein binding // inferred from physical interaction ///NM_003749 // GO:0019901 // protein kinase binding // inferred from electronic annotation ///NM_003749 // GO:0019903 // protei…		ENST00000375856 // Pfam // IPR001849 // Pleckstrin homology domain///ENST00000375856 // Pfam // IPR002404 // Insulin receptor substrate-1, PTB	NM_003749	48	Hs.442344///Hs.595332///Hs.618471///Hs.639328
8020141	APCDD1	2.68459	1.4247	2.68459	up	1.10169	0.891623	-0.533077	main	chr18	147495	AB056722|AB104887|AK300743|AK303076|BC053324	adenomatosispolyposiscolidown-regulated1	APCDD1	NM_153000 // GO:0001942 // hair follicle development // inferred from mutant phenotype ///NM_153000 // GO:0016055 // Wnt signaling pathway // inferred from electronic annotation ///NM_153000 // GO:0030178 // negative regulation of Wnt signaling pathway // inferred from direct assay ///NM_153000 // GO:0043615 // astrocyte cell migration // inferred from electronic annotation ///ENST00000355285 // …	NM_153000 // GO:0005887 // integral component of plasma membrane // inferred from direct assay ///NM_153000 // GO:0005886 // plasma membrane // inferred from electronic annotation ///NM_153000 // GO:0016020 // membrane // inferred from electronic annotation ///NM_153000 // GO:0016021 // integral component of membrane // inferred from electronic annotation ///ENST00000355285 // GO:0005887 // integ…	NM_153000 // GO:0017147 // Wnt-protein binding // inferred from direct assay ///ENST00000355285 // GO:0017147 // Wnt-protein binding // inferred from direct assay ///ENST00000582723 // GO:0017147 // Wnt-protein binding // inferred from direct assay ///AB056722 // GO:0017147 // Wnt-protein binding // inferred from direct assay ///AB104887 // GO:0017147 // Wnt-protein binding // inferred from direc…			NM_153000	27	Hs.293274///Hs.702756
7957570	PLXNC1	2.67441	1.41922	2.67441	up	1.09183	1.14414	-0.275083	main	chr12	10154	AF030339|AK295226|AK304327|AK308985	plexinC1	PLXNC1	NM_005761 // GO:0007155 // cell adhesion // traceable author statement ///NM_005761 // GO:0007165 // signal transduction // inferred from electronic annotation ///NM_005761 // GO:0007411 // axon guidance // traceable author statement ///NM_005761 // GO:0007275 // multicellular organismal development // inferred from electronic annotation ///ENST00000258526 // GO:0007155 // cell adhesion // tracea…	NM_005761 // GO:0005622 // intracellular // inferred from electronic annotation ///NM_005761 // GO:0005886 // plasma membrane // traceable author statement ///NM_005761 // GO:0016021 // integral component of membrane // inferred from electronic annotation ///NM_005761 // GO:0005886 // plasma membrane // non-traceable author statement ///NM_005761 // GO:0016020 // membrane // inferred from direct …	NM_005761 // GO:0004872 // receptor activity // inferred from electronic annotation ///NM_005761 // GO:0005102 // receptor binding // traceable author statement ///NM_005761 // GO:0005515 // protein binding // inferred from physical interaction ///ENST00000258526 // GO:0004872 // receptor activity // inferred from electronic annotation ///ENST00000258526 // GO:0005102 // receptor binding // trace…		ENST00000258526 // Pfam // IPR002165 // Plexin///ENST00000258526 // Pfam // IPR002909 // IPT domain///ENST00000258526 // Pfam // IPR013548 // Plexin, cytoplasmic RasGAP domain///ENST00000545312 // Pfam // IPR013548 // Plexin, cytoplasmic RasGAP domain///ENST00000547057 // Pfam // IPR013548 // Plexin, cytoplasmic RasGAP domain///ENST00000549217 // Pfam // IPR013548 // Plexin, cytoplasmic RasGAP do…	NM_005761///NR_037687	37	Hs.584845
8088768	RN7SL418P	2.66738	1.41542	2.66738	up	1.19396	1.00916	-0.406259	main	chr3			RNA,7SL,cytoplasmic418,pseudogene	RN7SL418P							25
8057394	SESTD1	2.644	1.40272	2.644	up	1.14191	0.827681	-0.57504	main	chr2	91404	AL122046|AY209190|BC047578	SEC14andspectrindomains1	SESTD1		NM_178123 // GO:0034704 // calcium channel complex // inferred from physical interaction ///ENST00000335289 // GO:0034704 // calcium channel complex // inferred from physical interaction ///ENST00000426988 // GO:0034704 // calcium channel complex // inferred from physical interaction ///ENST00000428443 // GO:0034704 // calcium channel complex // inferred from physical interaction ///ENST000004400…	NM_178123 // GO:0001786 // phosphatidylserine binding // inferred from direct assay ///NM_178123 // GO:0005515 // protein binding // inferred from physical interaction ///NM_178123 // GO:0005545 // 1-phosphatidylinositol binding // inferred from direct assay ///NM_178123 // GO:0005546 // phosphatidylinositol-4,5-bisphosphate binding // inferred from direct assay ///NM_178123 // GO:0010314 // phos…			NM_178123	42	Hs.30977///Hs.609408///Hs.714518
8161865	PRUNE2	2.6392	1.4001	2.6392	up	1.07605	1.37853	-0.0215757	main	chr9	158471	AB050197|AB535152|AK296269|AK298805|AK299857|AY439213|AY439214|BC150641|FJ808772|FJ808773	prunehomolog2(Drosophila)	PRUNE2	NM_015225 // GO:0006915 // apoptotic process // not recorded ///NM_015225 // GO:0008152 // metabolic process // inferred from electronic annotation ///NM_015225 // GO:0006915 // apoptotic process // ---///NM_015225 // GO:0006915 // apoptotic process // inferred from electronic annotation ///ENST00000376717 // GO:0006915 // apoptotic process // not recorded ///ENST00000376717 // GO:0008152 // meta…	NM_015225 // GO:0005737 // cytoplasm // inferred from electronic annotation ///ENST00000376717 // GO:0005737 // cytoplasm // inferred from electronic annotation ///ENST00000376718 // GO:0005737 // cytoplasm // inferred from electronic annotation ///ENST00000376718 // GO:0005634 // nucleus // inferred from direct assay ///ENST00000376718 // GO:0043231 // intracellular membrane-bounded organelle //…	NM_015225 // GO:0016462 // pyrophosphatase activity // inferred from electronic annotation ///NM_015225 // GO:0046872 // metal ion binding // inferred from electronic annotation ///ENST00000376717 // GO:0016462 // pyrophosphatase activity // inferred from electronic annotation ///ENST00000376717 // GO:0046872 // metal ion binding // inferred from electronic annotation ///ENST00000376718 // GO:001…		ENST00000376717 // Pfam // IPR001251 // CRAL-TRIO domain///ENST00000376717 // Pfam // IPR022181 // Bcl2-/adenovirus E1B 19kDa-interacting protein 2///ENST00000376718 // Pfam // IPR001251 // CRAL-TRIO domain///ENST00000376718 // Pfam // IPR004097 // DHHA2 domain///ENST00000376718 // Pfam // IPR022181 // Bcl2-/adenovirus E1B 19kDa-interacting protein 2///ENST00000426088 // Pfam // IPR001251 // CRAL…	NM_015225	29	Hs.262857///Hs.599338///Hs.642477
8131205	SDK1	2.63702	1.39891	2.63702	up	1.04892	0.679766	-0.71914	main	chr7	221935	AL833354|AY310398	sidekickcelladhesionmolecule1	SDK1	NM_001079653 // GO:0007155 // cell adhesion // inferred from electronic annotation ///NM_152744 // GO:0007155 // cell adhesion // inferred from electronic annotation ///ENST00000389531 // GO:0007155 // cell adhesion // inferred from electronic annotation ///ENST00000404826 // GO:0007155 // cell adhesion // inferred from electronic annotation ///ENST00000476701 // GO:0007155 // cell adhesion // in…	NM_001079653 // GO:0016021 // integral component of membrane // inferred from electronic annotation ///NM_001079653 // GO:0070062 // extracellular vesicular exosome // inferred from direct assay ///NM_001079653 // GO:0016020 // membrane // inferred from electronic annotation ///NM_152744 // GO:0016021 // integral component of membrane // inferred from electronic annotation ///NM_152744 // GO:0070…	ENST00000389531 // GO:0005515 // protein binding // inferred from electronic annotation ///ENST00000404826 // GO:0005515 // protein binding // inferred from electronic annotation		ENST00000389531 // Pfam // IPR003961 // Fibronectin, type III///ENST00000389531 // Pfam // IPR013098 // Immunoglobulin I-set///ENST00000389531 // Pfam // IPR013106 // Immunoglobulin V-set domain///ENST00000389531 // Pfam // IPR013151 // Immunoglobulin///ENST00000404826 // Pfam // IPR003961 // Fibronectin, type III///ENST00000404826 // Pfam // IPR013098 // Immunoglobulin I-set///ENST00000404826 //…	NM_001079653///NM_152744	55	Hs.653013///Hs.655699
8109383	GRIA1	2.63072	1.39546	2.63072	up	1.39499	1.35096	-0.0444932	main	chr5	2890	AK289565|AK294011|AK295039|AK295184|AK295827|AK310189|AK315934|BC111734|M64752|M81886	glutamatereceptor,ionotropic,AMPA1	GRIA1	NM_000827 // GO:0007165 // signal transduction // traceable author statement ///NM_000827 // GO:0007268 // synaptic transmission // traceable author statement ///NM_000827 // GO:0007616 // long-term memory // inferred from electronic annotation ///NM_000827 // GO:0031623 // receptor internalization // inferred from electronic annotation ///NM_000827 // GO:0034220 // ion transmembrane transport //…	NM_000827 // GO:0005789 // endoplasmic reticulum membrane // inferred from electronic annotation ///NM_000827 // GO:0005886 // plasma membrane // traceable author statement ///NM_000827 // GO:0008021 // synaptic vesicle // inferred from electronic annotation ///NM_000827 // GO:0009986 // cell surface // inferred from sequence or structural similarity ///NM_000827 // GO:0014069 // postsynaptic den…	NM_000827 // GO:0004971 // alpha-amino-3-hydroxy-5-methyl-4-isoxazole propionate selective glutamate receptor activity // inferred from direct assay ///NM_000827 // GO:0005234 // extracellular-glutamate-gated ion channel activity // not recorded ///NM_000827 // GO:0005515 // protein binding // inferred from physical interaction ///NM_000827 // GO:0008066 // glutamate receptor activity // traceabl…		ENST00000285900 // Pfam // IPR001320 // Ionotropic glutamate receptor///ENST00000285900 // Pfam // IPR001638 // Extracellular solute-binding protein, family 3///ENST00000285900 // Pfam // IPR001828 // Extracellular ligand-binding receptor///ENST00000285900 // Pfam // IPR019594 // Glutamate receptor, L-glutamate/glycine-binding///ENST00000340592 // Pfam // IPR001320 // Ionotropic glutamate recepto…	NM_000827///NM_001114183///NM_001258019///NM_001258020///NM_001258022///NM_001258023///NR_047578///NM_001258021	25	Hs.519693///Hs.737709
8103745	HAND2	2.55983	1.35605	2.55983	up	1.13206	1.1404	-0.215648	main	chr4	9464	BC101406|BC101974|FJ226608	heartandneuralcrestderivativesexpressed2	HAND2	NM_021973 // GO:0001525 // angiogenesis // inferred from electronic annotation ///NM_021973 // GO:0001701 // in utero embryonic development // inferred from sequence or structural similarity ///NM_021973 // GO:0001947 // heart looping // inferred from sequence or structural similarity ///NM_021973 // GO:0001967 // suckling behavior // inferred from electronic annotation ///NM_021973 // GO:0003007…	NM_021973 // GO:0000790 // nuclear chromatin // inferred from direct assay ///NM_021973 // GO:0005667 // transcription factor complex // inferred from sequence or structural similarity ///NM_021973 // GO:0043234 // protein complex // inferred from direct assay ///NM_021973 // GO:0005634 // nucleus // inferred from electronic annotation ///NM_021973 // GO:0005667 // transcription factor complex //…	NM_021973 // GO:0000977 // RNA polymerase II regulatory region sequence-specific DNA binding // inferred from direct assay ///NM_021973 // GO:0001077 // RNA polymerase II core promoter proximal region sequence-specific DNA binding transcription factor activity involved in positive regulation of transcription // inferred from direct assay ///NM_021973 // GO:0003680 // AT DNA binding // inferred fr…		ENST00000359562 // Pfam // IPR011598 // Myc-type, basic helix-loop-helix (bHLH) domain	NM_021973	27	Hs.388245
8105778	PIK3R1	2.53709	1.34318	2.53709	up	1.04584	0.896305	-0.446871	main	chr5	5295	AF279367|AK094785|BC030815|BC094795|AK299743|AK126345|AK294919	phosphoinositide-3-kinase,regulatorysubunit1(alpha)	PIK3R1	NM_001242466 // GO:0001953 // negative regulation of cell-matrix adhesion // inferred from electronic annotation ///NM_001242466 // GO:0006468 // protein phosphorylation // inferred from electronic annotation ///NM_001242466 // GO:0006644 // phospholipid metabolic process // traceable author statement ///NM_001242466 // GO:0006661 // phosphatidylinositol biosynthetic process // traceable author s…	NM_001242466 // GO:0005829 // cytosol // traceable author statement ///NM_001242466 // GO:0005886 // plasma membrane // traceable author statement ///NM_001242466 // GO:0005942 // phosphatidylinositol 3-kinase complex // inferred from sequence or structural similarity ///NM_001242466 // GO:0005943 // 1-phosphatidylinositol-4-phosphate 3-kinase, class IA complex // inferred from sequence or struct…	NM_001242466 // GO:0005068 // transmembrane receptor protein tyrosine kinase adaptor activity // inferred from sequence or structural similarity ///NM_001242466 // GO:0005158 // insulin receptor binding // inferred from physical interaction ///NM_001242466 // GO:0005159 // insulin-like growth factor receptor binding // inferred from physical interaction ///NM_001242466 // GO:0005168 // neurotroph…		ENST00000320694 // Pfam // IPR000980 // SH2 domain///ENST00000336483 // Pfam // IPR000980 // SH2 domain///ENST00000519025 // Pfam // IPR000980 // SH2 domain///ENST00000521381 // Pfam // IPR000198 // Rho GTPase-activating protein domain///ENST00000521381 // Pfam // IPR000980 // SH2 domain///ENST00000521381 // Pfam // IPR011511 // Variant SH3 domain///ENST00000521657 // Pfam // IPR000198 // Rho GTP…	NM_001242466///NM_181504///NM_181523///NM_181524	48	Hs.132225///Hs.592983///Hs.604502
7916493	PPAP2B	2.49442	1.3187	2.49442	up	1.09347	0.646307	-0.672395	main	chr1	8613	AB000889|AF017786|AF043329|AF480883|BC009196|BT019589|U79294|AK123105	phosphatidicacidphosphatasetype2B	PPAP2B	NM_003713 // GO:0001568 // blood vessel development // inferred from electronic annotation ///NM_003713 // GO:0001702 // gastrulation with mouth forming second // inferred from electronic annotation ///NM_003713 // GO:0001933 // negative regulation of protein phosphorylation // inferred from direct assay ///NM_003713 // GO:0006629 // lipid metabolic process // non-traceable author statement ///NM…	NM_003713 // GO:0005794 // Golgi apparatus // inferred from electronic annotation ///NM_003713 // GO:0005886 // plasma membrane // traceable author statement ///NM_003713 // GO:0005912 // adherens junction // traceable author statement ///NM_003713 // GO:0016020 // membrane // traceable author statement ///NM_003713 // GO:0016021 // integral component of membrane // inferred from electronic annot…	NM_003713 // GO:0004721 // phosphoprotein phosphatase activity // traceable author statement ///NM_003713 // GO:0005178 // integrin binding // inferred from electronic annotation ///NM_003713 // GO:0005515 // protein binding // inferred from physical interaction ///NM_003713 // GO:0008195 // phosphatidate phosphatase activity // inferred from electronic annotation ///NM_003713 // GO:0042577 // li…	NM_003713 // HumanCyc // TRIGLSYN-PWY///AB000889 // HumanCyc // TRIGLSYN-PWY///AF017786 // HumanCyc // TRIGLSYN-PWY///AF043329 // HumanCyc // TRIGLSYN-PWY///BC009196 // HumanCyc // TRIGLSYN-PWY///U79294 // HumanCyc // TRIGLSYN-PWY	ENST00000371250 // Pfam // IPR000326 // Phosphatidic acid phosphatase type 2/haloperoxidase	NM_003713	36	Hs.405156///Hs.619002///Hs.729767///Hs.730129
8056222	DPP4	2.46619	1.30228	2.46619	up	1.183	0.245312	-1.05697	main	chr2	1803	AB451339|AK314798|BC065265|M74777|M80536	dipeptidyl-peptidase4	DPP4	NM_001935 // GO:0001666 // response to hypoxia // inferred from direct assay ///NM_001935 // GO:0006508 // proteolysis // inferred from electronic annotation ///NM_001935 // GO:0007155 // cell adhesion // inferred from electronic annotation ///NM_001935 // GO:0008284 // positive regulation of cell proliferation // inferred from direct assay ///NM_001935 // GO:0010716 // negative regulation of ext…	NM_001935 // GO:0005765 // lysosomal membrane // inferred from direct assay ///NM_001935 // GO:0005886 // plasma membrane // inferred from direct assay ///NM_001935 // GO:0009986 // cell surface // inferred from direct assay ///NM_001935 // GO:0016021 // integral component of membrane // inferred from electronic annotation ///NM_001935 // GO:0016324 // apical plasma membrane // inferred from dire…	NM_001935 // GO:0002020 // protease binding // inferred from physical interaction ///NM_001935 // GO:0004177 // aminopeptidase activity // inferred from electronic annotation ///NM_001935 // GO:0004252 // serine-type endopeptidase activity // inferred from electronic annotation ///NM_001935 // GO:0005102 // receptor binding // inferred from physical interaction ///NM_001935 // GO:0005515 // prote…		ENST00000360534 // Pfam // IPR001375 // Peptidase S9, prolyl oligopeptidase, catalytic domain///ENST00000360534 // Pfam // IPR002469 // Peptidase S9B, dipeptidylpeptidase IV N-terminal///ENST00000434918 // Pfam // IPR002469 // Peptidase S9B, dipeptidylpeptidase IV N-terminal	NM_001935	30	Hs.368912
7971177	FOXO1	2.43651	1.28482	2.43651	up	1.19625	0.747996	-0.536821	main	chr13	2308	AF032885|BC021981|BC070065|BT007455|BX648278|U02310|JX141474|JX141475|JX141476	forkheadboxO1	FOXO1	NM_002015 // GO:0000122 // negative regulation of transcription from RNA polymerase II promoter // inferred from electronic annotation ///NM_002015 // GO:0001568 // blood vessel development // not recorded ///NM_002015 // GO:0001659 // temperature homeostasis // inferred from sequence or structural similarity ///NM_002015 // GO:0001678 // cellular glucose homeostasis // inferred from sequence or …	NM_002015 // GO:0005634 // nucleus // inferred from direct assay ///NM_002015 // GO:0005654 // nucleoplasm // traceable author statement ///NM_002015 // GO:0005737 // cytoplasm // inferred from direct assay ///NM_002015 // GO:0005739 // mitochondrion // inferred from sequence or structural similarity ///NM_002015 // GO:0005829 // cytosol // inferred from sequence or structural similarity ///NM_00…	NM_002015 // GO:0001078 // RNA polymerase II core promoter proximal region sequence-specific DNA binding transcription factor activity involved in negative regulation of transcription // inferred from electronic annotation ///NM_002015 // GO:0003682 // chromatin binding // inferred from sequence or structural similarity ///NM_002015 // GO:0005515 // protein binding // inferred from physical inter…		ENST00000379561 // Pfam // IPR001766 // Transcription factor, fork head	NM_002015	26	Hs.370666///Hs.711044
7951662	CRYAB	2.41857	1.27415	2.41857	up	1.08137	1.09748	-0.17667	main	chr11	1410	AF007162|BC007008|BT006770|FJ224314|FJ876064|AK295498	crystallin,alphaB	CRYAB	NM_001289807 // GO:0001666 // response to hypoxia // inferred from electronic annotation ///NM_001289807 // GO:0002088 // lens development in camera-type eye // inferred from electronic annotation ///NM_001289807 // GO:0006006 // glucose metabolic process // inferred from electronic annotation ///NM_001289807 // GO:0006457 // protein folding // inferred from electronic annotation ///NM_001289807 …	NM_001289807 // GO:0005634 // nucleus // inferred from direct assay ///NM_001289807 // GO:0005737 // cytoplasm // inferred from direct assay ///NM_001289807 // GO:0005739 // mitochondrion // inferred from electronic annotation ///NM_001289807 // GO:0005794 // Golgi apparatus // inferred from electronic annotation ///NM_001289807 // GO:0005829 // cytosol // inferred from electronic annotation ///N…	NM_001289807 // GO:0005212 // structural constituent of eye lens // inferred from electronic annotation ///NM_001289807 // GO:0005515 // protein binding // inferred from physical interaction ///NM_001289807 // GO:0008017 // microtubule binding // inferred from electronic annotation ///NM_001289807 // GO:0042802 // identical protein binding // inferred from physical interaction ///NM_001289807 // …		ENST00000227251 // Pfam // IPR002068 // Alpha crystallin/Hsp20 domain///ENST00000227251 // Pfam // IPR003090 // Alpha-crystallin, N-terminal///ENST00000524660 // Pfam // IPR002068 // Alpha crystallin/Hsp20 domain///ENST00000526180 // Pfam // IPR002068 // Alpha crystallin/Hsp20 domain///ENST00000526180 // Pfam // IPR003090 // Alpha-crystallin, N-terminal///ENST00000527899 // Pfam // IPR002068 // A…	NM_001289807///NM_001289808///NM_001885	29	Hs.53454
8044813	TMEM37	2.40915	1.26852	2.40915	up	1.10551	1.07888	-0.189642	main	chr2	140738	AF361356|BC046362	transmembraneprotein37	TMEM37	NM_183240 // GO:0034765 // regulation of ion transmembrane transport // inferred from electronic annotation ///NM_183240 // GO:0070588 // calcium ion transmembrane transport // inferred from electronic annotation ///NM_183240 // GO:0006810 // transport // inferred from electronic annotation ///NM_183240 // GO:0006811 // ion transport // inferred from electronic annotation ///NM_183240 // GO:00068…	NM_183240 // GO:0016021 // integral component of membrane // inferred from electronic annotation ///NM_183240 // GO:0016020 // membrane // inferred from electronic annotation ///XM_005263598 // GO:0016021 // integral component of membrane // inferred from electronic annotation ///XM_005263598 // GO:0016020 // membrane // inferred from electronic annotation ///XM_006712300 // GO:0016021 // integra…	NM_183240 // GO:0005244 // voltage-gated ion channel activity // inferred from electronic annotation ///NM_183240 // GO:0005262 // calcium channel activity // inferred from electronic annotation ///XM_005263598 // GO:0005244 // voltage-gated ion channel activity // inferred from electronic annotation ///XM_005263598 // GO:0005262 // calcium channel activity // inferred from electronic annotation …			NM_183240///XM_005263598///XM_006712300	24	Hs.26216
7951165	PGR	2.39996	1.26301	2.39996	up	1.00914	0.331296	-0.931715	main	chr11	5241	AB084248|AB085683|AB085843|AB085844|AB085845|AF016381|AK304853|AY212933|M15716|X51730	progesteronereceptor	PGR	ENST00000263463 // GO:0001542 // ovulation from ovarian follicle // inferred from electronic annotation ///ENST00000263463 // GO:0002070 // epithelial cell maturation // inferred from electronic annotation ///ENST00000263463 // GO:0006367 // transcription initiation from RNA polymerase II promoter // traceable author statement ///ENST00000263463 // GO:0007165 // signal transduction // traceable a…	ENST00000263463 // GO:0005654 // nucleoplasm // traceable author statement ///ENST00000263463 // GO:0005741 // mitochondrial outer membrane // inferred from electronic annotation ///ENST00000263463 // GO:0005634 // nucleus // inferred from electronic annotation ///ENST00000263463 // GO:0005737 // cytoplasm // inferred from electronic annotation ///ENST00000263463 // GO:0005739 // mitochondrion //…	ENST00000263463 // GO:0000978 // RNA polymerase II core promoter proximal region sequence-specific DNA binding // inferred from direct assay ///ENST00000263463 // GO:0001077 // RNA polymerase II core promoter proximal region sequence-specific DNA binding transcription factor activity involved in positive regulation of transcription // inferred from direct assay ///ENST00000263463 // GO:0003677 //…	ENST00000263463 // GenMAPP // Ovarian_Infertility_Genes///ENST00000263463 // GenMAPP // Nuclear_Receptors///ENST00000325455 // GenMAPP // Ovarian_Infertility_Genes///ENST00000325455 // GenMAPP // Nuclear_Receptors///ENST00000526300 // GenMAPP // Ovarian_Infertility_Genes///ENST00000526300 // GenMAPP // Nuclear_Receptors///ENST00000528960 // GenMAPP // Ovarian_Infertility_Genes///ENST00000528960 /…	ENST00000263463 // Pfam // IPR000128 // Progesterone receptor///ENST00000263463 // Pfam // IPR000536 // Nuclear hormone receptor, ligand-binding, core///ENST00000263463 // Pfam // IPR001628 // Zinc finger, nuclear hormone receptor-type///ENST00000325455 // Pfam // IPR000128 // Progesterone receptor///ENST00000325455 // Pfam // IPR000536 // Nuclear hormone receptor, ligand-binding, core///ENST0000…	NM_000926///NM_001202474///NM_001271161///NR_073141///NR_073142///NM_001271162///NR_073143	38	Hs.32405///Hs.742403
8012906		2.39227	1.25838	2.39227	up	1.01759	0.534214	-0.72417	main	chr17											25
7954196	MGST1	2.35236	1.23411	2.35236	up	1.10793	0.945325	-0.288784	main	chr12	4257	AK291148|BC005923|BT006982|CR407629|J03746|AK123482	microsomalglutathioneS-transferase1	MGST1	NM_001260511 // GO:0006749 // glutathione metabolic process // inferred from electronic annotation ///NM_001260511 // GO:0006805 // xenobiotic metabolic process // traceable author statement ///NM_001260511 // GO:0010243 // response to organonitrogen compound // inferred from electronic annotation ///NM_001260511 // GO:0032496 // response to lipopolysaccharide // inferred from electronic annotati…	NM_001260511 // GO:0005634 // nucleus // inferred from electronic annotation ///NM_001260511 // GO:0005739 // mitochondrion // inferred from direct assay ///NM_001260511 // GO:0005741 // mitochondrial outer membrane // inferred from electronic annotation ///NM_001260511 // GO:0005743 // mitochondrial inner membrane // inferred from electronic annotation ///NM_001260511 // GO:0005778 // peroxisoma…	NM_001260511 // GO:0004364 // glutathione transferase activity // inferred from direct assay ///NM_001260511 // GO:0004602 // glutathione peroxidase activity // inferred from direct assay ///NM_001260511 // GO:0005515 // protein binding // inferred from physical interaction ///NM_001260511 // GO:0042803 // protein homodimerization activity // inferred from electronic annotation ///NM_001260511 //…	NM_020300 // HumanCyc // PWY-4061///NM_145764 // HumanCyc // PWY-4061///NM_145791 // HumanCyc // PWY-4061///BC005923 // HumanCyc // PWY-4061///J03746 // HumanCyc // PWY-4061///NM_145792 // HumanCyc // PWY-4061	ENST00000396207 // Pfam // IPR001129 // Membrane-associated, eicosanoid/glutathione metabolism (MAPEG) protein///ENST00000396209 // Pfam // IPR001129 // Membrane-associated, eicosanoid/glutathione metabolism (MAPEG) protein///ENST00000396210 // Pfam // IPR001129 // Membrane-associated, eicosanoid/glutathione metabolism (MAPEG) protein///ENST00000010404 // Pfam // IPR001129 // Membrane-associated,…	NM_001260511///NM_001260512///NM_020300///NM_145764///NM_145791///NR_048545///NR_048547///NM_145792///NM_001267598///XM_006719079///XM_006719080	26	Hs.389700///Hs.680544///Hs.700679
8077376	ITPR1	2.34983	1.23256	2.34983	up	1.04832	1.15082	-0.0817368	main	chr3	3708	AK294594|AK296235|AK309981|AK311008|D26070|L38019|BC144563	inositol1,4,5-trisphosphatereceptor,type1	ITPR1	NM_001099952 // GO:0001666 // response to hypoxia // inferred from direct assay ///NM_001099952 // GO:0006112 // energy reserve metabolic process // traceable author statement ///NM_001099952 // GO:0006816 // calcium ion transport // non-traceable author statement ///NM_001099952 // GO:0007165 // signal transduction // non-traceable author statement ///NM_001099952 // GO:0007165 // signal transdu…	NM_001099952 // GO:0005637 // nuclear inner membrane // inferred from electronic annotation ///NM_001099952 // GO:0005730 // nucleolus // inferred from electronic annotation ///NM_001099952 // GO:0005783 // endoplasmic reticulum // non-traceable author statement ///NM_001099952 // GO:0005789 // endoplasmic reticulum membrane // traceable author statement ///NM_001099952 // GO:0005955 // calcineur…	NM_001099952 // GO:0005218 // intracellular ligand-gated calcium channel activity // inferred from sequence or structural similarity ///NM_001099952 // GO:0005220 // inositol 1,4,5-trisphosphate-sensitive calcium-release channel activity // inferred from sequence or structural similarity ///NM_001099952 // GO:0005220 // inositol 1,4,5-trisphosphate-sensitive calcium-release channel activity // tr…	NM_001099952 // GenMAPP // G_Protein_Signaling///NM_001099952 // GenMAPP // Calcium_regulation_in_cardiac_cells///NM_001099952 // GenMAPP // Smooth_muscle_contraction///NM_001168272 // GenMAPP // G_Protein_Signaling///NM_001168272 // GenMAPP // Calcium_regulation_in_cardiac_cells///NM_001168272 // GenMAPP // Smooth_muscle_contraction///NM_002222 // GenMAPP // G_Protein_Signaling///NM_002222 // Ge…	ENST00000302640 // Pfam // IPR000699 // RIH (RyR and IP3R Homology) domain///ENST00000302640 // Pfam // IPR005821 // Ion transport domain///ENST00000302640 // Pfam // IPR013662 // RyR/IP3R Homology associated domain///ENST00000302640 // Pfam // IPR014821 // Inositol 1,4,5-trisphosphate/ryanodine receptor///ENST00000302640 // Pfam // IPR016093 // MIR motif///ENST00000354582 // Pfam // IPR000699 //…	NM_001099952///NM_001168272///NM_002222	71	Hs.567295///Hs.736467
8023727	DSEL	2.34113	1.2272	2.34113	up	1.10267	0.558241	-0.668963	main	chr18	92126	AF480435|BC117325	dermatansulfateepimerase-like	DSEL	NM_032160 // GO:0005975 // carbohydrate metabolic process // traceable author statement ///NM_032160 // GO:0030203 // glycosaminoglycan metabolic process // traceable author statement ///NM_032160 // GO:0030204 // chondroitin sulfate metabolic process // traceable author statement ///NM_032160 // GO:0030208 // dermatan sulfate biosynthetic process // traceable author statement ///NM_032160 // GO:…	NM_032160 // GO:0000139 // Golgi membrane // traceable author statement ///NM_032160 // GO:0016021 // integral component of membrane // inferred from electronic annotation ///NM_032160 // GO:0016020 // membrane // inferred from electronic annotation ///ENST00000310045 // GO:0000139 // Golgi membrane // traceable author statement ///ENST00000310045 // GO:0016021 // integral component of membrane /…	NM_032160 // GO:0008146 // sulfotransferase activity // inferred from electronic annotation ///NM_032160 // GO:0016853 // isomerase activity // inferred from electronic annotation ///ENST00000310045 // GO:0008146 // sulfotransferase activity // inferred from electronic annotation ///ENST00000310045 // GO:0016853 // isomerase activity // inferred from electronic annotation ///ENST00000572659 // GO…		ENST00000310045 // Pfam // IPR000863 // Sulfotransferase domain///ENST00000572659 // Pfam // IPR000863 // Sulfotransferase domain	NM_032160	28	Hs.124673///Hs.642330
7942674	TSKU	2.33494	1.22338	2.33494	up	1.18064	0.247996	-0.975388	main	chr11	25987	AF191019|AK126536|AY358317|BC020975	tsukushi,smallleucinerichproteoglycan	TSKU	NM_001258210 // GO:0010468 // regulation of gene expression // inferred from electronic annotation ///NM_001258210 // GO:0021540 // corpus callosum morphogenesis // inferred from electronic annotation ///NM_001258210 // GO:0021670 // lateral ventricle development // inferred from electronic annotation ///NM_001258210 // GO:0021960 // anterior commissure morphogenesis // inferred from electronic a…	NM_001258210 // GO:0005615 // extracellular space // inferred from electronic annotation ///NM_001258210 // GO:0005576 // extracellular region // inferred from electronic annotation ///NM_015516 // GO:0005615 // extracellular space // inferred from electronic annotation ///NM_015516 // GO:0005576 // extracellular region // inferred from electronic annotation ///ENST00000333090 // GO:0005615 // ex…	ENST00000333090 // GO:0005515 // protein binding // inferred from electronic annotation ///ENST00000527881 // GO:0005515 // protein binding // inferred from electronic annotation ///ENST00000533752 // GO:0005515 // protein binding // inferred from electronic annotation		ENST00000333090 // Pfam // IPR001611 // Leucine-rich repeat///ENST00000527881 // Pfam // IPR001611 // Leucine-rich repeat///ENST00000533752 // Pfam // IPR001611 // Leucine-rich repeat	NM_001258210///NM_015516	28	Hs.8361
8092970	APOD	2.33485	1.22333	2.33485	up	1.4631	-0.157938	-1.38127	main	chr3	347	BC007402|BT019860|BT019861|CR456838|CR541773|J02611|AK294523	apolipoproteinD	APOD	NM_001647 // GO:0000302 // response to reactive oxygen species // inferred from direct assay ///NM_001647 // GO:0001525 // angiogenesis // non-traceable author statement ///NM_001647 // GO:0006006 // glucose metabolic process // inferred from direct assay ///NM_001647 // GO:0006629 // lipid metabolic process // inferred from direct assay ///NM_001647 // GO:0006869 // lipid transport // non-tracea…	NM_001647 // GO:0005576 // extracellular region // non-traceable author statement ///NM_001647 // GO:0005615 // extracellular space // inferred from direct assay ///NM_001647 // GO:0005783 // endoplasmic reticulum // inferred from sequence or structural similarity ///NM_001647 // GO:0022626 // cytosolic ribosome // inferred from sequence or structural similarity ///NM_001647 // GO:0030425 // dend…	NM_001647 // GO:0005319 // lipid transporter activity // non-traceable author statement ///NM_001647 // GO:0005515 // protein binding // inferred from physical interaction ///NM_001647 // GO:0015485 // cholesterol binding // inferred from direct assay ///NM_001647 // GO:0005215 // transporter activity // inferred from electronic annotation ///NM_001647 // GO:0008289 // lipid binding // inferred f…		ENST00000343267 // Pfam // IPR000566 // Lipocalin/cytosolic fatty-acid binding domain///ENST00000343267 // Pfam // IPR005657 // Triabin, pallidipin/procalin///ENST00000421243 // Pfam // IPR000566 // Lipocalin/cytosolic fatty-acid binding domain///ENST00000421243 // Pfam // IPR005657 // Triabin, pallidipin/procalin///ENST00000453131 // Pfam // IPR000566 // Lipocalin/cytosolic fatty-acid binding do…	NM_001647	28	Hs.522555
7931810	KLF6	2.29223	1.19675	2.29223	up	1.13358	0.79281	-0.403942	main	chr10	1316	AB017493|AF001461|AK293259|BC000311|BX537374|U51869|BT006778|FJ619623	Kruppel-likefactor6	KLF6	NM_001160124 // GO:0006351 // transcription, DNA-templated // inferred from electronic annotation ///NM_001160124 // GO:0019221 // cytokine-mediated signaling pathway // inferred from electronic annotation ///NM_001160124 // GO:0030183 // B cell differentiation // non-traceable author statement ///NM_001160124 // GO:0045893 // positive regulation of transcription, DNA-templated // traceable autho…	NM_001160124 // GO:0005634 // nucleus // traceable author statement ///NM_001160124 // GO:0005737 // cytoplasm // inferred from electronic annotation ///NM_001160124 // GO:0005634 // nucleus // inferred from electronic annotation ///NM_001160124 // GO:0005575 // cellular_component // no biological data available ///NM_001160125 // GO:0005634 // nucleus // traceable author statement ///NM_00116012…	NM_001160124 // GO:0003677 // DNA binding // inferred from electronic annotation ///NM_001160124 // GO:0046872 // metal ion binding // inferred from electronic annotation ///NM_001160124 // GO:0003676 // nucleic acid binding // inferred from electronic annotation ///NM_001160124 // GO:0003674 // molecular_function // no biological data available ///NM_001160125 // GO:0003677 // DNA binding // inf…		ENST00000497571 // Pfam // IPR007087 // Zinc finger, C2H2	NM_001160124///NM_001160125///NM_001300///NR_027653	30	Hs.4055///Hs.606285///Hs.621623///Hs.709396
8160521	MOB3B	2.28954	1.19506	2.28954	up	1.1049	0.968538	-0.226523	main	chr9	79817	AL832572|BC033027|AK097199	MOBkinaseactivator3B	MOB3B			NM_024761 // GO:0005515 // protein binding // inferred from physical interaction ///NM_024761 // GO:0046872 // metal ion binding // inferred from electronic annotation ///ENST00000262244 // GO:0005515 // protein binding // inferred from physical interaction ///ENST00000262244 // GO:0046872 // metal ion binding // inferred from electronic annotation ///AL832572 // GO:0005515 // protein binding // …		ENST00000262244 // Pfam // IPR005301 // Mob1/phocein	NM_024761	30	Hs.369022///Hs.690014
7935188	SORBS1	2.27615	1.1866	2.27615	up	1.17341	1.27345	0.0868528	main	chr10	10580	AF136380|AF136381|AF330623|AF356525|AF356526|AF356527|AK022468|AK300407|AK304753|BC042612|BC152463|BX640814|AK294924|AK304130	sorbinandSH3domaincontaining1	SORBS1	NM_001034954 // GO:0006936 // muscle contraction // traceable author statement ///NM_001034954 // GO:0007160 // cell-matrix adhesion // traceable author statement ///NM_001034954 // GO:0008286 // insulin receptor signaling pathway // inferred from sequence or structural similarity ///NM_001034954 // GO:0009967 // positive regulation of signal transduction // inferred by curator ///NM_001034954 //…	NM_001034954 // GO:0001725 // stress fiber // inferred from sequence or structural similarity ///NM_001034954 // GO:0005634 // nucleus // inferred from direct assay ///NM_001034954 // GO:0005829 // cytosol // inferred from sequence or structural similarity ///NM_001034954 // GO:0005829 // cytosol // traceable author statement ///NM_001034954 // GO:0005899 // insulin receptor complex // inferred f…	NM_001034954 // GO:0003779 // actin binding // traceable author statement ///NM_001034954 // GO:0005070 // SH3/SH2 adaptor activity // inferred by curator ///NM_001034954 // GO:0005070 // SH3/SH2 adaptor activity // inferred from sequence or structural similarity ///NM_001034954 // GO:0005158 // insulin receptor binding // inferred from direct assay ///NM_001034954 // GO:0005515 // protein bindin…		ENST00000277982 // Pfam // IPR001452 // SH3 domain///ENST00000277982 // Pfam // IPR003127 // Sorbin-like///ENST00000277982 // Pfam // IPR011511 // Variant SH3 domain///ENST00000306402 // Pfam // IPR001452 // SH3 domain///ENST00000306402 // Pfam // IPR003127 // Sorbin-like///ENST00000306402 // Pfam // IPR011511 // Variant SH3 domain///ENST00000354106 // Pfam // IPR001452 // SH3 domain///ENST000003…	NM_001034954///NM_001034955///NM_001034956///NM_001034957///NM_001290294///NM_001290295///NM_001290296///NM_001290297///NM_001290298///NM_006434///NM_015385///NM_024991	52	Hs.38621///Hs.721201///Hs.741504
8098344	HAND2-AS1	2.26517	1.17962	2.26517	up	-1.09067	1.00376	-0.175861	main	chr4	79804	EU000855	HAND2antisenseRNA1(headtohead)	HAND2-AS1							25	Hs.61435///Hs.508117
8009277	RGS9	2.24772	1.16846	2.24772	up	1.03186	1.07969	-0.0887651	main	chr17	8787	AF073710|AF493932|AK301719|AY585190|BC096843|AF071476|AF493933|AK289876|AK290535|AK309061|AY585191|BC022504	regulatorofG-proteinsignaling9	RGS9	ENST00000577186 // GO:0007212 // dopamine receptor signaling pathway // inferred from electronic annotation ///ENST00000577186 // GO:0007399 // nervous system development // inferred from electronic annotation ///ENST00000577186 // GO:0007601 // visual perception // inferred from electronic annotation ///ENST00000577186 // GO:0007603 // phototransduction, visible light // traceable author stateme…	ENST00000577186 // GO:0005634 // nucleus // inferred from electronic annotation ///ENST00000577186 // GO:0005737 // cytoplasm // not recorded ///ENST00000577186 // GO:0005834 // heterotrimeric G-protein complex // inferred from electronic annotation ///ENST00000577186 // GO:0005886 // plasma membrane // not recorded ///ENST00000577186 // GO:0005737 // cytoplasm // ---///ENST00000577186 // GO:0005…	ENST00000577186 // GO:0004871 // signal transducer activity // inferred from electronic annotation ///ENST00000577186 // GO:0005096 // GTPase activator activity // not recorded ///ENST00000577186 // GO:0032403 // protein complex binding // inferred from electronic annotation ///ENST00000577186 // GO:0005096 // GTPase activator activity // ---///ENST00000577186 // GO:0005096 // GTPase activator ac…	ENST00000577186 // GenMAPP // Calcium_regulation_in_cardiac_cells///ENST00000577186 // GenMAPP // Smooth_muscle_contraction///ENST00000577595 // GenMAPP // Calcium_regulation_in_cardiac_cells///ENST00000577595 // GenMAPP // Smooth_muscle_contraction///ENST00000584234 // GenMAPP // Calcium_regulation_in_cardiac_cells///ENST00000584234 // GenMAPP // Smooth_muscle_contraction///AF073710 // GenMAPP /…	ENST00000584234 // Pfam // IPR000342 // Regulator of G protein signalling domain///ENST00000584234 // Pfam // IPR000591 // DEP domain///ENST00000584234 // Pfam // IPR015898 // G-protein gamma-like domain///ENST00000262406 // Pfam // IPR000342 // Regulator of G protein signalling domain///ENST00000262406 // Pfam // IPR000591 // DEP domain///ENST00000262406 // Pfam // IPR015898 // G-protein gamma-l…	NM_001081955///NM_001165933///NM_003835	44	Hs.664380
7921882	OLFML2B	2.24765	1.16842	2.24765	up	-1.08786	0.918147	-0.25027	main	chr1	25903	BC047472|AK301499|AK316154|BC067274|AB119054	olfactomedin-like2B	OLFML2B	ENST00000367938 // GO:0030198 // extracellular matrix organization // inferred from electronic annotation ///ENST00000525589 // GO:0030198 // extracellular matrix organization // inferred from electronic annotation ///BC047472 // GO:0030198 // extracellular matrix organization // inferred from electronic annotation ///NM_015441 // GO:0030198 // extracellular matrix organization // inferred from e…	ENST00000367938 // GO:0005576 // extracellular region // inferred from electronic annotation ///ENST00000367938 // GO:0031012 // extracellular matrix // inferred from electronic annotation ///ENST00000525589 // GO:0005576 // extracellular region // inferred from electronic annotation ///ENST00000525589 // GO:0031012 // extracellular matrix // inferred from electronic annotation ///BC047472 // GO:…	ENST00000367938 // GO:0050840 // extracellular matrix binding // inferred from electronic annotation ///ENST00000367938 // GO:0005515 // protein binding // inferred from electronic annotation ///ENST00000525589 // GO:0050840 // extracellular matrix binding // inferred from electronic annotation ///ENST00000525589 // GO:0005515 // protein binding // inferred from electronic annotation ///BC047472 …		ENST00000367938 // Pfam // IPR003112 // Olfactomedin-like///ENST00000525589 // Pfam // IPR003112 // Olfactomedin-like///ENST00000294794 // Pfam // IPR003112 // Olfactomedin-like///ENST00000367940 // Pfam // IPR003112 // Olfactomedin-like	NM_015441	42	Hs.507515///Hs.664007
8138454	TWISTNB	2.24675	1.16784	2.24675	up	1.11743	0.860601	-0.307239	main	chr7	221830	AK301329|BC014574|BC056267|BC130298|BC130300	TWISTneighbor	TWISTNB	NM_001002926 // GO:0006360 // transcription from RNA polymerase I promoter // not recorded ///NM_001002926 // GO:0006351 // transcription, DNA-templated // inferred from electronic annotation ///NM_001002926 // GO:0006360 // transcription from RNA polymerase I promoter // ---///ENST00000222567 // GO:0006360 // transcription from RNA polymerase I promoter // not recorded ///ENST00000222567 // GO:0…	NM_001002926 // GO:0005634 // nucleus // inferred from direct assay ///NM_001002926 // GO:0005730 // nucleolus // inferred from direct assay ///NM_001002926 // GO:0005736 // DNA-directed RNA polymerase I complex // not recorded ///NM_001002926 // GO:0015630 // microtubule cytoskeleton // inferred from direct assay ///NM_001002926 // GO:0005634 // nucleus // inferred from electronic annotation ///…	NM_001002926 // GO:0001054 // RNA polymerase I activity // not recorded ///NM_001002926 // GO:0001054 // RNA polymerase I activity // ---///NM_001002926 // GO:0003899 // DNA-directed RNA polymerase activity // inferred from electronic annotation ///ENST00000222567 // GO:0001054 // RNA polymerase I activity // not recorded ///ENST00000222567 // GO:0003899 // DNA-directed RNA polymerase activity //…		ENST00000222567 // Pfam // IPR005576 // RNA polymerase Rpb7, N-terminal	NM_001002926	27	Hs.353035///Hs.701612
8113551	MCC	2.1913	1.13179	2.1913	up	1.02639	0.968068	-0.163722	main	chr5	4163	AK300259|BC009279|BC018919|BX647710|M62397	mutatedincolorectalcancers	MCC	NM_001085377 // GO:0007165 // signal transduction // traceable author statement ///NM_001085377 // GO:0010633 // negative regulation of epithelial cell migration // inferred from mutant phenotype ///NM_001085377 // GO:0016055 // Wnt signaling pathway // inferred from electronic annotation ///NM_001085377 // GO:0050680 // negative regulation of epithelial cell proliferation // inferred from direct…	NM_001085377 // GO:0005634 // nucleus // inferred from direct assay ///NM_001085377 // GO:0005730 // nucleolus // inferred from direct assay ///NM_001085377 // GO:0005737 // cytoplasm // inferred from direct assay ///NM_001085377 // GO:0005886 // plasma membrane // inferred from direct assay ///NM_001085377 // GO:0030027 // lamellipodium // inferred from electronic annotation ///NM_001085377 // G…	NM_001085377 // GO:0004872 // receptor activity // traceable author statement ///NM_001085377 // GO:0005515 // protein binding // inferred from physical interaction ///NM_002387 // GO:0004872 // receptor activity // traceable author statement ///NM_002387 // GO:0005515 // protein binding // inferred from physical interaction ///ENST00000302475 // GO:0004872 // receptor activity // traceable autho…		ENST00000302475 // Pfam // IPR019536 // Usher syndrome type-1C protein-binding protein 1, PDZ domain///ENST00000408903 // Pfam // IPR019536 // Usher syndrome type-1C protein-binding protein 1, PDZ domain///ENST00000515367 // Pfam // IPR019536 // Usher syndrome type-1C protein-binding protein 1, PDZ domain	NM_001085377///NM_002387	27	Hs.593171///Hs.622649///Hs.659270
8066822	SULF2	2.18922	1.13042	2.18922	up	1.02592	0.711632	-0.418787	main	chr20	55959	AB033073|AY101176|AY358461|BC020962|BC090952|BC110539	sulfatase2	SULF2	NM_001161841 // GO:0001822 // kidney development // inferred from sequence or structural similarity ///NM_001161841 // GO:0002063 // chondrocyte development // inferred from sequence or structural similarity ///NM_001161841 // GO:0003094 // glomerular filtration // inferred from sequence or structural similarity ///NM_001161841 // GO:0010575 // positive regulation vascular endothelial growth fact…	NM_001161841 // GO:0005615 // extracellular space // non-traceable author statement ///NM_001161841 // GO:0005783 // endoplasmic reticulum // inferred from direct assay ///NM_001161841 // GO:0005795 // Golgi stack // inferred from electronic annotation ///NM_001161841 // GO:0005886 // plasma membrane // inferred from sequence or structural similarity ///NM_001161841 // GO:0009986 // cell surface …	NM_001161841 // GO:0004065 // arylsulfatase activity // inferred from direct assay ///NM_001161841 // GO:0004065 // arylsulfatase activity // inferred from mutant phenotype ///NM_001161841 // GO:0005509 // calcium ion binding // inferred from electronic annotation ///NM_001161841 // GO:0008449 // N-acetylglucosamine-6-sulfatase activity // inferred from direct assay ///NM_001161841 // GO:0008449 …		ENST00000359930 // Pfam // IPR000917 // Sulfatase///ENST00000359930 // Pfam // IPR024609 // Extracellular sulfatase, C-terminal///ENST00000467815 // Pfam // IPR000917 // Sulfatase///ENST00000467815 // Pfam // IPR024609 // Extracellular sulfatase, C-terminal///ENST00000484875 // Pfam // IPR000917 // Sulfatase///ENST00000484875 // Pfam // IPR024609 // Extracellular sulfatase, C-terminal	NM_001161841///NM_018837///NM_198596///XM_005260459///XM_006723827	30	Hs.162016///Hs.668626
8101260	ANTXR2	2.18161	1.12539	2.18161	up	1.09115	0.905487	-0.219904	main	chr4	118429	BC107876|AK055636|AY040326|AK091721	anthraxtoxinreceptor2	ANTXR2	NM_001145794 // GO:0022414 // reproductive process // inferred from electronic annotation ///NM_001286780 // GO:0022414 // reproductive process // inferred from electronic annotation ///NM_001286781 // GO:0022414 // reproductive process // inferred from electronic annotation ///NM_058172 // GO:0022414 // reproductive process // inferred from electronic annotation ///ENST00000307333 // GO:0022414 …	NM_001145794 // GO:0005576 // extracellular region // inferred from electronic annotation ///NM_001145794 // GO:0005789 // endoplasmic reticulum membrane // inferred from electronic annotation ///NM_001145794 // GO:0005886 // plasma membrane // inferred from electronic annotation ///NM_001145794 // GO:0016021 // integral component of membrane // inferred from electronic annotation ///NM_001145794…	NM_001145794 // GO:0004872 // receptor activity // inferred from electronic annotation ///NM_001145794 // GO:0005515 // protein binding // inferred from physical interaction ///NM_001145794 // GO:0046872 // metal ion binding // inferred from electronic annotation ///NM_001286780 // GO:0004872 // receptor activity // inferred from electronic annotation ///NM_001286780 // GO:0005515 // protein bind…		ENST00000307333 // Pfam // IPR002035 // von Willebrand factor, type A///ENST00000307333 // Pfam // IPR008399 // Anthrax toxin receptor, C-terminal///ENST00000307333 // Pfam // IPR008400 // Anthrax toxin receptor, extracellular///ENST00000403729 // Pfam // IPR002035 // von Willebrand factor, type A///ENST00000403729 // Pfam // IPR008399 // Anthrax toxin receptor, C-terminal///ENST00000403729 // Pf…	NM_001145794///NM_001286780///NM_001286781///NM_058172	27	Hs.162963///Hs.581860///Hs.706438
8079153	ABHD5	2.17199	1.11902	2.17199	up	1.03363	0.638642	-0.480378	main	chr3	51099	AF151816|BC021958	abhydrolasedomaincontaining5	ABHD5	NM_016006 // GO:0006631 // fatty acid metabolic process // inferred from electronic annotation ///NM_016006 // GO:0006654 // phosphatidic acid biosynthetic process // inferred from direct assay ///NM_016006 // GO:0010891 // negative regulation of sequestering of triglyceride // inferred from direct assay ///NM_016006 // GO:0010898 // positive regulation of triglyceride catabolic process // inferr…	NM_016006 // GO:0005634 // nucleus // inferred from direct assay ///NM_016006 // GO:0005737 // cytoplasm // inferred from direct assay ///NM_016006 // GO:0005811 // lipid particle // inferred from direct assay ///NM_016006 // GO:0005811 // lipid particle // inferred from sequence or structural similarity ///NM_016006 // GO:0005829 // cytosol // inferred from sequence or structural similarity ///N…	NM_016006 // GO:0003841 // 1-acylglycerol-3-phosphate O-acyltransferase activity // inferred from electronic annotation ///NM_016006 // GO:0004806 // triglyceride lipase activity // inferred from sequence or structural similarity ///NM_016006 // GO:0042171 // lysophosphatidic acid acyltransferase activity // inferred from direct assay ///NM_016006 // GO:0016740 // transferase activity // inferred…		ENST00000458276 // Pfam // IPR000073 // Alpha/beta hydrolase fold-1	NM_016006	25	Hs.19385
8117020	MYLIP	2.16814	1.11646	2.16814	up	1.32498	0.239102	-0.877354	main	chr6	29116	AF006003|AF187016|AF258586|BC002860|BT007055	myosinregulatorylightchaininteractingprotein	MYLIP	NM_013262 // GO:0006928 // cellular component movement // inferred from mutant phenotype ///NM_013262 // GO:0007399 // nervous system development // inferred from mutant phenotype ///NM_013262 // GO:0010989 // negative regulation of low-density lipoprotein particle clearance // inferred from electronic annotation ///NM_013262 // GO:0016567 // protein ubiquitination // inferred from direct assay /…	NM_013262 // GO:0005622 // intracellular // inferred from direct assay ///NM_013262 // GO:0005737 // cytoplasm // inferred from electronic annotation ///NM_013262 // GO:0005856 // cytoskeleton // inferred from electronic annotation ///NM_013262 // GO:0005886 // plasma membrane // inferred from electronic annotation ///NM_013262 // GO:0019898 // extrinsic component of membrane // inferred from ele…	NM_013262 // GO:0004842 // ubiquitin-protein transferase activity // inferred from direct assay ///NM_013262 // GO:0005515 // protein binding // inferred from physical interaction ///NM_013262 // GO:0008092 // cytoskeletal protein binding // inferred from direct assay ///NM_013262 // GO:0008270 // zinc ion binding // inferred from electronic annotation ///NM_013262 // GO:0016874 // ligase activit…		ENST00000356840 // Pfam // IPR018979 // FERM, N-terminal///ENST00000356840 // Pfam // IPR019748 // FERM central domain	NM_013262	30	Hs.484738///Hs.653717
7957338	SYT1	2.15318	1.10647	2.15318	up	1.1381	0.890271	-0.216196	main	chr12	6857	BC058917|M55047	synaptotagminI	SYT1	NM_001135805 // GO:0005513 // detection of calcium ion // traceable author statement ///NM_001135805 // GO:0007268 // synaptic transmission // traceable author statement ///NM_001135805 // GO:0007269 // neurotransmitter secretion // traceable author statement ///NM_001135805 // GO:0014047 // glutamate secretion // traceable author statement ///NM_001135805 // GO:0016079 // synaptic vesicle exocyt…	NM_001135805 // GO:0005886 // plasma membrane // traceable author statement ///NM_001135805 // GO:0008021 // synaptic vesicle // traceable author statement ///NM_001135805 // GO:0016021 // integral component of membrane // inferred from electronic annotation ///NM_001135805 // GO:0030054 // cell junction // inferred from electronic annotation ///NM_001135805 // GO:0030666 // endocytic vesicle mem…	NM_001135805 // GO:0001786 // phosphatidylserine binding // inferred from electronic annotation ///NM_001135805 // GO:0005215 // transporter activity // inferred from electronic annotation ///NM_001135805 // GO:0005509 // calcium ion binding // inferred from electronic annotation ///NM_001135805 // GO:0005515 // protein binding // inferred from physical interaction ///NM_001135805 // GO:0005516 /…		ENST00000261205 // Pfam // IPR000008 // C2 domain///ENST00000393240 // Pfam // IPR000008 // C2 domain///ENST00000457153 // Pfam // IPR000008 // C2 domain///ENST00000549559 // Pfam // IPR000008 // C2 domain///ENST00000552744 // Pfam // IPR000008 // C2 domain	NM_001135805///NM_001135806///NM_001291901///NM_005639	28	Hs.310545///Hs.713760
8088642	LRIG1	2.15185	1.10558	2.15185	up	1.13682	0.713789	-0.391788	main	chr3	26018	AB050468|AF381545|AK126745|AK294984|AK314103|AY730707|BC071561|BC140907	leucine-richrepeatsandimmunoglobulin-likedomains1	LRIG1		NM_015541 // GO:0016021 // integral component of membrane // inferred from electronic annotation ///NM_015541 // GO:0016020 // membrane // inferred from electronic annotation ///ENST00000273261 // GO:0016021 // integral component of membrane // inferred from electronic annotation ///ENST00000273261 // GO:0016020 // membrane // inferred from electronic annotation ///ENST00000383703 // GO:0016021 /…	ENST00000273261 // GO:0005515 // protein binding // inferred from electronic annotation ///ENST00000383703 // GO:0005515 // protein binding // inferred from electronic annotation		ENST00000273261 // Pfam // IPR000483 // Cysteine-rich flanking region, C-terminal///ENST00000273261 // Pfam // IPR001611 // Leucine-rich repeat///ENST00000273261 // Pfam // IPR013098 // Immunoglobulin I-set///ENST00000273261 // Pfam // IPR013106 // Immunoglobulin V-set domain///ENST00000273261 // Pfam // IPR013151 // Immunoglobulin///ENST00000383703 // Pfam // IPR000483 // Cysteine-rich flanking …	NM_015541	27	Hs.518055
8160297	PLIN2	2.14219	1.09909	2.14219	up	1.2043	0.471145	-0.627942	main	chr9	123	AF443203|AK296125|AK297920|BC005127|CR536541	perilipin2	PLIN2	NM_001122 // GO:0014070 // response to organic cyclic compound // inferred from electronic annotation ///NM_001122 // GO:0015909 // long-chain fatty acid transport // inferred from electronic annotation ///NM_001122 // GO:0019915 // lipid storage // inferred from electronic annotation ///NM_001122 // GO:0042493 // response to drug // inferred from electronic annotation ///NM_001122 // GO:0044255 …	NM_001122 // GO:0005576 // extracellular region // traceable author statement ///NM_001122 // GO:0005634 // nucleus // inferred from electronic annotation ///NM_001122 // GO:0005783 // endoplasmic reticulum // traceable author statement ///NM_001122 // GO:0005811 // lipid particle // inferred from direct assay ///NM_001122 // GO:0005886 // plasma membrane // traceable author statement ///NM_00112…	ENST00000276914 // GO:0005515 // protein binding // inferred from electronic annotation		ENST00000276914 // Pfam // IPR004279 // Perilipin///ENST00000380464 // Pfam // IPR004279 // Perilipin///ENST00000380465 // Pfam // IPR004279 // Perilipin	NM_001122///NR_038064///XM_006716719	31	Hs.3416
7974366	PTGER2	2.13108	1.09158	2.13108	up	1.25767	0.772534	-0.31905	main	chr14	5732	AY275471|BC093927|BC093929|U19487	prostaglandinEreceptor2(subtypeEP2),53kDa	PTGER2	NM_000956 // GO:0007186 // G-protein coupled receptor signaling pathway // traceable author statement ///NM_000956 // GO:0007189 // adenylate cyclase-activating G-protein coupled receptor signaling pathway // inferred from sequence or structural similarity ///NM_000956 // GO:0032496 // response to lipopolysaccharide // inferred from electronic annotation ///NM_000956 // GO:0042127 // regulation o…	NM_000956 // GO:0005886 // plasma membrane // traceable author statement ///NM_000956 // GO:0005887 // integral component of plasma membrane // traceable author statement ///NM_000956 // GO:0005886 // plasma membrane // inferred from electronic annotation ///NM_000956 // GO:0016020 // membrane // inferred from electronic annotation ///NM_000956 // GO:0016021 // integral component of membrane // i…	NM_000956 // GO:0004957 // prostaglandin E receptor activity // inferred from electronic annotation ///NM_000956 // GO:0004871 // signal transducer activity // inferred from electronic annotation ///NM_000956 // GO:0004930 // G-protein coupled receptor activity // inferred from electronic annotation ///NM_000956 // GO:0004957 // prostaglandin E receptor activity // traceable author statement ///E…	NM_000956 // GenMAPP // Ovarian_Infertility_Genes///NM_000956 // GenMAPP // Prostaglandin_synthesis_regulation///NM_000956 // GenMAPP // GPCRDB_Class_A_Rhodopsin-like///NM_000956 // GenMAPP // Small_ligand_GPCRs///ENST00000245457 // GenMAPP // Ovarian_Infertility_Genes///ENST00000245457 // GenMAPP // Prostaglandin_synthesis_regulation///ENST00000245457 // GenMAPP // GPCRDB_Class_A_Rhodopsin-like/…	ENST00000245457 // Pfam // IPR000276 // G protein-coupled receptor, rhodopsin-like///ENST00000245457 // Pfam // IPR019424 // 7TM GPCR, olfactory receptor/chemoreceptor Srsx///ENST00000245457 // Pfam // IPR019430 // 7TM GPCR, serpentine receptor class x (Srx)///ENST00000557436 // Pfam // IPR000276 // G protein-coupled receptor, rhodopsin-like	NM_000956	30	Hs.2090
7981514	AHNAK2	2.12796	1.08947	2.12796	up	1.06795	0.613822	-0.475647	main	chr14	113146	BC049216|BC090889	AHNAKnucleoprotein2	AHNAK2	NM_138420 // GO:0001778 // plasma membrane repair // inferred from sequence or structural similarity ///ENST00000333244 // GO:0001778 // plasma membrane repair // inferred from sequence or structural similarity ///ENST00000555122 // GO:0001778 // plasma membrane repair // inferred from sequence or structural similarity ///ENST00000557457 // GO:0001778 // plasma membrane repair // inferred from se…	NM_138420 // GO:0005634 // nucleus // inferred from electronic annotation ///NM_138420 // GO:0005737 // cytoplasm // inferred from direct assay ///NM_138420 // GO:0005737 // cytoplasm // non-traceable author statement ///NM_138420 // GO:0005886 // plasma membrane // inferred from direct assay ///NM_138420 // GO:0030018 // Z disc // inferred from sequence or structural similarity ///NM_138420 // G…	NM_138420 // GO:0005515 // protein binding // inferred from physical interaction ///ENST00000333244 // GO:0005515 // protein binding // inferred from physical interaction ///ENST00000333244 // GO:0005515 // protein binding // inferred from electronic annotation ///ENST00000555122 // GO:0005515 // protein binding // inferred from physical interaction ///ENST00000557457 // GO:0005515 // protein bin…			NM_138420	33	Hs.441783///Hs.607459
8020110	RAB31	2.11121	1.07807	2.11121	up	1.1484	0.426442	-0.651626	main	chr18	11031	AF183421|AF234995|AF498957|BC001148|BT020027|BT020028|CR407659|U57091|U59877		RAB31	NM_006868 // GO:0006184 // GTP catabolic process // traceable author statement ///NM_006868 // GO:0007264 // small GTPase mediated signal transduction // inferred from electronic annotation ///NM_006868 // GO:0031623 // receptor internalization // inferred from mutant phenotype ///NM_006868 // GO:0032869 // cellular response to insulin stimulus // inferred from mutant phenotype ///NM_006868 // GO…	NM_006868 // GO:0005769 // early endosome // inferred from direct assay ///NM_006868 // GO:0030670 // phagocytic vesicle membrane // inferred from electronic annotation ///NM_006868 // GO:0032588 // trans-Golgi network membrane // inferred from direct assay ///NM_006868 // GO:0045335 // phagocytic vesicle // inferred from direct assay ///NM_006868 // GO:0005768 // endosome // inferred from electr…	NM_006868 // GO:0003924 // GTPase activity // traceable author statement ///NM_006868 // GO:0005525 // GTP binding // inferred from direct assay ///NM_006868 // GO:0019003 // GDP binding // inferred from direct assay ///NM_006868 // GO:0000166 // nucleotide binding // inferred from electronic annotation ///NM_006868 // GO:0005525 // GTP binding // inferred from electronic annotation ///ENST000004…		ENST00000578921 // Pfam // IPR001806 // Small GTPase superfamily///ENST00000578921 // Pfam // IPR006689 // Small GTPase superfamily, ARF/SAR type///ENST00000578921 // Pfam // IPR006762 // Gtr1/RagA G protein///ENST00000578921 // Pfam // IPR013684 // Mitochondrial Rho-like///ENST00000581109 // Pfam // IPR001806 // Small GTPase superfamily///ENST00000581109 // Pfam // IPR006689 // Small GTPase supe…	NM_006868	27	Hs.744887
8121949	LAMA2	2.11096	1.0779	2.11096	up	-1.04093	0.155944	-0.921958	main	chr6	3908		laminin,alpha2	LAMA2	NM_000426 // GO:0007155 // cell adhesion // inferred from electronic annotation ///NM_000426 // GO:0007411 // axon guidance // inferred from electronic annotation ///NM_000426 // GO:0007517 // muscle organ development // traceable author statement ///NM_000426 // GO:0022011 // myelination in peripheral nervous system // inferred from electronic annotation ///NM_000426 // GO:0030155 // regulation …	NM_000426 // GO:0005576 // extracellular region // traceable author statement ///NM_000426 // GO:0005604 // basement membrane // inferred from direct assay ///NM_000426 // GO:0005606 // laminin-1 complex // inferred from electronic annotation ///NM_000426 // GO:0031012 // extracellular matrix // inferred from sequence or structural similarity ///NM_000426 // GO:0042383 // sarcolemma // inferred f…	NM_000426 // GO:0005102 // receptor binding // inferred from electronic annotation ///NM_000426 // GO:0005198 // structural molecule activity // traceable author statement ///NM_001079823 // GO:0005102 // receptor binding // inferred from electronic annotation ///NM_001079823 // GO:0005198 // structural molecule activity // traceable author statement ///ENST00000421865 // GO:0005102 // receptor b…		ENST00000421865 // Pfam // IPR000034 // Laminin B type IV///ENST00000421865 // Pfam // IPR001791 // Laminin G domain///ENST00000421865 // Pfam // IPR002049 // EGF-like, laminin///ENST00000421865 // Pfam // IPR008211 // Laminin, N-terminal///ENST00000421865 // Pfam // IPR009254 // Laminin I///ENST00000421865 // Pfam // IPR010307 // Laminin domain II	NM_000426///NM_001079823	67	Hs.200841
8111136	FAM134B	2.10237	1.07202	2.10237	up	1.03975	0.766934	-0.305085	main	chr5	54463	BC053326|BC073132|BC030517	familywithsequencesimilarity134,memberB	FAM134B	NM_001034850 // GO:0019233 // sensory perception of pain // inferred from mutant phenotype ///NM_019000 // GO:0019233 // sensory perception of pain // inferred from mutant phenotype ///XM_005248312 // GO:0019233 // sensory perception of pain // inferred from mutant phenotype ///ENST00000306320 // GO:0019233 // sensory perception of pain // inferred from mutant phenotype ///ENST00000399793 // GO:0…	NM_001034850 // GO:0005794 // Golgi apparatus // inferred from electronic annotation ///NM_001034850 // GO:0005801 // cis-Golgi network // inferred from sequence or structural similarity ///NM_001034850 // GO:0016021 // integral component of membrane // inferred from electronic annotation ///NM_001034850 // GO:0016020 // membrane // inferred from electronic annotation ///NM_019000 // GO:0005794 /…			ENST00000306320 // Pfam // IPR003388 // Reticulon	NM_001034850///NM_019000///XM_005248312	33	Hs.481704
8047248	PLCL1	2.0984	1.06929	2.0984	up	1.065	0.994972	-0.0743212	main	chr2	5334	AK302673|BC101531|BC111985|D42108	phospholipaseC-like1	PLCL1	NM_006226 // GO:0006629 // lipid metabolic process // inferred from electronic annotation ///NM_006226 // GO:0032228 // regulation of synaptic transmission, GABAergic // inferred from electronic annotation ///NM_006226 // GO:0035556 // intracellular signal transduction // inferred from electronic annotation ///NM_006226 // GO:0007165 // signal transduction // inferred from electronic annotation /…	NM_006226 // GO:0005737 // cytoplasm // inferred from electronic annotation ///ENST00000428675 // GO:0005737 // cytoplasm // inferred from electronic annotation ///ENST00000435320 // GO:0005737 // cytoplasm // inferred from electronic annotation ///ENST00000437704 // GO:0005737 // cytoplasm // inferred from electronic annotation ///ENST00000487695 // GO:0005737 // cytoplasm // inferred from elect…	NM_006226 // GO:0004435 // phosphatidylinositol phospholipase C activity // inferred from electronic annotation ///NM_006226 // GO:0004629 // phospholipase C activity // traceable author statement ///NM_006226 // GO:0004871 // signal transducer activity // inferred from electronic annotation ///NM_006226 // GO:0005509 // calcium ion binding // inferred from electronic annotation ///NM_006226 // G…	NM_006226 // HumanCyc // LIPASYN-PWY///D42108 // HumanCyc // LIPASYN-PWY	ENST00000428675 // Pfam // IPR000008 // C2 domain///ENST00000428675 // Pfam // IPR000909 // Phospholipase C, phosphatidylinositol-specific , X domain///ENST00000428675 // Pfam // IPR001711 // Phospholipase C, phosphatidylinositol-specific, Y domain///ENST00000428675 // Pfam // IPR015359 // Phospholipase C, phosphoinositol-specific, EF-hand-like///ENST00000437704 // Pfam // IPR000008 // C2 domain/…	NM_006226	29	Hs.153322
7897449	SPSB1	2.09812	1.0691	2.09812	up	1.33654	0.87296	-0.19614	main	chr1	80176	AF403026|BC015711	splA/ryanodinereceptordomainandSOCSboxcontaining1	SPSB1	NM_025106 // GO:0016567 // protein ubiquitination // inferred from electronic annotation ///NM_025106 // GO:0035556 // intracellular signal transduction // inferred from electronic annotation ///ENST00000328089 // GO:0016567 // protein ubiquitination // inferred from electronic annotation ///ENST00000328089 // GO:0035556 // intracellular signal transduction // inferred from electronic annotation …	NM_025106 // GO:0005737 // cytoplasm // inferred from electronic annotation ///ENST00000328089 // GO:0005737 // cytoplasm // inferred from electronic annotation ///ENST00000357898 // GO:0005737 // cytoplasm // inferred from electronic annotation ///ENST00000377399 // GO:0005737 // cytoplasm // inferred from electronic annotation ///AF403026 // GO:0005737 // cytoplasm // inferred from electronic a…	NM_025106 // GO:0005515 // protein binding // inferred from physical interaction ///ENST00000328089 // GO:0005515 // protein binding // inferred from physical interaction ///ENST00000357898 // GO:0005515 // protein binding // inferred from physical interaction ///ENST00000377399 // GO:0005515 // protein binding // inferred from physical interaction ///AF403026 // GO:0005515 // protein binding // …		ENST00000328089 // Pfam // IPR001496 // SOCS protein, C-terminal///ENST00000328089 // Pfam // IPR003877 // SPRY domain///ENST00000357898 // Pfam // IPR001496 // SOCS protein, C-terminal///ENST00000357898 // Pfam // IPR003877 // SPRY domain///ENST00000377399 // Pfam // IPR001496 // SOCS protein, C-terminal///ENST00000377399 // Pfam // IPR003877 // SPRY domain	NM_025106	33	Hs.8261///Hs.738680///Hs.721335
7978553	SPTSSA	2.08405	1.05939	2.08405	up	1.00842	0.629645	-0.429747	main	chr14	171546	BC016805|BC016808|BC021701|BC068480	serinepalmitoyltransferase,smallsubunitA	SPTSSA	NM_138288 // GO:0030148 // sphingolipid biosynthetic process // traceable author statement ///NM_138288 // GO:0006629 // lipid metabolic process // inferred from electronic annotation ///NM_138288 // GO:0006665 // sphingolipid metabolic process // inferred from electronic annotation ///ENST00000298130 // GO:0030148 // sphingolipid biosynthetic process // traceable author statement ///ENST00000298…	NM_138288 // GO:0016021 // integral component of membrane // inferred from electronic annotation ///NM_138288 // GO:0017059 // serine C-palmitoyltransferase complex // inferred from direct assay ///NM_138288 // GO:0005783 // endoplasmic reticulum // inferred from electronic annotation ///NM_138288 // GO:0005789 // endoplasmic reticulum membrane // inferred from electronic annotation ///NM_138288 …	NM_138288 // GO:0004758 // serine C-palmitoyltransferase activity // inferred from direct assay ///NM_138288 // GO:0005515 // protein binding // inferred from physical interaction ///ENST00000298130 // GO:0004758 // serine C-palmitoyltransferase activity // inferred from direct assay ///ENST00000298130 // GO:0005515 // protein binding // inferred from physical interaction ///BC016805 // GO:000475…		ENST00000298130 // Pfam // IPR024512 // Small subunit of serine palmitoyltransferase-like	NM_138288	24	Hs.740577///Hs.590289
7961546	EPS8	2.06945	1.04924	2.06945	up	1.16427	0.730567	-0.318678	main	chr12	2059	AK291777|AK292931|AK301834|AK304860|AK316134|AK316239|BC030010|U12535	epidermalgrowthfactorreceptorpathwaysubstrate8	EPS8	NM_004447 // GO:0007165 // signal transduction // traceable author statement ///NM_004447 // GO:0007173 // epidermal growth factor receptor signaling pathway // traceable author statement ///NM_004447 // GO:0008283 // cell proliferation // traceable author statement ///NM_004447 // GO:0008344 // adult locomotory behavior // inferred from electronic annotation ///NM_004447 // GO:0008360 // regulat…	NM_004447 // GO:0005938 // cell cortex // inferred from sequence or structural similarity ///NM_004447 // GO:0014069 // postsynaptic density // inferred from electronic annotation ///NM_004447 // GO:0017146 // N-methyl-D-aspartate selective glutamate receptor complex // inferred from electronic annotation ///NM_004447 // GO:0030054 // cell junction // inferred from electronic annotation ///NM_004…	NM_004447 // GO:0003779 // actin binding // inferred from sequence or structural similarity ///NM_004447 // GO:0005070 // SH3/SH2 adaptor activity // traceable author statement ///NM_004447 // GO:0005515 // protein binding // inferred from physical interaction ///NM_004447 // GO:0048365 // Rac GTPase binding // inferred from sequence or structural similarity ///NM_004447 // GO:0003779 // actin bi…		ENST00000281172 // Pfam // IPR001452 // SH3 domain///ENST00000281172 // Pfam // IPR006020 // PTB/PI domain///ENST00000281172 // Pfam // IPR011511 // Variant SH3 domain///ENST00000281172 // Pfam // IPR013625 // Tensin phosphotyrosine-binding domain///ENST00000540613 // Pfam // IPR001452 // SH3 domain///ENST00000540613 // Pfam // IPR011511 // Variant SH3 domain///ENST00000542903 // Pfam // IPR00145…	NM_004447///XM_005253340	26	Hs.591160///Hs.609259///Hs.732584
8056102	LY75-CD302	2.05107	1.03638	2.05107	up	-1.00718	0.323848	-0.712531	main	chr2	100526664///9936///4065	AF499000|AK291279|AK304422|AY314007|BC020646|D14664|AY184222|AY314006		LY75-CD302	NM_001198759 // GO:0006897 // endocytosis // inferred from electronic annotation ///NM_001198759 // GO:0006954 // inflammatory response // traceable author statement ///NM_001198759 // GO:0006955 // immune response // traceable author statement ///NM_001198760 // GO:0006897 // endocytosis // inferred from electronic annotation ///NM_001198760 // GO:0006954 // inflammatory response // traceable au…	NM_001198759 // GO:0005887 // integral component of plasma membrane // traceable author statement ///NM_001198759 // GO:0016020 // membrane // inferred from electronic annotation ///NM_001198759 // GO:0016021 // integral component of membrane // inferred from electronic annotation ///NM_001198759 // GO:0070062 // extracellular vesicular exosome // inferred from direct assay ///NM_001198760 // GO:…	NM_001198759 // GO:0004872 // receptor activity // traceable author statement ///NM_001198759 // GO:0030246 // carbohydrate binding // inferred from electronic annotation ///NM_001198760 // GO:0004872 // receptor activity // traceable author statement ///NM_001198760 // GO:0030246 // carbohydrate binding // inferred from electronic annotation ///NM_001198763 // GO:0030246 // carbohydrate binding …		ENST00000259053 // Pfam // IPR001304 // C-type lectin///ENST00000429078 // Pfam // IPR008646 // Herpesvirus UL45-like///ENST00000553424 // Pfam // IPR000562 // Fibronectin, type II, collagen-binding///ENST00000553424 // Pfam // IPR001304 // C-type lectin///ENST00000504764 // Pfam // IPR000562 // Fibronectin, type II, collagen-binding///ENST00000504764 // Pfam // IPR001304 // C-type lectin///ENST0…	NM_001198759///NM_001198760///NM_001198763///NM_001198764///NM_014880	25	Hs.153563///Hs.130014///Hs.612376///Hs.682302///Hs.715136
8077970	FBLN2	2.05107	1.03638	2.05107	up	1.15493	0.441699	-0.59468	main	chr3	2199	AK129883|AK300913|AK304777|AK304827|AY130459|BC051690	fibulin2	FBLN2	NM_001004019 // GO:0010811 // positive regulation of cell-substrate adhesion // inferred from electronic annotation ///NM_001004019 // GO:0030198 // extracellular matrix organization // traceable author statement ///NM_001165035 // GO:0010811 // positive regulation of cell-substrate adhesion // inferred from electronic annotation ///NM_001165035 // GO:0030198 // extracellular matrix organization …	NM_001004019 // GO:0005576 // extracellular region // traceable author statement ///NM_001004019 // GO:0005578 // proteinaceous extracellular matrix // inferred from electronic annotation ///NM_001004019 // GO:0031012 // extracellular matrix // inferred from sequence or structural similarity ///NM_001004019 // GO:0070062 // extracellular vesicular exosome // inferred from direct assay ///NM_00100…	NM_001004019 // GO:0005201 // extracellular matrix structural constituent // traceable author statement ///NM_001004019 // GO:0005509 // calcium ion binding // inferred from electronic annotation ///NM_001004019 // GO:0050840 // extracellular matrix binding // inferred from electronic annotation ///NM_001004019 // GO:0005509 // calcium ion binding // traceable author statement ///NM_001165035 // …		ENST00000295760 // Pfam // IPR000020 // Anaphylatoxin/fibulin///ENST00000295760 // Pfam // IPR001881 // EGF-like calcium-binding domain///ENST00000404922 // Pfam // IPR000020 // Anaphylatoxin/fibulin///ENST00000404922 // Pfam // IPR001881 // EGF-like calcium-binding domain///ENST00000492059 // Pfam // IPR000020 // Anaphylatoxin/fibulin///ENST00000492059 // Pfam // IPR001881 // EGF-like calcium-bi…	NM_001004019///NM_001165035///NM_001998	33	Hs.198862
8020551	LAMA3	2.03847	1.02748	2.03847	up	-1.0203	0.831324	-0.196159	main	chr18	3909	AY327114|AY327115|AY327116|BC043618|BC093406|L34155|AK096422|X77598	laminin,alpha3	LAMA3	NM_000227 // GO:0007155 // cell adhesion // inferred from electronic annotation ///NM_000227 // GO:0008544 // epidermis development // traceable author statement ///NM_000227 // GO:0022617 // extracellular matrix disassembly // traceable author statement ///NM_000227 // GO:0030155 // regulation of cell adhesion // inferred from electronic annotation ///NM_000227 // GO:0030198 // extracellular mat…	NM_000227 // GO:0005576 // extracellular region // traceable author statement ///NM_000227 // GO:0005604 // basement membrane // traceable author statement ///NM_000227 // GO:0005606 // laminin-1 complex // inferred from electronic annotation ///NM_000227 // GO:0005610 // laminin-5 complex // inferred from electronic annotation ///NM_000227 // GO:0005576 // extracellular region // inferred from e…	NM_000227 // GO:0005102 // receptor binding // inferred from electronic annotation ///NM_000227 // GO:0005198 // structural molecule activity // non-traceable author statement ///NM_001127717 // GO:0005102 // receptor binding // inferred from electronic annotation ///NM_001127717 // GO:0005198 // structural molecule activity // non-traceable author statement ///NM_001127718 // GO:0005102 // recep…		ENST00000269217 // Pfam // IPR001791 // Laminin G domain///ENST00000269217 // Pfam // IPR002049 // EGF-like, laminin///ENST00000269217 // Pfam // IPR009254 // Laminin I///ENST00000269217 // Pfam // IPR010307 // Laminin domain II///ENST00000313654 // Pfam // IPR000034 // Laminin B type IV///ENST00000313654 // Pfam // IPR001791 // Laminin G domain///ENST00000313654 // Pfam // IPR002049 // EGF-like,…	NM_000227///NM_001127717///NM_001127718///NM_198129	93	Hs.436367///Hs.606148///Hs.667382///Hs.685087
8068202	EVA1C	2.03297	1.02359	2.03297	up	1.01903	0.802159	-0.221431	main	chr21	59271	AF358258|AY040087|AY358787|BC038710|AK125013	eva-1homologC(C.elegans)	EVA1C		NM_001286556 // GO:0016021 // integral component of membrane // inferred from electronic annotation ///NM_001286556 // GO:0016020 // membrane // inferred from electronic annotation ///NM_058187 // GO:0016021 // integral component of membrane // inferred from electronic annotation ///NM_058187 // GO:0016020 // membrane // inferred from electronic annotation ///NR_104472 // GO:0016021 // integral c…	NM_001286556 // GO:0030246 // carbohydrate binding // inferred from electronic annotation ///NM_058187 // GO:0030246 // carbohydrate binding // inferred from electronic annotation ///NR_104472 // GO:0030246 // carbohydrate binding // inferred from electronic annotation ///ENST00000300255 // GO:0030246 // carbohydrate binding // inferred from electronic annotation ///ENST00000382699 // GO:0030246 …		ENST00000300255 // Pfam // IPR000922 // D-galactoside/L-rhamnose binding SUEL lectin domain///ENST00000382699 // Pfam // IPR000922 // D-galactoside/L-rhamnose binding SUEL lectin domain///ENST00000401402 // Pfam // IPR000922 // D-galactoside/L-rhamnose binding SUEL lectin domain///ENST00000457807 // Pfam // IPR000922 // D-galactoside/L-rhamnose binding SUEL lectin domain///ENST00000412833 // Pfam…	NM_001286556///NM_058187///NR_104472///XM_005261021	26	Hs.208358
8142230		2.02392	1.01715	2.02392	up	1.13797	1.16899	0.151832	main	chr7											24
8107850	CHSY3	2.01752	1.01258	2.01752	up	-1.1531	0.888329	-0.124253	main	chr5	337876	AB086062|AB175496|AJ578034|BC137325|AJ862728	chondroitinsulfatesynthase3	CHSY3	NM_175856 // GO:0005975 // carbohydrate metabolic process // traceable author statement ///NM_175856 // GO:0030203 // glycosaminoglycan metabolic process // traceable author statement ///NM_175856 // GO:0030204 // chondroitin sulfate metabolic process // traceable author statement ///NM_175856 // GO:0030206 // chondroitin sulfate biosynthetic process // traceable author statement ///NM_175856 // …	NM_175856 // GO:0000139 // Golgi membrane // traceable author statement ///NM_175856 // GO:0016021 // integral component of membrane // inferred from electronic annotation ///NM_175856 // GO:0032580 // Golgi cisterna membrane // inferred from electronic annotation ///NM_175856 // GO:0005794 // Golgi apparatus // inferred from electronic annotation ///NM_175856 // GO:0016020 // membrane // inferre…	NM_175856 // GO:0046872 // metal ion binding // inferred from electronic annotation ///NM_175856 // GO:0047238 // glucuronosyl-N-acetylgalactosaminyl-proteoglycan 4-beta-N-acetylgalactosaminyltransferase activity // inferred from electronic annotation ///NM_175856 // GO:0050510 // N-acetylgalactosaminyl-proteoglycan 3-beta-glucuronosyltransferase activity // inferred from electronic annotation //…	NM_175856 // MetaCyc // PWY-6566///NM_175856 // MetaCyc // PWY-6567	ENST00000305031 // Pfam // IPR003378 // Fringe-like///ENST00000305031 // Pfam // IPR008428 // Chondroitin N-acetylgalactosaminyltransferase	NM_175856///XM_005271982///XM_005271983	20	Hs.213137///Hs.611691
7925320	NID1	2.01679	1.01206	2.01679	up	1.21558	0.656358	-0.355702	main	chr1	4811	AK297234|BC045606|M30269	nidogen1	NID1	NM_002508 // GO:0007160 // cell-matrix adhesion // inferred from electronic annotation ///NM_002508 // GO:0010811 // positive regulation of cell-substrate adhesion // inferred from electronic annotation ///NM_002508 // GO:0022617 // extracellular matrix disassembly // traceable author statement ///NM_002508 // GO:0030198 // extracellular matrix organization // traceable author statement ///NM_002…	NM_002508 // GO:0005576 // extracellular region // traceable author statement ///NM_002508 // GO:0005604 // basement membrane // inferred from direct assay ///NM_002508 // GO:0005605 // basal lamina // inferred from electronic annotation ///NM_002508 // GO:0031012 // extracellular matrix // inferred from direct assay ///NM_002508 // GO:0031012 // extracellular matrix // inferred from sequence or …	NM_002508 // GO:0005509 // calcium ion binding // inferred from electronic annotation ///NM_002508 // GO:0005518 // collagen binding // inferred from direct assay ///NM_002508 // GO:0043236 // laminin binding // inferred from direct assay ///NM_002508 // GO:0043237 // laminin-1 binding // inferred from electronic annotation ///NM_002508 // GO:0043394 // proteoglycan binding // inferred from physi…		ENST00000264187 // Pfam // IPR000033 // LDLR class B repeat///ENST00000264187 // Pfam // IPR000716 // Thyroglobulin type-1///ENST00000264187 // Pfam // IPR001881 // EGF-like calcium-binding domain///ENST00000264187 // Pfam // IPR003886 // Nidogen, extracellular domain///ENST00000264187 // Pfam // IPR006605 // G2 nidogen/fibulin G2F///ENST00000366595 // Pfam // IPR000033 // LDLR class B repeat///E…	NM_002508	26	Hs.356624///Hs.598987///Hs.619437
8069689	ADAMTS5	2.0148	1.01064	2.0148	up	1.06721	0.129515	-0.881124	main	chr21	11096	AF142099|BC093775|BC093777	ADAMmetallopeptidasewiththrombospondintype1motif,5	ADAMTS5	NM_007038 // GO:0006508 // proteolysis // inferred from electronic annotation ///NM_007038 // GO:0022617 // extracellular matrix disassembly // traceable author statement ///NM_007038 // GO:0030198 // extracellular matrix organization // traceable author statement ///NM_007038 // GO:0006508 // proteolysis // traceable author statement ///ENST00000284987 // GO:0006508 // proteolysis // inferred fr…	NM_007038 // GO:0005576 // extracellular region // traceable author statement ///NM_007038 // GO:0005578 // proteinaceous extracellular matrix // inferred from electronic annotation ///NM_007038 // GO:0005576 // extracellular region // inferred from electronic annotation ///NM_007038 // GO:0005578 // proteinaceous extracellular matrix // traceable author statement ///NM_007038 // GO:0031012 // ex…	NM_007038 // GO:0004222 // metalloendopeptidase activity // inferred from electronic annotation ///NM_007038 // GO:0005178 // integrin binding // traceable author statement ///NM_007038 // GO:0005515 // protein binding // inferred from physical interaction ///NM_007038 // GO:0008237 // metallopeptidase activity // traceable author statement ///NM_007038 // GO:0008270 // zinc ion binding // inferr…		ENST00000284987 // Pfam // IPR000884 // Thrombospondin, type 1 repeat///ENST00000284987 // Pfam // IPR001590 // Peptidase M12B, ADAM/reprolysin///ENST00000284987 // Pfam // IPR002870 // Peptidase M12B, propeptide///ENST00000284987 // Pfam // IPR010294 // ADAM-TS Spacer 1	NM_007038	37	Hs.58324///Hs.609148///Hs.617225
8157524	TLR4	2.01322	1.00951	2.01322	up	1.61408	0.371349	-0.638159	main	chr9	7099	AB445638|AK290053|AK293068|BC117422|U88880|U93091|AK303730	toll-likereceptor4	TLR4	NM_003266 // GO:0000187 // activation of MAPK activity // inferred from sequence or structural similarity ///NM_003266 // GO:0002224 // toll-like receptor signaling pathway // traceable author statement ///NM_003266 // GO:0002322 // B cell proliferation involved in immune response // inferred from electronic annotation ///NM_003266 // GO:0002537 // nitric oxide production involved in inflammatory…	NM_003266 // GO:0005737 // cytoplasm // inferred from direct assay ///NM_003266 // GO:0005886 // plasma membrane // inferred from direct assay ///NM_003266 // GO:0005886 // plasma membrane // traceable author statement ///NM_003266 // GO:0005887 // integral component of plasma membrane // inferred from direct assay ///NM_003266 // GO:0009897 // external side of plasma membrane // inferred from di…	NM_003266 // GO:0001530 // lipopolysaccharide binding // inferred from mutant phenotype ///NM_003266 // GO:0001530 // lipopolysaccharide binding // non-traceable author statement ///NM_003266 // GO:0001875 // lipopolysaccharide receptor activity // inferred from direct assay ///NM_003266 // GO:0004872 // receptor activity // traceable author statement ///NM_003266 // GO:0004888 // transmembrane s…		ENST00000355622 // Pfam // IPR000157 // Toll/interleukin-1 receptor homology (TIR) domain///ENST00000355622 // Pfam // IPR001611 // Leucine-rich repeat///ENST00000394487 // Pfam // IPR000157 // Toll/interleukin-1 receptor homology (TIR) domain///ENST00000394487 // Pfam // IPR001611 // Leucine-rich repeat	NM_003266///NM_138554///NM_138557	36	Hs.174312
[truncated: 379 more rows]
