# Supplementary material for: Steroid hormones regulate genome-wide epigenetic programming and gene transcription in human endometrial cells with marked aberrancies in endometriosis
Source: PLoS Genet. 2020 Jun 17;16(6):e1008601. doi: 10.1371/journal.pgen.1008601 (PMC7299312; doi:10.1371/journal.pgen.1008601)
Supplement: S10 Table — (XLSX) [file pgen.1008601.s013.xlsx]

## Sheet: NUP_UP_all treatments
Supp Table 10. Unique and common up- and down-regulated genes in each hormone treatment and in normal (NUP), stage I (Endo I) and stage IV )Endo IV).
Supp Table 10a. Unique and common upregulated genes in normal (NUP).
total up per grp	65 elements included exclusively in "NUP, E2, UP":		3 elements included exclusively in "NUP P4, UP":	34 common elements in "NUP, E2, UP" and "NUP E+P, UP":	26 common elements in "NUP, E2, UP", "NUP P4, UP" and "NUP E+P, UP":	83 common elements in "NUP P4, UP" and "NUP E+P, UP":		222 elements included exclusively in "NUP E+P, UP":
NUP_UP_E2=125	ADAMTS19	RSPO1	SST	GREB1	IGF1	ABI3BP	SOD2	TM4SF1	SH3PXD2B	NAA20	CILP	RAI2
NUP_UP_P4=112	IL17RB	CPZ	CCDC102B	PGR	LCP1	RORB	GALNT15	LGR4	CNKSR2	DAAM1	MYL9	APCDD1
NUP_UP_E2+P4=365	LONRF2	OSBPL3	PPP1CB	ADAMTS9	SPARCL1	THSD7A	DPP4	ABHD5	PGM2L1	RAB18	GNA13	CFD
	ISOC1	CCBE1		ACTC1	ULK4	IGFBP1	SPON2	CXCR4	IGHV3-43	HAND2-AS1	MYADM	WIPI1
	MYLIP	SNCAIP		KAL1	SNCA	ENPP1	NNMT	FST	TSPAN12	PTGER2	B4GALT5	PRDX4
	GUCY1A2	LOXL4		NRG1	TSKU	MAOB	SERPINE1	F3	EVA1C	ARHGAP42	PDLIM1	C3orf14
	MIR503	DIAPH3		SDK1	CD68	EFEMP1	ADAMTS2	KIAA1217	CD151	TRPV2	SESN1	P4HA3
	KLF4	RNU2-6P		SEMA6A	ST6GALNAC2	MUM1L1	ADAMTS1	PRUNE2	B3GNT2	PNP	KIF5A	SGPL1
	AFAP1L2	ARL4C		PRLR	IL1R1	FKBP5	MGST1	HAND2	ABTB2	IFI35	CPPED1	TSPO
	INPP4B	ACER3		PRICKLE2	ASPN	CPM	ARRDC4	PLCL1	TLN2	LHFP	FAT4	PDE8A
	PXK	SLC18A2		JMY	FAM134B	GPX3	EFHD1	SAT1	SYT1	FAM89A	PAWR	FAM213A
	TMEM120B	SPON1		SLC2A1	PLIN2	NLGN4X	PIK3R1	FERMT2	CD83	NID2	NLN	SPTBN1
	MIR503HG	SLC7A11		CADM1	CRISPLD2	IMPA2	SRPX	HSD17B6	SEPP1	RNA5SP19	LRRFIP1	KATNAL1
	SLC47A1	PAPSS2		SLC35F6	AHNAK2	MYOCD	NFIL3	ATP13A3	KCNK6	MMD	LEFTY2	ADAMTSL4
	CPXM1	AFF3		IRS1	MCC	C10orf10	ITGBL1	DPT	LAMA2	PPP1R14A	NKAIN1	CAB39L
	LIN7A	ASCC3		FMN1	OLFML2B	CORIN	UPP1	RBP1	MCOLN1	LAMB1	PPFIBP1	ENDOD1
	TFRC	EPHA5		PLTP	ACSL1	CERS6	CFH	PARM1	PXYLP1	FIG4	ARNTL	VAT1
	ABCG2	AR		FOSL2	FBXO32	STMN2	EPS8	LRIG1	DAPK1	LMCD1	PPP1R3B	SNX24
	NEFM	TMEM255B		RAB31	SPSB1	GRIA1	ABCC9	KDR	FOXO1	LRRC8A	ALOX5AP	EBF1
	NR4A2	MRGPRF		IFI6	SLC7A8	CRYAB	SLC41A2	SLC29A1	DISP1	SUCO	CHST7	CISH
	BMP2	C16orf45		TMOD1	EMILIN2	LPL	NID1	SNX10	ARHGAP20	RAP1B	OSTM1	COLGALT1
	PPM1K	RHOF		SVIL	HOMER1	TLR4	KLF6	ABLIM1	PPAP2B	YBX3	PPFIA1	SLC31A2
	C17orf58	CD34		FBLN2	ADRA2C	DKK1	MAP1B	GPR155	SERINC5	MICAL1	LARGE	ANTXR2
	MAF	MAN1C1		ROR2	TMEM37	LPAR1	HTRA1	ZCCHC6	RHOU	DTNA	PDPN	CD276
	GREB1L	PCSK5		LAMA3	PCDH19	TGFB2	SESTD1	UBASH3B	LRPAP1	ZDHHC14	ATP2B4	SGCB
	FAM46A	GFRA2		ABLIM3	PMP22	PAPPA-AS1	C1QTNF6	RGS9	ITGA5	GCNT1	HSPA2	STK38L
	FAM102A	AGPAT6		SPTSSA		MEDAG	MFGE8	RNF19A	RNF182	ID4	TCEAL4	TEX2
	CTSD	CDH4		RALA		OSGIN2	DSEL	KIAA0040	WIPF1	JADE1	TAP1	BNIP3
	KAT6B	PTCH1		NPC1		GLULP4	GLB1L2	TIMP3	GMFG	SLC44A2	TBC1D1	PLBD2
	LAMA4	FGF10		SULF2		ADCY1	ADAMTS5	APOO	PTS	NDP	DNER	MT2A
	SPTLC2	TWISTNB		SMOX		UST	RPS6KA2	ITPR1	CTSL	SFMBT2	ITGB1BP1	CREB3L2
	PALLD	TACC1		RHOB		GPRC5B	NPR1	GAB2	MCAM	TCEAL6	LGALS9C	MSN
	PLD1			IGFBP4		PAPPA	PEMT	NFE2L1	RAP2A	IGFBP3	MYO1E	FBXL3
				MFSD6		SORBS1	IGHV3-52	NR1D1	TPST1	TMEM133	PQLC3	ANPEP
						THBD	PCBP3	PRKAB2	IGHV3-74	MATN2	EMP3	HIPK3
						MAP3K4	CTSB	ARSB	SMS	MX1	DDHD1	CD59
						IRS2	PGRMC2	CLEC2D	EOGT	KIF13A	ATL1	ANG
						ELMO1	INSR	UCP2	AKAP13	KCNB1	COL24A1	WDR1
						MOB3B	TXNIP	EMP2	CCDC167	C1QTNF1	IL1R2	GADD45G
						GLUL	MAP3K5	CNTN3	ETS2	MMP19	RAPH1	PCBD1
						APOD		TSC22D3	LMOD1	SGTB	TTPAL	BASP1
						ZBTB16		IGF1R	DERL1	ERV3-1	TLE2	TIMP4
						SLC40A1		SYTL4	PLOD3	MRAS	SRD5A3	IGSF10
												TRAK2
												MORF4L2
												ERO1L
												TSPAN13
												GK5
												BRE
												DIAPH2

## Sheet: NUP_Down_All treatments
Supp Table 10b. Unique and common downregulated genes in normal (NUP).
total down per grp	22 elements included exclusively in "NUP, E2, Down":	1 common element in "NUP, E2, Down" and "NUP P4, Down":	2 elements included exclusively in "NUP P4, Down":	11 common elements in "NUP, E2, Down" and "NUP E+P, Down":	31 common elements in "NUP, E2, Down", "NUP P4, Down" and "NUP E+P, Down":	51 common elements in "NUP P4, Down" and "NUP E+P, Down":	114 elements included exclusively in "NUP E+P, Down":
NUP_DOWN_E2=65	KITLG	TNFSF4	STARD13	GAB1	SVEP1	HPSE2	PSIP1	SATB1
NUP_DOWN_P4=75	NUAK1		ZNF704	SNORA24	MGAT5	STIM2	RPL15	FAM126A
NUP_DOWN_E2+P4=207	PID1			LYPD1	GBP2	PLCB1	TBL1XR1	AJUBA
	C8orf34			MYLK	F2RL2	PTPRK	TCN2	ZMAT3
	RCAN2			ATP2B1	PTCHD4	MMP16	TSPYL2	PIK3R3
	NCAM1			ARHGAP18	RASGRF2	RARRES2	BEX2	SNORD116-15
	IL7			CASP1	AASS	SNRK	LIMCH1	ZNF711
	RASL11A			FMO2	FMO4	ROBO2	IFIT2	UBA7
	SERPINE1			IQGAP2	PTN	FAM46C	KRT18	ESR1
	CALB2			THRB	SLC14A1	TGFBI	PYROXD2	ZNF436
	ITGBL1			ANGPT1	MOXD1	PPP1R3C	SNORD116-5	SSX2IP
	LAMA2				CSRNP3	RASSF2	TFAP2A	PELI1
	CTGF				ETV1	MYO1B	BTN3A3	SNORD116-14
	SOX6				NDNF	ENC1	BDKRB2	GREM1
	LPHN2				CD200	PGRMC1	AADAT	GALNT5
	TNFSF18				MEST	ATXN7L1	CACNA1C	TMEM26
	FLT1				NCKAP5	PLEKHG1	FAM171B	MIR221
	GRIA1				FZD7	BDNF	PKI55	SMARCA2
	TGFB2				LMO7	CXCL12	MCTP1	TANC1
	THBS1				IL6	FJX1	WLS	FMN2
	ENTPD1				ABCA9	SMAD3	ARHGAP28	EFNB2
	APCDD1				DUSP6	TRERF1	TSHZ1	TYMS
					GBP4	PPAP2A	FHL2	SYDE2
					SULF1	ACKR4	MXRA5P1	PLK2
					EDNRA	RNA5SP104	SNRPN	SGIP1
					RGS5	AMIGO2	GSTM4	TRIB2
					FRY	PTPRD	ARL15	PEAK1
					SERTAD4	CCDC14	HEG1	PRRX1
					CHODL	ITGA6	FIGN	SLC25A37
					CCL2	TRIM22	CA11	APOL1
					RGS4	PDE5A	PRKCA	TNXB
						FHOD3	FMO6P	PCDH18
						TMEM130	PIP4K2A	LDB2
						ATP8B1	FAM135A	FABP3
						FAM65B	IL17RD	SNORD64
						CCDC80	TRANK1	ETV5
						GUCY1B3	CHST1	TENM4
						C4B	NARS2	SYPL2
						TNFRSF19	ZNF462	ZNF483
						NLGN1	EPB41L2	ARHGAP26
						DACH1	WEE1	GDF15
						GABRE	FRMD6	LIMA1
						MXRA5	DNMBP	GREM2
						NCAM2	MCM7	RECK
						LAMA4	SMAD1	SNORD116-19
						ARHGAP29	EPAS1	SNORD116-21
						KRT19	HCRP1	UGCG
						CD34	SACS	SNORD116-20
						SYTL5	HMGCS1	COL12A1
						H19	OXR1	KRTAP1-5
						SFRP1	TGFB3	TCF4
							GLT8D2	GPR39
							SIPA1L1	FUT8
							CCND1	LOXL4
							CRABP2	ROR1
							MFAP4	SDC4
							RSPO3	DRAM1

## Sheet: Endo I_UP_all treatments
Supp Table 10c. Unique and common upregulated genes in stage I (Endo I).
total up per grp	35 elements included exclusively in "Endo I, E2, UP":	1 element included exclusively in "Endo I, P4, UP":	30 common elements in "Endo I, E2, UP" and "Endo I, E/P, UP":	2 common elements in "Endo I, E2, UP", "Endo I, P4, UP" and "Endo I, E/P, UP":	9 common elements in "Endo I, P4, UP" and "Endo I, E/P, UP":	134 elements included exclusively in "Endo I, E/P, UP":
Endo I_UP_E2=67	ADAMTS9	FMO2	PGR	IGF1	CPM	RORB	C1orf21	THBD
Endo I_UP_P4=12	JMY		MYLIP	IL1R1	ABI3BP	STMN2	ADAMTS1	MBNL2
Endo I_UP_E2+P4=175	CD34		NRG1		TLR4	FKBP5	LPAR1	ST6GALNAC2
	CPXM1		PRLR		SPARCL1	SLC7A8	SRPX	HAND2-AS1
	AFAP1L2		INPP4B		C10orf10	ENPP1	CCDC102B	GCNT1
	SEMA6A		TSKU		UST	IMPA2	AHNAK2	PPP1R3B
	TMEM120B		LCP1		EFEMP1	MUM1L1	CADPS2	CD109
	BMP2		GUCY1A2		ITGBL1	MYOCD	MOB3B	RAP2A
	ARL4C		GREB1		CORIN	CRISPLD2	FOXO1	HSPA2
	OSBPL3		SLC35F6			ACSL1	LY75-CD302	FAM105A
	SNCAIP		CDH4			FBXO32	MITF	RSPO1
	LOXL4		PXK			THSD7A	PRUNE2	HSD17B11
	MIR503HG		LIN7A			GPRC5B	PCBP3	ITPR1
	ISOC1		PRICKLE2			CERS6	ARHGAP20	CNTN3
	MIR503		SEPP1			MEDAG	ZBTB16	MFGE8
	C16orf45		CD68			APOD	GLULP4	ASAH1
	KLF4		SOD2			GPX3	ABLIM3	CD151
	ASCC3		TMOD1			SLC40A1	HAND2	SYTL4
	RNU2-6P		NPC1			GRIA1	ADRA2C	MAP3K4
	ADAMTS19		FAM102A			NLGN4X	INSR	RGS9
	PAPSS2		SNCA			MAOB	LAMA3	TSC22D3
	GUCY1B3		RAB31			CFH	TMEM37	MGP
	SLC47A1		PPAP2B			ABCC9	SESTD1	PARM1
	PLTP		CDKL1			DPP4	ANTXR2	TWISTNB
	CPZ		IRS1			PLXNC1	NID1	OLFML2B
	FABP3		PLIN2			SORBS1	CXCR4	EVA1C
	NEFM		OSR2			APCDD1	ABHD5	ADAMTS2
	CADM1		ULK4			PIK3R1	PEMT	PQLC3
	ACER3		CCBE1			NFIL3	ENDOD1	RAP1B
	MOSPD1		ASPN			CRYAB	SPTSSA	FBLN2
	KAL1					MGST1	DPT	C3orf14
	IL17RB					EPS8	PPP1CB	LAMB1
	CTSD					IRS2	ELMO1	ITGB1BP1
	ZNF704					KLF6	FAM134B	HOMER1
	TNXB					DKK1	SH3PXD2B	PPP1R14A
						RASL11A	DIAPH2	SLC29A1
						PMP22	GLUL	ZEB1
						SPSB1	TXNIP	LAMA2
						PTGER2	ETS2	LMCD1
						YBX3	RN7SL418P	ANG
						MMD	HMGN1P36	RNU6-1280P
						MME	BTBD3	RPS6KA2
						TCEAL4	SLC12A2	OSTM1
						ECM2	LHFP	ARRDC4
						GALNT15	AVPR1A

## Sheet: Endo I_Down_all treatments
Supp Table 10d. Unique and common downregulated genes in stage I (Endo I).
total down per grp	6 elements included exclusively in "Endo I, E2, Down":	10 common elements in "Endo I, E2, Down" and "EndoI, E/P, Down":	1 common element in "Endo I, E2, Down", "Endo I, P4, Down" and "EndoI, E/P, Down":	73 elements included exclusively in "EndoI, E/P, Down":
Endo I_DOWN_E2=17	FZD7	MEST	TNFSF18	ATP2B1	KRT17
Endo I_DOWN_P4=1	FLT1	LMO7		KRT18	FJX1
Endo I_DOWN_E2+P4=84	NUAK1	EDNRA		UGCG	GABRE
	NCAM1	RGS5		LOXL4	PLCH1
	SERPINE1	SERTAD4		AASS	PTN
	LPHN2	FRY		PIK3R3	KRTAP1-5
		TNFSF4		PGRMC1	HTR1D
		CCL2		GLT8D2	ARHGAP29
		RGS4		STARD13	ATP8B1
		SLC14A1		HPSE2	RNA5SP104
				LAMA4	CSRNP3
				CCDC14	SFRP1
				MOXD1	IGFBP5
				PTPRD	TNFRSF19
				HMCN1	LYPD1
				TYMS	PTCHD4
				ENC1	FAM46C
				EDN1	CD200
				PLK2	GPR39
				C8orf34	RASSF2
				ARHGAP18	TMEM130
				CD34	PPP1R3C
				GBP2	KRT19
				CCDC80	AMIGO2
				DACH1	SYTL5
				RARRES2	F2RL2
				LIMCH1	NCAM2
				GALNT5	LRRC17
				RASGRF2	ACKR4
				MYO1B	RCAN2
				SULF1	GBP4
				FHOD3	MGAT5
				MXRA5	IL6
				DUSP6	TGFBI
				PLEKHG1	NCKAP5
				ROBO2	ETV1
				H19

## Sheet: Endo IV_UP_all treatments
Supp Table 10e. Unique and common upregulated genes in stage IV (Endo IV).
total up per grp	36 elements included exclusively in "EndoIV, E2, UP":	1 element included exclusively in "EndoIV, P4, UP":	33 common elements in "EndoIV, E2, UP" and "EndoIV E/P, UP":	5 common elements in "EndoIV, E2, UP", "EndoIV, P4, UP" and "EndoIV E/P, UP":	4 common elements in "EndoIV, P4, UP" and "EndoIV E/P, UP":	344 elements included exclusively in "EndoIV E/P, UP":
Endo IV_UP_E2=74	INPP4B	FMO2	PGR	IGF1	CFH	ATP2B1	ARHGAP29	RORB	PIK3R1	SYTL4	LHFP	ARNTL	SDC2	PDE7B
Endo IV_UP_P4=10	ADAMTS19		MYLIP	PRLR	TLR4	KRT18	ATP8B1	SLC7A8	PPAP2B	PPP1R14A	TRPC4	ARSB	AP1S2	ORMDL2
Endo IV_UP_E2+P4=386	ADAMTS9		GREB1	IL1R1	ABI3BP	UGCG	RNA5SP104	THSD7A	DPP4	EMP2	IGSF10	NR1D1	PRKAB2	F10
	NEFM		SEMA6A	SPARCL1	C10orf10	AASS	CSRNP3	FKBP5	FOXO1	SRPX	ENDOD1	SFMBT2	CHCHD7	TCEAL6
	JMY		TSKU	MGP		PIK3R3	SFRP1	MYOCD	CRYAB	RASL11A	CXCR4	GALNT15	IFNGR1	ARHGAP28
	ISOC1		SNCA			PGRMC1	IGFBP5	STMN2	TMEM37	PCBP3	CNTN3	ZDHHC7	ZNF438	ASAH1
	GUCY1A2		NRG1			GLT8D2	FRY	MUM1L1	MGST1	RN7SL417P	LINC00312	EBF1	MFSD6	GLB1
	AFAP1L2		CPXM1			STARD13	TNFRSF19	ABCC9	ITPR1	KIAA1217	CCDC102B	DERL1	PAPPA	BASP1
	ZNF704		SDK1			HPSE2	LYPD1	FBXO32	DSEL	ARHGAP20	LIPA	CHST7	MAP3K5	ENOX2
	TMEM120B		CPZ			LAMA4	PTCHD4	IMPA2	APOD	GLULP4	FBLN1	MME	YBX3	MYADM
	GUCY1B3		TMOD1			CCDC14	FAM46C	CRISPLD2	KLF6	ANG	RHOU	UGP2	PDPN	MRPS28
	GREB1L		KLF4			MOXD1	CD200	NLGN4X	MOB3B	GLUL	ITGBL1	MAP1B	IGF1R	RASAL2
	SNCAIP		PXK			PTPRD	GPR39	GPRC5B	SORBS1	THBD	LMCD1	VGLL3	DUSP3	GHR
	LONRF2		KRT19			HMCN1	RASSF2	DPT	HAND2-AS1	CD109	SERPINF1	TGFBR3	ATP5S	CTSB
	CDH4		OSR2			TYMS	TMEM130	MAOB	RGS9	LPL	IQCK	CD151	NFE2L1	GRN
	MIR503		ASPN			ENC1	PPP1R3C	ADAMTS1	OLFML2B	SLC29A1	AKAP13	HSD17B11	TWIST1	TMEM14A
	MIR503HG		LCP1			EDN1	AMIGO2	CD68	TWISTNB	PRDX4	SLC12A2	MDFIC	CHPT1
	CXCL12		LAMA3			PLK2	SYTL5	EFEMP1	MCC	AVPR1A	JAK2	ETS2	DAPK1
	ASCC3		SEPP1			C8orf34	LMO7	DKK1	SULF2	ELMO1	RNF182	TMBIM1	HS3ST3B1
	TFRC		FAM102A			ARHGAP18	F2RL2	ULK4	ANTXR2	ARRDC4	HSPA2	PXYLP1	IGFBP3
	IL17RB		ST6GALNAC2			CD34	NCAM2	CERS6	ABHD5	CDKL1	GPX3	RNU6-1280P	C1R
	FMN1		PRICKLE2			GBP2	LRRC17	MEDAG	SYT1	STARD5	RNF144A	EMP3	CEBPD
	AR		MAF			CCDC80	ACKR4	CPM	LRIG1	ABLIM1	LAMB1	TGFBR2	KIAA1377
	PAPSS2		LIN7A			DACH1	RCAN2	SOD2	PLIN2	TXNIP	C1QTNF6	ITGB1BP1	DISP1
	TNXB		LOXL4			RARRES2	GBP4	CORIN	PTGER2	PID1	ATP2B4	MCUR1	SRD5A3
	BMP2		MBNL2			LIMCH1	MGAT5	PMP22	AHNAK2	ADRA2C	KALRN	FERMT2	EMILIN2
	C16orf45		RAB31			GALNT5	IL6	UST	LAMA2	MAP3K4	ECM2	LONRF1	TMEM64
	IFITM1		MITF			RASGRF2	SERTAD4	LPAR1	FAM134B	PAPPA-AS1	PQLC3	B4GALT5	ABLIM3
	OSBPL3		SLC35F6			MYO1B	TGFBI	INSR	PLCL1	NPC1	CCBE1	B3GNT5	RAP2A
	MGC32805		GABRE			SULF1	NCKAP5	C1orf21	SPSB1	SAMHD1	EFHD1	BTBD3	NIPAL2
	MRGPRF		SLC40A1			FHOD3	ETV1	MATN2	SPTSSA	TPST1	RPS6KA2	RSPO1	FOSL2
	MX1		ACER3			MXRA5	RGS5	NFIL3	EPS8	OSGIN2	INPP5A	RAP1B	GSR
	RNU2-6P		ACSL1			DUSP6	ROBO2	ZBTB16	LY75-CD302	PGM2L1	GAB2	SAT1	XYLT1
	CCDC74A					PLEKHG1	MEST	IRS2	FBLN2	HIPK3	TSC22D3	ID4	PLD1
	HOXD10					KRT17	TNFSF4	APCDD1	EVA1C	RNF19A	CACNB2	PDGFRA	TMEM133
	AFF3					FJX1	RGS4	PLXNC1	CHSY3	FAM213A	SH3PXD2B	RHOB	UBASH3B
						EDNRA	CCL2	RN7SL418P	NID1	PEMT	CADPS2	ROR2	DUSP22
						PLCH1	TNFSF18	SESTD1	ADAMTS5	ADAMTS2	KCNK6	NNMT	RBP1
						PTN	SLC14A1	PRUNE2	PPP1CB	MFGE8	TCEAL1	LRPAP1	PDCD4
						KRTAP1-5	H19	GRIA1	TIMP3	ALOX5AP	CTSL	MTR	JAM3
						HTR1D	ENPP1	HAND2	PPP1R3B	HOMER1	IGFBP1	FST	WT1

## Sheet: Endo IV_Down_all treatments
Supp Table 10f. Unique and common downregulated genes in stage IV(Endo IV).
total down per grp	9 elements included exclusively in "EndoIV, E2, Down":	1 element included exclusively in "EndoIV, P4, Down":	31 common elements in "EndoIV, E2, Down" and "EndoIV E/P, Down":	127 elements included exclusively in "EndoIV E/P, Down":
Endo IV_DOWN_E2=40	CENPN	HMGCS1	ACKR4	TSPYL2	LIMS3L	MARCH--4	ETV5
Endo IV_DOWN_P4=1	TGFB2		DUSP6	RNA5SP385	AJUBA	ROBO2	PLK2
Endo IV_DOWN_E2+P4=158	FMO2		EDNRA	PTCHD4	BTN3A3	MCTP1	ENC1
	DKK1		KCNH1	WDR52	KRT18	TRIM22	TENM4
	ITGBL1		ATP2B1	KRT8	DACH1	CPA4	FJX1
	NCAM1		PTN	MOXD1	ZNF711	FHOD3	H19
	FLT1		UBE2C	ITGA3	PLEKHG1	MSI2	KRT19
	SERPINE1		LMO7	IER3	SMURF2	GABRE	PPP1R3C
	S100A10		F2RL2	CTGF	SMAD3	MXRA5P1	RASGRF2
			TYMS	FIGN	CHODL	TNFRSF19	AMIGO2
			RASSF2	RAI14	LTBP2	GPR39	KCNA3
			IGFBP5	STC1	TMEM130	FZD7	TGFBI
			SLC20A1	GBP2	SIPA1L1	NCAM2	MXRA5
			FRY	WWC2	GLT8D2	C1QTNF7	SFRP1
			GBP4	STRA6	TFAP2A	EDN1	NCKAP5
			NUAK1	RCAN2	DOCK9	LOXL4	ETV1
			MEST	HMGA2	CSRNP3	CCND1
			RGMB	PLCB1	WEE1	FRMD4A
			NAV3	VEGFA	TCF4	PDE10A
			SERTAD4	MCM7	PGRMC1	MAP3K7CL
			HTR1D	CUL4B	STARD13	PLCH1
			CENPK	SATB1	ALDH1B1	ATP8B1
			IL6	SOX6	PYROXD2	SYTL5
			LRRC17	DLC1	FRMD6	LOC100131826
			RGS4	PIK3R3	SNORD116-21	RARRES2
			RGS5	DNMBP	SGIP1	GALNT5
			CALB2	GDF15	ETV4	HMCN1
			SLC14A1	LIMA1	LIMCH1	KRTAP1-5
			TNFSF4	NQO1	TRIB2	MGAT5
			TNFSF18	ZNF483	PTPRK	LYPD1
			CCL2	GREM1	ABCA9	CD200
				RNA5SP104	TNFSF15	CASP1
				PRICKLE1	CCDC14	ARHGAP29
				SLC7A11	MMP16	SULF1
				DENND2A	UGCG	FAM46C
				LINC00152	PGM5	MYO1B
				ZMAT3	PELI1	ARHGAP18

## Sheet: Up_ E2_ NUP, EndoI_Endo IV
Supp Table 10g. Unique and common upregulated genes in Normal (NUP), stage I (Endo I) and stage IV (Endo IV) in E2 vs vehicle.
total up per grp	55 elements included exclusively in "NUP E2, UP":		13 common elements in "NUP E2, UP" and "Endo I, E2, UP":	5 elements included exclusively in "Endo I, E2, UP":	13 common elements in "NUP E2, UP" and "Endo IV, E2, UP":	44 common elements in "NUP E2, UP", "Endo I, E2, UP" and "Endo IV, E2, UP":	5 common elements in "Endo I, E2, UP" and "Endo IV, E2, UP":	12 elements included exclusively in "Endo IV, E2, UP":
NUP, UP= 125	ACTC1	ABLIM3	ULK4	SOD2	SPARCL1	IGF1	SEPP1	KRT19
Endo I, UP=67	SLC2A1	SPTSSA	KAL1	PPAP2B	LONRF2	GREB1	GUCY1B3	CXCL12
Endo IV, UP=74	ABCG2	MAN1C1	CD68	CDKL1	SDK1	PGR	OSR2	MGP
	NR4A2	PCSK5	CADM1	FABP3	ST6GALNAC2	LCP1	ZNF704	MBNL2
	PPM1K	SPSB1	SLC47A1	MOSPD1	TFRC	ADAMTS9	TNXB	MITF
	C17orf58	SLC7A8	CTSD		MAF	ADAMTS19		IFITM1
	FAM134B	RALA	IRS1		GREB1L	IL17RB		GABRE
	FAM46A	GFRA2	PLIN2		FMN1	SNCA		SLC40A1
	RSPO1	AGPAT6	CCBE1		AFF3	ISOC1		MGC32805
	CRISPLD2	EMILIN2	PLTP		AR	MYLIP		MX1
	DIAPH3	PTCH1	ARL4C		MRGPRF	TSKU		CCDC74A
	AHNAK2	HOMER1	CD34		ACSL1	NRG1		HOXD10
	SLC18A2	FGF10	NPC1		LAMA3	SEMA6A
	MCC	TWISTNB				GUCY1A2
	FOSL2	ADRA2C				PRLR
	SPON1	TACC1				PRICKLE2
	SLC7A11	SULF2				JMY
	IFI6	SMOX				MIR503
	EPHA5	TMEM37				KLF4
	TMEM255B	KAT6B				IL1R1
	OLFML2B	LAMA4				AFAP1L2
	SVIL	SPTLC2				ASPN
	FBLN2	RHOB				INPP4B
	RHOF	IGFBP4				PXK
	ROR2	PCDH19				TMEM120B
	FBXO32	PALLD				MIR503HG
	MFSD6	PLD1				CPXM1
	PMP22					LIN7A
						NEFM
						BMP2
						SLC35F6
						FAM102A
						CPZ
						OSBPL3
						SNCAIP
						LOXL4
						RNU2-6P
						ACER3
						RAB31
						PAPSS2
						ASCC3
						TMOD1
						C16orf45
						CDH4

## Sheet: Down_E2_NUP, Endo I_Endo IV
Supp Table 10h. Unique and common downregulated genes in Normal (NUP), stage I (Endo I) and stage IV (Endo IV) in E2 vs vehicle.
total down per grp	38 elements included exclusively in "NUP E2, Down":	2 common elements in "NUP E2, Down" and "Endo I, E2, Down":	10 common elements in "NUP E2, Down" and "Endo IV, E2, Dow":	15 common elements in "NUP E2, Down", "Endo I, E2, Down" and "Endo IV, E2, Dow":	15 elements included exclusively in "Endo IV, E2, Dow":
NUP, down= 65	GAB1	LPHN2	CALB2	NUAK1	ACKR4
Endo I, down=17	KITLG	FZD7	ATP2B1	NCAM1	KCNH1
Endo IV, down=	SNORA24		ITGBL1	SERPINE1	CENPN
	PID1		F2RL2	TNFSF18	UBE2C
	C8orf34		FMO2	SLC14A1	DKK1
	RCAN2		PTN	FLT1	TYMS
	LYPD1		TGFB2	TNFSF4	RASSF2
	MYLK		IL6	MEST	IGFBP5
	IL7		DUSP6	LMO7	SLC20A1
	RASL11A		GBP4	EDNRA	RGMB
	SVEP1			RGS5	NAV3
	LAMA2			FRY	HTR1D
	CTGF			SERTAD4	CENPK
	MGAT5			CCL2	S100A10
	GBP2			RGS4	LRRC17
	ARHGAP18
	PTCHD4
	SOX6
	RASGRF2
	CASP1
	AASS
	FMO4
	MOXD1
	CSRNP3
	ETV1
	NDNF
	IQGAP2
	THRB
	GRIA1
	CD200
	ANGPT1
	NCKAP5
	THBS1
	ENTPD1
	ABCA9
	APCDD1
	SULF1
	CHODL

## Sheet: UP_P4_NUP, Endo I_Endo IV
Supp Table 10i. Unique and common upregulated genes in Normal (NUP), stage I (Endo I) and stage IV (Endo IV) in P4 vs vehicle.
total up per grp	100 elements included exclusively in "NUP, P4, UP":		5 common elements in "NUP, P4, UP" and "Endo I, P4, UP":	1 common element in "NUP, P4, UP" and "Endo IV, P4, UP":	6 common elements in "NUP, P4, UP", "Endo I, P4, UP" and "Endo IV, P4, UP":	1 common element in "Endo I, P4, UP" and "Endo IV, P4, UP":	2 elements included exclusively in "Endo IV, P4, UP":
NUP, UP= 112	RORB	ACSL1	EFEMP1	CFH	ABI3BP	FMO2	MGP
Endo I, UP=12	SLC7A8	SST	CPM		SPARCL1		PRLR
Endo IV, UP=10	THSD7A	GALNT15	CORIN		IGF1
	IGFBP1	DPP4	UST		IL1R1
	LCP1	SPON2	ITGBL1		C10orf10
	ENPP1	NNMT			TLR4
	MAOB	SERPINE1
	MUM1L1	ADAMTS2
	FKBP5	OLFML2B
	FBXO32	ADAMTS1
	GPX3	MGST1
	NLGN4X	ARRDC4
	IMPA2	EFHD1
	CRISPLD2	PIK3R1
	MYOCD	SRPX
	SNCA	NFIL3
	CERS6	UPP1
	ASPN	AHNAK2
	STMN2	EPS8
	SPSB1	ABCC9
	GRIA1	ULK4
	CRYAB	PLIN2
	LPL	SLC41A2
	DKK1	HOMER1
	ADRA2C	NID1
	LPAR1	KLF6
	TGFB2	MAP1B
	PAPPA-AS1	HTRA1
	MEDAG	SESTD1
	OSGIN2	C1QTNF6
	GLULP4	PMP22
	ADCY1	MFGE8
	CD68	PCDH19
	GPRC5B	DSEL
	PAPPA	GLB1L2
	TMEM37	ADAMTS5
	SORBS1	CCDC102B
	THBD	MCC
	MAP3K4	RPS6KA2
	FAM134B	NPR1
	ST6GALNAC2	PEMT
	IRS2	EMILIN2
	ELMO1	IGHV3-52
	MOB3B	PCBP3
	GLUL	CTSB
	APOD	PPP1CB
	ZBTB16	PGRMC2
	SLC40A1	TSKU
	SOD2	INSR
		TXNIP
		MAP3K5
			IGHV3-7	IGHM	IGHV3-48	IGHV3OR16-13	IGHG1
			SPDYA

## Sheet: Down_P4_NUP, Endo I, Endo IV
Supp Table 10J. Unique and common downregulated genes in Normal (NUP), stage I (Endo I) and stage IV (Endo IV) in P4 vs vehicle.
total down per grp	85 elements included exclusively in "NUP, P4, Down":		1 element included exclusively in "Endo I, P4, Down":	1 element included exclusively in "Endo IV, P4, Dow":
NUP, down= 85	HPSE2	ITGA6	TNFSF18	HMGCS1
Endo I, down=1	STIM2	TRIM22
Endo IV, down=1	PLCB1	PDE5A
	EDNRA	AASS
	ABCA9	CD200
	TNFSF4	FHOD3
	FMO4	TMEM130
	PTPRK	ATP8B1
	MMP16	MEST
	STARD13	IL6
	ZNF704	FAM65B
	RARRES2	CCDC80
	SNRK	RGS4
	FZD7	PTCHD4
	ROBO2	GUCY1B3
	FAM46C	C4B
	TGFBI	TNFRSF19
	PPP1R3C	PTN
	RASSF2	SERTAD4
	MYO1B	MGAT5
	ENC1	LMO7
	PGRMC1	NLGN1
	ATXN7L1	NCKAP5
	SLC14A1	RASGRF2
	PLEKHG1	DACH1
	F2RL2	GABRE
	BDNF	DUSP6
	FRY	MXRA5
	CXCL12	NCAM2
	MOXD1	LAMA4
	FJX1	ARHGAP29
	SMAD3	RGS5
	TRERF1	KRT19
	GBP2	CHODL
	PPAP2A	CSRNP3
	ACKR4	CD34
	RNA5SP104	SYTL5
	AMIGO2	H19
	PTPRD	GBP4
	SVEP1	SFRP1
	CCDC14	SULF1
	CCL2	NDNF
	ETV1

[truncated: 2 more sheets: UP_E+P_NUP,Endo 1, EndoIV, Down_E+P_NUP, Endo I_EndoIV]
