# Supplementary material for: Steroid hormones regulate genome-wide epigenetic programming and gene transcription in human endometrial cells with marked aberrancies in endometriosis
Source: PLoS Genet. 2020 Jun 17;16(6):e1008601. doi: 10.1371/journal.pgen.1008601 (PMC7299312; doi:10.1371/journal.pgen.1008601)
Supplement: S11 Table — (XLSX) [file pgen.1008601.s014.xlsx]

## Sheet: E2_ negative rho_gain 
Supp Table 11. Association of differentially methylated (DM) loci with differentially expressed (DE) genes in normal eSF (NUP) for all hormone treatments (E2, P4, E2+P4) vs. vehicle, based on positive or negative association (positive/negative rho) and gain and loss of methylation (gain, loss). Only loci with strong rho and corrected p<0.05 are included.
Supp Table 11a. Loci with strong NEGATIVE association (by rho) in changes in DNA methylation (in GAIN of methylation) with changes in gene expression in normal (NUP) in E2 vs vehicle.
HM450K.ID	Affy_ID	Symbol	CHR	UCSC_RefGene_Name	UCSC_RefGene_Accession	UCSC_CpG_Islands_Name	Regulatory_Feature_Name	Regulatory_Feature_Group	Affy_Refseq	Affy_Symbol.1	Affy_Entrez	Affy_Ensembl	Rho	P-val
cg00320625	8124770	PPP1R10	6	MRPS18B;PPP1R10	NM_014046;NM_002714	chr6:30584885-30585677	6:30584514-30584709	NonGene_Associated	NM_002714	PPP1R10	5514	ENSG00000204569, ENSG00000206489, ENSG00000227804, ENSG00000230995, ENSG00000231737, ENSG00000235291, ENSG00000238104	-0.833333	0.015377
cg00320625	8124773	PPP1R10	6	MRPS18B;PPP1R10	NM_014046;NM_002714	chr6:30584885-30585677	6:30584514-30584709	NonGene_Associated	NM_002714	PPP1R10	5514	ENSG00000204569, ENSG00000206489, ENSG00000227804, ENSG00000230995, ENSG00000231737, ENSG00000235291, ENSG00000238104	-0.904762	0.00456349
cg00320625	8178372	PPP1R10	6	MRPS18B;PPP1R10	NM_014046;NM_002714	chr6:30584885-30585677	6:30584514-30584709	NonGene_Associated	NM_002714	PPP1R10	5514	ENSG00000204569, ENSG00000206489, ENSG00000227804, ENSG00000230995, ENSG00000231737, ENSG00000235291, ENSG00000238104	-0.833333	0.015377
cg00320625	8178375	PPP1R10	6	MRPS18B;PPP1R10	NM_014046;NM_002714	chr6:30584885-30585677	6:30584514-30584709	NonGene_Associated	NM_002714	PPP1R10	5514	ENSG00000204569, ENSG00000206489, ENSG00000227804, ENSG00000230995, ENSG00000231737, ENSG00000235291, ENSG00000238104	-0.904762	0.00456349
cg00320625	8179678	PPP1R10	6	MRPS18B;PPP1R10	NM_014046;NM_002714	chr6:30584885-30585677	6:30584514-30584709	NonGene_Associated	NM_002714	PPP1R10	5514	ENSG00000204569, ENSG00000206489, ENSG00000227804, ENSG00000230995, ENSG00000231737, ENSG00000235291, ENSG00000238104	-0.833333	0.015377
cg00320625	8179681	PPP1R10	6	MRPS18B;PPP1R10	NM_014046;NM_002714	chr6:30584885-30585677	6:30584514-30584709	NonGene_Associated	NM_002714	PPP1R10	5514	ENSG00000204569, ENSG00000206489, ENSG00000227804, ENSG00000230995, ENSG00000231737, ENSG00000235291, ENSG00000238104	-0.904762	0.00456349
cg00931375	7910841	RYR2	1	RYR2	NM_001035				NM_001035	RYR2	6262	SG0000019862	-0.738095	0.0458333
cg01054282	8159856	KIAA0020	9	KIAA0020	NM_014878	chr9:2843965-2844308			NM_014878	KIAA0020	9933	SG0000008060	-0.738095	0.0458333
cg01054282	8159857	KIAA0020	9	KIAA0020	NM_014878	chr9:2843965-2844308			NM_014878	KIAA0020	9933	SG0000008060	-0.761905	0.036756
cg01054282	8159867	KIAA0020	9	KIAA0020	NM_014878	chr9:2843965-2844308			NM_014878	KIAA0020	9933	SG0000008060	-0.738095	0.0458333
cg01229998	7940252	MS4A4A	11	MS4A4A;MS4A4A	NM_148975;NM_024021				NM_148975	MS4A4A	51338	SG0000011007	-0.97619	0.000396825
cg01289020	8002526	FTSJD1	16	FTSJD1;FTSJD1	NM_018348;NM_001099642	chr16:71323115-71323514	16:71322192-71323925	Promoter_Associated	NM_018348	FTSJD1	55783	SG0000018091	-0.833333	0.015377
cg01301252	8108761	PCDHGA2	5	PCDHGA2;PCDHGA3;PCDHGA3;PCDHGA1	NM_018915;NM_018916;NM_032011;NM_018912	chr5:140725051-140725891			NM_018915	PCDHGA2	56113	ENSG00000081853, ENSG00000240184, ENSG00000240764, ENSG00000242419	-0.857143	0.0107143
cg01504212	8117829	ZNRD1	6	ZNRD1;ZNRD1;NCRNA00171	NM_014596;NM_170783;NR_026751	chr6:30028936-30029195			NM_014596	ZNRD1	30834	ENSG00000066379, ENSG00000206502, ENSG00000224859, ENSG00000233795, ENSG00000235176, ENSG00000235443, ENSG00000236808, ENSG00000236949	-0.857143	0.0107143
cg01504212	8117830	ZNRD1	6	ZNRD1;ZNRD1;NCRNA00171	NM_014596;NM_170783;NR_026751	chr6:30028936-30029195			NM_170783	ZNRD1	30834	ENSG00000066379, ENSG00000206502, ENSG00000224859, ENSG00000233795, ENSG00000235176, ENSG00000235443, ENSG00000236808, ENSG00000236949	-0.738095	0.0458333
cg01504212	8179058	ZNRD1	6	ZNRD1;ZNRD1;NCRNA00171	NM_014596;NM_170783;NR_026751	chr6:30028936-30029195			NM_170783	ZNRD1	30834	ENSG00000066379, ENSG00000206502, ENSG00000224859, ENSG00000233795, ENSG00000235176, ENSG00000235443, ENSG00000236808, ENSG00000236949	-0.738095	0.0458333
cg01853638	8058422	INO80D	2	INO80D	NM_017759	chr2:206949712-206950613			NM_017759	INO80D	54891	SG0000011493	-0.97619	0.000396825
cg02022384	8014286	MMP28	17	MMP28	NM_024302	chr17:34097100-34097399			NM_024302	MMP28	79148	SG0000012927	-0.738095	0.0458333
cg02807882	8121846	TPD52L1	6	TPD52L1;TPD52L1;TPD52L1;TPD52L1	NM_001003395;NM_003287;NM_001003397;NM_001003396				NM_001003396	TPD52L1	7164	SG0000011190	-0.833333	0.015377
cg02924298	8171970	DMD	X	DMD;DMD;DMD;DMD	NM_000109;NM_004010;NM_004006;NM_004009				NM_004009	DMD	1756	SG0000019894	-0.761905	0.036756
cg03275067	8081248	C3orf26	3	MIR548G;C3orf26	NR_031662;NM_032359	chr3:99536613-99537023	3:99535879-99537412	Promoter_Associated	NM_032359	C3orf26	84319	SG0000018422	-0.809524	0.0217758
cg03960066	7905159	C1orf51	1	C1orf51;C1orf51	NM_144697;NM_144697	chr1:150254365-150254637			NM_144697	C1orf51	148523	SG0000015920	-0.809524	0.0217758
cg03960066	7905161	C1orf51	1	C1orf51;C1orf51	NM_144697;NM_144697	chr1:150254365-150254637			NM_144697	C1orf51	148523	SG0000015920	-0.809524	0.0217758
cg04135498	8081969	STXBP5L	3	STXBP5L	NM_014980	chr3:120626880-120627579			NM_014980	STXBP5L	9515	SG0000014508	-0.785714	0.0279266
cg04261072	7972192	RBM26	13	RBM26	NM_022118	chr13:79980004-79980723	13:79977431-79978000	Promoter_Associated	NM_022118	RBM26	64062	SG0000013974	-0.833333	0.015377
cg04261072	7972199	RBM26	13	RBM26	NM_022118	chr13:79980004-79980723	13:79977431-79978000	Promoter_Associated	NM_022118	RBM26	64062	SG0000013974	-0.785714	0.0279266
cg04530015	8058710	ABCA12	2	ABCA12;ABCA12	NM_015657;NM_173076				NM_015657	ABCA12	26154	SG0000014445	-0.809524	0.0217758
cg04530015	8058748	ABCA12	2	ABCA12;ABCA12	NM_015657;NM_173076				NM_173076	ABCA12	26154	SG0000014445	-0.738095	0.0458333
cg04530015	8058751	ABCA12	2	ABCA12;ABCA12	NM_015657;NM_173076				NM_173076	ABCA12	26154	SG0000014445	-0.833333	0.015377
cg04712321	8149799	ENTPD4	8	ENTPD4;ENTPD4	NM_004901;NM_001128930	chr8:23314664-23315490	8:23312434-23313136	Promoter_Associated_Cell_type_specific	NM_001128930	ENTPD4	9583	SG0000019721	-0.738095	0.0458333
cg04712321	8149804	ENTPD4	8	ENTPD4;ENTPD4	NM_004901;NM_001128930	chr8:23314664-23315490	8:23312434-23313136	Promoter_Associated_Cell_type_specific	NM_004901	ENTPD4	9583	SG0000019721	-0.904762	0.00456349
cg04712321	8149806	ENTPD4	8	ENTPD4;ENTPD4	NM_004901;NM_001128930	chr8:23314664-23315490	8:23312434-23313136	Promoter_Associated_Cell_type_specific	NM_001128930	ENTPD4	9583	SG0000019721	-0.738095	0.0458333
cg04748546	8030272	TRPM4	19	TRPM4	NM_017636	chr19:49699698-49700070			NM_017636	TRPM4	54795	SG0000013052	-0.857143	0.0107143
cg04915777	8143420	BRAF	7	BRAF	NM_004333	chr7:140623997-140624949	7:140623507-140625467	Promoter_Associated	NM_004333	BRAF	673	SG0000015776	-0.833333	0.015377
cg05096467	8017090	TEX14	17	TEX14;TEX14	NM_198393;NM_031272				NM_031272	TEX14	56155	SG0000012110	-0.809524	0.0217758
cg05096467	8017093	TEX14	17	TEX14;TEX14	NM_198393;NM_031272				NM_198393	TEX14	56155	SG0000012110	-0.952381	0.00114087
cg05329785	8127834	UBE2CBP	6	UBE2CBP	NM_198920	chr6:83775374-83775766	6:83774803-83774923	Unclassified_Cell_type_specific	NM_198920	UBE2CBP	90025	SG0000011842	-0.785714	0.0279266
cg05548469	8102685	TRPC3	4	TRPC3;TRPC3	NM_003305;NM_001130698	chr4:122853554-122854169			NM_001130698	TRPC3	7222	SG0000013874	-0.880952	0.00724206
cg05548469	8102694	TRPC3	4	TRPC3;TRPC3	NM_003305;NM_001130698	chr4:122853554-122854169			NM_001130698	TRPC3	7222	SG0000013874	-0.761905	0.036756
cg05665581	7931156	FAM24A	10	FAM24A	NM_001029888				NM_001029888	FAM24A	118670	SG0000020379	-0.761905	0.036756
cg05779746	8060046	HDAC4	2	HDAC4	NM_006037				NM_006037	HDAC4	9759	SG0000006802	-0.809524	0.0217758
cg05941585	8054738	IL1F8	2	IL1F8;IL1F8	NM_014438;NM_173178	chr2:113808517-113808756			NM_014438	IL1F8	27177	SG0000013669	-0.761905	0.036756
cg06225294	8089702	ZBTB20	3	ZBTB20;ZBTB20;ZBTB20;ZBTB20;ZBTB20;ZBTB20	NM_001164345;NM_001164344;NM_001164344;NM_015642;NM_001164343;NM_001164345				NM_001164345	ZBTB20	26137	SG0000018172	-0.738095	0.0458333
cg06225294	8089704	ZBTB20	3	ZBTB20;ZBTB20;ZBTB20;ZBTB20;ZBTB20;ZBTB20	NM_001164345;NM_001164344;NM_001164344;NM_015642;NM_001164343;NM_001164345				NM_001164345	ZBTB20	26137	SG0000018172	-0.785714	0.0279266
cg06225294	8089705	ZBTB20	3	ZBTB20;ZBTB20;ZBTB20;ZBTB20;ZBTB20;ZBTB20	NM_001164345;NM_001164344;NM_001164344;NM_015642;NM_001164343;NM_001164345				NM_001164345	ZBTB20	26137	SG0000018172	-0.833333	0.015377
cg06225294	8089706	ZBTB20	3	ZBTB20;ZBTB20;ZBTB20;ZBTB20;ZBTB20;ZBTB20	NM_001164345;NM_001164344;NM_001164344;NM_015642;NM_001164343;NM_001164345				NM_001164345	ZBTB20	26137	SG0000018172	-0.738095	0.0458333
cg06225294	8089709	ZBTB20	3	ZBTB20;ZBTB20;ZBTB20;ZBTB20;ZBTB20;ZBTB20	NM_001164345;NM_001164344;NM_001164344;NM_015642;NM_001164343;NM_001164345				NM_001164345	ZBTB20	26137	SG0000018172	-0.785714	0.0279266
cg06225294	8089713	ZBTB20	3	ZBTB20;ZBTB20;ZBTB20;ZBTB20;ZBTB20;ZBTB20	NM_001164345;NM_001164344;NM_001164344;NM_015642;NM_001164343;NM_001164345				NM_001164345	ZBTB20	26137	SG0000018172	-0.761905	0.036756
cg06301529	8013561	NOS2	17	NOS2;NOS2	NM_000625;NM_000625				NM_000625	NOS2	4843	SG0000000717	-0.904762	0.00456349
cg06375525	8049609	ESPNL	2	ESPNL	NM_194312				NM_194312	ESPNL	339768	SG0000014448	-0.738095	0.0458333
cg06708133	8038533	IZUMO2	19	C19orf41	NM_152358	chr19:50666147-50666514			NM_152358	IZUMO2	126123	SG0000016165	-0.761905	0.036756
cg06738379	8130742	RPS6KA2	6	RPS6KA2	NM_001006932				NM_001006932	RPS6KA2	6196	SG0000007124	-0.738095	0.0458333
cg06817772	7963192	LIMA1	12	LIMA1;LIMA1	NM_001113546;NM_016357		12:50676687-50678386	Promoter_Associated	NM_001113546	LIMA1	51474	SG0000005040	-0.738095	0.0458333
cg06817772	7963197	LIMA1	12	LIMA1;LIMA1	NM_001113546;NM_016357		12:50676687-50678386	Promoter_Associated	NM_016357	LIMA1	51474	SG0000005040	-0.738095	0.0458333
cg07126183	7976480	PPP4R4	14	PPP4R4;PPP4R4	NM_020958;NM_058237	chr14:94640366-94641648	14:94642156-94642501	Unclassified_Cell_type_specific	NM_020958	PPP4R4	57718	SG0000011969	-0.904762	0.00456349
cg07323919	8138293	ETV1	7	ETV1;ETV1;ETV1;ETV1	NM_001163148;NM_004956;NM_001163149;NM_001163147	chr7:14029378-14029593	7:14028864-14030313	Promoter_Associated_Cell_type_specific	NM_001163148	ETV1	2115	SG0000000646	-0.785714	0.0279266
cg07323919	8138294	ETV1	7	ETV1;ETV1;ETV1;ETV1	NM_001163148;NM_004956;NM_001163149;NM_001163147	chr7:14029378-14029593	7:14028864-14030313	Promoter_Associated_Cell_type_specific	NM_001163148	ETV1	2115	SG0000000646	-0.857143	0.0107143
cg07323919	8138295	ETV1	7	ETV1;ETV1;ETV1;ETV1	NM_001163148;NM_004956;NM_001163149;NM_001163147	chr7:14029378-14029593	7:14028864-14030313	Promoter_Associated_Cell_type_specific	NM_001163148	ETV1	2115	SG0000000646	-0.738095	0.0458333
cg07323919	8138297	ETV1	7	ETV1;ETV1;ETV1;ETV1	NM_001163148;NM_004956;NM_001163149;NM_001163147	chr7:14029378-14029593	7:14028864-14030313	Promoter_Associated_Cell_type_specific	NM_001163148	ETV1	2115	SG0000000646	-0.761905	0.036756
cg07323919	8138298	ETV1	7	ETV1;ETV1;ETV1;ETV1	NM_001163148;NM_004956;NM_001163149;NM_001163147	chr7:14029378-14029593	7:14028864-14030313	Promoter_Associated_Cell_type_specific	NM_001163148	ETV1	2115	SG0000000646	-0.761905	0.036756
cg07323919	8138299	ETV1	7	ETV1;ETV1;ETV1;ETV1	NM_001163148;NM_004956;NM_001163149;NM_001163147	chr7:14029378-14029593	7:14028864-14030313	Promoter_Associated_Cell_type_specific	NM_001163148	ETV1	2115	SG0000000646	-0.809524	0.0217758
cg07323919	8138302	ETV1	7	ETV1;ETV1;ETV1;ETV1	NM_001163148;NM_004956;NM_001163149;NM_001163147	chr7:14029378-14029593	7:14028864-14030313	Promoter_Associated_Cell_type_specific	NM_001163147	ETV1	2115	SG0000000646	-0.785714	0.0279266
cg07323919	8138306	ETV1	7	ETV1;ETV1;ETV1;ETV1	NM_001163148;NM_004956;NM_001163149;NM_001163147	chr7:14029378-14029593	7:14028864-14030313	Promoter_Associated_Cell_type_specific	NM_001163148	ETV1	2115	SG0000000646	-0.833333	0.015377
cg08263416	7975492	RGS6	14	RGS6	NM_004296				NM_004296	RGS6	9628	SG0000018273	-0.761905	0.036756
cg08513253	8121321	SOBP	6	SOBP	NM_018013	chr6:107955163-107956693	6:107955285-107956486	Unclassified_Cell_type_specific	NM_018013	SOBP	55084	SG0000011232	-0.809524	0.0217758
cg08711530	8171947	DMD	X	DMD;DMD;DMD;DMD;DMD;DMD;DMD;DMD;DMD;DMD;DMD;DMD;DMD;DMD;DMD;DMD;DMD;DMD	NM_004013;NM_004023;NM_004009;NM_004015;NM_004011;NM_004017;NM_004016;NM_004021;NM_004014;NM_004007;NM_004006;NM_004010;NM_004019;NM_004022;NM_004012;NM_004020;NM_000109;NM_004018	chrX:31284504-31285019	X:31282356-31282533	Unclassified_Cell_type_specific	NM_004013	DMD	1756	SG0000019894	-0.833333	0.015377
cg08921491	7991205	NTRK3	15	NTRK3;NTRK3;NTRK3	NM_001007156;NM_001012338;NM_002530				NM_001007156	NTRK3	4916	SG0000014053	-1	4.96032e-05
cg09257456	7940303	MS4A12	11	MS4A12;MS4A12	NM_017716;NM_001164470				NM_017716	MS4A12	54860	SG0000007120	-0.857143	0.0107143
cg09373350	8001553	CIAPIN1	16	CIAPIN1	NM_020313				NM_020313	CIAPIN1	57019	SG0000000519	-0.857143	0.0107143
cg09538809	8108774	PCDHGB3	5	PCDHGA4;PCDHGA6;PCDHGA1;PCDHGA8;PCDHGA5;PCDHGB1;PCDHGB4;PCDHGA3;PCDHGA2;PCDHGA9;PCDHGA7;PCDHGB2;PCDHGB5;PCDHGA9;PCDHGB3	NM_018917;NM_018919;NM_018912;NM_032088;NM_018918;NM_018922;NM_003736;NM_018916;NM_018915;NM_032089;NM_018920;NM_018923;NM_018925;NM_018921;NM_018924	chr5:140779013-140779659			NM_018924	PCDHGB3	56102	ENSG00000081853, ENSG00000240184, ENSG00000240764, ENSG00000242419	-0.880952	0.00724206
cg09538809	8108819	PCDHGA1	5	PCDHGA4;PCDHGA6;PCDHGA1;PCDHGA8;PCDHGA5;PCDHGB1;PCDHGB4;PCDHGA3;PCDHGA2;PCDHGA9;PCDHGA7;PCDHGB2;PCDHGB5;PCDHGA9;PCDHGB3	NM_018917;NM_018919;NM_018912;NM_032088;NM_018918;NM_018922;NM_003736;NM_018916;NM_018915;NM_032089;NM_018920;NM_018923;NM_018925;NM_018921;NM_018924	chr5:140779013-140779659			NM_018912	PCDHGA1	56114	ENSG00000081853, ENSG00000204956, ENSG00000240184, ENSG00000240764, ENSG00000242419	-0.761905	0.036756
cg09782097	8108698	PCDHB5	5	PCDHB5	NM_015669	chr5:140516311-140517300	5:140514547-140515396	NonGene_Associated_Cell_type_specific	NM_015669	PCDHB5	26167	SG0000011320	-0.857143	0.0107143
cg09782097	8108699	PCDHB5	5	PCDHB5	NM_015669	chr5:140516311-140517300	5:140514547-140515396	NonGene_Associated_Cell_type_specific	NM_015669	PCDHB5	26167	SG0000011320	-0.761905	0.036756
cg09792758	8169333	COL4A5	X	COL4A5;COL4A5;COL4A5;COL4A5;COL4A6;COL4A5;COL4A5	NM_033381;NM_033381;NM_000495;NM_033380;NM_001847;NM_033380;NM_000495				NM_000495	COL4A5	1287	SG0000018815	-0.738095	0.0458333
cg09792758	8174433	COL4A6	X	COL4A5;COL4A5;COL4A5;COL4A5;COL4A6;COL4A5;COL4A5	NM_033381;NM_033381;NM_000495;NM_033380;NM_001847;NM_033380;NM_000495				NM_001847	COL4A6	1288	SG0000019756	-0.809524	0.0217758
cg09895189	7912930	SDHB	1	SDHB	NM_003000		1:17372613-17372979	Unclassified_Cell_type_specific	NM_003000	SDHB	6390	SG0000011711	-0.761905	0.036756
cg10060338	7993768	ACSM3	16	ACSM3;ACSM3	NM_202000;NM_005622		16:20774762-20775659	Promoter_Associated	NM_202000	ACSM3	6296	SG0000000518	-0.738095	0.0458333
cg10411272	8104061	SORBS2	4	SORBS2;SORBS2;SORBS2;SORBS2;SORBS2;SORBS2;SORBS2;SORBS2	NM_001145670;NM_001145673;NM_001145671;NM_001145675;NM_003603;NM_021069;NM_001145672;NM_001145674	chr4:186560031-186560361			NM_001145670	SORBS2	8470	SG0000015455	-0.761905	0.036756
cg10411272	8104067	SORBS2	4	SORBS2;SORBS2;SORBS2;SORBS2;SORBS2;SORBS2;SORBS2;SORBS2	NM_001145670;NM_001145673;NM_001145671;NM_001145675;NM_003603;NM_021069;NM_001145672;NM_001145674	chr4:186560031-186560361			NM_001145674	SORBS2	8470	SG0000015455	-0.738095	0.0458333
cg10436191	8169455	HTR2C	X	SNORA35;HTR2C	NR_002993;NM_000868				NM_000868	HTR2C	3358	SG0000014724	-0.738095	0.0458333
cg10591607	8121235	GRIK2	6	GRIK2;GRIK2;GRIK2;GRIK2;GRIK2;GRIK2	NM_175768;NM_021956;NM_175768;NM_001166247;NM_021956;NM_001166247	chr6:101846766-101847135			NM_175768	GRIK2	2898	SG0000016441	-0.738095	0.0458333
cg10627511	8111388	ADAMTS12	5	ADAMTS12	NM_030955				NM_030955	ADAMTS12	81792	SG0000015138	-0.738095	0.0458333
cg10627511	8111398	ADAMTS12	5	ADAMTS12	NM_030955				NM_030955	ADAMTS12	81792	SG0000015138	-0.857143	0.0107143
cg10627511	8111400	ADAMTS12	5	ADAMTS12	NM_030955				NM_030955	ADAMTS12	81792	SG0000015138	-0.809524	0.0217758
cg10627511	8111403	ADAMTS12	5	ADAMTS12	NM_030955				NM_030955	ADAMTS12	81792	SG0000015138	-0.738095	0.0458333
cg11133962	8083548	KCNAB1	3	KCNAB1;KCNAB1;KCNAB1	NM_003471;NM_172159;NM_172160		3:156201961-156202525	Unclassified	NM_003471	KCNAB1	7881	SG0000016928	-0.809524	0.0217758
cg11566832	7928862	BMPR1A	10	BMPR1A	NM_004329		10:88659395-88659775	Unclassified_Cell_type_specific	NM_004329	BMPR1A	657	SG0000010777	-0.785714	0.0279266
cg11566832	7928866	BMPR1A	10	BMPR1A	NM_004329		10:88659395-88659775	Unclassified_Cell_type_specific	NM_004329	BMPR1A	657	SG0000010777	-0.785714	0.0279266
cg12156167	8152984	TMEM71	8	TMEM71;TMEM71	NM_144649;NM_001145153				NM_144649	TMEM71	137835	SG0000016507	-0.809524	0.0217758
cg12659128	7917056	SLC44A5	1	SLC44A5;SLC44A5	NM_001130058;NM_152697	chr1:76080454-76080808			NM_152697	SLC44A5	204962	SG0000013796	-0.785714	0.0279266
cg12659981	8109759	ODZ2	5	ODZ2	NM_001122679				NM_001122679	ODZ2	57451	SG0000014593	-0.857143	0.0107143
cg12659981	8109770	ODZ2	5	ODZ2	NM_001122679				NM_001122679	ODZ2	57451	SG0000014593	-0.738095	0.0458333
cg13263512	8140506	MAGI2	7	MAGI2	NM_012301	chr7:77648451-77648668			NM_012301	MAGI2	9863	SG0000018739	-0.809524	0.0217758
cg13280080	8117848	TRIM40	6	TRIM40	NM_138700				NM_138700	TRIM40	135644	ENSG00000172524, ENSG00000204614, ENSG00000224496, ENSG00000228001, ENSG00000237046	-0.809524	0.0217758
cg13280080	8177759	TRIM40	6	TRIM40	NM_138700				NM_138700	TRIM40	135644	ENSG00000172524, ENSG00000204614, ENSG00000224496, ENSG00000228001, ENSG00000237046	-0.809524	0.0217758
cg13280080	8179069	TRIM40	6	TRIM40	NM_138700				NM_138700	TRIM40	135644	ENSG00000172524, ENSG00000204614, ENSG00000224496, ENSG00000228001, ENSG00000237046	-0.809524	0.0217758
cg13345558	8111799	PRKAA1	5	PRKAA1;PRKAA1	NM_206907;NM_006251	chr5:40797651-40798942			NM_206907	PRKAA1	5562	SG0000013235	-0.761905	0.036756
cg13940908	7911942	CHD5	1	CHD5	NM_015557				NM_015557	CHD5	26038	SG0000011625	-0.761905	0.036756
cg13940908	7911957	CHD5	1	CHD5	NM_015557				NM_015557	CHD5	26038	SG0000011625	-0.857143	0.0107143
cg13946163	8044082	SLC9A2	2	SLC9A2	NM_003048	chr2:103235376-103236554			NM_003048	SLC9A2	6549	SG0000011561	-0.738095	0.0458333
cg13998293	7913914	TRIM63	1	TRIM63	NM_032588				NM_032588	TRIM63	84676	SG0000015802	-0.904762	0.00456349
cg14344749	8169999	FAM122C	X	FAM122B;FAM122B;FAM122C;FAM122B;FAM122B;FAM122B	NM_001170756;NM_001166599;NM_001170780;NM_001166600;NM_001170757;NM_145284	chrX:133930787-133931355			NM_001170780	FAM122C	159091	SG0000015650	-0.785714	0.0279266
cg14426428	8121286	AIM1	6	AIM1	NM_001624	chr6:106959764-106960985	6:106961783-106962746	Promoter_Associated	NM_001624	AIM1	202	SG0000011229	-0.928571	0.00223214
cg14426428	8121289	AIM1	6	AIM1	NM_001624	chr6:106959764-106960985	6:106961783-106962746	Promoter_Associated	NM_001624	AIM1	202	SG0000011229	-0.785714	0.0279266
cg14426428	8121294	AIM1	6	AIM1	NM_001624	chr6:106959764-106960985	6:106961783-106962746	Promoter_Associated	NM_001624	AIM1	202	SG0000011229	-0.761905	0.036756
cg14426428	8121295	AIM1	6	AIM1	NM_001624	chr6:106959764-106960985	6:106961783-106962746	Promoter_Associated	NM_001624	AIM1	202	SG0000011229	-1	4.96032e-05
cg14528916	7907914	CACNA1E	1	CACNA1E	NM_000721		1:181716257-181716373	Unclassified_Cell_type_specific	NM_000721	CACNA1E	777	SG0000019821	-0.785714	0.0279266
cg14528916	7907935	CACNA1E	1	CACNA1E	NM_000721		1:181716257-181716373	Unclassified_Cell_type_specific	NM_000721	CACNA1E	777	SG0000019821	-0.904762	0.00456349
cg14873818	8173853	HDX	X	HDX	NM_144657				NM_144657	HDX	139324	SG0000016525	-0.857143	0.0107143
cg15007548	8045895	TANC1	2	TANC1;TANC1	NM_033394;NM_001145909				NM_033394	TANC1	85461	SG0000011518	-0.738095	0.0458333
cg15007548	8045906	TANC1	2	TANC1;TANC1	NM_033394;NM_001145909				NM_001145909	TANC1	85461	SG0000011518	-0.857143	0.0107143
cg15007548	8045909	TANC1	2	TANC1;TANC1	NM_033394;NM_001145909				NM_033394	TANC1	85461	SG0000011518	-0.738095	0.0458333
cg15351186	8146868	SULF1	8	SULF1;SULF1	NM_001128204;NM_015170				NM_015170	SULF1	23213	SG0000013757	-0.738095	0.0458333
cg15399926	7986855	OCA2	15	OCA2	NM_000275	chr15:28147925-28148465			NM_000275	OCA2	4948	SG0000010404	-0.809524	0.0217758
cg15544235	8093745	HTT	4	HTT	NM_002111	chr4:3076186-3076558			NM_002111	HTT	3064	SG0000019738	-0.738095	0.0458333
cg15791438	8072524	SFI1	22	SFI1;SFI1	NM_001007467;NM_014775	chr22:31892036-31893097	22:31891846-31893631	Unclassified	NM_014775	SFI1	9814	SG0000019808	-0.761905	0.036756
cg16477879	8049664	ASB1	2	ASB1	NM_001040445	chr2:239344401-239344627	2:239347901-239348574	Promoter_Associated	NM_001040445	ASB1	51665	SG0000006580	-0.738095	0.0458333
cg16717532	7911240	OR2L13	1	OR2L13	NM_175911				NM_175911	OR2L13	284521	SG0000019607	-0.738095	0.0458333
cg16975981	8167883	PAGE5	X	PAGE5;PAGE5;PAGE5;PAGE5	NM_130467;NM_001013435;NM_130467;NM_001013435				NM_001013435	PAGE5	90737	SG0000015863	-0.738095	0.0458333
cg17425818	7932987	NRP1	10	NRP1;NRP1;NRP1	NM_001024628;NM_003873;NM_001024629				NM_001024628	NRP1	8829	SG0000009925	-0.904762	0.00456349
cg17425818	7932988	NRP1	10	NRP1;NRP1;NRP1	NM_001024628;NM_003873;NM_001024629				NM_001024628	NRP1	8829	SG0000009925	-0.761905	0.036756
cg17425818	7932992	NRP1	10	NRP1;NRP1;NRP1	NM_001024628;NM_003873;NM_001024629				NM_001024629	NRP1	8829	SG0000009925	-0.857143	0.0107143
cg17425818	7932997	NRP1	10	NRP1;NRP1;NRP1	NM_001024628;NM_003873;NM_001024629				NM_001024628	NRP1	8829	SG0000009925	-0.833333	0.015377
cg17425818	7932999	NRP1	10	NRP1;NRP1;NRP1	NM_001024628;NM_003873;NM_001024629				NM_001024629	NRP1	8829	SG0000009925	-0.857143	0.0107143
cg17425818	7933000	NRP1	10	NRP1;NRP1;NRP1	NM_001024628;NM_003873;NM_001024629				NM_001024628	NRP1	8829	SG0000009925	-0.952381	0.00114087
cg17425818	7933002	NRP1	10	NRP1;NRP1;NRP1	NM_001024628;NM_003873;NM_001024629				NM_001024628	NRP1	8829	SG0000009925	-0.833333	0.015377
cg17738613	7969608	GPC5	13	GPC5	NM_004466				NM_004466	GPC5	2262	SG0000017939	-0.809524	0.0217758
cg17811423	7989970	CALML4	15	CALML4;CALML4	NM_033429;NM_001031733				NM_001031733	CALML4	91860	SG0000012900	-0.904762	0.00456349
cg17811423	7989972	CALML4	15	CALML4;CALML4	NM_033429;NM_001031733				NM_001031733	CALML4	91860	SG0000012900	-0.738095	0.0458333
cg17938867	7903566	GPSM2	1	GPSM2	NM_013296	chr1:109419544-109420038			NM_013296	GPSM2	29899	SG0000012195	-0.833333	0.015377
cg17938867	7903569	GPSM2	1	GPSM2	NM_013296	chr1:109419544-109420038			NM_013296	GPSM2	29899	SG0000012195	-0.833333	0.015377
cg17938867	7903572	GPSM2	1	GPSM2	NM_013296	chr1:109419544-109420038			NM_013296	GPSM2	29899	SG0000012195	-0.928571	0.00223214
cg17938867	7903574	GPSM2	1	GPSM2	NM_013296	chr1:109419544-109420038			NM_013296	GPSM2	29899	SG0000012195	-0.785714	0.0279266
cg17938867	7903577	GPSM2	1	GPSM2	NM_013296	chr1:109419544-109420038			NM_013296	GPSM2	29899	SG0000012195	-0.785714	0.0279266
cg17938867	7903578	GPSM2	1	GPSM2	NM_013296	chr1:109419544-109420038			NM_013296	GPSM2	29899	SG0000012195	-0.833333	0.015377
cg17938867	7903580	GPSM2	1	GPSM2	NM_013296	chr1:109419544-109420038			NM_013296	GPSM2	29899	SG0000012195	-0.738095	0.0458333
cg18006637	8101733	FAM13A	4	FAM13A;FAM13A	NM_014883;NM_001015045				NM_014883	FAM13A	10144	SG0000013864	-0.880952	0.00724206
cg18006637	8101737	FAM13A	4	FAM13A;FAM13A	NM_014883;NM_001015045				NM_014883	FAM13A	10144	SG0000013864	-0.738095	0.0458333
cg18038544	8085507	GRIP2	3	GRIP2	NM_001080423		3:14576031-14576360	Unclassified_Cell_type_specific	NM_001080423	GRIP2	80852	SG0000024932	-0.904762	0.00456349
cg18038544	8085510	GRIP2	3	GRIP2	NM_001080423		3:14576031-14576360	Unclassified_Cell_type_specific	NM_001080423	GRIP2	80852	SG0000024932	-0.809524	0.0217758
cg18435674	8015051	KRT222	17	KRT222	NM_152349				NM_152349	KRT222	125113	SG0000021342	-0.785714	0.0279266
cg18530920	8109498	SGCD	5	SGCD;SGCD;SGCD	NM_001128209;NM_172244;NM_000337				NM_001128209	SGCD	6444	SG0000017062	-0.880952	0.00724206
cg18553223	8003777	RAP1GAP2	17	RAP1GAP2;RAP1GAP2	NM_001100398;NM_015085		17:2698973-2700118	Promoter_Associated	NM_001100398	RAP1GAP2	23108	SG0000013235	-0.761905	0.036756
cg18731055	7971587	RCBTB2	13	RCBTB2	NM_001268	chr13:49106411-49107463			NM_001268	RCBTB2	1102	SG0000013616	-0.833333	0.015377
cg18834878	8169133	NRK	X	NRK	NM_198465	chrX:105066349-105067110			NM_198465	NRK	203447	SG0000012357	-0.928571	0.00223214
cg19162496	8095838	SHROOM3	4	SHROOM3	NM_020859				NM_020859	SHROOM3	57619	SG0000013877	-0.738095	0.0458333
cg19162496	8095840	SHROOM3	4	SHROOM3	NM_020859				NM_020859	SHROOM3	57619	SG0000013877	-0.857143	0.0107143
cg19162496	8095841	SHROOM3	4	SHROOM3	NM_020859				NM_020859	SHROOM3	57619	SG0000013877	-0.880952	0.00724206
cg19162496	8095847	SHROOM3	4	SHROOM3	NM_020859				NM_020859	SHROOM3	57619	SG0000013877	-0.904762	0.00456349
cg19162496	8095848	SHROOM3	4	SHROOM3	NM_020859				NM_020859	SHROOM3	57619	SG0000013877	-0.761905	0.036756
cg19162496	8095849	SHROOM3	4	SHROOM3	NM_020859				NM_020859	SHROOM3	57619	SG0000013877	-0.809524	0.0217758
cg19162496	8095851	SHROOM3	4	SHROOM3	NM_020859				NM_020859	SHROOM3	57619	SG0000013877	-0.904762	0.00456349
cg19196230	7989349	NARG2	15	NARG2;NARG2	NM_001018089;NM_024611	chr15:60771068-60771558	15:60770507-60772197	Promoter_Associated	NM_001018089	NARG2	79664	SG0000012891	-0.857143	0.0107143
cg19196230	7989358	NARG2	15	NARG2;NARG2	NM_001018089;NM_024611	chr15:60771068-60771558	15:60770507-60772197	Promoter_Associated	NM_024611	NARG2	79664	SG0000012891	-0.738095	0.0458333
cg19319037	7904327	TTF2	1	TTF2	NM_003594	chr1:117602388-117603270	1:117604576-117604830	Promoter_Associated_Cell_type_specific	NM_003594	TTF2	8458	SG0000011683	-0.738095	0.0458333
cg19333980	8064839	C20orf30	20	C20orf30;C20orf30;C20orf30;C20orf30	NM_001009925;NM_001009923;NM_001009924;NM_014145	chr20:5093360-5094145	20:5092976-5094518	Promoter_Associated	NM_001009925	C20orf30	29058	SG0000008906	-0.761905	0.036756
cg19569551	8120054	RUNX2	6	SUPT3H;RUNX2;RUNX2;SUPT3H	NM_003599;NM_001015051;NM_001024630;NM_181356	chr6:45345185-45346261	6:45344757-45346541	Promoter_Associated	NM_001024630	RUNX2	860	ENSG00000124813, ENSG00000250096	-0.857143	0.0107143
cg19569551	8126711	SUPT3H	6	SUPT3H;RUNX2;RUNX2;SUPT3H	NM_003599;NM_001015051;NM_001024630;NM_181356	chr6:45345185-45346261	6:45344757-45346541	Promoter_Associated	NM_003599	SUPT3H	8464	SG0000019628	-0.761905	0.036756
cg19569551	8126727	SUPT3H	6	SUPT3H;RUNX2;RUNX2;SUPT3H	NM_003599;NM_001015051;NM_001024630;NM_181356	chr6:45345185-45346261	6:45344757-45346541	Promoter_Associated	NM_181356	SUPT3H	8464	SG0000019628	-0.785714	0.0279266
cg19599386	8044502	SLC20A1	2	SLC20A1	NM_005415				NM_005415	SLC20A1	6574	SG0000014413	-0.952381	0.00114087
cg19599386	8044503	SLC20A1	2	SLC20A1	NM_005415				NM_005415	SLC20A1	6574	SG0000014413	-0.785714	0.0279266
cg19599386	8044504	SLC20A1	2	SLC20A1	NM_005415				NM_005415	SLC20A1	6574	SG0000014413	-0.833333	0.015377
cg19599386	8044505	SLC20A1	2	SLC20A1	NM_005415				NM_005415	SLC20A1	6574	SG0000014413	-0.97619	0.000396825
cg19599386	8044506	SLC20A1	2	SLC20A1	NM_005415				NM_005415	SLC20A1	6574	SG0000014413	-0.857143	0.0107143
cg19599386	8044507	SLC20A1	2	SLC20A1	NM_005415				NM_005415	SLC20A1	6574	SG0000014413	-0.97619	0.000396825
cg19599386	8044508	SLC20A1	2	SLC20A1	NM_005415				NM_005415	SLC20A1	6574	SG0000014413	-0.97619	0.000396825
cg19599386	8044509	SLC20A1	2	SLC20A1	NM_005415				NM_005415	SLC20A1	6574	SG0000014413	-0.904762	0.00456349
cg19599386	8044511	SLC20A1	2	SLC20A1	NM_005415				NM_005415	SLC20A1	6574	SG0000014413	-0.857143	0.0107143
cg19850728	8089055	MINA	3	MINA;MINA;MINA	NM_153182;NM_032778;NM_001042533	chr3:97690785-97691409			NM_153182	MINA	84864	SG0000017085	-0.809524	0.0217758
cg19880942	8146844	C8orf34	8	C8orf34	NM_052958				NM_052958	C8orf34	116328	SG0000016508	-0.761905	0.036756
cg20284999	7948457	MS4A6A	11	MS4A6A;MS4A6A;MS4A6A	NM_152851;NM_152852;NM_022349				NM_152851	MS4A6A	64231	SG0000011007	-0.857143	0.0107143
cg20284999	7948458	MS4A6A	11	MS4A6A;MS4A6A;MS4A6A	NM_152851;NM_152852;NM_022349				NM_022349	MS4A6A	64231	SG0000011007	-0.904762	0.00456349
cg20284999	7948466	MS4A6A	11	MS4A6A;MS4A6A;MS4A6A	NM_152851;NM_152852;NM_022349				NM_152851	MS4A6A	64231	SG0000011007	-0.761905	0.036756
cg20328917	7957488	TMTC3	12	TMTC3;CEP290	NM_181783;NM_025114	chr12:88535735-88536148	12:88535337-88536790	Promoter_Associated	NM_181783	TMTC3	160418	SG0000013932	-0.880952	0.00724206
cg20328917	7957494	TMTC3	12	TMTC3;CEP290	NM_181783;NM_025114	chr12:88535735-88536148	12:88535337-88536790	Promoter_Associated	NM_181783	TMTC3	160418	SG0000013932	-0.904762	0.00456349
cg21126626	8105912	OCLN	5	OCLN	NM_002538	chr5:68788151-68789823			NM_002538	OCLN	4950	SG0000019782	-0.738095	0.0458333
cg21168622	8038920	ZNF350	19	ZNF350	NM_021632		19:52489742-52490496	Unclassified	NM_021632	ZNF350	59348	SG0000019761	-0.738095	0.0458333
cg21501358	8022821	KLHL14	18	KLHL14	NM_020805	chr18:30349690-30352302			NM_020805	KLHL14	57565	SG0000019770	-0.738095	0.0458333
cg21693033	7898534	KLHDC7A	1	KLHDC7A	NM_152375	chr1:18808873-18809667			NM_152375	KLHDC7A	127707	SG0000017902	-0.785714	0.0279266
cg21694843	8166360	CNKSR2	X	CNKSR2;CNKSR2;CNKSR2;CNKSR2	NM_001168647;NM_001168649;NM_014927;NM_001168648	chrX:21391835-21393408			NM_001168647	CNKSR2	22866	SG0000014997	-0.833333	0.015377
cg21776577	7907869	XPR1	1	XPR1;XPR1	NM_004736;NM_001135669				NM_001135669	XPR1	9213	SG0000014332	-0.809524	0.0217758
cg22428888	8143214	SVOPL	7	SVOPL	NM_001139456				NM_001139456	SVOPL	136306	SG0000015770	-0.785714	0.0279266
cg22428888	8143216	SVOPL	7	SVOPL	NM_001139456				NM_001139456	SVOPL	136306	SG0000015770	-0.809524	0.0217758
cg22510727	7956778	SRGAP1	12	SRGAP1	NM_020762				NM_020762	SRGAP1	57522	SG0000019693	-0.738095	0.0458333
cg22635363	8137033	CNTNAP2	7	CNTNAP2	NM_014141	chr7:148036494-148036848			NM_014141	CNTNAP2	26047	SG0000017446	-0.809524	0.0217758
cg22778014	8102274	COL25A1	4	COL25A1;COL25A1	NM_198721;NM_032518				NM_198721	COL25A1	84570	SG0000018851	-0.809524	0.0217758
cg22778014	8102285	COL25A1	4	COL25A1;COL25A1	NM_198721;NM_032518				NM_198721	COL25A1	84570	SG0000018851	-0.857143	0.0107143
cg22778014	8102297	COL25A1	4	COL25A1;COL25A1	NM_198721;NM_032518				NM_198721	COL25A1	84570	SG0000018851	-0.833333	0.015377
cg22796958	8091689	VEPH1	3	VEPH1;VEPH1;VEPH1;VEPH1;VEPH1;VEPH1	NM_001167911;NM_001167916;NM_001167915;NM_001167915;NM_001167912;NM_001167916				NM_001167911	VEPH1	79674	SG0000019741	-0.785714	0.0279266
cg22867156	8124603	SCAND3	6	SCAND3	NM_052923	chr6:28554863-28555124			NM_052923	SCAND3	114821	SG0000023204	-0.833333	0.015377
cg23362669	8054399	UXS1	2	UXS1	NM_025076		2:106776749-106777628	Promoter_Associated_Cell_type_specific	NM_025076	UXS1	80146	SG0000011565	-0.785714	0.0279266
cg23465891	7970169	ATP11A	13	ATP11A;ATP11A	NM_015205;NM_032189	chr13:113420152-113420384			NM_015205	ATP11A	23250	SG0000006865	-0.761905	0.036756
cg24125282	8004954	SHISA6	17	SHISA6	NM_207386				NM_207386	SHISA6	388336	SG0000018880	-0.904762	0.00456349
cg24251135	8097583	USP38	4	USP38	NM_032557	chr4:144105684-144106832			NM_032557	USP38	84640	SG0000017018	-0.833333	0.015377
cg25030262	7981938	SNRPN	15	SNRPN;SNRPN;SNRPN	NM_022808;NM_022807;NM_022806	chr15:25093191-25093582			NM_022808	SNRPN	6638	SG0000012873	-0.809524	0.0217758
cg25132230	7908556	PTPRC	1	PTPRC;PTPRC;PTPRC;PTPRC	NM_080921;NM_080923;NM_080922;NM_002838				NM_080921	PTPRC	5788	SG0000008123	-0.809524	0.0217758
cg25132230	7908577	PTPRC	1	PTPRC;PTPRC;PTPRC;PTPRC	NM_080921;NM_080923;NM_080922;NM_002838				NM_080921	PTPRC	5788	SG0000008123	-0.880952	0.00724206
cg25147026	7922977	PTGS2	1	PTGS2	NM_000963	chr1:186649310-186650081			NM_000963	PTGS2	5743	SG0000007375	-0.809524	0.0217758
cg25147026	7922978	PTGS2	1	PTGS2	NM_000963	chr1:186649310-186650081			NM_000963	PTGS2	5743	SG0000007375	-0.761905	0.036756
cg25147026	7922979	PTGS2	1	PTGS2	NM_000963	chr1:186649310-186650081			NM_000963	PTGS2	5743	SG0000007375	-0.833333	0.015377
cg25147026	7922981	PTGS2	1	PTGS2	NM_000963	chr1:186649310-186650081			NM_000963	PTGS2	5743	SG0000007375	-0.785714	0.0279266
cg25147026	7922985	PTGS2	1	PTGS2	NM_000963	chr1:186649310-186650081			NM_000963	PTGS2	5743	SG0000007375	-0.785714	0.0279266
cg25147026	7922988	PTGS2	1	PTGS2	NM_000963	chr1:186649310-186650081			NM_000963	PTGS2	5743	SG0000007375	-0.761905	0.036756
cg25204078	8143421	BRAF	7	BRAF	NM_004333	chr7:140623997-140624949			NM_004333	BRAF	673	SG0000015776	-0.738095	0.0458333
cg25679475	8089737	IGSF11	3	IGSF11;IGSF11	NM_001015887;NM_152538				NM_001015887	IGSF11	152404	SG0000014484	-0.857143	0.0107143
cg25842107	7986823	GABRB3	15	GABRB3;GABRB3	NM_000814;NM_021912				NM_000814	GABRB3	2562	SG0000016620	-0.833333	0.015377
cg26033681	7981935	SNRPN	15	SNRPN;SNRPN;SNRPN	NM_022808;NM_022807;NM_022806				NM_022808	SNRPN	6638	SG0000012873	-0.761905	0.036756
cg26303222	8110121	CPLX2	5	CPLX2;CPLX2	NM_001008220;NM_006650	chr5:175298515-175300066			NM_001008220	CPLX2	10814	SG0000014592	-0.785714	0.0279266
cg27235896	8097944	NPY2R	4	NPY2R	NM_000910				NM_000910	NPY2R	4887	SG0000018514	-0.785714	0.0279266
cg27329559	7933673	PCDH15	10	PCDH15;PCDH15;PCDH15;PCDH15;PCDH15;PCDH15;PCDH15;PCDH15;PCDH15;PCDH15;PCDH15;PCDH15	NM_001142770;NM_001142772;NM_001142769;NM_001142771;NM_001142765;NM_001142764;NM_001142763;NM_001142767;NM_001142773;NM_001142766;NM_033056;NM_001142768				NM_001142768	PCDH15	65217	SG0000015027	-0.880952	0.00724206
cg27470554	7906761	FCGR2A	1	FCGR2A;FCGR2A;FCGR2A;FCGR2A	NM_001136219;NM_021642;NM_001136219;NM_021642		1:161475136-161475285	Unclassified_Cell_type_specific	NM_001136219	FCGR2A	2212	SG0000014322	-0.833333	0.015377
ch.7.2902493F	8136523	UBN2	7	UBN2	NM_173569				NM_173569	UBN2	254048	SG0000015774	-0.785714	0.0279266

## Sheet: E2_negative rho_Loss
Supp Table 11b. Loci with strong NEGATIVE association (by rho) in changes in DNA methylation (in LOSS of methylation) with changes in gene expression in normal (NUP) in E2 vs vehicle.
HM450K.ID	Affy_ID	Symbol	CHR	UCSC_RefGene_Name	UCSC_RefGene_Accession	UCSC_CpG_Islands_Name	Regulatory_Feature_Name	Regulatory_Feature_Group	Affy_Refseq	Affy_Symbol.1	Affy_Entrez	Affy_Ensembl	Rho	P-val
cg00045689	7925266	LYST	1	LYST;MIR1537	NM_000081;NR_031718				NM_000081	LYST	1130	SG0000014366	-0.857143	0.0107143
cg00045689	7925274	LYST	1	LYST;MIR1537	NM_000081;NR_031718				NM_000081	LYST	1130	SG0000014366	-0.738095	0.0458333
cg00045689	7925275	LYST	1	LYST;MIR1537	NM_000081;NR_031718				NM_000081	LYST	1130	SG0000014366	-0.738095	0.0458333
cg00045689	7925279	LYST	1	LYST;MIR1537	NM_000081;NR_031718				NM_000081	LYST	1130	SG0000014366	-0.761905	0.036756
cg00045689	7925280	LYST	1	LYST;MIR1537	NM_000081;NR_031718				NM_000081	LYST	1130	SG0000014366	-0.761905	0.036756
cg00045689	7925288	LYST	1	LYST;MIR1537	NM_000081;NR_031718				NM_000081	LYST	1130	SG0000014366	-0.785714	0.0279266
cg00045689	7925289	LYST	1	LYST;MIR1537	NM_000081;NR_031718				NM_000081	LYST	1130	SG0000014366	-0.761905	0.036756
cg00045689	7925296	LYST	1	LYST;MIR1537	NM_000081;NR_031718				NM_000081	LYST	1130	SG0000014366	-0.857143	0.0107143
cg00045689	7925299	LYST	1	LYST;MIR1537	NM_000081;NR_031718				NM_000081	LYST	1130	SG0000014366	-0.785714	0.0279266
cg00045689	7925301	LYST	1	LYST;MIR1537	NM_000081;NR_031718				NM_000081	LYST	1130	SG0000014366	-0.857143	0.0107143
cg00045689	7925309	LYST	1	LYST;MIR1537	NM_000081;NR_031718				NM_000081	LYST	1130	SG0000014366	-0.857143	0.0107143
cg00045689	7925311	LYST	1	LYST;MIR1537	NM_000081;NR_031718				NM_000081	LYST	1130	SG0000014366	-0.738095	0.0458333
cg00045689	7925312	LYST	1	LYST;MIR1537	NM_000081;NR_031718				NM_000081	LYST	1130	SG0000014366	-0.809524	0.0217758
cg00082656	8142040	SRPK2	7	SRPK2	NM_182692	chr7:104941752-104941978			NM_182692	SRPK2	6733	SG0000013525	-0.833333	0.015377
cg00379266	8122913	SCAF8	6	RBM16	NM_014892				NM_014892	SCAF8	22828	SG0000021307	-0.809524	0.0217758
cg00471768	8061061	MACROD2	20	FLRT3;MACROD2;FLRT3	NM_013281;NM_080676;NM_198391		20:14317816-14319161	Unclassified	NM_080676	MACROD2	140733	SG0000017226	-0.761905	0.036756
cg00533749	7912299	LZIC	1	LZIC	NM_032368		1:9992050-9992244	Gene_Associated_Cell_type_specific	NM_032368	LZIC	84328	SG0000016244	-0.904762	0.00456349
cg00547312	7989016	RSL24D1	15	RSL24D1	NM_016304				NM_016304	RSL24D1	51187	SG0000013787	-0.785714	0.0279266
cg00547312	7989020	RSL24D1	15	RSL24D1	NM_016304				NM_016304	RSL24D1	51187	SG0000013787	-0.880952	0.00724206
cg00637695	8107608	SNCAIP	5	SNCAIP	NM_005460				NM_005460	SNCAIP	9627	SG0000006469	-0.761905	0.036756
cg01368160	8101596	MAPK10	4	MAPK10;MAPK10;MAPK10	NM_138980;NM_138982;NM_002753				NM_138980	MAPK10	5602	SG0000010933	-0.809524	0.0217758
cg01758115	7995431	LONP2	16	LONP2	NM_031490				NM_031490	LONP2	83752	SG0000010291	-0.761905	0.036756
cg01844274	8130281	SYNE1	6	SYNE1;SYNE1	NM_182961;NM_033071				NM_182961	SYNE1	23345	SG0000013101	-0.738095	0.0458333
cg01844274	8130310	SYNE1	6	SYNE1;SYNE1	NM_182961;NM_033071				NM_033071	SYNE1	23345	SG0000013101	-0.785714	0.0279266
cg01844274	8130344	SYNE1	6	SYNE1;SYNE1	NM_182961;NM_033071				NM_182961	SYNE1	23345	SG0000013101	-0.785714	0.0279266
cg01858014	7974517	KTN1	14	KTN1;KTN1;KTN1;KTN1	NM_001079521;NM_182926;NM_004986;NM_001079522	chr14:56046634-56047986			NM_001079522	KTN1	3895	SG0000012677	-0.738095	0.0458333
cg01948066	8083912	FNDC3B	3	FNDC3B;FNDC3B	NM_001135095;NM_022763				NM_001135095	FNDC3B	64778	SG0000007542	-0.738095	0.0458333
cg01948066	8083915	FNDC3B	3	FNDC3B;FNDC3B	NM_001135095;NM_022763				NM_022763	FNDC3B	64778	SG0000007542	-0.761905	0.036756
cg01948066	8083921	FNDC3B	3	FNDC3B;FNDC3B	NM_001135095;NM_022763				NM_001135095	FNDC3B	64778	SG0000007542	-0.785714	0.0279266
cg01950511	8049652	TRAF3IP1	2	TRAF3IP1;TRAF3IP1	NM_015650;NM_001139490				NM_001139490	TRAF3IP1	26146	SG0000020410	-0.809524	0.0217758
cg02246427	7985057	FBXO22	15	FBXO22;FBXO22	NM_012170;NM_147188	chr15:76196103-76196950			NM_012170	FBXO22	26263	SG0000016719	-0.785714	0.0279266
cg02408480	8112292	ERCC8	5	ERCC8	NM_000082				NM_000082	ERCC8	1161	SG0000004916	-0.738095	0.0458333
cg02471078	7945520	DEAF1	11	DEAF1	NM_021008				NM_021008	DEAF1	10522	SG0000017703	-0.738095	0.0458333
cg02508251	8055924	PRPF40A	2	PRPF40A	NM_017892				NM_017892	PRPF40A	55660	SG0000019650	-0.761905	0.036756
cg02537014	8056560	STK39	2	STK39	NM_013233				NM_013233	STK39	27347	SG0000019864	-0.761905	0.036756
cg02629615	8171958	DMD	X	DMD;DMD;DMD;DMD;DMD;DMD	NM_004010;NM_004010;NM_000109;NM_004009;NM_004006;NM_004009				NM_004010	DMD	1756	SG0000019894	-0.833333	0.015377
cg02745784	8057013	PDE11A	2	PDE11A	NM_001077197				NM_001077197	PDE11A	50940	SG0000012865	-0.785714	0.0279266
cg03020181	8081038	CADM2	3	CADM2;CADM2;CADM2	NM_001167675;NM_001167674;NM_153184				NM_001167675	CADM2	253559	SG0000017516	-0.785714	0.0279266
cg03192231	8078505	ARPP21	3	ARPP-21	NM_016300				NM_016300	ARPP21	10777	SG0000017299	-0.809524	0.0217758
cg03487966	8174222	NXF3	X	NXF3	NM_022052				NM_022052	NXF3	56000	SG0000014720	-0.857143	0.0107143
cg03598801	8125424	C6orf10	6	C6orf10	NM_006781				NM_006781	C6orf10	10665	ENSG00000204296, ENSG00000206245	-0.761905	0.036756
cg03632754	8120394	ZNF451	6	ZNF451;ZNF451	NM_015555;NM_001031623	chr6:56954731-56955486			NM_015555	ZNF451	26036	SG0000011220	-0.880952	0.00724206
cg03713923	7984381	IQCH	15	IQCH	NM_001031715				NM_001031715	IQCH	64799	SG0000010359	-0.880952	0.00724206
cg03739409	7957211	TPH2	12	TPH2	NM_173353				NM_173353	TPH2	121278	SG0000013928	-0.761905	0.036756
cg03739409	7957213	TPH2	12	TPH2	NM_173353				NM_173353	TPH2	121278	SG0000013928	-0.809524	0.0217758
cg03899219	8082098	PARP15	3	PARP15;PARP15	NM_001113523;NM_152615				NM_001113523	PARP15	165631	SG0000017320	-0.97619	0.000396825
cg03929575	7962067	TMTC1	12	TMTC1	NM_175861				NM_175861	TMTC1	83857	SG0000013368	-0.880952	0.00724206
cg03959147	7917220	TTLL7	1	TTLL7	NM_024686				NM_024686	TTLL7	79739	SG0000013794	-0.880952	0.00724206
cg04214459	7908575	PTPRC	1	PTPRC;PTPRC;PTPRC;PTPRC	NM_080922;NM_002838;NM_080923;NM_080921				NM_002838	PTPRC	5788	SG0000008123	-0.952381	0.00114087
cg04474209	7988860	GNB5	15	MYO5C;GNB5	NM_018728;NM_016194				NM_016194	GNB5	10681	SG0000006996	-0.809524	0.0217758
cg04474209	7988863	GNB5	15	MYO5C;GNB5	NM_018728;NM_016194				NM_016194	GNB5	10681	SG0000006996	-0.738095	0.0458333
cg04474209	7988868	GNB5	15	MYO5C;GNB5	NM_018728;NM_016194				NM_016194	GNB5	10681	SG0000006996	-0.761905	0.036756
cg04474209	7988879	MYO5C	15	MYO5C;GNB5	NM_018728;NM_016194				NM_018728	MYO5C	55930	SG0000012883	-0.785714	0.0279266
cg04474209	7988889	MYO5C	15	MYO5C;GNB5	NM_018728;NM_016194				NM_018728	MYO5C	55930	SG0000012883	-0.761905	0.036756
cg04517524	7981029	ASB2	14	ASB2	NM_016150	chr14:94405235-94406170			NM_016150	ASB2	51676	SG0000010062	-0.738095	0.0458333
cg04626855	7996867	TMCO7	16	TMCO7	NM_024562				NM_024562	TMCO7	79613	SG0000010304	-0.761905	0.036756
cg04690319	7951738	ZW10	11	ZW10	NM_004724				NM_004724	ZW10	9183	SG0000008682	-0.952381	0.00114087
cg04766314	7969852	PCCA	13	PCCA;PCCA	NM_001127692;NM_000282				NM_001127692	PCCA	5095	SG0000017519	-0.761905	0.036756
cg04773352	8052616	WDPCP	2	C2orf86	NM_015910				NM_015910	WDPCP	51057	SG0000014395	-0.833333	0.015377
cg04785555	8098105	FNIP2	4	FNIP2	NM_020840				NM_020840	FNIP2	57600	SG0000005279	-0.785714	0.0279266
cg04952336	8043772	VWA3B	2	VWA3B	NM_144992				NM_144992	VWA3B	200403	SG0000016865	-0.904762	0.00456349
cg05181702	8165967	WWC3	X	WWC3	NM_015691	chrX:9982513-9984583	X:9982424-9984331	Promoter_Associated	NM_015691	WWC3	55841	SG0000004764	-0.857143	0.0107143
cg05234387	8129233	FAM184A	6	FAM184A;FAM184A	NM_001100411;NM_024581				NM_001100411	FAM184A	79632	SG0000011187	-0.821429	0.034127
cg05234387	8129236	FAM184A	6	FAM184A;FAM184A	NM_001100411;NM_024581				NM_024581	FAM184A	79632	SG0000011187	-0.821429	0.034127
cg05376648	8097313	INTU	4	INTU	NM_015693				NM_015693	INTU	27152	SG0000016406	-0.809524	0.0217758
cg05800082	8127236	DST	6	DST;DST;DST;DST;DST;DST;DST	NM_020388;NM_001144770;NM_183380;NM_001723;NM_001144771;NM_015548;NM_001144769				NM_001723	DST	667	SG0000015191	-0.738095	0.0458333
cg05800082	8127264	DST	6	DST;DST;DST;DST;DST;DST;DST	NM_020388;NM_001144770;NM_183380;NM_001723;NM_001144771;NM_015548;NM_001144769				NM_015548	DST	667	SG0000015191	-0.738095	0.0458333
cg05800082	8127283	DST	6	DST;DST;DST;DST;DST;DST;DST	NM_020388;NM_001144770;NM_183380;NM_001723;NM_001144771;NM_015548;NM_001144769				NM_001723	DST	667	SG0000015191	-0.738095	0.0458333
cg05800082	8127290	DST	6	DST;DST;DST;DST;DST;DST;DST	NM_020388;NM_001144770;NM_183380;NM_001723;NM_001144771;NM_015548;NM_001144769				NM_015548	DST	667	SG0000015191	-0.880952	0.00724206
cg05800082	8127325	DST	6	DST;DST;DST;DST;DST;DST;DST	NM_020388;NM_001144770;NM_183380;NM_001723;NM_001144771;NM_015548;NM_001144769				NM_001723	DST	667	SG0000015191	-0.857143	0.0107143
cg05800082	8127328	DST	6	DST;DST;DST;DST;DST;DST;DST	NM_020388;NM_001144770;NM_183380;NM_001723;NM_001144771;NM_015548;NM_001144769				NM_015548	DST	667	SG0000015191	-0.857143	0.0107143
cg05813221	8117750	MOG	6	MOG;MOG;MOG;MOG;MOG;MOG;MOG;MOG;MOG;MOG;MOG	NM_206813;NM_001170418;NM_206811;NM_206810;NM_206809;NM_001170417;NM_001008229;NM_001008228;NM_206812;NM_002433;NM_206814				NM_001170418	MOG	4340	SG0000020465	-0.785714	0.0279266
cg05813221	8177710	MOG	6	MOG;MOG;MOG;MOG;MOG;MOG;MOG;MOG;MOG;MOG;MOG	NM_206813;NM_001170418;NM_206811;NM_206810;NM_206809;NM_001170417;NM_001008229;NM_001008228;NM_206812;NM_002433;NM_206814				NM_206814	MOG	4340	SG0000020465	-0.785714	0.0279266
cg05813221	8179012	MOG	6	MOG;MOG;MOG;MOG;MOG;MOG;MOG;MOG;MOG;MOG;MOG	NM_206813;NM_001170418;NM_206811;NM_206810;NM_206809;NM_001170417;NM_001008229;NM_001008228;NM_206812;NM_002433;NM_206814				NM_001170418	MOG	4340	SG0000020465	-0.785714	0.0279266
cg05835414	8022465	ROCK1	18	ROCK1	NM_005406	chr18:18690940-18692059			NM_005406	ROCK1	6093	SG0000006790	-0.904762	0.00456349
cg05835414	8022469	ROCK1	18	ROCK1	NM_005406	chr18:18690940-18692059			NM_005406	ROCK1	6093	SG0000006790	-0.880952	0.00724206
cg05861515	8145748	NRG1	8	NRG1;NRG1;NRG1;NRG1;NRG1;NRG1;NRG1;NRG1;NRG1;NRG1;NRG1;NRG1;NRG1;NRG1;NRG1;NRG1;NRG1	NM_013960;NM_001160005;NM_001159995;NM_013957;NM_013956;NM_013959;NM_004495;NM_001159999;NM_013962;NM_001160002;NM_013964;NM_013958;NM_001160008;NM_013959;NM_001160001;NM_001160007;NM_001160004				NM_013960	NRG1	3084	SG0000015716	-0.761905	0.036756
cg05990101	7954471	RASSF8	12	RASSF8	NM_007211				NM_007211	RASSF8	11228	SG0000012309	-0.738095	0.0458333
cg06293745	8140791	ABCB1	7	RUNDC3B;ABCB1;RUNDC3B;RUNDC3B	NM_001134406;NM_000927;NM_001134405;NM_138290				NM_000927	ABCB1	5243	SG0000008556	-0.880952	0.00724206
cg06293745	8140805	ABCB1	7	RUNDC3B;ABCB1;RUNDC3B;RUNDC3B	NM_001134406;NM_000927;NM_001134405;NM_138290				NM_000927	ABCB1	5243	SG0000008556	-0.833333	0.015377
cg06517794	7917128	USP33	1	USP33;USP33;USP33	NM_201626;NM_015017;NM_201624				NM_201626	USP33	23032	SG0000007725	-0.809524	0.0217758
cg06941009	7993106	RBFOX1	16	A2BP1;A2BP1	NM_001142333;NM_018723				NM_018723	RBFOX1	54715	SG0000007832	-0.785714	0.0279266
cg07012823	8130453	NOX3	6	NOX3	NM_015718				NM_015718	NOX3	50508	SG0000007477	-0.785714	0.0279266
cg07141527	7967104	SPPL3	12	SPPL3	NM_139015				NM_139015	SPPL3	121665	SG0000015783	-0.785714	0.0279266
cg07662771	8088541	PSMD6	3	PSMD6	NM_014814	chr3:64008883-64009293	3:64007743-64008056	Promoter_Associated_Cell_type_specific	NM_014814	PSMD6	9861	SG0000016363	-0.761905	0.036756
cg07790638	8102397	C4orf21	4	C4orf21	NM_018392				NM_018392	C4orf21	55345	SG0000013865	-0.761905	0.036756
cg07790638	8102400	C4orf21	4	C4orf21	NM_018392				NM_018392	C4orf21	55345	SG0000013865	-0.761905	0.036756
cg08079970	7988993	WDR72	15	WDR72	NM_182758	chr15:54051655-54052004			NM_182758	WDR72	256764	SG0000016641	-0.761905	0.036756
cg08079970	7988997	WDR72	15	WDR72	NM_182758	chr15:54051655-54052004			NM_182758	WDR72	256764	SG0000016641	-0.833333	0.015377
cg08241082	7964908	PTPRR	12	PTPRR;PTPRR	NM_002849;NM_130846				NM_002849	PTPRR	5801	SG0000015323	-0.738095	0.0458333
cg08241082	7964909	PTPRR	12	PTPRR;PTPRR	NM_002849;NM_130846				NM_130846	PTPRR	5801	SG0000015323	-0.833333	0.015377
cg08245249	8051763	SLC8A1	2	SLC8A1;SLC8A1;SLC8A1;SLC8A1	NM_001112800;NM_001112802;NM_021097;NM_001112801				NM_001112800	SLC8A1	6546	SG0000018302	-0.880952	0.00724206
cg08245249	8051766	SLC8A1	2	SLC8A1;SLC8A1;SLC8A1;SLC8A1	NM_001112800;NM_001112802;NM_021097;NM_001112801				NM_001112801	SLC8A1	6546	SG0000018302	-0.857143	0.0107143
cg08245249	8051772	SLC8A1	2	SLC8A1;SLC8A1;SLC8A1;SLC8A1	NM_001112800;NM_001112802;NM_021097;NM_001112801				NM_001112800	SLC8A1	6546	SG0000018302	-0.809524	0.0217758
cg08364730	7999052	CREBBP	16	CREBBP;CREBBP	NM_001079846;NM_004380		16:3906764-3906998	Unclassified_Cell_type_specific	NM_004380	CREBBP	1387	SG0000000533	-0.738095	0.0458333
cg08364730	7999078	CREBBP	16	CREBBP;CREBBP	NM_001079846;NM_004380		16:3906764-3906998	Unclassified_Cell_type_specific	NM_004380	CREBBP	1387	SG0000000533	-0.785714	0.0279266
cg08466256	8057666	COL5A2	2	COL5A2	NM_000393				NM_000393	COL5A2	1290	SG0000020426	-0.738095	0.0458333
cg08475898	8125424	C6orf10	6	C6orf10	NM_006781				NM_006781	C6orf10	10665	ENSG00000204296, ENSG00000206245	-0.785714	0.0279266
cg08475898	8125425	C6orf10	6	C6orf10	NM_006781				NM_006781	C6orf10	10665	ENSG00000204296, ENSG00000206245	-0.833333	0.015377
cg08794539	8117320	SLC17A4	6	SLC17A4	NM_005495				NM_005495	SLC17A4	10050	SG0000014603	-0.809524	0.0217758
cg08815506	8103800	GPM6A	4	GPM6A;GPM6A	NM_005277;NM_201592				NM_005277	GPM6A	2823	SG0000015062	-0.880952	0.00724206
cg09085653	7925835	GTPBP4	10	GTPBP4	NM_012341				NM_012341	GTPBP4	23560	SG0000010793	-0.761905	0.036756
cg09098025	8145263	CHMP7	8	CHMP7	NM_152272	chr8:23103775-23104601			NM_152272	CHMP7	91782	SG0000014745	-0.785714	0.0279266
cg09570676	8146964	PI15	8	PI15	NM_015886				NM_015886	PI15	51050	SG0000013755	-0.833333	0.015377
cg09570676	8146965	PI15	8	PI15	NM_015886				NM_015886	PI15	51050	SG0000013755	-0.785714	0.0279266
cg09570676	8146966	PI15	8	PI15	NM_015886				NM_015886	PI15	51050	SG0000013755	-0.761905	0.036756
cg09695307	7933857	RTKN2	10	RTKN2	NM_145307				NM_145307	RTKN2	219790	SG0000018201	-0.880952	0.00724206
cg09695307	7933858	RTKN2	10	RTKN2	NM_145307				NM_145307	RTKN2	219790	SG0000018201	-0.761905	0.036756
cg09695307	7933859	RTKN2	10	RTKN2	NM_145307				NM_145307	RTKN2	219790	SG0000018201	-0.761905	0.036756
cg09695307	7933860	RTKN2	10	RTKN2	NM_145307				NM_145307	RTKN2	219790	SG0000018201	-0.809524	0.0217758
cg09695307	7933867	RTKN2	10	RTKN2	NM_145307				NM_145307	RTKN2	219790	SG0000018201	-0.761905	0.036756
cg09695307	7933869	RTKN2	10	RTKN2	NM_145307				NM_145307	RTKN2	219790	SG0000018201	-0.738095	0.0458333
cg09697978	8051556	PRKD3	2	PRKD3	NM_005813				NM_005813	PRKD3	23683	SG0000011582	-0.738095	0.0458333
cg09926562	7985831	FANCI	15	FANCI;FANCI	NM_001113378;NM_018193				NM_001113378	FANCI	55215	SG0000014052	-0.833333	0.015377
cg10030980	8140618	CACNA2D1	7	CACNA2D1	NM_000722				NM_000722	CACNA2D1	781	SG0000015395	-0.738095	0.0458333
cg10173124	8054971	CYP27C1	2	CYP27C1	NM_001001665				NM_001001665	CYP27C1	339761	SG0000018668	-0.880952	0.00724206
cg10226257	8098444	ODZ3	4	ODZ3	NM_001080477				NM_001080477	ODZ3	55714	SG0000021833	-0.809524	0.0217758
cg10226257	8098450	ODZ3	4	ODZ3	NM_001080477				NM_001080477	ODZ3	55714	SG0000021833	-0.785714	0.0279266
cg10226257	8098459	ODZ3	4	ODZ3	NM_001080477				NM_001080477	ODZ3	55714	SG0000021833	-0.738095	0.0458333
cg10344245	8096972	ANK2	4	ANK2;ANK2;ANK2	NM_001148;NM_001127493;NM_020977				NM_001148	ANK2	287	SG0000014536	-0.809524	0.0217758
cg10344245	8096983	ANK2	4	ANK2;ANK2;ANK2	NM_001148;NM_001127493;NM_020977				NM_020977	ANK2	287	SG0000014536	-0.857143	0.0107143
cg10344245	8096984	ANK2	4	ANK2;ANK2;ANK2	NM_001148;NM_001127493;NM_020977				NM_001148	ANK2	287	SG0000014536	-0.809524	0.0217758
cg10344245	8096987	ANK2	4	ANK2;ANK2;ANK2	NM_001148;NM_001127493;NM_020977				NM_020977	ANK2	287	SG0000014536	-0.785714	0.0279266
cg10344245	8096989	ANK2	4	ANK2;ANK2;ANK2	NM_001148;NM_001127493;NM_020977				NM_001148	ANK2	287	SG0000014536	-0.809524	0.0217758
cg10344245	8096990	ANK2	4	ANK2;ANK2;ANK2	NM_001148;NM_001127493;NM_020977				NM_020977	ANK2	287	SG0000014536	-0.880952	0.00724206
cg10344245	8096991	ANK2	4	ANK2;ANK2;ANK2	NM_001148;NM_001127493;NM_020977				NM_001148	ANK2	287	SG0000014536	-0.785714	0.0279266
cg10344245	8096992	ANK2	4	ANK2;ANK2;ANK2	NM_001148;NM_001127493;NM_020977				NM_001148	ANK2	287	SG0000014536	-0.857143	0.0107143
cg10344245	8096993	ANK2	4	ANK2;ANK2;ANK2	NM_001148;NM_001127493;NM_020977				NM_020977	ANK2	287	SG0000014536	-0.809524	0.0217758
cg10344245	8096994	ANK2	4	ANK2;ANK2;ANK2	NM_001148;NM_001127493;NM_020977				NM_001148	ANK2	287	SG0000014536	-0.809524	0.0217758
cg10344245	8096997	ANK2	4	ANK2;ANK2;ANK2	NM_001148;NM_001127493;NM_020977				NM_020977	ANK2	287	SG0000014536	-0.809524	0.0217758
cg10344245	8097000	ANK2	4	ANK2;ANK2;ANK2	NM_001148;NM_001127493;NM_020977				NM_001148	ANK2	287	SG0000014536	-0.833333	0.015377
cg10344245	8097003	ANK2	4	ANK2;ANK2;ANK2	NM_001148;NM_001127493;NM_020977				NM_020977	ANK2	287	SG0000014536	-0.833333	0.015377
cg10344245	8097004	ANK2	4	ANK2;ANK2;ANK2	NM_001148;NM_001127493;NM_020977				NM_001148	ANK2	287	SG0000014536	-0.761905	0.036756
cg10344245	8097007	ANK2	4	ANK2;ANK2;ANK2	NM_001148;NM_001127493;NM_020977				NM_020977	ANK2	287	SG0000014536	-0.833333	0.015377
cg10344245	8097009	ANK2	4	ANK2;ANK2;ANK2	NM_001148;NM_001127493;NM_020977				NM_001148	ANK2	287	SG0000014536	-0.738095	0.0458333
cg10393086	7909496	SYT14	1	SYT14;SYT14;SYT14;SYT14;SYT14;SYT14	NM_153262;NR_027458;NR_027459;NM_001146261;NM_001146262;NM_001146264				NM_001146264	SYT14	255928	SG0000014346	-0.928571	0.00223214
cg10639811	8083430	MBNL1	3	MBNL1;MBNL1;MBNL1;MBNL1;MBNL1;MBNL1;MBNL1	NM_207295;NM_207293;NM_021038;NM_207292;NM_207296;NM_207297;NM_207294				NM_207295	MBNL1	4154	SG0000015260	-0.833333	0.015377
cg10818896	8125425	C6orf10	6	C6orf10	NM_006781				NM_006781	C6orf10	10665	ENSG00000204296, ENSG00000206245	-0.809524	0.0217758
cg10907727	8127983	SYNCRIP	6	SYNCRIP;SYNCRIP;SYNCRIP;SYNCRIP;SYNCRIP;SYNCRIP	NM_001159674;NM_001159675;NM_001159673;NM_001159677;NM_001159676;NM_006372				NM_006372	SYNCRIP	10492	SG0000013531	-0.738095	0.0458333
cg11011512	7967686	STX2	12	STX2;STX2	NM_001980;NM_194356	chr12:131303093-131303836	12:131302803-131304615	Promoter_Associated	NM_001980	STX2	2054	SG0000011145	-0.738095	0.0458333
cg11011512	7967687	STX2	12	STX2;STX2	NM_001980;NM_194356	chr12:131303093-131303836	12:131302803-131304615	Promoter_Associated	NM_194356	STX2	2054	SG0000011145	-0.809524	0.0217758
cg11052321	8107249	MAN2A1	5	MAN2A1	NM_002372				NM_002372	MAN2A1	4124	SG0000011289	-0.785714	0.0279266
cg11164980	7906914	HSD17B7	1	HSD17B7	NM_016371				NM_016371	HSD17B7	51478	SG0000013219	-0.809524	0.0217758
cg11353929	8124356	SLC17A3	6	SLC17A3;SLC17A3;SLC17A3;SLC17A3	NM_006632;NM_001098486;NM_006632;NM_001098486				NM_006632	SLC17A3	10786	SG0000012456	-0.785714	0.0279266
cg11527730	8046069	XIRP2	2	XIRP2;XIRP2	NM_152381;NM_001079810				NM_001079810	XIRP2	129446	SG0000016309	-0.718576	0.0446226
cg11585679	8123673	SLC22A23	6	SLC22A23;SLC22A23	NM_021945;NM_015482				NM_021945	SLC22A23	63027	SG0000013726	-0.761905	0.036756
cg11773920	8150645	PRKDC	8	PRKDC;PRKDC	NM_001081640;NM_006904				NM_006904	PRKDC	5591	SG0000012103	-0.809524	0.0217758
cg11773920	8150654	PRKDC	8	PRKDC;PRKDC	NM_001081640;NM_006904				NM_001081640	PRKDC	5591	SG0000012103	-0.761905	0.036756
cg11773920	8150660	PRKDC	8	PRKDC;PRKDC	NM_001081640;NM_006904				NM_006904	PRKDC	5591	SG0000012103	-0.880952	0.00724206
cg11773920	8150663	PRKDC	8	PRKDC;PRKDC	NM_001081640;NM_006904				NM_001081640	PRKDC	5591	SG0000012103	-0.761905	0.036756
cg11773920	8150670	PRKDC	8	PRKDC;PRKDC	NM_001081640;NM_006904				NM_006904	PRKDC	5591	SG0000012103	-0.761905	0.036756
cg11773920	8150678	PRKDC	8	PRKDC;PRKDC	NM_001081640;NM_006904				NM_001081640	PRKDC	5591	SG0000012103	-0.738095	0.0458333
cg11897120	8121590	DSE	6	DSE;DSE	NM_001080976;NM_013352				NM_013352	DSE	29940	SG0000011181	-0.785714	0.0279266
cg11919271	8083379	MED12L	3	MED12L;P2RY12	NM_053002;NM_022788				NM_053002	MED12L	116931	SG0000014489	-0.833333	0.015377
cg11945022	8134387	DYNC1I1	7	DYNC1I1;DYNC1I1;DYNC1I1	NM_004411;NM_001135556;NM_001135557				NM_004411	DYNC1I1	1780	SG0000015856	-0.761905	0.036756
cg11945022	8134392	DYNC1I1	7	DYNC1I1;DYNC1I1;DYNC1I1	NM_004411;NM_001135556;NM_001135557				NM_001135557	DYNC1I1	1780	SG0000015856	-0.761905	0.036756
cg11945022	8134395	DYNC1I1	7	DYNC1I1;DYNC1I1;DYNC1I1	NM_004411;NM_001135556;NM_001135557				NM_004411	DYNC1I1	1780	SG0000015856	-0.880952	0.00724206
cg11945167	8149016	CSMD1	8	CSMD1	NM_033225				NM_033225	CSMD1	64478	SG0000018311	-0.761905	0.036756
cg11971662	8151986	STK3	8	STK3	NM_006281				NM_006281	STK3	6788	SG0000010437	-0.761905	0.036756
cg12047260	7918162	VAV3	1	VAV3	NM_006113				NM_006113	VAV3	10451	SG0000013421	-0.738095	0.0458333
cg12047260	7918183	VAV3	1	VAV3	NM_006113				NM_006113	VAV3	10451	SG0000013421	-0.778457	0.0228673
cg12202185	8104198	AHRR	5	AHRR	NM_020731	chr5:370185-370422	5:368701-369484	Gene_Associated	NM_020731	AHRR	57491	SG0000006343	-0.761905	0.036756
cg12520628	7933959	HERC4	10	HERC4;HERC4	NM_015601;NM_022079				NM_015601	HERC4	26091	SG0000014863	-0.761905	0.036756
cg12651154	7961902	ITPR2	12	ITPR2	NM_002223				NM_002223	ITPR2	3709	SG0000012310	-0.761905	0.036756
cg12651154	7961926	ITPR2	12	ITPR2	NM_002223				NM_002223	ITPR2	3709	SG0000012310	-0.738095	0.0458333
cg12691679	7971201	ELF1	13	ELF1	NM_172373				NM_172373	ELF1	1997	SG0000012069	-0.761905	0.036756
cg12691679	7971205	ELF1	13	ELF1	NM_172373				NM_172373	ELF1	1997	SG0000012069	-0.785714	0.0279266
cg12691679	7971206	ELF1	13	ELF1	NM_172373				NM_172373	ELF1	1997	SG0000012069	-0.904762	0.00456349
cg13242895	7924312	ESRRG	1	ESRRG;ESRRG;ESRRG;ESRRG;ESRRG	NM_206594;NM_206595;NM_001438;NM_001134285;NR_024099				NR_024099	ESRRG	2104	SG0000019648	-0.904762	0.00456349
cg13289463	8056214	RBMS1	2	RBMS1;RBMS1	NM_002897;NM_016836				NM_002897	RBMS1	5937	SG0000015325	-0.738095	0.0458333
cg13376143	8151829	RAD54B	8	RAD54B	NM_012415	chr8:95486930-95487374			NM_012415	RAD54B	25788	SG0000019727	-0.761905	0.036756
cg13689591	8082178	KALRN	3	KALRN	NM_001024660				NM_001024660	KALRN	8997	SG0000016014	-0.761905	0.036756
cg13882606	8067918	USP25	21	USP25	NM_013396	chr21:17101853-17103000			NM_013396	USP25	29761	SG0000015531	-0.785714	0.0279266
cg13882606	8067923	USP25	21	USP25	NM_013396	chr21:17101853-17103000			NM_013396	USP25	29761	SG0000015531	-0.833333	0.015377
cg14000065	8146965	PI15	8	PI15	NM_015886				NM_015886	PI15	51050	SG0000013755	-0.857143	0.0107143
cg14000065	8146966	PI15	8	PI15	NM_015886				NM_015886	PI15	51050	SG0000013755	-0.809524	0.0217758
cg14092276	7976792	DLK1	14	DLK1	NM_003836	chr14:101192851-101193499			NM_003836	DLK1	8788	SG0000018555	-0.809524	0.0217758
cg14119158	8129792	MAP7	6	MAP7	NM_003980				NM_003980	MAP7	9053	SG0000013552	-0.738095	0.0458333
cg14154456	8127804	IBTK	6	IBTK	NM_015525				NM_015525	IBTK	25998	SG0000000570	-0.809524	0.0217758
cg14203827	8021790	ZNF236	18	ZNF236	NM_007345	chr18:74606943-74607168	18:74606220-74606292	Unclassified_Cell_type_specific	NM_007345	ZNF236	7776	SG0000013085	-0.738095	0.0458333
cg14268226	8160290	HAUS6	9	HAUS6	NM_017645				NM_017645	HAUS6	54801	SG0000014787	-0.738095	0.0458333
cg14426174	8021628	SERPINB7	18	SERPINB7	NM_001040147				NM_001040147	SERPINB7	8710	SG0000016639	-0.738095	0.0458333
cg14455781	8160229	TTC39B	9	TTC39B;TTC39B;TTC39B;TTC39B;TTC39B	NM_001168340;NM_001168341;NM_001168342;NM_152574;NM_001168339				NM_001168340	TTC39B	158219	SG0000015515	-0.833333	0.015377
cg14455781	8160235	TTC39B	9	TTC39B;TTC39B;TTC39B;TTC39B;TTC39B	NM_001168340;NM_001168341;NM_001168342;NM_152574;NM_001168339				NM_001168341	TTC39B	158219	SG0000015515	-0.761905	0.036756
cg14523054	8157884	GAPVD1	9	GAPVD1	NM_015635	chr9:128023933-128024596			NM_015635	GAPVD1	26130	SG0000016521	-0.833333	0.015377
cg14639562	8162395	ASPN	9	CENPP;ASPN	NM_001012267;NM_017680				NM_017680	ASPN	54829	SG0000010681	-0.785714	0.0279266
cg14639562	8162401	ASPN	9	CENPP;ASPN	NM_001012267;NM_017680				NM_017680	ASPN	54829	SG0000010681	-0.738095	0.0458333
cg14796908	8103419	FAM198B	4	FAM198B;FAM198B;FAM198B	NM_001031700;NM_001128424;NM_016613				NM_001031700	FAM198B	51313	SG0000016412	-0.761905	0.036756
cg14796908	8103420	FAM198B	4	FAM198B;FAM198B;FAM198B	NM_001031700;NM_001128424;NM_016613				NM_016613	FAM198B	51313	SG0000016412	-0.809524	0.0217758
cg14796908	8103425	FAM198B	4	FAM198B;FAM198B;FAM198B	NM_001031700;NM_001128424;NM_016613				NM_001128424	FAM198B	51313	SG0000016412	-0.904762	0.00456349
cg14796908	8103429	FAM198B	4	FAM198B;FAM198B;FAM198B	NM_001031700;NM_001128424;NM_016613				NM_001031700	FAM198B	51313	SG0000016412	-0.761905	0.036756
cg14824766	8111595	C5orf42	5	C5orf42	NM_023073	chr5:37209072-37209461			NM_023073	C5orf42	65250	SG0000019760	-0.785714	0.0279266
cg15001633	8152168	UBR5	8	UBR5	NM_015902				NM_015902	UBR5	51366	SG0000010451	-0.761905	0.036756
cg15001633	8152172	UBR5	8	UBR5	NM_015902				NM_015902	UBR5	51366	SG0000010451	-0.761905	0.036756
cg15001633	8152178	UBR5	8	UBR5	NM_015902				NM_015902	UBR5	51366	SG0000010451	-0.761905	0.036756
cg15001633	8152184	UBR5	8	UBR5	NM_015902				NM_015902	UBR5	51366	SG0000010451	-0.785714	0.0279266
cg15001633	8152204	UBR5	8	UBR5	NM_015902				NM_015902	UBR5	51366	SG0000010451	-0.785714	0.0279266
cg15001633	8152206	UBR5	8	UBR5	NM_015902				NM_015902	UBR5	51366	SG0000010451	-0.761905	0.036756
cg15017007	8136296	EXOC4	7	EXOC4;EXOC4	NM_021807;NM_001037126				NM_021807	EXOC4	60412	SG0000013155	-0.857143	0.0107143
cg15017007	8136300	EXOC4	7	EXOC4;EXOC4	NM_021807;NM_001037126				NM_021807	EXOC4	60412	SG0000013155	-0.738095	0.0458333
cg15128275	8089493	SLC9A10	3	SLC9A10	NM_183061				NM_183061	SLC9A10	285335	SG0000017213	-0.928571	0.00223214
cg15207708	7970955	DCLK1	13	MIR548F5;DCLK1	NR_031646;NM_004734				NM_004734	DCLK1	9201	SG0000013308	-0.738095	0.0458333
cg15649346	7955460	LETMD1	12	LETMD1;LETMD1	NM_001024668;NM_015416	chr12:51441598-51442187			NM_001024668	LETMD1	25875	SG0000005042	-0.857143	0.0107143
cg15662806	8169251	MID2	X	MID2;MID2	NM_012216;NM_052817				NM_012216	MID2	11043	SG0000008056	-0.761905	0.036756
cg15662806	8169254	MID2	X	MID2;MID2	NM_012216;NM_052817				NM_012216	MID2	11043	SG0000008056	-0.880952	0.00724206
cg15779843	8138196	RPA3	7	RPA3	NM_002947	chr7:7679840-7680679			NM_002947	RPA3	6119	SG0000010639	-0.809524	0.0217758
cg15877399	7966719	MED13L	12	MED13L	NM_015335				NM_015335	MED13L	23389	SG0000012306	-0.785714	0.0279266
cg15907278	8078361	STT3B	3	STT3B	NM_178862				NM_178862	STT3B	201595	SG0000016352	-0.761905	0.036756
cg16102536	8137618	UBE3C	7	UBE3C	NM_014671				NM_014671	UBE3C	9690	SG0000000933	-0.761905	0.036756
cg16398882	7980519	C14orf145	14	C14orf145	NM_152446	chr14:81407710-81408133			NM_152446	C14orf145	145508	SG0000010062	-0.738095	0.0458333
cg16430099	7904353	MAN1A2	1	MAN1A2	NM_006699				NM_006699	MAN1A2	10905	SG0000019816	-0.928571	0.00223214
cg16459667	8109659	GABRA6	5	GABRA6	NM_000811				NM_000811	GABRA6	2559	SG0000014586	-0.809524	0.0217758
cg16640149	8109082	FBXO38	5	FBXO38;FBXO38	NM_030793;NM_205836		5:147821998-147822131	Unclassified_Cell_type_specific	NM_030793	FBXO38	81545	SG0000014586	-0.761905	0.036756
cg16924658	8099878	RFC1	4	RFC1	NM_002913				NM_002913	RFC1	5981	SG0000003592	-0.785714	0.0279266
cg17100158	8057436	ZNF385B	2	ZNF385B;ZNF385B;ZNF385B	NM_152520;NM_001113397;NM_001113398				NM_152520	ZNF385B	151126	SG0000014433	-0.761905	0.036756
cg17331742	8008957	BCAS3	17	BCAS3;BCAS3	NM_001099432;NM_017679				NM_001099432	BCAS3	54828	SG0000014137	-0.833333	0.015377
cg17658244	8061319	PLK1S1	20	PLK1S1;PLK1S1;PLK1S1	NM_001163022;NM_018474;NM_001163023				NM_001163022	PLK1S1	55857	NA	-0.928571	0.00223214
cg17783697	8101392	SEC31A	4	SEC31A;SEC31A;SEC31A;SEC31A;SEC31A	NM_014933;NM_001077207;NM_001077208;NM_001077206;NM_016211				NM_014933	SEC31A	22872	SG0000013867	-0.785714	0.0279266
cg18012556	7988272	FRMD5	15	FRMD5	NM_032892				NM_032892	FRMD5	84978	SG0000017187	-0.761905	0.036756
cg18154117	7900250	MACF1	1	MACF1	NM_012090		1:39649089-39650147	Unclassified_Cell_type_specific	NM_012090	MACF1	23499	SG0000012760	-0.97619	0.000396825
cg18154117	7900258	MACF1	1	MACF1	NM_012090		1:39649089-39650147	Unclassified_Cell_type_specific	NM_012090	MACF1	23499	SG0000012760	-0.785714	0.0279266
cg18154117	7900261	MACF1	1	MACF1	NM_012090		1:39649089-39650147	Unclassified_Cell_type_specific	NM_012090	MACF1	23499	SG0000012760	-0.857143	0.0107143
cg18154117	7900266	MACF1	1	MACF1	NM_012090		1:39649089-39650147	Unclassified_Cell_type_specific	NM_012090	MACF1	23499	SG0000012760	-0.809524	0.0217758
cg18154117	7900278	MACF1	1	MACF1	NM_012090		1:39649089-39650147	Unclassified_Cell_type_specific	NM_012090	MACF1	23499	SG0000012760	-0.738095	0.0458333
cg18154117	7900290	MACF1	1	MACF1	NM_012090		1:39649089-39650147	Unclassified_Cell_type_specific	NM_012090	MACF1	23499	SG0000012760	-0.809524	0.0217758
cg18154117	7900299	MACF1	1	MACF1	NM_012090		1:39649089-39650147	Unclassified_Cell_type_specific	NM_012090	MACF1	23499	SG0000012760	-0.738095	0.0458333
cg18154117	7900313	MACF1	1	MACF1	NM_012090		1:39649089-39650147	Unclassified_Cell_type_specific	NM_012090	MACF1	23499	SG0000012760	-0.761905	0.036756
cg18154117	7900324	MACF1	1	MACF1	NM_012090		1:39649089-39650147	Unclassified_Cell_type_specific	NM_012090	MACF1	23499	SG0000012760	-0.785714	0.0279266
cg18399218	8098305	CLCN3	4	CLCN3;CLCN3	NM_173872;NM_001829				NM_173872	CLCN3	1182	SG0000010957	-0.785714	0.0279266
cg18570800	7925799	ZMYND11	10	ZMYND11;ZMYND11;ZMYND11	NM_006624;NM_212479;NM_001161482				NM_006624	ZMYND11	10771	SG0000001517	-0.761905	0.036756
cg18570800	7925810	ZMYND11	10	ZMYND11;ZMYND11;ZMYND11	NM_006624;NM_212479;NM_001161482				NM_006624	ZMYND11	10771	SG0000001517	-0.880952	0.00724206
cg18769584	8086557	LZTFL1	3	LZTFL1	NM_020347				NM_020347	LZTFL1	54585	SG0000016381	-0.738095	0.0458333
cg18936471	8096540	RAP1GDS1	4	RAP1GDS1;RAP1GDS1;RAP1GDS1;RAP1GDS1;RAP1GDS1;RAP1GDS1	NM_001100429;NM_001100428;NM_001100426;NM_021159;NM_001100427;NM_001100430	chr4:99181509-99183199			NM_001100430	RAP1GDS1	5910	SG0000013869	-0.857143	0.0107143
cg18936471	8096548	RAP1GDS1	4	RAP1GDS1;RAP1GDS1;RAP1GDS1;RAP1GDS1;RAP1GDS1;RAP1GDS1	NM_001100429;NM_001100428;NM_001100426;NM_021159;NM_001100427;NM_001100430	chr4:99181509-99183199			NM_001100430	RAP1GDS1	5910	SG0000013869	-0.833333	0.015377
cg18936471	8096552	RAP1GDS1	4	RAP1GDS1;RAP1GDS1;RAP1GDS1;RAP1GDS1;RAP1GDS1;RAP1GDS1	NM_001100429;NM_001100428;NM_001100426;NM_021159;NM_001100427;NM_001100430	chr4:99181509-99183199			NM_001100429	RAP1GDS1	5910	SG0000013869	-0.97619	0.000396825
cg18954925	8180329	UBE2D3	4	UBE2D3;UBE2D3;UBE2D3;UBE2D3;UBE2D3;UBE2D3;UBE2D3;UBE2D3;UBE2D3	NM_181888;NM_181890;NM_181891;NM_003340;NM_181893;NM_181892;NM_181889;NM_181887;NM_181886				NM_181888	UBE2D3	7323	SG0000010933	-0.785714	0.0279266
cg18954925	8180331	UBE2D3	4	UBE2D3;UBE2D3;UBE2D3;UBE2D3;UBE2D3;UBE2D3;UBE2D3;UBE2D3;UBE2D3	NM_181888;NM_181890;NM_181891;NM_003340;NM_181893;NM_181892;NM_181889;NM_181887;NM_181886				NM_181888	UBE2D3	7323	SG0000010933	-0.738095	0.0458333
cg19038462	7926923	ZEB1	10	ZEB1;ZEB1;ZEB1;ZEB1;ZEB1	NR_024286;NM_001128128;NM_030751;NR_024287;NR_024285				NM_001128128	ZEB1	6935	SG0000014851	-0.833333	0.015377
cg19038462	7926926	ZEB1	10	ZEB1;ZEB1;ZEB1;ZEB1;ZEB1	NR_024286;NM_001128128;NM_030751;NR_024287;NR_024285				NM_001128128	ZEB1	6935	SG0000014851	-0.809524	0.0217758
cg19084822	8123979	GFOD1	6	GFOD1	NM_018988				NM_018988	GFOD1	54438	SG0000014599	-0.738095	0.0458333
cg19150842	8091130	GK5	3	GK5	NM_001039547				NM_001039547	GK5	256356	SG0000017506	-0.833333	0.015377
cg19447221	7926686	KIAA1217	10	KIAA1217	NM_001098500	chr10:23983366-23984978			NM_001098500	KIAA1217	56243	SG0000012054	-0.904762	0.00456349
cg19447221	7926687	KIAA1217	10	KIAA1217	NM_001098500	chr10:23983366-23984978			NM_001098500	KIAA1217	56243	SG0000012054	-0.761905	0.036756
cg19447221	7926694	KIAA1217	10	KIAA1217	NM_001098500	chr10:23983366-23984978			NM_001098500	KIAA1217	56243	SG0000012054	-0.928571	0.00223214
cg19748184	8119274	DNAH8	6	DNAH8	NM_001371				NM_001371	DNAH8	1769	SG0000012472	-0.857143	0.0107143
cg19872237	7931292	FANK1	10	FANK1	NM_145235	chr10:127584249-127585538			NM_145235	FANK1	92565	SG0000020378	-0.761905	0.036756
cg20060108	8044028	IL1RL1	2	IL1RL1;IL1RL1	NM_003856;NM_016232				NM_003856	IL1RL1	9173	SG0000011560	-0.761905	0.036756
cg20060108	8044033	IL1RL1	2	IL1RL1;IL1RL1	NM_003856;NM_016232				NM_003856	IL1RL1	9173	SG0000011560	-0.738095	0.0458333
cg20195820	8003816	ASPA	17	ASPA;ASPA	NM_000049;NM_001128085				NM_000049	ASPA	443	SG0000010838	-0.809524	0.0217758
cg20473723	8064925	FERMT1	20	FERMT1	NM_017671	chr20:6103436-6103970			NM_017671	FERMT1	55612	SG0000010131	-0.761905	0.036756
cg20551671	8145304	ADAM28	8	ADAM28;ADAM28	NM_021777;NM_014265				NM_021777	ADAM28	10863	SG0000004298	-0.754505	0.0305128
cg20551671	8145308	ADAM28	8	ADAM28;ADAM28	NM_021777;NM_014265				NM_021777	ADAM28	10863	SG0000004298	-0.833333	0.015377
cg20551671	8145312	ADAM28	8	ADAM28;ADAM28	NM_021777;NM_014265				NM_021777	ADAM28	10863	SG0000004298	-0.833333	0.015377
cg20728419	7938464	USP47	11	USP47	NM_017944				NM_017944	USP47	55031	SG0000017024	-0.809524	0.0217758
cg20728419	7938470	USP47	11	USP47	NM_017944				NM_017944	USP47	55031	SG0000017024	-0.761905	0.036756
cg20746815	7962785	ASB8	12	ASB8	NM_024095	chr12:48550824-48551518			NM_024095	ASB8	140461	SG0000017798	-0.857143	0.0107143
cg20874031	8042436	GKN1	2	GKN1	NM_019617				NM_019617	GKN1	56287	SG0000016960	-0.880952	0.00724206
cg20888753	7969966	DAOA	13	DAOA;DAOA;DAOA	NM_172370;NM_001161814;NM_001161812				NM_172370	DAOA	267012	SG0000018234	-0.904762	0.00456349
cg20983854	8081574	CD96	3	CD96;ZBED2;CD96	NM_198196;NM_024508;NM_005816				NM_198196	CD96	10225	SG0000015328	-0.761905	0.036756
cg20992354	7907750	TDRD5	1	TDRD5	NM_173533	chr1:179560751-179561596			NM_173533	TDRD5	163589	SG0000016278	-0.761905	0.036756
cg20993754	8052205	RTN4	2	RTN4;RTN4;RTN4;RTN4;RTN4	NM_207520;NM_020532;NM_153828;NM_207521;NM_007008				NM_007008	RTN4	57142	SG0000011531	-0.809524	0.0217758
cg20993754	8052223	RTN4	2	RTN4;RTN4;RTN4;RTN4;RTN4	NM_207520;NM_020532;NM_153828;NM_207521;NM_007008				NM_207520	RTN4	57142	SG0000011531	-0.97619	0.000396825
cg21164005	7981398	CDC42BPB	14	CDC42BPB	NM_006035	chr14:103406206-103406683			NM_006035	CDC42BPB	9578	SG0000019875	-0.809524	0.0217758
cg21378920	8089239	ZBTB11	3	ZBTB11	NM_014415	chr3:101394976-101396096			NM_014415	ZBTB11	27107	SG0000006642	-0.904762	0.00456349
cg21585936	8114905	PPP2R2B	5	PPP2R2B;PPP2R2B;PPP2R2B;PPP2R2B;PPP2R2B;PPP2R2B;PPP2R2B	NM_181674;NM_001127381;NM_181677;NM_181678;NM_181676;NM_181675;NM_004576				NM_181674	PPP2R2B	5521	SG0000015647	-0.730552	0.0395556
cg21607141	8102494	SEC24D	4	SEC24D	NM_014822				NM_014822	SEC24D	9871	SG0000015096	-0.880952	0.00724206
cg21763226	8138348	AGMO	7	TMEM195	NM_001004320				NM_001004320	AGMO	392636	SG0000018754	-0.97619	0.000396825
cg22457860	7964909	PTPRR	12	PTPRR;PTPRR	NM_002849;NM_130846				NM_002849	PTPRR	5801	SG0000015323	-0.833333	0.015377
cg22872634	7903289	SLC35A3	1	SLC35A3	NM_012243				NM_012243	SLC35A3	23443	SG0000011762	-0.809524	0.0217758
cg22960125	8056214	RBMS1	2	RBMS1;RBMS1	NM_002897;NM_016836				NM_002897	RBMS1	5937	SG0000015325	-0.738095	0.0458333
cg23066675	8089731	IGSF11	3	IGSF11;IGSF11	NM_001015887;NM_152538				NM_001015887	IGSF11	152404	SG0000014484	-0.738095	0.0458333
cg23522840	7970552	EFHA1	13	EFHA1	NM_152726	chr13:22177803-22178452			NM_152726	EFHA1	221154	SG0000016548	-0.785714	0.0279266
cg23523811	7961460	GUCY2C	12	GUCY2C	NM_004963				NM_004963	GUCY2C	2984	SG0000007001	-0.761905	0.036756
cg23561148	8022933	SLC39A6	18	SLC39A6	NM_012319				NM_012319	SLC39A6	25800	SG0000014142	-0.809524	0.0217758
cg23656890	7961832	BCAT1	12	DAD1L;BCAT1	NR_024064;NM_005504				NM_005504	BCAT1	586	SG0000006098	-0.809524	0.0217758
cg23836814	7947958	AGBL2	11	AGBL2	NM_024783				NM_024783	AGBL2	79841	SG0000016592	-0.738095	0.0458333
cg23846443	8130450	NOX3	6	NOX3	NM_015718				NM_015718	NOX3	50508	SG0000007477	-0.761905	0.036756
cg24326223	8078578	GOLGA4	3	GOLGA4	NM_002078				NM_002078	GOLGA4	2803	SG0000014467	-0.809524	0.0217758
cg24566595	8114328	FAM13B	5	FAM13B;FAM13B;FAM13B	NM_016603;NM_001101801;NM_001101800	chr5:137368105-137368722	5:137365343-137365578	Promoter_Associated_Cell_type_specific	NM_016603	FAM13B	51306	SG0000003100	-0.809524	0.0217758
cg24816464	8081046	CADM2	3	CADM2;CADM2;CADM2	NM_001167675;NM_001167674;NM_153184				NM_001167675	CADM2	253559	SG0000017516	-0.809524	0.0217758
cg24845662	8107614	SNX2	5	SNX2	NM_003100				NM_003100	SNX2	6643	SG0000020530	-0.785714	0.0279266
cg24854861	7939008	LUZP2	11	LUZP2	NM_001009909				NM_001009909	LUZP2	338645	SG0000018739	-0.785714	0.0279266
cg24854861	7939014	LUZP2	11	LUZP2	NM_001009909				NM_001009909	LUZP2	338645	SG0000018739	-0.809524	0.0217758
cg24866203	7916761	JAK1	1	JAK1	NM_002227				NM_002227	JAK1	3716	SG0000016243	-0.738095	0.0458333
cg24871845	8066175	C20orf132	20	C20orf132;C20orf132;C20orf132	NM_213632;NM_213631;NM_152503	chr20:35807409-35808043			NM_213632	C20orf132	140699	SG0000010135	-0.785714	0.0279266
cg24871845	8066184	C20orf132	20	C20orf132;C20orf132;C20orf132	NM_213632;NM_213631;NM_152503	chr20:35807409-35808043			NM_213632	C20orf132	140699	SG0000010135	-0.880952	0.00724206
cg24890545	8129820	MAP3K5	6	MAP3K5	NM_005923				NM_005923	MAP3K5	4217	SG0000019744	-0.761905	0.036756
cg25181236	8100437	CLOCK	4	CLOCK	NM_004898				NM_004898	CLOCK	9575	SG0000013485	-0.785714	0.0279266
cg25181236	8100443	CLOCK	4	CLOCK	NM_004898				NM_004898	CLOCK	9575	SG0000013485	-0.809524	0.0217758
cg25208677	7916813	SLC35D1	1	SLC35D1	NM_015139	chr1:67519224-67520139			NM_015139	SLC35D1	23169	SG0000011670	-0.809524	0.0217758
cg25271770	8023676	VPS4B	18	VPS4B	NM_004869				NM_004869	VPS4B	9525	SG0000011954	-0.738095	0.0458333
cg25325053	8063778	CDH26	20	CDH26	NM_177980				NM_177980	CDH26	60437	SG0000012421	-0.833333	0.015377
cg25461513	7951819	CADM1	11	CADM1;CADM1	NM_001098517;NM_014333		11:115096747-115096815	Unclassified_Cell_type_specific	NM_001098517	CADM1	23705	SG0000018298	-0.761905	0.036756
cg25461513	7951820	CADM1	11	CADM1;CADM1	NM_001098517;NM_014333		11:115096747-115096815	Unclassified_Cell_type_specific	NM_001098517	CADM1	23705	SG0000018298	-0.809524	0.0217758
cg25461513	7951821	CADM1	11	CADM1;CADM1	NM_001098517;NM_014333		11:115096747-115096815	Unclassified_Cell_type_specific	NM_001098517	CADM1	23705	SG0000018298	-0.738095	0.0458333
cg25737169	7985707	AKAP13	15	AKAP13;AKAP13	NM_007200;NM_006738				NM_007200	AKAP13	11214	SG0000017077	-0.904762	0.00456349
cg25737169	7985710	AKAP13	15	AKAP13;AKAP13	NM_007200;NM_006738				NM_007200	AKAP13	11214	SG0000017077	-0.833333	0.015377
cg25737169	7985712	AKAP13	15	AKAP13;AKAP13	NM_007200;NM_006738				NM_007200	AKAP13	11214	SG0000017077	-0.809524	0.0217758
cg25737169	7985724	AKAP13	15	AKAP13;AKAP13	NM_007200;NM_006738				NM_007200	AKAP13	11214	SG0000017077	-0.809524	0.0217758
cg25737169	7985728	AKAP13	15	AKAP13;AKAP13	NM_007200;NM_006738				NM_007200	AKAP13	11214	SG0000017077	-0.857143	0.0107143
cg25809697	8125421	C6orf10	6	C6orf10	NM_006781				NM_006781	C6orf10	10665	ENSG00000204296, ENSG00000206245	-0.738095	0.0458333
cg25809697	8125424	C6orf10	6	C6orf10	NM_006781				NM_006781	C6orf10	10665	ENSG00000204296, ENSG00000206245	-0.761905	0.036756
cg25824236	8048091	SPAG16	2	SPAG16	NM_024532				NM_024532	SPAG16	79582	SG0000014445	-0.785714	0.0279266
cg25824236	8048095	SPAG16	2	SPAG16	NM_024532				NM_024532	SPAG16	79582	SG0000014445	-0.928571	0.00223214
cg25824236	8048096	SPAG16	2	SPAG16	NM_024532				NM_024532	SPAG16	79582	SG0000014445	-0.738095	0.0458333
cg25878131	7971203	ELF1	13	ELF1	NM_172373				NM_172373	ELF1	1997	SG0000012069	-0.809524	0.0217758
cg25878131	7971206	ELF1	13	ELF1	NM_172373				NM_172373	ELF1	1997	SG0000012069	-0.761905	0.036756
cg26015003	7970281	CUL4A	13	CUL4A;CUL4A	NM_003589;NM_001008895				NM_003589	CUL4A	8451	SG0000013984	-0.880952	0.00724206
cg26063625	7898082	PRDM2	1	PRDM2;PRDM2;PRDM2	NM_012231;NM_015866;NM_001135610	chr1:14075267-14076458			NM_012231	PRDM2	7799	SG0000011673	-0.880952	0.00724206
cg26156120	7974154	PRPF39	14	PRPF39;SNORD127	NM_017922;NR_003691				NM_017922	PRPF39	55015	SG0000018524	-0.928571	0.00223214
cg26246138	8171566	SCML2	X	SCML2	NM_006089	chrX:18371897-18373148	X:18371697-18373050	Unclassified_Cell_type_specific	NM_006089	SCML2	10389	SG0000010209	-0.785714	0.0279266
cg26361671	7904353	MAN1A2	1	MAN1A2	NM_006699				NM_006699	MAN1A2	10905	SG0000019816	-0.809524	0.0217758
cg26406074	7968601	NBEA	13	NBEA	NM_015678	chr13:36044844-36045481			NM_015678	NBEA	26960	SG0000017291	-0.809524	0.0217758
cg26484090	8128416	USP45	6	USP45	NM_001080481	chr6:99962953-99963478			NM_001080481	USP45	85015	SG0000012355	-0.809524	0.0217758
cg26484090	8128421	USP45	6	USP45	NM_001080481	chr6:99962953-99963478			NM_001080481	USP45	85015	SG0000012355	-0.785714	0.0279266
cg26607620	8144258	DLGAP2	8	DLGAP2	NM_004745	chr8:1496731-1497884			NM_004745	DLGAP2	9228	SG0000019801	-0.761905	0.036756
cg26607620	8144263	DLGAP2	8	DLGAP2	NM_004745	chr8:1496731-1497884			NM_004745	DLGAP2	9228	SG0000019801	-0.785714	0.0279266
cg26679756	7907388	DNM3	1	DNM3;DNM3	NM_015569;NM_001136127				NM_015569	DNM3	26052	SG0000019795	-0.738095	0.0458333
cg26877604	8094865	SLC30A9	4	SLC30A9	NM_006345	chr4:41992477-41993125			NM_006345	SLC30A9	10463	SG0000001482	-0.833333	0.015377
cg26970113	8108067	UBE2B	5	UBE2B	NM_003337	chr5:133707020-133707892			NM_003337	UBE2B	7320	SG0000011904	-0.809524	0.0217758
cg27078455	8097482	NAA15	4	NAA15	NM_057175	chr4:140222426-140223335			NM_057175	NAA15	80155	SG0000016413	-0.833333	0.015377
cg27368776	7943531	GRIA4	11	GRIA4;GRIA4	NM_001077243;NM_000829				NM_001077243	GRIA4	2893	SG0000015257	-0.761905	0.036756
cg27458327	7964193	GLS2	12	GLS2	NM_013267	chr12:56881401-56882702			NM_013267	GLS2	27165	SG0000013542	-0.826362	0.0114428

## Sheet: E2_positive rho_Gain 
Supp Table 11c. Loci with strong POSITIVE association (by rho) in changes in DNA methylation (in GAIN of methylation) with changes in gene expression in normal (NUP) in E2 vs vehicle.
HM450K.ID	Affy_ID	Symbol	CHR	UCSC_RefGene_Name	UCSC_RefGene_Accession	UCSC_CpG_Islands_Name	Regulatory_Feature_Name	Regulatory_Feature_Group	Affy_Refseq	Affy_Symbol.1	Affy_Entrez	Affy_Ensembl	Rho	P-val
cg05773958	8103550	SPOCK3	4	SPOCK3;SPOCK3	NM_001040159;NM_016950				NM_001040159	SPOCK3	50859	SG0000019610	0.738095	0.0458333
cg05773958	8103550	SPOCK3	4	SPOCK3;SPOCK3	NM_001040159;NM_016950				NM_016950	SPOCK3	50859	SG0000019610	0.738095	0.0458333
cg01369220	8180276	PCDHA2	5	PCDHA7;PCDHA6;PCDHA11;PCDHA11;PCDHA10;PCDHA4;PCDHA11;PCDHA8;PCDHA6;PCDHA1;PCDHA2;PCDHA1;PCDHA9;PCDHA11;PCDHA5;PCDHA3;PCDHA10	NM_018910;NM_018909;NM_018902;NM_031861;NM_018901;NM_018907;NM_018902;NM_018911;NM_031849;NM_031411;NM_018905;NM_018900;NM_031857;NM_031861;NM_018908;NM_018906;NM_031860	chr5:140248789-140249140			NM_018905	PCDHA2	56146	ENSG00000081842, ENSG00000204969, ENSG00000239389, ENSG00000243232, ENSG00000248383, ENSG00000249158, ENSG00000250120, ENSG00000251664	0.738095	0.0458333
cg24530943	7970168	ATP11A	13	ATP11A;ATP11A	NM_015205;NM_032189	chr13:113410004-113410362	13:113407198-113408297	Unclassified_Cell_type_specific	NM_015205	ATP11A	23250	SG0000006865	0.761905	0.036756
cg24530943	7970183	ATP11A	13	ATP11A;ATP11A	NM_015205;NM_032189	chr13:113410004-113410362	13:113407198-113408297	Unclassified_Cell_type_specific	NM_015205	ATP11A	23250	SG0000006865	0.761905	0.036756
cg24530943	7970168	ATP11A	13	ATP11A;ATP11A	NM_015205;NM_032189	chr13:113410004-113410362	13:113407198-113408297	Unclassified_Cell_type_specific	NM_032189	ATP11A	23250	SG0000006865	0.761905	0.036756
cg24530943	7970183	ATP11A	13	ATP11A;ATP11A	NM_015205;NM_032189	chr13:113410004-113410362	13:113407198-113408297	Unclassified_Cell_type_specific	NM_032189	ATP11A	23250	SG0000006865	0.761905	0.036756
cg19957032	7974355	C14orf166	14	C14orf166	NM_016039	chr14:52456128-52456593			NM_016039	C14orf166	51637	SG0000008730	0.833333	0.015377
cg24530943	7970165	ATP11A	13	ATP11A;ATP11A	NM_015205;NM_032189	chr13:113410004-113410362	13:113407198-113408297	Unclassified_Cell_type_specific	NM_015205	ATP11A	23250	SG0000006865	0.833333	0.015377
cg24530943	7970165	ATP11A	13	ATP11A;ATP11A	NM_015205;NM_032189	chr13:113410004-113410362	13:113407198-113408297	Unclassified_Cell_type_specific	NM_032189	ATP11A	23250	SG0000006865	0.833333	0.015377
cg24530943	7970177	ATP11A	13	ATP11A;ATP11A	NM_015205;NM_032189	chr13:113410004-113410362	13:113407198-113408297	Unclassified_Cell_type_specific	NM_015205	ATP11A	23250	SG0000006865	0.857143	0.0107143
cg24530943	7970177	ATP11A	13	ATP11A;ATP11A	NM_015205;NM_032189	chr13:113410004-113410362	13:113407198-113408297	Unclassified_Cell_type_specific	NM_032189	ATP11A	23250	SG0000006865	0.857143	0.0107143
cg24530943	7970189	ATP11A	13	ATP11A;ATP11A	NM_015205;NM_032189	chr13:113410004-113410362	13:113407198-113408297	Unclassified_Cell_type_specific	NM_015205	ATP11A	23250	SG0000006865	0.880952	0.00724206
cg24530943	7970193	ATP11A	13	ATP11A;ATP11A	NM_015205;NM_032189	chr13:113410004-113410362	13:113407198-113408297	Unclassified_Cell_type_specific	NM_015205	ATP11A	23250	SG0000006865	0.880952	0.00724206
cg24530943	7970189	ATP11A	13	ATP11A;ATP11A	NM_015205;NM_032189	chr13:113410004-113410362	13:113407198-113408297	Unclassified_Cell_type_specific	NM_032189	ATP11A	23250	SG0000006865	0.880952	0.00724206
cg24530943	7970193	ATP11A	13	ATP11A;ATP11A	NM_015205;NM_032189	chr13:113410004-113410362	13:113407198-113408297	Unclassified_Cell_type_specific	NM_032189	ATP11A	23250	SG0000006865	0.880952	0.00724206
cg24530943	7970184	ATP11A	13	ATP11A;ATP11A	NM_015205;NM_032189	chr13:113410004-113410362	13:113407198-113408297	Unclassified_Cell_type_specific	NM_015205	ATP11A	23250	SG0000006865	0.952381	0.00114087
cg24530943	7970184	ATP11A	13	ATP11A;ATP11A	NM_015205;NM_032189	chr13:113410004-113410362	13:113407198-113408297	Unclassified_Cell_type_specific	NM_032189	ATP11A	23250	SG0000006865	0.952381	0.00114087
cg24530943	7970178	ATP11A	13	ATP11A;ATP11A	NM_015205;NM_032189	chr13:113410004-113410362	13:113407198-113408297	Unclassified_Cell_type_specific	NM_015205	ATP11A	23250	SG0000006865	0.97619	0.000396825
cg24530943	7970178	ATP11A	13	ATP11A;ATP11A	NM_015205;NM_032189	chr13:113410004-113410362	13:113407198-113408297	Unclassified_Cell_type_specific	NM_032189	ATP11A	23250	SG0000006865	0.97619	0.000396825
cg24157982	8081296	TMEM45A	3	TMEM45A	NM_018004				NM_018004	TMEM45A	55076	SG0000018145	0.833333	0.015377
cg22202131	8102749	PGRMC2	4	PGRMC2	NM_006320	chr4:129208297-129209780	4:129208772-129210050	Promoter_Associated	NM_006320	PGRMC2	10424	SG0000016404	0.857143	0.0107143
cg24157982	8081295	TMEM45A	3	TMEM45A	NM_018004				NM_018004	TMEM45A	55076	SG0000018145	0.928571	0.00223214
cg00931375	7910838	RYR2	1	RYR2	NM_001035				NM_001035	RYR2	6262	SG0000019862	0.718576	0.0446226
cg11197061	8081156	EPHA6	3	EPHA6	NM_001080448				NM_001080448	EPHA6	285220	SG0000008022	0.738095	0.0458333
cg00931375	7910795	RYR2	1	RYR2	NM_001035				NM_001035	RYR2	6262	SG0000019862	0.738095	0.0458333
cg22691776	8078095	NR2C2	3	NR2C2	NM_003298				NM_003298	NR2C2	7182	SG0000017746	0.738095	0.0458333
cg11322432	7929409	PLCE1	10	PLCE1;PLCE1	NM_016341;NM_001165979				NM_016341	PLCE1	51196	SG0000013819	0.738095	0.0458333
cg11322432	7929414	PLCE1	10	PLCE1;PLCE1	NM_016341;NM_001165979				NM_016341	PLCE1	51196	SG0000013819	0.738095	0.0458333
cg11322432	7929409	PLCE1	10	PLCE1;PLCE1	NM_016341;NM_001165979				NM_001165979	PLCE1	51196	SG0000013819	0.738095	0.0458333
cg11322432	7929414	PLCE1	10	PLCE1;PLCE1	NM_016341;NM_001165979				NM_001165979	PLCE1	51196	SG0000013819	0.738095	0.0458333
cg07609206	8039990	SNTG2	2	SNTG2	NM_018968	chr2:1266419-1266661			NM_018968	SNTG2	54221	SG0000017255	0.738095	0.0458333
cg10717907	8092074	EIF5A2	3	EIF5A2	NM_020390	chr3:170625831-170626841	3:170625419-170626998	Unclassified	NM_020390	EIF5A2	56648	SG0000016357	0.738095	0.0458333
cg19307645	8151864	KIAA1429	8	KIAA1429;KIAA1429	NM_015496;NM_183009	chr8:95565657-95566011			NM_015496	KIAA1429	25962	SG0000016494	0.738095	0.0458333
cg19307645	8151864	KIAA1429	8	KIAA1429;KIAA1429	NM_015496;NM_183009	chr8:95565657-95566011			NM_183009	KIAA1429	25962	SG0000016494	0.738095	0.0458333
cg10671757	8057438	ZNF385B	2	ZNF385B	NM_152520	chr2:180725717-180726465			NM_152520	ZNF385B	151126	SG0000014433	0.738095	0.0458333
cg11743000	7916753	JAK1	1	JAK1	NM_002227				NM_002227	JAK1	3716	SG0000016243	0.738095	0.0458333
cg07846061	8002786	MLKL	16	MLKL;MLKL	NM_001142497;NM_152649	chr16:74734152-74734572	16:74732302-74732453	Unclassified_Cell_type_specific	NM_001142497	MLKL	197259	SG0000016840	0.738095	0.0458333
cg07846061	8002786	MLKL	16	MLKL;MLKL	NM_001142497;NM_152649	chr16:74734152-74734572	16:74732302-74732453	Unclassified_Cell_type_specific	NM_152649	MLKL	197259	SG0000016840	0.738095	0.0458333
cg04542977	7916063	EPS15	1	EPS15	NM_001981	chr1:51984547-51985216			NM_001981	EPS15	2060	SG0000008583	0.738095	0.0458333
cg04542977	7916066	EPS15	1	EPS15	NM_001981	chr1:51984547-51985216			NM_001981	EPS15	2060	SG0000008583	0.738095	0.0458333
cg09792758	8174418	COL4A6	X	COL4A5;COL4A5;COL4A5;COL4A5;COL4A6;COL4A5;COL4A5	NM_033381;NM_033381;NM_000495;NM_033380;NM_001847;NM_033380;NM_000495				NM_001847	COL4A6	1288	SG0000019756	0.738095	0.0458333
cg08711530	8171963	DMD	X	DMD;DMD;DMD;DMD;DMD;DMD;DMD;DMD;DMD;DMD;DMD;DMD;DMD;DMD;DMD;DMD;DMD;DMD	NM_004013;NM_004023;NM_004009;NM_004015;NM_004011;NM_004017;NM_004016;NM_004021;NM_004014;NM_004007;NM_004006;NM_004010;NM_004019;NM_004022;NM_004012;NM_004020;NM_000109;NM_004018	chrX:31284504-31285019	X:31282356-31282533	Unclassified_Cell_type_specific	NM_004013	DMD	1756	SG0000019894	0.738095	0.0458333
cg08711530	8171963	DMD	X	DMD;DMD;DMD;DMD;DMD;DMD;DMD;DMD;DMD;DMD;DMD;DMD;DMD;DMD;DMD;DMD;DMD;DMD	NM_004013;NM_004023;NM_004009;NM_004015;NM_004011;NM_004017;NM_004016;NM_004021;NM_004014;NM_004007;NM_004006;NM_004010;NM_004019;NM_004022;NM_004012;NM_004020;NM_000109;NM_004018	chrX:31284504-31285019	X:31282356-31282533	Unclassified_Cell_type_specific	NM_004023	DMD	1756	SG0000019894	0.738095	0.0458333
cg08711530	8171963	DMD	X	DMD;DMD;DMD;DMD;DMD;DMD;DMD;DMD;DMD;DMD;DMD;DMD;DMD;DMD;DMD;DMD;DMD;DMD	NM_004013;NM_004023;NM_004009;NM_004015;NM_004011;NM_004017;NM_004016;NM_004021;NM_004014;NM_004007;NM_004006;NM_004010;NM_004019;NM_004022;NM_004012;NM_004020;NM_000109;NM_004018	chrX:31284504-31285019	X:31282356-31282533	Unclassified_Cell_type_specific	NM_004009	DMD	1756	SG0000019894	0.738095	0.0458333
cg08711530	8171963	DMD	X	DMD;DMD;DMD;DMD;DMD;DMD;DMD;DMD;DMD;DMD;DMD;DMD;DMD;DMD;DMD;DMD;DMD;DMD	NM_004013;NM_004023;NM_004009;NM_004015;NM_004011;NM_004017;NM_004016;NM_004021;NM_004014;NM_004007;NM_004006;NM_004010;NM_004019;NM_004022;NM_004012;NM_004020;NM_000109;NM_004018	chrX:31284504-31285019	X:31282356-31282533	Unclassified_Cell_type_specific	NM_004015	DMD	1756	SG0000019894	0.738095	0.0458333
cg08711530	8171963	DMD	X	DMD;DMD;DMD;DMD;DMD;DMD;DMD;DMD;DMD;DMD;DMD;DMD;DMD;DMD;DMD;DMD;DMD;DMD	NM_004013;NM_004023;NM_004009;NM_004015;NM_004011;NM_004017;NM_004016;NM_004021;NM_004014;NM_004007;NM_004006;NM_004010;NM_004019;NM_004022;NM_004012;NM_004020;NM_000109;NM_004018	chrX:31284504-31285019	X:31282356-31282533	Unclassified_Cell_type_specific	NM_004011	DMD	1756	SG0000019894	0.738095	0.0458333
cg08711530	8171963	DMD	X	DMD;DMD;DMD;DMD;DMD;DMD;DMD;DMD;DMD;DMD;DMD;DMD;DMD;DMD;DMD;DMD;DMD;DMD	NM_004013;NM_004023;NM_004009;NM_004015;NM_004011;NM_004017;NM_004016;NM_004021;NM_004014;NM_004007;NM_004006;NM_004010;NM_004019;NM_004022;NM_004012;NM_004020;NM_000109;NM_004018	chrX:31284504-31285019	X:31282356-31282533	Unclassified_Cell_type_specific	NM_004017	DMD	1756	SG0000019894	0.738095	0.0458333
cg08711530	8171963	DMD	X	DMD;DMD;DMD;DMD;DMD;DMD;DMD;DMD;DMD;DMD;DMD;DMD;DMD;DMD;DMD;DMD;DMD;DMD	NM_004013;NM_004023;NM_004009;NM_004015;NM_004011;NM_004017;NM_004016;NM_004021;NM_004014;NM_004007;NM_004006;NM_004010;NM_004019;NM_004022;NM_004012;NM_004020;NM_000109;NM_004018	chrX:31284504-31285019	X:31282356-31282533	Unclassified_Cell_type_specific	NM_004016	DMD	1756	SG0000019894	0.738095	0.0458333
cg08711530	8171963	DMD	X	DMD;DMD;DMD;DMD;DMD;DMD;DMD;DMD;DMD;DMD;DMD;DMD;DMD;DMD;DMD;DMD;DMD;DMD	NM_004013;NM_004023;NM_004009;NM_004015;NM_004011;NM_004017;NM_004016;NM_004021;NM_004014;NM_004007;NM_004006;NM_004010;NM_004019;NM_004022;NM_004012;NM_004020;NM_000109;NM_004018	chrX:31284504-31285019	X:31282356-31282533	Unclassified_Cell_type_specific	NM_004021	DMD	1756	SG0000019894	0.738095	0.0458333
cg08711530	8171963	DMD	X	DMD;DMD;DMD;DMD;DMD;DMD;DMD;DMD;DMD;DMD;DMD;DMD;DMD;DMD;DMD;DMD;DMD;DMD	NM_004013;NM_004023;NM_004009;NM_004015;NM_004011;NM_004017;NM_004016;NM_004021;NM_004014;NM_004007;NM_004006;NM_004010;NM_004019;NM_004022;NM_004012;NM_004020;NM_000109;NM_004018	chrX:31284504-31285019	X:31282356-31282533	Unclassified_Cell_type_specific	NM_004014	DMD	1756	SG0000019894	0.738095	0.0458333
cg08711530	8171963	DMD	X	DMD;DMD;DMD;DMD;DMD;DMD;DMD;DMD;DMD;DMD;DMD;DMD;DMD;DMD;DMD;DMD;DMD;DMD	NM_004013;NM_004023;NM_004009;NM_004015;NM_004011;NM_004017;NM_004016;NM_004021;NM_004014;NM_004007;NM_004006;NM_004010;NM_004019;NM_004022;NM_004012;NM_004020;NM_000109;NM_004018	chrX:31284504-31285019	X:31282356-31282533	Unclassified_Cell_type_specific	NM_004007	DMD	1756	SG0000019894	0.738095	0.0458333
cg08711530	8171963	DMD	X	DMD;DMD;DMD;DMD;DMD;DMD;DMD;DMD;DMD;DMD;DMD;DMD;DMD;DMD;DMD;DMD;DMD;DMD	NM_004013;NM_004023;NM_004009;NM_004015;NM_004011;NM_004017;NM_004016;NM_004021;NM_004014;NM_004007;NM_004006;NM_004010;NM_004019;NM_004022;NM_004012;NM_004020;NM_000109;NM_004018	chrX:31284504-31285019	X:31282356-31282533	Unclassified_Cell_type_specific	NM_004006	DMD	1756	SG0000019894	0.738095	0.0458333
cg08711530	8171963	DMD	X	DMD;DMD;DMD;DMD;DMD;DMD;DMD;DMD;DMD;DMD;DMD;DMD;DMD;DMD;DMD;DMD;DMD;DMD	NM_004013;NM_004023;NM_004009;NM_004015;NM_004011;NM_004017;NM_004016;NM_004021;NM_004014;NM_004007;NM_004006;NM_004010;NM_004019;NM_004022;NM_004012;NM_004020;NM_000109;NM_004018	chrX:31284504-31285019	X:31282356-31282533	Unclassified_Cell_type_specific	NM_004010	DMD	1756	SG0000019894	0.738095	0.0458333
cg08711530	8171963	DMD	X	DMD;DMD;DMD;DMD;DMD;DMD;DMD;DMD;DMD;DMD;DMD;DMD;DMD;DMD;DMD;DMD;DMD;DMD	NM_004013;NM_004023;NM_004009;NM_004015;NM_004011;NM_004017;NM_004016;NM_004021;NM_004014;NM_004007;NM_004006;NM_004010;NM_004019;NM_004022;NM_004012;NM_004020;NM_000109;NM_004018	chrX:31284504-31285019	X:31282356-31282533	Unclassified_Cell_type_specific	NM_004019	DMD	1756	SG0000019894	0.738095	0.0458333
cg08711530	8171963	DMD	X	DMD;DMD;DMD;DMD;DMD;DMD;DMD;DMD;DMD;DMD;DMD;DMD;DMD;DMD;DMD;DMD;DMD;DMD	NM_004013;NM_004023;NM_004009;NM_004015;NM_004011;NM_004017;NM_004016;NM_004021;NM_004014;NM_004007;NM_004006;NM_004010;NM_004019;NM_004022;NM_004012;NM_004020;NM_000109;NM_004018	chrX:31284504-31285019	X:31282356-31282533	Unclassified_Cell_type_specific	NM_004022	DMD	1756	SG0000019894	0.738095	0.0458333
cg08711530	8171963	DMD	X	DMD;DMD;DMD;DMD;DMD;DMD;DMD;DMD;DMD;DMD;DMD;DMD;DMD;DMD;DMD;DMD;DMD;DMD	NM_004013;NM_004023;NM_004009;NM_004015;NM_004011;NM_004017;NM_004016;NM_004021;NM_004014;NM_004007;NM_004006;NM_004010;NM_004019;NM_004022;NM_004012;NM_004020;NM_000109;NM_004018	chrX:31284504-31285019	X:31282356-31282533	Unclassified_Cell_type_specific	NM_004012	DMD	1756	SG0000019894	0.738095	0.0458333
cg08711530	8171963	DMD	X	DMD;DMD;DMD;DMD;DMD;DMD;DMD;DMD;DMD;DMD;DMD;DMD;DMD;DMD;DMD;DMD;DMD;DMD	NM_004013;NM_004023;NM_004009;NM_004015;NM_004011;NM_004017;NM_004016;NM_004021;NM_004014;NM_004007;NM_004006;NM_004010;NM_004019;NM_004022;NM_004012;NM_004020;NM_000109;NM_004018	chrX:31284504-31285019	X:31282356-31282533	Unclassified_Cell_type_specific	NM_004020	DMD	1756	SG0000019894	0.738095	0.0458333
cg08711530	8171963	DMD	X	DMD;DMD;DMD;DMD;DMD;DMD;DMD;DMD;DMD;DMD;DMD;DMD;DMD;DMD;DMD;DMD;DMD;DMD	NM_004013;NM_004023;NM_004009;NM_004015;NM_004011;NM_004017;NM_004016;NM_004021;NM_004014;NM_004007;NM_004006;NM_004010;NM_004019;NM_004022;NM_004012;NM_004020;NM_000109;NM_004018	chrX:31284504-31285019	X:31282356-31282533	Unclassified_Cell_type_specific	NM_000109	DMD	1756	SG0000019894	0.738095	0.0458333
cg08711530	8171963	DMD	X	DMD;DMD;DMD;DMD;DMD;DMD;DMD;DMD;DMD;DMD;DMD;DMD;DMD;DMD;DMD;DMD;DMD;DMD	NM_004013;NM_004023;NM_004009;NM_004015;NM_004011;NM_004017;NM_004016;NM_004021;NM_004014;NM_004007;NM_004006;NM_004010;NM_004019;NM_004022;NM_004012;NM_004020;NM_000109;NM_004018	chrX:31284504-31285019	X:31282356-31282533	Unclassified_Cell_type_specific	NM_004018	DMD	1756	SG0000019894	0.738095	0.0458333
cg15791438	8072501	SFI1	22	SFI1;SFI1	NM_001007467;NM_014775	chr22:31892036-31893097	22:31891846-31893631	Unclassified	NM_001007467	SFI1	9814	SG0000019808	0.738095	0.0458333
cg15791438	8072501	SFI1	22	SFI1;SFI1	NM_001007467;NM_014775	chr22:31892036-31893097	22:31891846-31893631	Unclassified	NM_014775	SFI1	9814	SG0000019808	0.738095	0.0458333
cg17134153	7921296	FCRL3	1	FCRL3	NM_052939				NM_052939	FCRL3	115352	SG0000016085	0.738095	0.0458333
cg02899949	7982759	CASC5	15	CASC5;CASC5	NM_144508;NM_170589	chr15:40886396-40886918	15:40885935-40887323	Promoter_Associated	NM_144508	CASC5	57082	SG0000013781	0.738095	0.0458333
cg02899949	7982764	CASC5	15	CASC5;CASC5	NM_144508;NM_170589	chr15:40886396-40886918	15:40885935-40887323	Promoter_Associated	NM_144508	CASC5	57082	SG0000013781	0.738095	0.0458333
cg02899949	7982759	CASC5	15	CASC5;CASC5	NM_144508;NM_170589	chr15:40886396-40886918	15:40885935-40887323	Promoter_Associated	NM_170589	CASC5	57082	SG0000013781	0.738095	0.0458333
cg02899949	7982764	CASC5	15	CASC5;CASC5	NM_144508;NM_170589	chr15:40886396-40886918	15:40885935-40887323	Promoter_Associated	NM_170589	CASC5	57082	SG0000013781	0.738095	0.0458333
cg02000606	8140763	ABCB4	7	ABCB4;ABCB4;ABCB4	NM_018850;NM_000443;NM_018849	chr7:87104723-87105305			NM_018850	ABCB4	5244	SG0000000547	0.738095	0.0458333
cg02000606	8140765	ABCB4	7	ABCB4;ABCB4;ABCB4	NM_018850;NM_000443;NM_018849	chr7:87104723-87105305			NM_018850	ABCB4	5244	SG0000000547	0.738095	0.0458333
cg02000606	8140763	ABCB4	7	ABCB4;ABCB4;ABCB4	NM_018850;NM_000443;NM_018849	chr7:87104723-87105305			NM_000443	ABCB4	5244	SG0000000547	0.738095	0.0458333
cg02000606	8140765	ABCB4	7	ABCB4;ABCB4;ABCB4	NM_018850;NM_000443;NM_018849	chr7:87104723-87105305			NM_000443	ABCB4	5244	SG0000000547	0.738095	0.0458333
cg02000606	8140763	ABCB4	7	ABCB4;ABCB4;ABCB4	NM_018850;NM_000443;NM_018849	chr7:87104723-87105305			NM_018849	ABCB4	5244	SG0000000547	0.738095	0.0458333
cg02000606	8140765	ABCB4	7	ABCB4;ABCB4;ABCB4	NM_018850;NM_000443;NM_018849	chr7:87104723-87105305			NM_018849	ABCB4	5244	SG0000000547	0.738095	0.0458333
cg15544235	8093708	HTT	4	HTT	NM_002111	chr4:3076186-3076558			NM_002111	HTT	3064	SG0000019738	0.738095	0.0458333
cg24091819	7959896	GPR133	12	GPR133	NM_198827	chr12:131488696-131488975			NM_198827	GPR133	283383	SG0000011145	0.738095	0.0458333
cg24091819	7959910	GPR133	12	GPR133	NM_198827	chr12:131488696-131488975			NM_198827	GPR133	283383	SG0000011145	0.738095	0.0458333
cg23429986	8024630	NFIC	19	NFIC;NFIC	NM_005597;NM_205843	chr19:3381525-3382275			NM_005597	NFIC	4782	SG0000014190	0.761905	0.036756
cg23429986	8024630	NFIC	19	NFIC;NFIC	NM_005597;NM_205843	chr19:3381525-3382275			NM_205843	NFIC	4782	SG0000014190	0.761905	0.036756
cg00822361	8091655	SSR3	3	SSR3	NM_007107	chr3:156272636-156273099			NM_007107	SSR3	6747	SG0000011485	0.761905	0.036756
cg00931375	7910896	RYR2	1	RYR2	NM_001035				NM_001035	RYR2	6262	SG0000019862	0.761905	0.036756
cg11322432	7929397	PLCE1	10	PLCE1;PLCE1	NM_016341;NM_001165979				NM_016341	PLCE1	51196	SG0000013819	0.761905	0.036756
cg11322432	7929397	PLCE1	10	PLCE1;PLCE1	NM_016341;NM_001165979				NM_001165979	PLCE1	51196	SG0000013819	0.761905	0.036756
cg18193094	8121234	GRIK2	6	GRIK2;GRIK2;GRIK2;GRIK2;GRIK2;GRIK2	NM_175768;NM_021956;NM_175768;NM_001166247;NM_021956;NM_001166247	chr6:101846766-101847135			NM_175768	GRIK2	2898	SG0000016441	0.761905	0.036756
cg18193094	8121234	GRIK2	6	GRIK2;GRIK2;GRIK2;GRIK2;GRIK2;GRIK2	NM_175768;NM_021956;NM_175768;NM_001166247;NM_021956;NM_001166247	chr6:101846766-101847135			NM_021956	GRIK2	2898	SG0000016441	0.761905	0.036756
cg18193094	8121234	GRIK2	6	GRIK2;GRIK2;GRIK2;GRIK2;GRIK2;GRIK2	NM_175768;NM_021956;NM_175768;NM_001166247;NM_021956;NM_001166247	chr6:101846766-101847135			NM_175768	GRIK2	2898	SG0000016441	0.761905	0.036756
cg18193094	8121234	GRIK2	6	GRIK2;GRIK2;GRIK2;GRIK2;GRIK2;GRIK2	NM_175768;NM_021956;NM_175768;NM_001166247;NM_021956;NM_001166247	chr6:101846766-101847135			NM_001166247	GRIK2	2898	SG0000016441	0.761905	0.036756
cg18193094	8121234	GRIK2	6	GRIK2;GRIK2;GRIK2;GRIK2;GRIK2;GRIK2	NM_175768;NM_021956;NM_175768;NM_001166247;NM_021956;NM_001166247	chr6:101846766-101847135			NM_021956	GRIK2	2898	SG0000016441	0.761905	0.036756
cg18193094	8121234	GRIK2	6	GRIK2;GRIK2;GRIK2;GRIK2;GRIK2;GRIK2	NM_175768;NM_021956;NM_175768;NM_001166247;NM_021956;NM_001166247	chr6:101846766-101847135			NM_001166247	GRIK2	2898	SG0000016441	0.761905	0.036756
cg16477879	8049660	ASB1	2	ASB1	NM_001040445	chr2:239344401-239344627	2:239347901-239348574	Promoter_Associated	NM_001040445	ASB1	51665	SG0000006580	0.761905	0.036756
cg14706107	7943290	SRSF8	11	SFRS2B;SFRS2B	NM_032102;NM_032102	chr11:94800243-94801117	11:94801608-94802065	Promoter_Associated	NM_032102	SRSF8	10929	SG0000018077	0.761905	0.036756
cg14706107	7943290	SRSF8	11	SFRS2B;SFRS2B	NM_032102;NM_032102	chr11:94800243-94801117	11:94801608-94802065	Promoter_Associated	NM_032102	SRSF8	10929	SG0000018077	0.761905	0.036756
cg05685643	8100224	TXK	4	TXK	NM_003328				NM_003328	TXK	7294	SG0000007496	0.761905	0.036756
cg25248094	8169794	SH2D1A	X	SH2D1A;SH2D1A;SH2D1A;SH2D1A	NM_002351;NM_001114937;NM_001114937;NM_002351		X:123480223-123480570	Unclassified_Cell_type_specific	NM_002351	SH2D1A	4068	SG0000018391	0.761905	0.036756
cg25248094	8169794	SH2D1A	X	SH2D1A;SH2D1A;SH2D1A;SH2D1A	NM_002351;NM_001114937;NM_001114937;NM_002351		X:123480223-123480570	Unclassified_Cell_type_specific	NM_001114937	SH2D1A	4068	SG0000018391	0.761905	0.036756
cg25248094	8169794	SH2D1A	X	SH2D1A;SH2D1A;SH2D1A;SH2D1A	NM_002351;NM_001114937;NM_001114937;NM_002351		X:123480223-123480570	Unclassified_Cell_type_specific	NM_001114937	SH2D1A	4068	SG0000018391	0.761905	0.036756
cg25248094	8169794	SH2D1A	X	SH2D1A;SH2D1A;SH2D1A;SH2D1A	NM_002351;NM_001114937;NM_001114937;NM_002351		X:123480223-123480570	Unclassified_Cell_type_specific	NM_002351	SH2D1A	4068	SG0000018391	0.761905	0.036756
cg07745166	8108650	PCDHA6	5	PCDHA6;PCDHA2;PCDHA1;PCDHA7;PCDHA1;PCDHA6;PCDHA5;PCDHA7;PCDHA3;PCDHA4	NM_031849;NM_018905;NM_031411;NM_031852;NM_018900;NM_018909;NM_018908;NM_018910;NM_018906;NM_018907	chr5:140214068-140214464			NM_031849	PCDHA6	56142	ENSG00000081842, ENSG00000239389, ENSG00000243232, ENSG00000248383, ENSG00000249158, ENSG00000250120, ENSG00000251664	0.761905	0.036756
cg07745166	8108650	PCDHA6	5	PCDHA6;PCDHA2;PCDHA1;PCDHA7;PCDHA1;PCDHA6;PCDHA5;PCDHA7;PCDHA3;PCDHA4	NM_031849;NM_018905;NM_031411;NM_031852;NM_018900;NM_018909;NM_018908;NM_018910;NM_018906;NM_018907	chr5:140214068-140214464			NM_018909	PCDHA6	56142	ENSG00000081842, ENSG00000239389, ENSG00000243232, ENSG00000248383, ENSG00000249158, ENSG00000250120, ENSG00000251664	0.761905	0.036756
cg05375333	7965707	ANKS1B	12	ANKS1B;ANKS1B;ANKS1B	NM_181670;NM_020140;NM_152788				NM_181670	ANKS1B	56899	SG0000018504	0.761905	0.036756
cg05375333	7965707	ANKS1B	12	ANKS1B;ANKS1B;ANKS1B	NM_181670;NM_020140;NM_152788				NM_020140	ANKS1B	56899	SG0000018504	0.761905	0.036756
cg05375333	7965707	ANKS1B	12	ANKS1B;ANKS1B;ANKS1B	NM_181670;NM_020140;NM_152788				NM_152788	ANKS1B	56899	SG0000018504	0.761905	0.036756
cg00393376	8138671	HNRNPA2B1	7	HNRNPA2B1;HNRNPA2B1	NM_031243;NM_002137	chr7:26239418-26242062	7:26237649-26237971	Promoter_Associated	NM_031243	HNRNPA2B1	3181	SG0000012256	0.761905	0.036756
cg00393376	8138671	HNRNPA2B1	7	HNRNPA2B1;HNRNPA2B1	NM_031243;NM_002137	chr7:26239418-26242062	7:26237649-26237971	Promoter_Associated	NM_002137	HNRNPA2B1	3181	SG0000012256	0.761905	0.036756
cg09792758	8174395	COL4A6	X	COL4A5;COL4A5;COL4A5;COL4A5;COL4A6;COL4A5;COL4A5	NM_033381;NM_033381;NM_000495;NM_033380;NM_001847;NM_033380;NM_000495				NM_001847	COL4A6	1288	SG0000019756	0.761905	0.036756
cg09565597	8052403	BCL11A	2	BCL11A;BCL11A;BCL11A	NM_022893;NM_138559;NM_018014				NM_022893	BCL11A	53335	SG0000011986	0.761905	0.036756
cg09565597	8052403	BCL11A	2	BCL11A;BCL11A;BCL11A	NM_022893;NM_138559;NM_018014				NM_138559	BCL11A	53335	SG0000011986	0.761905	0.036756
cg09565597	8052403	BCL11A	2	BCL11A;BCL11A;BCL11A	NM_022893;NM_138559;NM_018014				NM_018014	BCL11A	53335	SG0000011986	0.761905	0.036756
cg17134153	7921277	FCRL3	1	FCRL3	NM_052939				NM_052939	FCRL3	115352	SG0000016085	0.761905	0.036756
cg04155289	8141053	PON1	7	PON1	NM_000446	chr7:94953769-94953971	7:94953742-94954273	Unclassified_Cell_type_specific	NM_000446	PON1	5444	SG0000000542	0.761905	0.036756
cg18553223	8003785	RAP1GAP2	17	RAP1GAP2;RAP1GAP2	NM_001100398;NM_015085		17:2698973-2700118	Promoter_Associated	NM_001100398	RAP1GAP2	23108	SG0000013235	0.761905	0.036756
cg18553223	8003785	RAP1GAP2	17	RAP1GAP2;RAP1GAP2	NM_001100398;NM_015085		17:2698973-2700118	Promoter_Associated	NM_015085	RAP1GAP2	23108	SG0000013235	0.761905	0.036756
cg20328917	7965269	CEP290	12	TMTC3;CEP290	NM_181783;NM_025114	chr12:88535735-88536148	12:88535337-88536790	Promoter_Associated	NM_025114	CEP290	80184	SG0000019870	0.785714	0.0279266
cg18193094	8121232	GRIK2	6	GRIK2;GRIK2;GRIK2;GRIK2;GRIK2;GRIK2	NM_175768;NM_021956;NM_175768;NM_001166247;NM_021956;NM_001166247	chr6:101846766-101847135			NM_175768	GRIK2	2898	SG0000016441	0.785714	0.0279266
cg18193094	8121232	GRIK2	6	GRIK2;GRIK2;GRIK2;GRIK2;GRIK2;GRIK2	NM_175768;NM_021956;NM_175768;NM_001166247;NM_021956;NM_001166247	chr6:101846766-101847135			NM_021956	GRIK2	2898	SG0000016441	0.785714	0.0279266
cg18193094	8121232	GRIK2	6	GRIK2;GRIK2;GRIK2;GRIK2;GRIK2;GRIK2	NM_175768;NM_021956;NM_175768;NM_001166247;NM_021956;NM_001166247	chr6:101846766-101847135			NM_175768	GRIK2	2898	SG0000016441	0.785714	0.0279266
cg18193094	8121232	GRIK2	6	GRIK2;GRIK2;GRIK2;GRIK2;GRIK2;GRIK2	NM_175768;NM_021956;NM_175768;NM_001166247;NM_021956;NM_001166247	chr6:101846766-101847135			NM_001166247	GRIK2	2898	SG0000016441	0.785714	0.0279266
cg18193094	8121232	GRIK2	6	GRIK2;GRIK2;GRIK2;GRIK2;GRIK2;GRIK2	NM_175768;NM_021956;NM_175768;NM_001166247;NM_021956;NM_001166247	chr6:101846766-101847135			NM_021956	GRIK2	2898	SG0000016441	0.785714	0.0279266
cg18193094	8121232	GRIK2	6	GRIK2;GRIK2;GRIK2;GRIK2;GRIK2;GRIK2	NM_175768;NM_021956;NM_175768;NM_001166247;NM_021956;NM_001166247	chr6:101846766-101847135			NM_001166247	GRIK2	2898	SG0000016441	0.785714	0.0279266
cg24483081	7939592	SLC35C1	11	SLC35C1;SLC35C1;SLC35C1	NM_001145265;NM_018389;NM_001145266				NM_001145265	SLC35C1	55343	SG0000018183	0.785714	0.0279266
cg24483081	7939592	SLC35C1	11	SLC35C1;SLC35C1;SLC35C1	NM_001145265;NM_018389;NM_001145266				NM_018389	SLC35C1	55343	SG0000018183	0.785714	0.0279266
cg24483081	7939592	SLC35C1	11	SLC35C1;SLC35C1;SLC35C1	NM_001145265;NM_018389;NM_001145266				NM_001145266	SLC35C1	55343	SG0000018183	0.785714	0.0279266
ch.9.691424R	8161209	RNF38	9	RNF38;RNF38;RNF38;RNF38;RNF38	NM_194330;NM_194332;NM_022781;NM_194328;NM_194329				NM_194330	RNF38	152006	SG0000013707	0.785714	0.0279266
ch.9.691424R	8161209	RNF38	9	RNF38;RNF38;RNF38;RNF38;RNF38	NM_194330;NM_194332;NM_022781;NM_194328;NM_194329				NM_194332	RNF38	152006	SG0000013707	0.785714	0.0279266
ch.9.691424R	8161209	RNF38	9	RNF38;RNF38;RNF38;RNF38;RNF38	NM_194330;NM_194332;NM_022781;NM_194328;NM_194329				NM_022781	RNF38	152006	SG0000013707	0.785714	0.0279266
ch.9.691424R	8161209	RNF38	9	RNF38;RNF38;RNF38;RNF38;RNF38	NM_194330;NM_194332;NM_022781;NM_194328;NM_194329				NM_194328	RNF38	152006	SG0000013707	0.785714	0.0279266
ch.9.691424R	8161209	RNF38	9	RNF38;RNF38;RNF38;RNF38;RNF38	NM_194330;NM_194332;NM_022781;NM_194328;NM_194329				NM_194329	RNF38	152006	SG0000013707	0.785714	0.0279266
cg11133962	8083553	KCNAB1	3	KCNAB1;KCNAB1;KCNAB1	NM_003471;NM_172159;NM_172160		3:156201961-156202525	Unclassified	NM_003471	KCNAB1	7881	SG0000016928	0.785714	0.0279266
cg11133962	8083553	KCNAB1	3	KCNAB1;KCNAB1;KCNAB1	NM_003471;NM_172159;NM_172160		3:156201961-156202525	Unclassified	NM_172159	KCNAB1	7881	SG0000016928	0.785714	0.0279266
cg11133962	8083553	KCNAB1	3	KCNAB1;KCNAB1;KCNAB1	NM_003471;NM_172159;NM_172160		3:156201961-156202525	Unclassified	NM_172160	KCNAB1	7881	SG0000016928	0.785714	0.0279266
cg08263416	7975497	RGS6	14	RGS6	NM_004296				NM_004296	RGS6	9628	SG0000018273	0.785714	0.0279266
cg14528916	7907925	CACNA1E	1	CACNA1E	NM_000721		1:181716257-181716373	Unclassified_Cell_type_specific	NM_000721	CACNA1E	777	SG0000019821	0.785714	0.0279266
cg12659128	7917071	SLC44A5	1	SLC44A5;SLC44A5	NM_001130058;NM_152697	chr1:76080454-76080808			NM_001130058	SLC44A5	204962	SG0000013796	0.785714	0.0279266
cg12659128	7917071	SLC44A5	1	SLC44A5;SLC44A5	NM_001130058;NM_152697	chr1:76080454-76080808			NM_152697	SLC44A5	204962	SG0000013796	0.785714	0.0279266
cg17938867	7918256	GPSM2	1	GPSM2	NM_013296	chr1:109419544-109420038			NM_013296	GPSM2	29899	SG0000012195	0.785714	0.0279266
cg02492873	8050797	DNAJC27	2	DNAJC27	NM_016544	chr2:25194140-25195214			NM_016544	DNAJC27	51277	SG0000011513	0.785714	0.0279266
cg05375333	7965716	ANKS1B	12	ANKS1B;ANKS1B;ANKS1B	NM_181670;NM_020140;NM_152788				NM_181670	ANKS1B	56899	SG0000018504	0.785714	0.0279266
cg05375333	7965716	ANKS1B	12	ANKS1B;ANKS1B;ANKS1B	NM_181670;NM_020140;NM_152788				NM_020140	ANKS1B	56899	SG0000018504	0.785714	0.0279266
cg05375333	7965716	ANKS1B	12	ANKS1B;ANKS1B;ANKS1B	NM_181670;NM_020140;NM_152788				NM_152788	ANKS1B	56899	SG0000018504	0.785714	0.0279266
cg09792758	8174434	COL4A6	X	COL4A5;COL4A5;COL4A5;COL4A5;COL4A6;COL4A5;COL4A5	NM_033381;NM_033381;NM_000495;NM_033380;NM_001847;NM_033380;NM_000495				NM_001847	COL4A6	1288	SG0000019756	0.785714	0.0279266
cg08811259	8120373	BEND6	6	BEND6	NM_152731				NM_152731	BEND6	221336	SG0000015191	0.785714	0.0279266
cg13333265	7912322	CASZ1	1	CASZ1;CASZ1	NM_017766;NM_001079843	chr1:10714401-10714708	1:10714529-10714735	Unclassified_Cell_type_specific	NM_017766	CASZ1	54897	SG0000013094	0.785714	0.0279266
cg13333265	7912322	CASZ1	1	CASZ1;CASZ1	NM_017766;NM_001079843	chr1:10714401-10714708	1:10714529-10714735	Unclassified_Cell_type_specific	NM_001079843	CASZ1	54897	SG0000013094	0.785714	0.0279266
cg05779746	8060035	HDAC4	2	HDAC4	NM_006037				NM_006037	HDAC4	9759	SG0000006802	0.785714	0.0279266
cg00822361	8091653	SSR3	3	SSR3	NM_007107	chr3:156272636-156273099			NM_007107	SSR3	6747	SG0000011485	0.809524	0.0217758
cg11264635	8034911	SLC1A6	19	SLC1A6	NM_005071				NM_005071	SLC1A6	6511	SG0000010514	0.809524	0.0217758
cg12047536	8169706	MCTS1	X	MCTS1;MCTS1	NM_001137554;NM_014060		X:119737584-119738036	Promoter_Associated	NM_001137554	MCTS1	28985	SG0000023211	0.809524	0.0217758
cg12047536	8169706	MCTS1	X	MCTS1;MCTS1	NM_001137554;NM_014060		X:119737584-119738036	Promoter_Associated	NM_014060	MCTS1	28985	SG0000023211	0.809524	0.0217758
cg19333980	8064841	C20orf30	20	C20orf30;C20orf30;C20orf30;C20orf30	NM_001009925;NM_001009923;NM_001009924;NM_014145	chr20:5093360-5094145	20:5092976-5094518	Promoter_Associated	NM_001009925	C20orf30	29058	SG0000008906	0.809524	0.0217758
cg19333980	8064841	C20orf30	20	C20orf30;C20orf30;C20orf30;C20orf30	NM_001009925;NM_001009923;NM_001009924;NM_014145	chr20:5093360-5094145	20:5092976-5094518	Promoter_Associated	NM_001009923	C20orf30	29058	SG0000008906	0.809524	0.0217758
cg19333980	8064841	C20orf30	20	C20orf30;C20orf30;C20orf30;C20orf30	NM_001009925;NM_001009923;NM_001009924;NM_014145	chr20:5093360-5094145	20:5092976-5094518	Promoter_Associated	NM_001009924	C20orf30	29058	SG0000008906	0.809524	0.0217758
cg19333980	8064841	C20orf30	20	C20orf30;C20orf30;C20orf30;C20orf30	NM_001009925;NM_001009923;NM_001009924;NM_014145	chr20:5093360-5094145	20:5092976-5094518	Promoter_Associated	NM_014145	C20orf30	29058	SG0000008906	0.809524	0.0217758
cg05096467	8017091	TEX14	17	TEX14;TEX14	NM_198393;NM_031272				NM_198393	TEX14	56155	SG0000012110	0.809524	0.0217758
cg05096467	8017095	TEX14	17	TEX14;TEX14	NM_198393;NM_031272				NM_198393	TEX14	56155	SG0000012110	0.809524	0.0217758
cg05096467	8017091	TEX14	17	TEX14;TEX14	NM_198393;NM_031272				NM_031272	TEX14	56155	SG0000012110	0.809524	0.0217758
cg05096467	8017095	TEX14	17	TEX14;TEX14	NM_198393;NM_031272				NM_031272	TEX14	56155	SG0000012110	0.809524	0.0217758
cg27485646	8172051	SRPX	X	SRPX;SRPX;SRPX;SRPX	NM_001170752;NM_006307;NM_001170751;NM_001170750	chrX:38079691-38080150			NM_001170752	SRPX	8406	SG0000010195	0.809524	0.0217758
cg27485646	8172051	SRPX	X	SRPX;SRPX;SRPX;SRPX	NM_001170752;NM_006307;NM_001170751;NM_001170750	chrX:38079691-38080150			NM_006307	SRPX	8406	SG0000010195	0.809524	0.0217758
cg27485646	8172051	SRPX	X	SRPX;SRPX;SRPX;SRPX	NM_001170752;NM_006307;NM_001170751;NM_001170750	chrX:38079691-38080150			NM_001170751	SRPX	8406	SG0000010195	0.809524	0.0217758
cg27485646	8172051	SRPX	X	SRPX;SRPX;SRPX;SRPX	NM_001170752;NM_006307;NM_001170751;NM_001170750	chrX:38079691-38080150			NM_001170750	SRPX	8406	SG0000010195	0.809524	0.0217758
cg25666210	7964910	PTPRR	12	PTPRR;PTPRR;PTPRR	NM_130846;NM_002849;NM_130846				NM_130846	PTPRR	5801	SG0000015323	0.809524	0.0217758
cg25666210	7964910	PTPRR	12	PTPRR;PTPRR;PTPRR	NM_130846;NM_002849;NM_130846				NM_002849	PTPRR	5801	SG0000015323	0.809524	0.0217758
cg25666210	7964910	PTPRR	12	PTPRR;PTPRR;PTPRR	NM_130846;NM_002849;NM_130846				NM_130846	PTPRR	5801	SG0000015323	0.809524	0.0217758
cg08811259	8120374	BEND6	6	BEND6	NM_152731				NM_152731	BEND6	221336	SG0000015191	0.809524	0.0217758
cg05779746	8060052	HDAC4	2	HDAC4	NM_006037				NM_006037	HDAC4	9759	SG0000006802	0.809524	0.0217758
cg12654519	8097737	ARHGAP10	4	ARHGAP10	NM_024605				NM_024605	ARHGAP10	79658	SG0000007120	0.809524	0.0217758
cg15544235	8093702	HTT	4	HTT	NM_002111	chr4:3076186-3076558			NM_002111	HTT	3064	SG0000019738	0.809524	0.0217758
cg11322432	7929404	PLCE1	10	PLCE1;PLCE1	NM_016341;NM_001165979				NM_016341	PLCE1	51196	SG0000013819	0.833333	0.015377
cg11322432	7929405	PLCE1	10	PLCE1;PLCE1	NM_016341;NM_001165979				NM_016341	PLCE1	51196	SG0000013819	0.833333	0.015377
cg11322432	7929404	PLCE1	10	PLCE1;PLCE1	NM_016341;NM_001165979				NM_001165979	PLCE1	51196	SG0000013819	0.833333	0.015377
cg11322432	7929405	PLCE1	10	PLCE1;PLCE1	NM_016341;NM_001165979				NM_001165979	PLCE1	51196	SG0000013819	0.833333	0.015377
cg19307645	8151848	KIAA1429	8	KIAA1429;KIAA1429	NM_015496;NM_183009	chr8:95565657-95566011			NM_015496	KIAA1429	25962	SG0000016494	0.833333	0.015377
cg19307645	8151848	KIAA1429	8	KIAA1429;KIAA1429	NM_015496;NM_183009	chr8:95565657-95566011			NM_183009	KIAA1429	25962	SG0000016494	0.833333	0.015377
cg00397871	8132170	CCDC129	7	CCDC129	NM_194300				NM_194300	CCDC129	223075	SG0000018034	0.833333	0.015377
cg11109845	8137079	CUL1	7	CUL1	NM_003592	chr7:148395430-148397002			NM_003592	CUL1	8454	SG0000005513	0.833333	0.015377
cg04530015	8058730	ABCA12	2	ABCA12;ABCA12	NM_015657;NM_173076				NM_015657	ABCA12	26154	SG0000014445	0.833333	0.015377
cg04530015	8058730	ABCA12	2	ABCA12;ABCA12	NM_015657;NM_173076				NM_173076	ABCA12	26154	SG0000014445	0.833333	0.015377
cg08811259	8120367	BEND6	6	BEND6	NM_152731				NM_152731	BEND6	221336	SG0000015191	0.833333	0.015377
cg08811259	8120372	BEND6	6	BEND6	NM_152731				NM_152731	BEND6	221336	SG0000015191	0.833333	0.015377
cg17134153	7921297	FCRL3	1	FCRL3	NM_052939				NM_052939	FCRL3	115352	SG0000016085	0.833333	0.015377
cg10037905	7961904	ITPR2	12	ITPR2	NM_002223	chr12:26985453-26986304	12:26985967-26987842	Promoter_Associated	NM_002223	ITPR2	3709	SG0000012310	0.833333	0.015377
cg21694843	8166357	CNKSR2	X	CNKSR2;CNKSR2;CNKSR2;CNKSR2	NM_001168647;NM_001168649;NM_014927;NM_001168648	chrX:21391835-21393408			NM_001168647	CNKSR2	22866	SG0000014997	0.857143	0.0107143
cg21694843	8166357	CNKSR2	X	CNKSR2;CNKSR2;CNKSR2;CNKSR2	NM_001168647;NM_001168649;NM_014927;NM_001168648	chrX:21391835-21393408			NM_001168649	CNKSR2	22866	SG0000014997	0.857143	0.0107143
cg21694843	8166357	CNKSR2	X	CNKSR2;CNKSR2;CNKSR2;CNKSR2	NM_001168647;NM_001168649;NM_014927;NM_001168648	chrX:21391835-21393408			NM_014927	CNKSR2	22866	SG0000014997	0.857143	0.0107143
cg21694843	8166357	CNKSR2	X	CNKSR2;CNKSR2;CNKSR2;CNKSR2	NM_001168647;NM_001168649;NM_014927;NM_001168648	chrX:21391835-21393408			NM_001168648	CNKSR2	22866	SG0000014997	0.857143	0.0107143
cg18811318	8004949	SHISA6	17	SHISA6	NM_207386	chr17:11461071-11461437			NM_207386	SHISA6	388336	SG0000018880	0.857143	0.0107143
cg00039864	8116211	COL23A1	5	COL23A1	NM_173465	chr5:177952110-177952738			NM_173465	COL23A1	91522	SG0000005076	0.857143	0.0107143
cg06837675	7942112	TPCN2	11	TPCN2	NM_139075	chr11:68849897-68850551			NM_139075	TPCN2	219931	SG0000016234	0.857143	0.0107143
cg11743000	7916761	JAK1	1	JAK1	NM_002227				NM_002227	JAK1	3716	SG0000016243	0.857143	0.0107143
cg06777902	7931292	FANK1	10	FANK1	NM_145235				NM_145235	FANK1	92565	SG0000020378	0.857143	0.0107143
cg00309313	8080593	CACNA2D3	3	CACNA2D3	NM_018398				NM_018398	CACNA2D3	55799	SG0000015744	0.857143	0.0107143
cg00822361	8091649	SSR3	3	SSR3	NM_007107	chr3:156272636-156273099			NM_007107	SSR3	6747	SG0000011485	0.880952	0.00724206
cg21613620	7969686	MBNL2	13	MBNL2;MBNL2	NM_144778;NM_207304				NM_144778	MBNL2	10150	SG0000013979	0.880952	0.00724206
cg21613620	7969686	MBNL2	13	MBNL2;MBNL2	NM_144778;NM_207304				NM_207304	MBNL2	10150	SG0000013979	0.880952	0.00724206
cg02022384	8014289	MMP28	17	MMP28	NM_024302	chr17:34097100-34097399			NM_024302	MMP28	79148	SG0000012927	0.880952	0.00724206
cg20741474	8078946	MYRIP	3	MYRIP	NM_015460	chr3:39851025-39851820			NM_015460	MYRIP	25924	SG0000017001	0.880952	0.00724206
cg19539986	7978580	SNX6	14	SNX6;SNX6	NM_021249;NM_152233				NM_021249	SNX6	58533	SG0000012951	0.880952	0.00724206
cg19539986	7978580	SNX6	14	SNX6;SNX6	NM_021249;NM_152233				NM_152233	SNX6	58533	SG0000012951	0.880952	0.00724206
cg08263416	7975493	RGS6	14	RGS6	NM_004296				NM_004296	RGS6	9628	SG0000018273	0.880952	0.00724206
cg04135498	8081964	STXBP5L	3	STXBP5L	NM_014980	chr3:120626880-120627579			NM_014980	STXBP5L	9515	SG0000014508	0.880952	0.00724206
cg25132230	7908563	PTPRC	1	PTPRC;PTPRC;PTPRC;PTPRC	NM_080921;NM_080923;NM_080922;NM_002838				NM_080921	PTPRC	5788	SG0000008123	0.880952	0.00724206
cg25132230	7908563	PTPRC	1	PTPRC;PTPRC;PTPRC;PTPRC	NM_080921;NM_080923;NM_080922;NM_002838				NM_080923	PTPRC	5788	SG0000008123	0.880952	0.00724206
cg25132230	7908563	PTPRC	1	PTPRC;PTPRC;PTPRC;PTPRC	NM_080921;NM_080923;NM_080922;NM_002838				NM_002838	PTPRC	5788	SG0000008123	0.880952	0.00724206
cg12056138	7984741	C15orf60	15	C15orf60	NM_001042367	chr15:73735322-73735609			NM_001042367	C15orf60	283677	SG0000018332	0.880952	0.00724206
cg04372536	8049759	SNED1	2	SNED1	NM_001080437	chr2:241989164-241989461			NM_001080437	SNED1	25992	SG0000016280	0.880952	0.00724206
cg00931375	7910815	RYR2	1	RYR2	NM_001035				NM_001035	RYR2	6262	SG0000019862	0.904762	0.00456349
cg15056128	8015055	KRT222	17	KRT222	NM_152349				NM_152349	KRT222	125113	SG0000021342	0.904762	0.00456349
cg13334277	8121070	SPACA1	6	SPACA1	NM_030960	chr6:88757292-88757879			NM_030960	SPACA1	81833	SG0000011843	0.904762	0.00456349
cg14528916	7907946	CACNA1E	1	CACNA1E	NM_000721		1:181716257-181716373	Unclassified_Cell_type_specific	NM_000721	CACNA1E	777	SG0000019821	0.904762	0.00456349
cg11407989	8140517	MAGI2	7	RPL13AP17;MAGI2	NR_003680;NM_012301				NM_012301	MAGI2	9863	SG0000018739	0.904762	0.00456349
cg12742739	8176169	GAB3	X	GAB3;GAB3	NM_001081573;NM_080612				NM_001081573	GAB3	139716	SG0000016021	0.904762	0.00456349
cg12742739	8176169	GAB3	X	GAB3;GAB3	NM_001081573;NM_080612				NM_080612	GAB3	139716	SG0000016021	0.904762	0.00456349
cg09565597	8052409	BCL11A	2	BCL11A;BCL11A;BCL11A	NM_022893;NM_138559;NM_018014				NM_022893	BCL11A	53335	SG0000011986	0.904762	0.00456349
cg09565597	8052409	BCL11A	2	BCL11A;BCL11A;BCL11A	NM_022893;NM_138559;NM_018014				NM_138559	BCL11A	53335	SG0000011986	0.904762	0.00456349
cg09565597	8052409	BCL11A	2	BCL11A;BCL11A;BCL11A	NM_022893;NM_138559;NM_018014				NM_018014	BCL11A	53335	SG0000011986	0.904762	0.00456349
cg04372536	8049780	SNED1	2	SNED1	NM_001080437	chr2:241989164-241989461			NM_001080437	SNED1	25992	SG0000016280	0.904762	0.00456349
cg16983588	7952724	PRDM10	11	PRDM10;PRDM10;PRDM10;PRDM10	NM_199438;NM_199437;NM_020228;NM_199439		11:129792664-129794037	Unclassified	NM_199438	PRDM10	56980	SG0000017032	0.928571	0.00223214
cg16983588	7952724	PRDM10	11	PRDM10;PRDM10;PRDM10;PRDM10	NM_199438;NM_199437;NM_020228;NM_199439		11:129792664-129794037	Unclassified	NM_199437	PRDM10	56980	SG0000017032	0.928571	0.00223214
cg16983588	7952724	PRDM10	11	PRDM10;PRDM10;PRDM10;PRDM10	NM_199438;NM_199437;NM_020228;NM_199439		11:129792664-129794037	Unclassified	NM_020228	PRDM10	56980	SG0000017032	0.928571	0.00223214
cg16983588	7952724	PRDM10	11	PRDM10;PRDM10;PRDM10;PRDM10	NM_199438;NM_199437;NM_020228;NM_199439		11:129792664-129794037	Unclassified	NM_199439	PRDM10	56980	SG0000017032	0.928571	0.00223214
cg27485646	8172046	SRPX	X	SRPX;SRPX;SRPX;SRPX	NM_001170752;NM_006307;NM_001170751;NM_001170750	chrX:38079691-38080150			NM_001170752	SRPX	8406	SG0000010195	0.928571	0.00223214
cg27485646	8172046	SRPX	X	SRPX;SRPX;SRPX;SRPX	NM_001170752;NM_006307;NM_001170751;NM_001170750	chrX:38079691-38080150			NM_006307	SRPX	8406	SG0000010195	0.928571	0.00223214
cg27485646	8172046	SRPX	X	SRPX;SRPX;SRPX;SRPX	NM_001170752;NM_006307;NM_001170751;NM_001170750	chrX:38079691-38080150			NM_001170751	SRPX	8406	SG0000010195	0.928571	0.00223214
cg27485646	8172046	SRPX	X	SRPX;SRPX;SRPX;SRPX	NM_001170752;NM_006307;NM_001170751;NM_001170750	chrX:38079691-38080150			NM_001170750	SRPX	8406	SG0000010195	0.928571	0.00223214

## Sheet: E2_positive rho_Loss
Supp Table 11d. Loci with strong Positive association (by rho) in changes in DNA methylation (in Loss of methylation) with changes in gene expression in normal (NUP) in E2 vs vehicle.
HM450K.ID	Affy_ID	Symbol	CHR	UCSC_RefGene_Name	UCSC_RefGene_Accession	UCSC_CpG_Islands_Name	Regulatory_Feature_Name	Regulatory_Feature_Group	Affy_Refseq	Affy_Symbol.1	Affy_Entrez	Affy_Ensembl	Rho	P-val
cg00082656	8142038	SRPK2	7	SRPK2	NM_182692	chr7:104941752-104941978			NM_182692	SRPK2	6733	SG0000013525	0.904762	0.00456349
cg00172225	7931191	BUB3	10	BUB3;BUB3	NM_004725;NM_001007793	chr10:124913631-124914726	10:124912488-124912808	Unclassified_Cell_type_specific	NM_004725	BUB3	9184	SG0000015447	0.857143	0.0107143
cg00172225	7931191	BUB3	10	BUB3;BUB3	NM_004725;NM_001007793	chr10:124913631-124914726	10:124912488-124912808	Unclassified_Cell_type_specific	NM_001007793	BUB3	9184	SG0000015447	0.857143	0.0107143
cg00187244	8073374	EP300	22	EP300	NM_001429	chr22:41487261-41489159			NM_001429	EP300	2033	SG0000010039	0.821429	0.034127
cg00258633	8096167	ARHGAP24	4	ARHGAP24;ARHGAP24	NM_001025616;NM_001042669				NM_001025616	ARHGAP24	83478	SG0000013863	0.761905	0.036756
cg00258633	8096167	ARHGAP24	4	ARHGAP24;ARHGAP24	NM_001025616;NM_001042669				NM_001042669	ARHGAP24	83478	SG0000013863	0.761905	0.036756
cg00258633	8096170	ARHGAP24	4	ARHGAP24;ARHGAP24	NM_001025616;NM_001042669				NM_001025616	ARHGAP24	83478	SG0000013863	0.761905	0.036756
cg00258633	8096170	ARHGAP24	4	ARHGAP24;ARHGAP24	NM_001025616;NM_001042669				NM_001042669	ARHGAP24	83478	SG0000013863	0.761905	0.036756
cg00258633	8096175	ARHGAP24	4	ARHGAP24;ARHGAP24	NM_001025616;NM_001042669				NM_001025616	ARHGAP24	83478	SG0000013863	0.761905	0.036756
cg00258633	8096175	ARHGAP24	4	ARHGAP24;ARHGAP24	NM_001025616;NM_001042669				NM_001042669	ARHGAP24	83478	SG0000013863	0.761905	0.036756
cg00595828	8102919	TBC1D9	4	TBC1D9	NM_015130				NM_015130	TBC1D9	23158	SG0000010943	0.785714	0.0279266
cg00595828	8102921	TBC1D9	4	TBC1D9	NM_015130				NM_015130	TBC1D9	23158	SG0000010943	0.809524	0.0217758
cg00595828	8102923	TBC1D9	4	TBC1D9	NM_015130				NM_015130	TBC1D9	23158	SG0000010943	0.833333	0.015377
cg00887295	7970784	FLT1	13	FLT1;FLT1;FLT1;FLT1	NM_001159920;NM_001160030;NM_002019;NM_001160031				NM_001159920	FLT1	2321	SG0000010275	0.785714	0.0279266
cg00887295	7970785	FLT1	13	FLT1;FLT1;FLT1;FLT1	NM_001159920;NM_001160030;NM_002019;NM_001160031				NM_001159920	FLT1	2321	SG0000010275	0.833333	0.015377
cg00887295	7970791	FLT1	13	FLT1;FLT1;FLT1;FLT1	NM_001159920;NM_001160030;NM_002019;NM_001160031				NM_001159920	FLT1	2321	SG0000010275	0.928571	0.00223214
cg00949635	8102008	MANBA	4	MANBA	NM_005908				NM_005908	MANBA	4126	SG0000010932	0.761905	0.036756
cg00949635	8102010	MANBA	4	MANBA	NM_005908				NM_005908	MANBA	4126	SG0000010932	0.785714	0.0279266
cg00949635	8102014	MANBA	4	MANBA	NM_005908				NM_005908	MANBA	4126	SG0000010932	0.761905	0.036756
cg00962903	8091974	MECOM	3	MECOM;MECOM;MECOM;MECOM;MECOM;MECOM	NM_001163999;NM_004991;NM_001105077;NM_001164000;NM_001105078;NM_005241	chr3:168864030-168864449			NM_005241	MECOM	2122	SG0000008527	0.880952	0.00724206
cg00962903	8091975	MECOM	3	MECOM;MECOM;MECOM;MECOM;MECOM;MECOM	NM_001163999;NM_004991;NM_001105077;NM_001164000;NM_001105078;NM_005241	chr3:168864030-168864449			NM_001163999	MECOM	2122	SG0000008527	0.785714	0.0279266
cg01035804	7988008	UBR1	15	UBR1	NM_174916				NM_174916	UBR1	197131	SG0000015945	0.785714	0.0279266
cg01035804	7988027	UBR1	15	UBR1	NM_174916				NM_174916	UBR1	197131	SG0000015945	0.809524	0.0217758
cg01202731	8044098	TMEM182	2	TMEM182	NM_144632				NM_144632	TMEM182	130827	SG0000017041	0.738095	0.0458333
cg01476044	8136667	MGAM	7	MGAM	NM_004668				NM_004668	MGAM	8972	SG0000017908	0.785714	0.0279266
cg01584797	8102823	ELF2	4	ELF2	NM_201999				NM_201999	ELF2	1998	SG0000010938	0.738095	0.0458333
cg01844274	8130233	SYNE1	6	SYNE1;SYNE1	NM_182961;NM_033071				NM_182961	SYNE1	23345	SG0000013101	0.761905	0.036756
cg01844274	8130233	SYNE1	6	SYNE1;SYNE1	NM_182961;NM_033071				NM_033071	SYNE1	23345	SG0000013101	0.761905	0.036756
cg01844274	8130240	SYNE1	6	SYNE1;SYNE1	NM_182961;NM_033071				NM_182961	SYNE1	23345	SG0000013101	0.738095	0.0458333
cg01844274	8130240	SYNE1	6	SYNE1;SYNE1	NM_182961;NM_033071				NM_033071	SYNE1	23345	SG0000013101	0.738095	0.0458333
cg01844274	8130334	SYNE1	6	SYNE1;SYNE1	NM_182961;NM_033071				NM_182961	SYNE1	23345	SG0000013101	0.761905	0.036756
cg01844274	8130334	SYNE1	6	SYNE1;SYNE1	NM_182961;NM_033071				NM_033071	SYNE1	23345	SG0000013101	0.761905	0.036756
cg01844274	8130345	SYNE1	6	SYNE1;SYNE1	NM_182961;NM_033071				NM_182961	SYNE1	23345	SG0000013101	0.833333	0.015377
cg01844274	8130345	SYNE1	6	SYNE1;SYNE1	NM_182961;NM_033071				NM_033071	SYNE1	23345	SG0000013101	0.833333	0.015377
cg01893571	8041520	FAM82A1	2	FAM82A1	NM_144713				NM_144713	FAM82A1	151393	SG0000011584	0.809524	0.0217758
cg01961092	8101475	HELQ	4	HELQ	NM_133636	chr4:84376666-84377237			NM_133636	HELQ	113510	SG0000016331	0.738095	0.0458333
cg02042904	7954816	LRRK2	12	LRRK2	NM_198578				NM_198578	LRRK2	120892	SG0000018890	0.738095	0.0458333
cg02262873	7933688	PCDH15	10	PCDH15;PCDH15;PCDH15;PCDH15;PCDH15;PCDH15;PCDH15;PCDH15;PCDH15;PCDH15;PCDH15;PCDH15	NM_001142768;NM_001142764;NM_001142771;NM_033056;NM_001142763;NM_001142773;NM_001142765;NM_001142772;NM_001142769;NM_001142766;NM_001142770;NM_001142767		10:55651320-55652232	Unclassified_Cell_type_specific	NM_001142767	PCDH15	65217	SG0000015027	0.738095	0.0458333
cg02315619	8080819	PTPRG	3	PTPRG	NM_002841				NM_002841	PTPRG	5793	SG0000014472	0.785714	0.0279266
cg02315619	8080821	PTPRG	3	PTPRG	NM_002841				NM_002841	PTPRG	5793	SG0000014472	0.738095	0.0458333
cg02315619	8080839	PTPRG	3	PTPRG	NM_002841				NM_002841	PTPRG	5793	SG0000014472	0.785714	0.0279266
cg02465741	8052240	C2orf63	2	C2orf63;C2orf63	NM_152385;NM_001135598	chr2:55450616-55450931			NM_152385	C2orf63	130162	SG0000016299	0.904762	0.00456349
cg02465741	8052240	C2orf63	2	C2orf63;C2orf63	NM_152385;NM_001135598	chr2:55450616-55450931			NM_001135598	C2orf63	130162	SG0000016299	0.904762	0.00456349
cg02508251	8055928	PRPF40A	2	PRPF40A	NM_017892				NM_017892	PRPF40A	55660	SG0000019650	0.738095	0.0458333
cg02508251	8055938	PRPF40A	2	PRPF40A	NM_017892				NM_017892	PRPF40A	55660	SG0000019650	0.738095	0.0458333
cg02515553	8106338	SV2C	5	SV2C	NM_014979	chr5:75469968-75470173			NM_014979	SV2C	22987	SG0000012201	0.738095	0.0458333
cg02529909	8106360	IQGAP2	5	F2RL2;IQGAP2	NM_004101;NM_006633				NM_006633	IQGAP2	10788	SG0000014570	0.738095	0.0458333
cg02529909	8106364	IQGAP2	5	F2RL2;IQGAP2	NM_004101;NM_006633				NM_006633	IQGAP2	10788	SG0000014570	0.785714	0.0279266
cg02529909	8106373	IQGAP2	5	F2RL2;IQGAP2	NM_004101;NM_006633				NM_006633	IQGAP2	10788	SG0000014570	0.809524	0.0217758
cg02529909	8106374	IQGAP2	5	F2RL2;IQGAP2	NM_004101;NM_006633				NM_006633	IQGAP2	10788	SG0000014570	0.738095	0.0458333
cg02529909	8106375	IQGAP2	5	F2RL2;IQGAP2	NM_004101;NM_006633				NM_006633	IQGAP2	10788	SG0000014570	0.904762	0.00456349
cg02529909	8112736	F2RL2	5	F2RL2;IQGAP2	NM_004101;NM_006633				NM_004101	F2RL2	2151	SG0000016422	0.738095	0.0458333
cg02579477	7921927	RGS5	1	RGS5	NM_003617				NM_003617	RGS5	8490	SG0000014324	0.785714	0.0279266
cg02629615	8171946	DMD	X	DMD;DMD;DMD;DMD;DMD;DMD	NM_004010;NM_004010;NM_000109;NM_004009;NM_004006;NM_004009				NM_004010	DMD	1756	SG0000019894	0.880952	0.00724206
cg02782292	8097603	SMARCA5	4	SMARCA5	NM_003601	chr4:144434249-144435343			NM_003601	SMARCA5	8467	SG0000015314	0.904762	0.00456349
cg03075791	8044893	EPB41L5	2	EPB41L5	NM_020909	chr2:120770397-120771151			NM_020909	EPB41L5	57669	SG0000011510	0.738095	0.0458333
cg03201166	8085799	THRB	3	THRB;THRB;THRB	NM_000461;NM_001128176;NM_001128177				NM_000461	THRB	7068	SG0000015109	0.761905	0.036756
cg03201166	8085799	THRB	3	THRB;THRB;THRB	NM_000461;NM_001128176;NM_001128177				NM_001128176	THRB	7068	SG0000015109	0.761905	0.036756
cg03201166	8085799	THRB	3	THRB;THRB;THRB	NM_000461;NM_001128176;NM_001128177				NM_001128177	THRB	7068	SG0000015109	0.761905	0.036756
cg03201166	8085803	THRB	3	THRB;THRB;THRB	NM_000461;NM_001128176;NM_001128177				NM_000461	THRB	7068	SG0000015109	0.738095	0.0458333
cg03201166	8085803	THRB	3	THRB;THRB;THRB	NM_000461;NM_001128176;NM_001128177				NM_001128176	THRB	7068	SG0000015109	0.738095	0.0458333
cg03201166	8085803	THRB	3	THRB;THRB;THRB	NM_000461;NM_001128176;NM_001128177				NM_001128177	THRB	7068	SG0000015109	0.738095	0.0458333
cg03201166	8085807	THRB	3	THRB;THRB;THRB	NM_000461;NM_001128176;NM_001128177				NM_000461	THRB	7068	SG0000015109	0.928571	0.00223214
cg03201166	8085807	THRB	3	THRB;THRB;THRB	NM_000461;NM_001128176;NM_001128177				NM_001128176	THRB	7068	SG0000015109	0.928571	0.00223214
cg03201166	8085807	THRB	3	THRB;THRB;THRB	NM_000461;NM_001128176;NM_001128177				NM_001128177	THRB	7068	SG0000015109	0.928571	0.00223214
cg03263514	8071235	2015-09-05	22	GP1BB;SEPT5	NM_000407;NM_002688	chr22:19709081-19712106	22:19710746-19712450	Unclassified_Cell_type_specific	NM_002688	2015-09-05	5413	SG0000018470	0.738095	0.0458333
cg03291996	8084008	KCNMB2	3	KCNMB2;KCNMB2	NM_005832;NM_181361				NM_005832	KCNMB2	10242	SG0000019758	0.738095	0.0458333
cg03291996	8084008	KCNMB2	3	KCNMB2;KCNMB2	NM_005832;NM_181361				NM_181361	KCNMB2	10242	SG0000019758	0.738095	0.0458333
cg03291996	8084009	KCNMB2	3	KCNMB2;KCNMB2	NM_005832;NM_181361				NM_005832	KCNMB2	10242	SG0000019758	0.738095	0.0458333
cg03291996	8084009	KCNMB2	3	KCNMB2;KCNMB2	NM_005832;NM_181361				NM_181361	KCNMB2	10242	SG0000019758	0.738095	0.0458333
cg03291996	8084011	KCNMB2	3	KCNMB2;KCNMB2	NM_005832;NM_181361				NM_005832	KCNMB2	10242	SG0000019758	0.761905	0.036756
cg03291996	8084011	KCNMB2	3	KCNMB2;KCNMB2	NM_005832;NM_181361				NM_181361	KCNMB2	10242	SG0000019758	0.761905	0.036756
cg03487966	8174208	NXF3	X	NXF3	NM_022052				NM_022052	NXF3	56000	SG0000014720	0.880952	0.00724206
cg03487966	8174221	NXF3	X	NXF3	NM_022052				NM_022052	NXF3	56000	SG0000014720	0.785714	0.0279266
cg03504834	8135557	FOXP2	7	FOXP2;FOXP2;FOXP2	NM_148898;NM_148899;NM_014491				NM_148898	FOXP2	93986	SG0000012857	0.809524	0.0217758
cg03504834	8135557	FOXP2	7	FOXP2;FOXP2;FOXP2	NM_148898;NM_148899;NM_014491				NM_148899	FOXP2	93986	SG0000012857	0.809524	0.0217758
cg03504834	8135557	FOXP2	7	FOXP2;FOXP2;FOXP2	NM_148898;NM_148899;NM_014491				NM_014491	FOXP2	93986	SG0000012857	0.809524	0.0217758
cg03737629	7902490	FAM73A	1	FAM73A	NM_198549				NM_198549	FAM73A	374986	SG0000018048	0.928571	0.00223214
cg03929575	7962070	TMTC1	12	TMTC1	NM_175861				NM_175861	TMTC1	83857	SG0000013368	0.761905	0.036756
cg03952109	8113085	FAM172A	5	FAM172A;FAM172A;FAM172A;FAM172A	NR_028080;NM_001163418;NM_001163417;NM_032042				NR_028080	FAM172A	83989	SG0000011339	0.857143	0.0107143
cg03952109	8113085	FAM172A	5	FAM172A;FAM172A;FAM172A;FAM172A	NR_028080;NM_001163418;NM_001163417;NM_032042				NM_001163418	FAM172A	83989	SG0000011339	0.857143	0.0107143
cg03952109	8113085	FAM172A	5	FAM172A;FAM172A;FAM172A;FAM172A	NR_028080;NM_001163418;NM_001163417;NM_032042				NM_001163417	FAM172A	83989	SG0000011339	0.857143	0.0107143
cg03952109	8113085	FAM172A	5	FAM172A;FAM172A;FAM172A;FAM172A	NR_028080;NM_001163418;NM_001163417;NM_032042				NM_032042	FAM172A	83989	SG0000011339	0.857143	0.0107143
cg04091555	8095920	FRAS1	4	FRAS1	NM_025074				NM_025074	FRAS1	80144	SG0000013875	0.809524	0.0217758
cg04133673	8055512	LRP1B	2	LRP1B	NM_018557	chr2:142887724-142888553			NM_018557	LRP1B	53353	SG0000016870	0.857143	0.0107143
cg04133673	8055546	LRP1B	2	LRP1B	NM_018557	chr2:142887724-142888553			NM_018557	LRP1B	53353	SG0000016870	0.809524	0.0217758
cg04133673	8055557	LRP1B	2	LRP1B	NM_018557	chr2:142887724-142888553			NM_018557	LRP1B	53353	SG0000016870	0.761905	0.036756
cg04133673	8055589	LRP1B	2	LRP1B	NM_018557	chr2:142887724-142888553			NM_018557	LRP1B	53353	SG0000016870	0.928571	0.00223214
cg04214459	7908568	PTPRC	1	PTPRC;PTPRC;PTPRC;PTPRC	NM_080922;NM_002838;NM_080923;NM_080921				NM_002838	PTPRC	5788	SG0000008123	0.880952	0.00724206
cg04214459	7908568	PTPRC	1	PTPRC;PTPRC;PTPRC;PTPRC	NM_080922;NM_002838;NM_080923;NM_080921				NM_080923	PTPRC	5788	SG0000008123	0.880952	0.00724206
cg04214459	7908568	PTPRC	1	PTPRC;PTPRC;PTPRC;PTPRC	NM_080922;NM_002838;NM_080923;NM_080921				NM_080921	PTPRC	5788	SG0000008123	0.880952	0.00724206
cg04468128	7969669	HS6ST3	13	HS6ST3	NM_153456				NM_153456	HS6ST3	266722	SG0000018535	0.785714	0.0279266
cg04474209	7988899	MYO5C	15	MYO5C;GNB5	NM_018728;NM_016194				NM_018728	MYO5C	55930	SG0000012883	0.928571	0.00223214
cg04545516	8062941	SEMG1	20	SEMG1	NM_003007				NM_003007	SEMG1	6406	SG0000012423	0.785714	0.0279266
cg04779297	8166253	REPS2	X	REPS2;REPS2;REPS2;REPS2	NM_001080975;NM_004726;NM_001080975;NM_004726	chrX:16964603-16965472	X:16964251-16965669	Unclassified	NM_001080975	REPS2	9185	SG0000016989	0.761905	0.036756
cg04779297	8166255	REPS2	X	REPS2;REPS2;REPS2;REPS2	NM_001080975;NM_004726;NM_001080975;NM_004726	chrX:16964603-16965472	X:16964251-16965669	Unclassified	NM_001080975	REPS2	9185	SG0000016989	0.809524	0.0217758
cg04779297	8166260	REPS2	X	REPS2;REPS2;REPS2;REPS2	NM_001080975;NM_004726;NM_001080975;NM_004726	chrX:16964603-16965472	X:16964251-16965669	Unclassified	NM_004726	REPS2	9185	SG0000016989	0.857143	0.0107143
cg04880992	7902174	MIER1	1	MIER1;MIER1;MIER1;MIER1;MIER1;MIER1;MIER1;MIER1;MIER1;MIER1	NM_001077704;NM_001146111;NM_001077703;NM_001077700;NM_001146110;NM_001077702;NM_001146113;NM_001146112;NM_001077701;NM_020948				NM_001077704	MIER1	57708	SG0000019816	0.833333	0.015377
cg05140624	8122009	LAMA2	6	LAMA2;LAMA2	NM_001079823;NM_000426	chr6:129251113-129251319			NM_000426	LAMA2	3908	SG0000019656	0.738095	0.0458333
cg05188150	8021690	CCDC102B	18	TMX3;CCDC102B	NM_019022;NM_001093729	chr18:66381934-66382575			NM_001093729	CCDC102B	79839	SG0000015063	0.738095	0.0458333
cg05209768	8056324	FIGN	2	FIGN	NM_018086				NM_018086	FIGN	55137	SG0000018226	0.833333	0.015377
cg05209768	8056326	FIGN	2	FIGN	NM_018086				NM_018086	FIGN	55137	SG0000018226	0.857143	0.0107143
cg05335107	8044275	RANBP2	2	RANBP2	NM_006267	chr2:109402907-109403566			NM_006267	RANBP2	5903	SG0000015320	0.761905	0.036756
cg05335107	8044277	RANBP2	2	RANBP2	NM_006267	chr2:109402907-109403566			NM_006267	RANBP2	5903	SG0000015320	0.761905	0.036756
cg05335107	8054561	RANBP2	2	RANBP2	NM_006267	chr2:109402907-109403566			NM_006267	RANBP2	5903	SG0000015320	0.785714	0.0279266
cg05466223	7946831	PIK3C2A	11	PIK3C2A	NM_002645				NM_002645	PIK3C2A	5286	SG0000001140	0.785714	0.0279266
cg05466223	7946837	PIK3C2A	11	PIK3C2A	NM_002645				NM_002645	PIK3C2A	5286	SG0000001140	0.761905	0.036756
cg05466223	7946838	PIK3C2A	11	PIK3C2A	NM_002645				NM_002645	PIK3C2A	5286	SG0000001140	0.904762	0.00456349
cg05648002	8105345	GZMA	5	GZMA	NM_006144				NM_006144	GZMA	3001	SG0000014564	0.833333	0.015377
cg05648002	8105347	GZMA	5	GZMA	NM_006144				NM_006144	GZMA	3001	SG0000014564	0.880952	0.00724206
cg06018711	8143649	TPK1	7	TPK1;TPK1	NM_022445;NM_001042482				NM_022445	TPK1	27010	SG0000019651	0.738095	0.0458333
cg06018711	8143649	TPK1	7	TPK1;TPK1	NM_022445;NM_001042482				NM_001042482	TPK1	27010	SG0000019651	0.738095	0.0458333
cg06018711	8143656	TPK1	7	TPK1;TPK1	NM_022445;NM_001042482				NM_022445	TPK1	27010	SG0000019651	0.738095	0.0458333
cg06018711	8143656	TPK1	7	TPK1;TPK1	NM_022445;NM_001042482				NM_001042482	TPK1	27010	SG0000019651	0.738095	0.0458333
cg06163411	8142904	ZC3HC1	7	ZC3HC1	NM_016478	chr7:129690960-129691326	7:129690558-129691560	Promoter_Associated	NM_016478	ZC3HC1	51530	SG0000009173	0.833333	0.015377
cg06293745	8140788	ABCB1	7	RUNDC3B;ABCB1;RUNDC3B;RUNDC3B	NM_001134406;NM_000927;NM_001134405;NM_138290				NM_000927	ABCB1	5243	SG0000008556	0.785714	0.0279266
cg06448603	8111388	ADAMTS12	5	ADAMTS12	NM_030955				NM_030955	ADAMTS12	81792	SG0000015138	0.761905	0.036756
cg06708888	7954257	PLEKHA5	12	PLEKHA5;PLEKHA5	NM_019012;NR_026568				NM_019012	PLEKHA5	54477	SG0000005212	0.761905	0.036756
cg06708888	7954258	PLEKHA5	12	PLEKHA5;PLEKHA5	NM_019012;NR_026568				NM_019012	PLEKHA5	54477	SG0000005212	0.742528	0.034855
cg06708888	7954274	PLEKHA5	12	PLEKHA5;PLEKHA5	NM_019012;NR_026568				NM_019012	PLEKHA5	54477	SG0000005212	0.738095	0.0458333
cg06708888	7954276	PLEKHA5	12	PLEKHA5;PLEKHA5	NM_019012;NR_026568				NM_019012	PLEKHA5	54477	SG0000005212	0.761905	0.036756
cg06856891	8100985	CXCL3	4	CXCL3	NM_002090	chr4:74903953-74904589			NM_002090	CXCL3	2921	SG0000016373	0.761905	0.036756
cg06891455	7961869	KRAS	12	KRAS;KRAS	NM_004985;NM_033360				NM_004985	KRAS	3845	SG0000013370	0.833333	0.015377
cg06891455	7961869	KRAS	12	KRAS;KRAS	NM_004985;NM_033360				NM_033360	KRAS	3845	SG0000013370	0.833333	0.015377
cg07007122	8151691	MMP16	8	MMP16;MMP16	NM_005941;NM_022564				NM_005941	MMP16	4325	SG0000015610	0.857143	0.0107143
cg07007122	8151691	MMP16	8	MMP16;MMP16	NM_005941;NM_022564				NM_022564	MMP16	4325	SG0000015610	0.857143	0.0107143
cg07007122	8151705	MMP16	8	MMP16;MMP16	NM_005941;NM_022564				NM_005941	MMP16	4325	SG0000015610	0.857143	0.0107143
cg07007122	8151705	MMP16	8	MMP16;MMP16	NM_005941;NM_022564				NM_022564	MMP16	4325	SG0000015610	0.857143	0.0107143
cg07012823	8130448	NOX3	6	NOX3	NM_015718				NM_015718	NOX3	50508	SG0000007477	0.833333	0.015377
cg07089438	8169998	FAM122C	X	FAM122C;FAM122C	NM_138819;NM_001170779				NM_138819	FAM122C	159091	SG0000015650	0.785714	0.0279266
cg07089438	8169998	FAM122C	X	FAM122C;FAM122C	NM_138819;NM_001170779				NM_001170779	FAM122C	159091	SG0000015650	0.785714	0.0279266
cg07141527	7967095	SPPL3	12	SPPL3	NM_139015				NM_139015	SPPL3	121665	SG0000015783	0.809524	0.0217758
cg07141527	7967096	SPPL3	12	SPPL3	NM_139015				NM_139015	SPPL3	121665	SG0000015783	0.809524	0.0217758
cg07150255	8178288	OR5V1	6	OR5V1	NM_030876				NM_030876	OR5V1	81696	ENSG00000233046, ENSG00000243441, ENSG00000243729	0.761905	0.036756
cg07372330	7917261	SSX2IP	1	SSX2IP;SSX2IP;SSX2IP;SSX2IP;SSX2IP	NM_001166295;NM_001166294;NM_001166293;NM_014021;NM_001166417				NM_001166295	SSX2IP	117178	SG0000011715	0.738095	0.0458333
cg07372330	7917261	SSX2IP	1	SSX2IP;SSX2IP;SSX2IP;SSX2IP;SSX2IP	NM_001166295;NM_001166294;NM_001166293;NM_014021;NM_001166417				NM_001166294	SSX2IP	117178	SG0000011715	0.738095	0.0458333
cg07372330	7917261	SSX2IP	1	SSX2IP;SSX2IP;SSX2IP;SSX2IP;SSX2IP	NM_001166295;NM_001166294;NM_001166293;NM_014021;NM_001166417				NM_001166293	SSX2IP	117178	SG0000011715	0.738095	0.0458333
cg07372330	7917261	SSX2IP	1	SSX2IP;SSX2IP;SSX2IP;SSX2IP;SSX2IP	NM_001166295;NM_001166294;NM_001166293;NM_014021;NM_001166417				NM_014021	SSX2IP	117178	SG0000011715	0.738095	0.0458333
cg07372330	7917261	SSX2IP	1	SSX2IP;SSX2IP;SSX2IP;SSX2IP;SSX2IP	NM_001166295;NM_001166294;NM_001166293;NM_014021;NM_001166417				NM_001166417	SSX2IP	117178	SG0000011715	0.738095	0.0458333
cg07472943	8032048	SHC2	19	SHC2	NM_012435	chr19:436540-436742			NM_012435	SHC2	25759	SG0000012994	0.857143	0.0107143
cg07735152	8127970	SNX14	6	SNX14;SNX14	NM_153816;NM_020468				NM_153816	SNX14	57231	SG0000013531	0.761905	0.036756
cg07735152	8127970	SNX14	6	SNX14;SNX14	NM_153816;NM_020468				NM_020468	SNX14	57231	SG0000013531	0.761905	0.036756
cg08194212	8100728	YTHDC1	4	YTHDC1;YTHDC1	NM_001031732;NM_133370				NM_001031732	YTHDC1	91746	SG0000008389	0.833333	0.015377
cg08194212	8100728	YTHDC1	4	YTHDC1;YTHDC1	NM_001031732;NM_133370				NM_133370	YTHDC1	91746	SG0000008389	0.833333	0.015377
cg08241082	7964919	PTPRR	12	PTPRR;PTPRR	NM_002849;NM_130846				NM_002849	PTPRR	5801	SG0000015323	0.928571	0.00223214
cg08241082	7964919	PTPRR	12	PTPRR;PTPRR	NM_002849;NM_130846				NM_130846	PTPRR	5801	SG0000015323	0.928571	0.00223214
cg08319999	8113766	ZNF608	5	ZNF608	NM_020747				NM_020747	ZNF608	57507	SG0000016891	0.761905	0.036756
cg08319999	8113767	ZNF608	5	ZNF608	NM_020747				NM_020747	ZNF608	57507	SG0000016891	0.833333	0.015377
cg08670922	8081096	EPHA3	3	EPHA3;EPHA3	NM_182644;NM_005233				NM_182644	EPHA3	2042	SG0000004452	0.785714	0.0279266
cg08670922	8081096	EPHA3	3	EPHA3;EPHA3	NM_182644;NM_005233				NM_005233	EPHA3	2042	SG0000004452	0.785714	0.0279266
cg08714311	7901812	INADL	1	INADL	NM_176877				NM_176877	INADL	10207	SG0000013284	0.761905	0.036756
cg08794539	8117314	SLC17A4	6	SLC17A4	NM_005495				NM_005495	SLC17A4	10050	SG0000014603	0.785714	0.0279266
cg08910705	8151452	IL7	8	IL7	NM_000880				NM_000880	IL7	3574	SG0000010443	0.880952	0.00724206
cg08910705	8151453	IL7	8	IL7	NM_000880				NM_000880	IL7	3574	SG0000010443	0.880952	0.00724206
cg08910705	8151454	IL7	8	IL7	NM_000880				NM_000880	IL7	3574	SG0000010443	0.833333	0.015377
cg08996334	8089704	ZBTB20	3	ZBTB20;ZBTB20;ZBTB20;ZBTB20;ZBTB20;ZBTB20	NM_001164345;NM_001164346;NM_001164347;NM_001164344;NM_015642;NM_001164343				NM_001164345	ZBTB20	26137	SG0000018172	0.738095	0.0458333
cg08996334	8089705	ZBTB20	3	ZBTB20;ZBTB20;ZBTB20;ZBTB20;ZBTB20;ZBTB20	NM_001164345;NM_001164346;NM_001164347;NM_001164344;NM_015642;NM_001164343				NM_001164345	ZBTB20	26137	SG0000018172	0.880952	0.00724206
cg08996334	8089709	ZBTB20	3	ZBTB20;ZBTB20;ZBTB20;ZBTB20;ZBTB20;ZBTB20	NM_001164345;NM_001164346;NM_001164347;NM_001164344;NM_015642;NM_001164343				NM_001164343	ZBTB20	26137	SG0000018172	0.738095	0.0458333
cg08996334	8089710	ZBTB20	3	ZBTB20;ZBTB20;ZBTB20;ZBTB20;ZBTB20;ZBTB20	NM_001164345;NM_001164346;NM_001164347;NM_001164344;NM_015642;NM_001164343				NM_001164345	ZBTB20	26137	SG0000018172	0.857143	0.0107143
cg09098025	8145265	CHMP7	8	CHMP7	NM_152272	chr8:23103775-23104601			NM_152272	CHMP7	91782	SG0000014745	0.809524	0.0217758
cg09273012	8051968	SRBD1	2	SRBD1	NM_018079				NM_018079	SRBD1	55133	SG0000006878	0.761905	0.036756
cg09787381	8136363	CALD1	7	CALD1;CALD1;CALD1;CALD1;CALD1	NM_033139;NM_033157;NM_033140;NM_033138;NM_004342				NM_033139	CALD1	800	SG0000012278	0.761905	0.036756
cg09795093	8070288	DSCR4	21	DSCR8;DSCR8;DSCR8;DSCR8;DSCR8;DSCR4	NR_026839;NR_026838;NR_026842;NR_026840;NR_026841;NM_005867				NM_005867	DSCR4	10281	SG0000018402	0.904762	0.00456349
cg09885502	8063682	GNAS	20	GNAS;GNAS;GNAS;GNAS	NM_001077490;NR_003259;NM_016592;NM_080425	chr20:57463652-57467739	20:57463854-57464547	Promoter_Associated	NM_001077490	GNAS	2778	SG0000008746	0.738095	0.0458333
cg09885502	8063682	GNAS	20	GNAS;GNAS;GNAS;GNAS	NM_001077490;NR_003259;NM_016592;NM_080425	chr20:57463652-57467739	20:57463854-57464547	Promoter_Associated	NR_003259	GNAS	2778	SG0000008746	0.738095	0.0458333
cg09885502	8063682	GNAS	20	GNAS;GNAS;GNAS;GNAS	NM_001077490;NR_003259;NM_016592;NM_080425	chr20:57463652-57467739	20:57463854-57464547	Promoter_Associated	NM_016592	GNAS	2778	SG0000008746	0.738095	0.0458333
cg09885502	8063682	GNAS	20	GNAS;GNAS;GNAS;GNAS	NM_001077490;NR_003259;NM_016592;NM_080425	chr20:57463652-57467739	20:57463854-57464547	Promoter_Associated	NM_080425	GNAS	2778	SG0000008746	0.738095	0.0458333
cg09926562	7985835	FANCI	15	FANCI;FANCI	NM_001113378;NM_018193				NM_001113378	FANCI	55215	SG0000014052	0.738095	0.0458333
cg09926562	7985835	FANCI	15	FANCI;FANCI	NM_001113378;NM_018193				NM_018193	FANCI	55215	SG0000014052	0.738095	0.0458333
cg09985739	7971923	PCDH9	13	PCDH9;PCDH9	NM_203487;NM_020403				NM_203487	PCDH9	5101	SG0000018422	0.785714	0.0279266
cg09985739	7971923	PCDH9	13	PCDH9;PCDH9	NM_203487;NM_020403				NM_020403	PCDH9	5101	SG0000018422	0.785714	0.0279266
cg09985739	7971927	PCDH9	13	PCDH9;PCDH9	NM_203487;NM_020403				NM_203487	PCDH9	5101	SG0000018422	0.904762	0.00456349
cg09985739	7971927	PCDH9	13	PCDH9;PCDH9	NM_203487;NM_020403				NM_020403	PCDH9	5101	SG0000018422	0.904762	0.00456349
cg09985739	7971930	PCDH9	13	PCDH9;PCDH9	NM_203487;NM_020403				NM_203487	PCDH9	5101	SG0000018422	0.761905	0.036756
cg09985739	7971930	PCDH9	13	PCDH9;PCDH9	NM_203487;NM_020403				NM_020403	PCDH9	5101	SG0000018422	0.761905	0.036756
cg10038446	8061052	MACROD2	20	FLRT3;MACROD2;FLRT3	NM_013281;NM_080676;NM_198391				NM_080676	MACROD2	140733	SG0000017226	0.809524	0.0217758
cg10038446	8061059	MACROD2	20	FLRT3;MACROD2;FLRT3	NM_013281;NM_080676;NM_198391				NM_080676	MACROD2	140733	SG0000017226	0.857143	0.0107143
cg10055655	8101332	HNRNPD	4	HNRNPD;HNRNPD;HNRNPD;HNRNPD	NM_031370;NM_002138;NM_031369;NM_001003810				NM_031370	HNRNPD	3184	SG0000013866	0.761905	0.036756
cg10055655	8101332	HNRNPD	4	HNRNPD;HNRNPD;HNRNPD;HNRNPD	NM_031370;NM_002138;NM_031369;NM_001003810				NM_002138	HNRNPD	3184	SG0000013866	0.761905	0.036756
cg10055655	8101332	HNRNPD	4	HNRNPD;HNRNPD;HNRNPD;HNRNPD	NM_031370;NM_002138;NM_031369;NM_001003810				NM_031369	HNRNPD	3184	SG0000013866	0.761905	0.036756
cg10055655	8101332	HNRNPD	4	HNRNPD;HNRNPD;HNRNPD;HNRNPD	NM_031370;NM_002138;NM_031369;NM_001003810				NM_001003810	HNRNPD	3184	SG0000013866	0.761905	0.036756
cg10133738	8148088	COL14A1	8	COL14A1	NM_021110				NM_021110	COL14A1	7373	SG0000018795	0.880952	0.00724206
cg10257671	7976252	CPSF2	14	CPSF2	NM_017437				NM_017437	CPSF2	53981	SG0000016593	0.738095	0.0458333
cg10344698	8136486	TRIM24	7	TRIM24;TRIM24	NM_015905;NM_003852				NM_015905	TRIM24	8805	SG0000012277	0.857143	0.0107143
cg10344698	8136486	TRIM24	7	TRIM24;TRIM24	NM_015905;NM_003852				NM_003852	TRIM24	8805	SG0000012277	0.857143	0.0107143
cg10344698	8136491	TRIM24	7	TRIM24;TRIM24	NM_015905;NM_003852				NM_015905	TRIM24	8805	SG0000012277	0.880952	0.00724206
cg10344698	8136491	TRIM24	7	TRIM24;TRIM24	NM_015905;NM_003852				NM_003852	TRIM24	8805	SG0000012277	0.880952	0.00724206
cg10456591	8151275	NCOA2	8	NCOA2	NM_006540				NM_006540	NCOA2	10499	SG0000014039	0.738095	0.0458333
cg10469112	8090709	CPNE4	3	CPNE4	NM_130808				NM_130808	CPNE4	131034	SG0000019635	0.857143	0.0107143
cg10600701	8091973	MECOM	3	MECOM	NM_004991	chr3:169379437-169381056	3:169381939-169382170	Unclassified_Cell_type_specific	NM_004991	MECOM	2122	SG0000008527	0.761905	0.036756
cg10600701	8091981	MECOM	3	MECOM	NM_004991	chr3:169379437-169381056	3:169381939-169382170	Unclassified_Cell_type_specific	NM_004991	MECOM	2122	SG0000008527	0.880952	0.00724206
cg10600701	8091987	MECOM	3	MECOM	NM_004991	chr3:169379437-169381056	3:169381939-169382170	Unclassified_Cell_type_specific	NM_004991	MECOM	2122	SG0000008527	0.738095	0.0458333
cg10625488	8058361	ICA1L	2	ICA1L;ICA1L	NM_178231;NM_138468	chr2:203735925-203736883			NM_178231	ICA1L	130026	SG0000016359	0.857143	0.0107143
cg10625488	8058361	ICA1L	2	ICA1L;ICA1L	NM_178231;NM_138468	chr2:203735925-203736883			NM_138468	ICA1L	130026	SG0000016359	0.857143	0.0107143
cg10731848	8139575	PKD1L1	7	PKD1L1	NM_138295				NM_138295	PKD1L1	168507	SG0000015868	0.738095	0.0458333
cg11165912	8102286	COL25A1	4	COL25A1;COL25A1	NM_198721;NM_032518	chr4:110222970-110224257	4:110219940-110220079	Unclassified_Cell_type_specific	NM_198721	COL25A1	84570	SG0000018851	0.738095	0.0458333
cg11165912	8102286	COL25A1	4	COL25A1;COL25A1	NM_198721;NM_032518	chr4:110222970-110224257	4:110219940-110220079	Unclassified_Cell_type_specific	NM_032518	COL25A1	84570	SG0000018851	0.738095	0.0458333
cg11191302	7924294	USH2A	1	USH2A	NM_206933				NM_206933	USH2A	7399	SG0000004278	0.904762	0.00456349
cg11196529	7972714	EFNB2	13	EFNB2	NM_004093	chr13:107186468-107189024			NM_004093	EFNB2	1948	SG0000012526	0.785714	0.0279266
cg11196529	7972718	EFNB2	13	EFNB2	NM_004093	chr13:107186468-107189024			NM_004093	EFNB2	1948	SG0000012526	0.738095	0.0458333
cg11196529	7972720	EFNB2	13	EFNB2	NM_004093	chr13:107186468-107189024			NM_004093	EFNB2	1948	SG0000012526	0.857143	0.0107143
cg11196529	7972721	EFNB2	13	EFNB2	NM_004093	chr13:107186468-107189024			NM_004093	EFNB2	1948	SG0000012526	0.833333	0.015377
cg11231018	7928984	LIPF	10	LIPF	NM_004190				NM_004190	LIPF	8513	SG0000018233	0.785714	0.0279266
cg11432013	8047857	CCNYL1	2	CCNYL1;CCNYL1	NM_152523;NM_001142300	chr2:208576001-208577106			NM_001142300	CCNYL1	151195	SG0000016324	0.738095	0.0458333
cg11579447	7983617	GALK2	15	GALK2;GALK2	NM_001001556;NM_002044				NM_002044	GALK2	2585	SG0000015695	0.904762	0.00456349
cg11579447	7983623	GALK2	15	GALK2;GALK2	NM_001001556;NM_002044				NM_002044	GALK2	2585	SG0000015695	0.738095	0.0458333
cg11585679	8123672	SLC22A23	6	SLC22A23;SLC22A23	NM_021945;NM_015482				NM_015482	SLC22A23	63027	SG0000013726	0.785714	0.0279266
cg11668188	7897386	PER3	1	PER3	NM_016831	chr1:7887198-7887476			NM_016831	PER3	8863	SG0000004924	0.761905	0.036756
cg11848931	7932592	PRTFDC1	10	PRTFDC1	NM_020200				NM_020200	PRTFDC1	56952	SG0000009925	0.833333	0.015377
cg12008613	8023342	MBD1	18	MBD1;MBD1;MBD1;MBD1;MBD1	NM_015845;NM_002384;NM_015846;NM_015844;NM_015847	chr18:47807857-47809365			NM_015847	MBD1	4152	SG0000014164	0.952381	0.00114087
cg12159213	7969079	FNDC3A	13	FNDC3A	NM_001079673				NM_001079673	FNDC3A	22862	SG0000010253	0.809524	0.0217758
cg12202185	8104191	AHRR	5	AHRR	NM_020731	chr5:370185-370422	5:368701-369484	Gene_Associated	NM_020731	AHRR	57491	SG0000006343	0.857143	0.0107143
cg12537688	7928979	LIPJ	10	LIPJ	NM_001010939	chr10:90342528-90343221			NM_001010939	LIPJ	142910	SG0000020402	0.738095	0.0458333
cg12537688	7928980	LIPJ	10	LIPJ	NM_001010939	chr10:90342528-90343221			NM_001010939	LIPJ	142910	SG0000020402	0.785714	0.0279266
cg12589839	8021018	PIK3C3	18	PIK3C3	NM_002647		18:39575933-39575981	Gene_Associated_Cell_type_specific	NM_002647	PIK3C3	5289	SG0000007814	0.738095	0.0458333
cg12601142	7960233	KDM5A	12	KDM5A;KDM5A	NM_001042603;NM_005056	chr12:498098-498920			NM_001042603	KDM5A	5927	SG0000007361	0.857143	0.0107143
cg12861602	8147521	MATN2	8	MATN2;MATN2	NM_030583;NM_002380				NM_030583	MATN2	4147	SG0000013256	0.738095	0.0458333
cg12861602	8147521	MATN2	8	MATN2;MATN2	NM_030583;NM_002380				NM_002380	MATN2	4147	SG0000013256	0.738095	0.0458333
cg12930422	7989074	PRTG	15	PRTG	NM_173814				NM_173814	PRTG	283659	SG0000016645	0.833333	0.015377
cg12930422	7989086	PRTG	15	PRTG	NM_173814				NM_173814	PRTG	283659	SG0000016645	0.738095	0.0458333
cg13120174	8124596	SCAND3	6	SCAND3	NM_052923				NM_052923	SCAND3	114821	SG0000023204	0.730552	0.0395556
cg13120174	8124597	SCAND3	6	SCAND3	NM_052923				NM_052923	SCAND3	114821	SG0000023204	0.809524	0.0217758
cg13162749	7982312	FAN1	15	MTMR15;MTMR15;MTMR15;MTMR15	NM_014967;NM_001146096;NM_001146094;NM_001146095				NM_014967	FAN1	22909	SG0000019869	0.785714	0.0279266
cg13162749	7982312	FAN1	15	MTMR15;MTMR15;MTMR15;MTMR15	NM_014967;NM_001146096;NM_001146094;NM_001146095				NM_001146096	FAN1	22909	SG0000019869	0.785714	0.0279266
cg13162749	7982312	FAN1	15	MTMR15;MTMR15;MTMR15;MTMR15	NM_014967;NM_001146096;NM_001146094;NM_001146095				NM_001146094	FAN1	22909	SG0000019869	0.785714	0.0279266
cg13162749	7982312	FAN1	15	MTMR15;MTMR15;MTMR15;MTMR15	NM_014967;NM_001146096;NM_001146094;NM_001146095				NM_001146095	FAN1	22909	SG0000019869	0.785714	0.0279266
cg13293296	8054133	C2orf64	2	C2orf64	NM_001008215				NM_001008215	C2orf64	493753	SG0000018351	0.761905	0.036756
cg13495204	8095637	ALB	4	ALB	NM_000477				NM_000477	ALB	213	SG0000016363	0.738095	0.0458333
cg13543833	8162091	AGTPBP1	9	AGTPBP1	NM_015239				NM_015239	AGTPBP1	23287	SG0000013504	0.761905	0.036756
cg13543833	8162098	AGTPBP1	9	AGTPBP1	NM_015239				NM_015239	AGTPBP1	23287	SG0000013504	0.738095	0.0458333
cg13689591	8082185	KALRN	3	KALRN	NM_001024660				NM_001024660	KALRN	8997	SG0000016014	0.880952	0.00724206
cg13689591	8082194	KALRN	3	KALRN	NM_001024660				NM_001024660	KALRN	8997	SG0000016014	0.904762	0.00456349
cg13748640	8162840	ERP44	9	ERP44	NM_015051	chr9:102860775-102861677			NM_015051	ERP44	23071	SG0000002331	0.785714	0.0279266
cg13958215	8147125	CA3	8	CA3	NM_005181	chr8:86350765-86351196			NM_005181	CA3	761	SG0000016487	0.738095	0.0458333
cg13958215	8147126	CA3	8	CA3	NM_005181	chr8:86350765-86351196			NM_005181	CA3	761	SG0000016487	0.857143	0.0107143
cg14119158	8129799	MAP7	6	MAP7	NM_003980				NM_003980	MAP7	9053	SG0000013552	0.904762	0.00456349
cg14324341	7939441	TTC17	11	TTC17	NM_018259				NM_018259	TTC17	55761	SG0000005284	0.761905	0.036756
cg14324341	7939453	TTC17	11	TTC17	NM_018259				NM_018259	TTC17	55761	SG0000005284	0.833333	0.015377
cg14453790	8133019	ZNF716	7	ZNF716	NM_001159279				NM_001159279	ZNF716	441234	SG0000018211	0.833333	0.015377
cg14483935	7963050	TUBA1B	12	TUBA1B	NM_006082	chr12:49524072-49525492			NM_006082	TUBA1B	10376	SG0000012341	0.761905	0.036756
cg14617041	8106174	TMEM171	5	TMEM171;TMEM171	NM_001161342;NM_173490	chr5:72415611-72416766			NM_001161342	TMEM171	134285	SG0000015711	0.857143	0.0107143
cg14617041	8106174	TMEM171	5	TMEM171;TMEM171	NM_001161342;NM_173490	chr5:72415611-72416766			NM_173490	TMEM171	134285	SG0000015711	0.857143	0.0107143
cg14617041	8106175	TMEM171	5	TMEM171;TMEM171	NM_001161342;NM_173490	chr5:72415611-72416766			NM_001161342	TMEM171	134285	SG0000015711	0.880952	0.00724206
cg14617041	8106175	TMEM171	5	TMEM171;TMEM171	NM_001161342;NM_173490	chr5:72415611-72416766			NM_173490	TMEM171	134285	SG0000015711	0.880952	0.00724206
cg14841350	8089734	IGSF11	3	IGSF11;IGSF11	NM_001015887;NM_152538	chr3:118753092-118753961			NM_001015887	IGSF11	152404	SG0000014484	0.738095	0.0458333
cg14841350	8089734	IGSF11	3	IGSF11;IGSF11	NM_001015887;NM_152538	chr3:118753092-118753961			NM_152538	IGSF11	152404	SG0000014484	0.738095	0.0458333
cg15017007	8136311	EXOC4	7	EXOC4;EXOC4	NM_021807;NM_001037126				NM_021807	EXOC4	60412	SG0000013155	0.833333	0.015377
cg15017007	8136311	EXOC4	7	EXOC4;EXOC4	NM_021807;NM_001037126				NM_001037126	EXOC4	60412	SG0000013155	0.833333	0.015377
cg15558616	8083973	NLGN1	3	NLGN1	NM_014932				NM_014932	NLGN1	22871	SG0000016976	0.785714	0.0279266
cg15623444	8102048	NHEDC1	4	NHEDC1;NHEDC1	NM_139173;NM_001100874				NM_139173	NHEDC1	150159	SG0000016403	0.785714	0.0279266
cg15623444	8102048	NHEDC1	4	NHEDC1;NHEDC1	NM_139173;NM_001100874				NM_001100874	NHEDC1	150159	SG0000016403	0.785714	0.0279266
cg15703322	8078011	LSM3	3	LSM3	NM_014463				NM_014463	LSM3	27258	SG0000017086	0.761905	0.036756
cg15892521	8122525	UTRN	6	UTRN	NM_007124				NM_007124	UTRN	7402	SG0000015281	0.738095	0.0458333
cg15903658	7925458	RGS7	1	RGS7	NM_002924				NM_002924	RGS7	6000	SG0000018290	0.880952	0.00724206
cg16001865	7901796	NFIA	1	NFIA;NFIA;NFIA;NFIA	NM_001145512;NM_001145511;NM_001134673;NM_005595				NM_001145512	NFIA	4774	SG0000016259	0.785714	0.0279266
cg16001865	7901798	NFIA	1	NFIA;NFIA;NFIA;NFIA	NM_001145512;NM_001145511;NM_001134673;NM_005595				NM_005595	NFIA	4774	SG0000016259	0.857143	0.0107143
cg16001865	7901800	NFIA	1	NFIA;NFIA;NFIA;NFIA	NM_001145512;NM_001145511;NM_001134673;NM_005595				NM_001145512	NFIA	4774	SG0000016259	0.738095	0.0458333
cg16001865	7901801	NFIA	1	NFIA;NFIA;NFIA;NFIA	NM_001145512;NM_001145511;NM_001134673;NM_005595				NM_005595	NFIA	4774	SG0000016259	0.928571	0.00223214
cg16253976	8104397	ADCY2	5	ADCY2	NM_020546				NM_020546	ADCY2	108	SG0000007829	0.761905	0.036756
cg16253976	8104417	ADCY2	5	ADCY2	NM_020546				NM_020546	ADCY2	108	SG0000007829	0.928571	0.00223214
cg16318311	7965574	NTN4	12	NTN4	NM_021229				NM_021229	NTN4	59277	SG0000007452	0.809524	0.0217758
cg16318311	7965575	NTN4	12	NTN4	NM_021229				NM_021229	NTN4	59277	SG0000007452	0.738095	0.0458333
cg16318311	7965576	NTN4	12	NTN4	NM_021229				NM_021229	NTN4	59277	SG0000007452	0.738095	0.0458333
cg16318311	7965577	NTN4	12	NTN4	NM_021229				NM_021229	NTN4	59277	SG0000007452	0.785714	0.0279266
cg16318311	7965578	NTN4	12	NTN4	NM_021229				NM_021229	NTN4	59277	SG0000007452	0.738095	0.0458333
cg16318311	7965579	NTN4	12	NTN4	NM_021229				NM_021229	NTN4	59277	SG0000007452	0.809524	0.0217758
cg16318311	7965583	NTN4	12	NTN4	NM_021229				NM_021229	NTN4	59277	SG0000007452	0.880952	0.00724206
cg16331862	8089103	DCBLD2	3	DCBLD2	NM_080927				NM_080927	DCBLD2	131566	SG0000005701	0.761905	0.036756
cg16398882	7980498	C14orf145	14	C14orf145	NM_152446	chr14:81407710-81408133			NM_152446	C14orf145	145508	SG0000010062	0.833333	0.015377
cg16430099	7904345	MAN1A2	1	MAN1A2	NM_006699				NM_006699	MAN1A2	10905	SG0000019816	0.809524	0.0217758
cg16484499	8128905	REV3L	6	REV3L	NM_002912				NM_002912	REV3L	5980	SG0000000941	0.952381	0.00114087
cg16570846	8085018	LRCH3	3	LRCH3	NM_032773	chr3:197517983-197518782			NM_032773	LRCH3	84859	SG0000018600	0.785714	0.0279266
cg16577567	7951400	CASP1	11	CASP1;CASP1;CASP1;CASP1;CARD17;CASP1	NM_001223;NM_033292;NM_033294;NM_033293;NM_001007232;NM_033295				NM_001223	CASP1	834	SG0000013775	0.857143	0.0107143
cg16577567	7951400	CASP1	11	CASP1;CASP1;CASP1;CASP1;CARD17;CASP1	NM_001223;NM_033292;NM_033294;NM_033293;NM_001007232;NM_033295				NM_033292	CASP1	834	SG0000013775	0.857143	0.0107143
cg16577567	7951400	CASP1	11	CASP1;CASP1;CASP1;CASP1;CARD17;CASP1	NM_001223;NM_033292;NM_033294;NM_033293;NM_001007232;NM_033295				NM_033294	CASP1	834	SG0000013775	0.857143	0.0107143
cg16577567	7951400	CASP1	11	CASP1;CASP1;CASP1;CASP1;CARD17;CASP1	NM_001223;NM_033292;NM_033294;NM_033293;NM_001007232;NM_033295				NM_033293	CASP1	834	SG0000013775	0.857143	0.0107143
cg16577567	7951400	CASP1	11	CASP1;CASP1;CASP1;CASP1;CARD17;CASP1	NM_001223;NM_033292;NM_033294;NM_033293;NM_001007232;NM_033295				NM_033295	CASP1	834	SG0000013775	0.857143	0.0107143
cg16640149	8109085	FBXO38	5	FBXO38;FBXO38	NM_030793;NM_205836		5:147821998-147822131	Unclassified_Cell_type_specific	NM_030793	FBXO38	81545	SG0000014586	0.904762	0.00456349
cg16640149	8109085	FBXO38	5	FBXO38;FBXO38	NM_030793;NM_205836		5:147821998-147822131	Unclassified_Cell_type_specific	NM_205836	FBXO38	81545	SG0000014586	0.904762	0.00456349
cg16735881	7968603	NBEA	13	NBEA	NM_015678	chr13:36044844-36045481			NM_015678	NBEA	26960	SG0000017291	0.785714	0.0279266
cg16735881	7968623	NBEA	13	NBEA	NM_015678	chr13:36044844-36045481			NM_015678	NBEA	26960	SG0000017291	0.785714	0.0279266
cg16935258	8048132	ATIC	2	ATIC	NM_004044	chr2:216176549-216177132			NM_004044	ATIC	471	SG0000013836	0.785714	0.0279266
cg16989837	7900403	RLF	1	RLF	NM_012421	chr1:40626913-40627612			NM_012421	RLF	6018	SG0000011700	0.785714	0.0279266
cg17100158	8057426	ZNF385B	2	ZNF385B;ZNF385B;ZNF385B	NM_152520;NM_001113397;NM_001113398				NM_152520	ZNF385B	151126	SG0000014433	0.928571	0.00223214
cg17469276	7904277	ATP1A1	1	ATP1A1;ATP1A1;ATP1A1	NM_001160234;NM_001160233;NM_000701				NM_000701	ATP1A1	476	SG0000016339	0.761905	0.036756
cg17729873	8175306	FAM127B	X	FAM127B;FAM127B	NM_001078172;NM_001134321	chrX:134185563-134186337	X:134185997-134186694	Promoter_Associated	NM_001078172	FAM127B	26071	SG0000020395	0.833333	0.015377
cg17761837	8035849	ZNF675	19	ZNF675	NM_138330		19:23871252-23871354	Unclassified_Cell_type_specific	NM_138330	ZNF675	171392	SG0000019737	0.809524	0.0217758
cg17761837	8035852	ZNF675	19	ZNF675	NM_138330		19:23871252-23871354	Unclassified_Cell_type_specific	NM_138330	ZNF675	171392	SG0000019737	0.809524	0.0217758
cg17808910	8131500	GLCCI1	7	GLCCI1	NM_138426	chr7:8008097-8009495			NM_138426	GLCCI1	113263	SG0000010641	0.738095	0.0458333
cg17808910	8131502	GLCCI1	7	GLCCI1	NM_138426	chr7:8008097-8009495			NM_138426	GLCCI1	113263	SG0000010641	0.880952	0.00724206
cg17829914	8106142	FCHO2	5	FCHO2;FCHO2	NM_138782;NM_001146032				NM_138782	FCHO2	115548	SG0000015710	0.833333	0.015377
cg17949127	7908386	RGS21	1	RGS21	NM_001039152				NM_001039152	RGS21	431704	SG0000025314	0.97619	0.000396825
cg18128312	8117263	LRRC16A	6	LRRC16A	NM_017640				NM_017640	LRRC16A	55604	SG0000007969	0.928571	0.00223214
cg18128312	8117276	LRRC16A	6	LRRC16A	NM_017640				NM_017640	LRRC16A	55604	SG0000007969	0.785714	0.0279266
cg18573244	7961242	TAS2R7	12	TAS2R7	NM_023919				NM_023919	TAS2R7	50837	SG0000012137	0.785714	0.0279266
cg18744355	8050033	MYT1L	2	MYT1L	NM_015025				NM_015025	MYT1L	23040	SG0000018648	0.809524	0.0217758
cg18795606	7970549	EFHA1	13	EFHA1	NM_152726				NM_152726	EFHA1	221154	SG0000016548	0.809524	0.0217758
cg19048331	8060995	BTBD3	20	BTBD3;BTBD3	NM_181443;NM_014962				NM_181443	BTBD3	22903	SG0000013264	0.761905	0.036756
cg19048331	8060995	BTBD3	20	BTBD3;BTBD3	NM_181443;NM_014962				NM_014962	BTBD3	22903	SG0000013264	0.761905	0.036756
cg19376807	7950839	PICALM	11	PICALM;PICALM	NM_001008660;NM_007166		11:85744915-85745116	Unclassified_Cell_type_specific	NM_001008660	PICALM	8301	SG0000007392	0.785714	0.0279266
cg19376807	7950839	PICALM	11	PICALM;PICALM	NM_001008660;NM_007166		11:85744915-85745116	Unclassified_Cell_type_specific	NM_007166	PICALM	8301	SG0000007392	0.785714	0.0279266
cg19443642	8032766	MAP2K2	19	MAP2K2	NM_030662	chr19:4123521-4124346			NM_030662	MAP2K2	5605	SG0000012693	0.785714	0.0279266
cg19460391	8113021	CCNH	5	CCNH	NM_001239	chr5:86708296-86708878			NM_001239	CCNH	902	SG0000013448	0.738095	0.0458333
cg19748184	8119276	DNAH8	6	DNAH8	NM_001371				NM_001371	DNAH8	1769	SG0000012472	0.833333	0.015377
cg19748184	8119334	DNAH8	6	DNAH8	NM_001371				NM_001371	DNAH8	1769	SG0000012472	0.880952	0.00724206
cg19777001	7977014	RCOR1	14	RCOR1	NM_015156				NM_015156	RCOR1	23186	SG0000008990	0.785714	0.0279266
cg20067941	8166666	FAM47B	X	FAM47B	NM_152631	chrX:34961430-34961705			NM_152631	FAM47B	170062	SG0000018913	0.857143	0.0107143
cg20202792	7965325	KITLG	12	KITLG;KITLG	NM_003994;NM_000899				NM_003994	KITLG	4254	SG0000004913	0.738095	0.0458333
cg20202792	7965325	KITLG	12	KITLG;KITLG	NM_003994;NM_000899				NM_000899	KITLG	4254	SG0000004913	0.738095	0.0458333
cg20305368	7925734	OR1C1	1	OR1C1	NM_012353				NM_012353	OR1C1	26188	SG0000022188	0.833333	0.015377
cg20390545	8082823	SRPRB	3	SRPRB	NM_021203	chr3:133524568-133525199			NM_021203	SRPRB	58477	SG0000014486	0.761905	0.036756
cg20551671	8145306	ADAM28	8	ADAM28;ADAM28	NM_021777;NM_014265				NM_021777	ADAM28	10863	SG0000004298	0.785714	0.0279266
cg20639396	8129428	PTPRK	6	PTPRK;PTPRK	NM_002844;NM_001135648	chr6:128840158-128842126			NM_002844	PTPRK	5796	SG0000015289	0.738095	0.0458333
cg20639396	8129430	PTPRK	6	PTPRK;PTPRK	NM_002844;NM_001135648	chr6:128840158-128842126			NM_002844	PTPRK	5796	SG0000015289	0.738095	0.0458333
cg20639396	8129437	PTPRK	6	PTPRK;PTPRK	NM_002844;NM_001135648	chr6:128840158-128842126			NM_002844	PTPRK	5796	SG0000015289	0.904762	0.00456349
cg20639396	8129442	PTPRK	6	PTPRK;PTPRK	NM_002844;NM_001135648	chr6:128840158-128842126			NM_002844	PTPRK	5796	SG0000015289	0.738095	0.0458333
cg20639396	8129444	PTPRK	6	PTPRK;PTPRK	NM_002844;NM_001135648	chr6:128840158-128842126			NM_001135648	PTPRK	5796	SG0000015289	0.738095	0.0458333
cg21005240	7961773	KIAA0528	12	KIAA0528	NM_014802				NM_014802	KIAA0528	9847	SG0000011173	0.952381	0.00114087
cg21162938	8106987	RHOBTB3	5	RHOBTB3	NM_014899				NM_014899	RHOBTB3	22836	SG0000016429	0.833333	0.015377
cg21234162	8156507	PTPDC1	9	PTPDC1;PTPDC1	NM_152422;NM_177995				NM_152422	PTPDC1	138639	SG0000015807	0.809524	0.0217758
cg21234162	8156507	PTPDC1	9	PTPDC1;PTPDC1	NM_152422;NM_177995				NM_177995	PTPDC1	138639	SG0000015807	0.809524	0.0217758
cg21288474	8169539	WDR44	X	WDR44;MIR1277	NM_019045;NR_031685				NM_019045	WDR44	54521	SG0000013172	0.761905	0.036756
cg21463790	8138296	ETV1	7	ETV1;ETV1;ETV1;ETV1;ETV1;ETV1;ETV1;ETV1;ETV1;ETV1	NM_001163150;NM_001163152;NM_001163149;NM_001163151;NM_001163148;NM_001163150;NM_001163151;NM_001163152;NM_001163147;NM_004956	chr7:14029378-14029593			NM_001163150	ETV1	2115	SG0000000646	0.738095	0.0458333
cg21463790	8138297	ETV1	7	ETV1;ETV1;ETV1;ETV1;ETV1;ETV1;ETV1;ETV1;ETV1;ETV1	NM_001163150;NM_001163152;NM_001163149;NM_001163151;NM_001163148;NM_001163150;NM_001163151;NM_001163152;NM_001163147;NM_004956	chr7:14029378-14029593			NM_001163150	ETV1	2115	SG0000000646	0.738095	0.0458333
cg21463790	8138298	ETV1	7	ETV1;ETV1;ETV1;ETV1;ETV1;ETV1;ETV1;ETV1;ETV1;ETV1	NM_001163150;NM_001163152;NM_001163149;NM_001163151;NM_001163148;NM_001163150;NM_001163151;NM_001163152;NM_001163147;NM_004956	chr7:14029378-14029593			NM_001163150	ETV1	2115	SG0000000646	0.738095	0.0458333
cg21463790	8138299	ETV1	7	ETV1;ETV1;ETV1;ETV1;ETV1;ETV1;ETV1;ETV1;ETV1;ETV1	NM_001163150;NM_001163152;NM_001163149;NM_001163151;NM_001163148;NM_001163150;NM_001163151;NM_001163152;NM_001163147;NM_004956	chr7:14029378-14029593			NM_001163150	ETV1	2115	SG0000000646	0.761905	0.036756
cg21463790	8138301	ETV1	7	ETV1;ETV1;ETV1;ETV1;ETV1;ETV1;ETV1;ETV1;ETV1;ETV1	NM_001163150;NM_001163152;NM_001163149;NM_001163151;NM_001163148;NM_001163150;NM_001163151;NM_001163152;NM_001163147;NM_004956	chr7:14029378-14029593			NM_001163150	ETV1	2115	SG0000000646	0.761905	0.036756
cg21572003	8064303	PCMTD2	20	PCMTD2;PCMTD2	NM_018257;NM_001104925	chr20:62901299-62901514			NM_018257	PCMTD2	55251	SG0000020388	0.809524	0.0217758
cg21572003	8064311	PCMTD2	20	PCMTD2;PCMTD2	NM_018257;NM_001104925	chr20:62901299-62901514			NM_001104925	PCMTD2	55251	SG0000020388	0.880952	0.00724206
cg21572003	8064313	PCMTD2	20	PCMTD2;PCMTD2	NM_018257;NM_001104925	chr20:62901299-62901514			NM_018257	PCMTD2	55251	SG0000020388	0.785714	0.0279266
cg21572003	8064313	PCMTD2	20	PCMTD2;PCMTD2	NM_018257;NM_001104925	chr20:62901299-62901514			NM_001104925	PCMTD2	55251	SG0000020388	0.785714	0.0279266
cg21572003	8064314	PCMTD2	20	PCMTD2;PCMTD2	NM_018257;NM_001104925	chr20:62901299-62901514			NM_018257	PCMTD2	55251	SG0000020388	0.761905	0.036756
cg21572003	8064314	PCMTD2	20	PCMTD2;PCMTD2	NM_018257;NM_001104925	chr20:62901299-62901514			NM_001104925	PCMTD2	55251	SG0000020388	0.761905	0.036756
cg21572003	8064315	PCMTD2	20	PCMTD2;PCMTD2	NM_018257;NM_001104925	chr20:62901299-62901514			NM_018257	PCMTD2	55251	SG0000020388	0.785714	0.0279266
cg21572003	8064315	PCMTD2	20	PCMTD2;PCMTD2	NM_018257;NM_001104925	chr20:62901299-62901514			NM_001104925	PCMTD2	55251	SG0000020388	0.785714	0.0279266
cg21585936	8114904	PPP2R2B	5	PPP2R2B;PPP2R2B;PPP2R2B;PPP2R2B;PPP2R2B;PPP2R2B;PPP2R2B	NM_181674;NM_001127381;NM_181677;NM_181678;NM_181676;NM_181675;NM_004576				NM_181674	PPP2R2B	5521	SG0000015647	0.785714	0.0279266
cg21585936	8114910	PPP2R2B	5	PPP2R2B;PPP2R2B;PPP2R2B;PPP2R2B;PPP2R2B;PPP2R2B;PPP2R2B	NM_181674;NM_001127381;NM_181677;NM_181678;NM_181676;NM_181675;NM_004576				NM_004576	PPP2R2B	5521	SG0000015647	0.778457	0.0228673
cg21592690	8096267	DSPP	4	DSPP	NM_014208				NM_014208	DSPP	1834	SG0000015259	0.857143	0.0107143
cg21827809	7897189	TP73	1	TP73	NM_005427				NM_005427	TP73	7161	SG0000007890	0.785714	0.0480159
cg21827809	7897195	TP73	1	TP73	NM_005427				NM_005427	TP73	7161	SG0000007890	0.785714	0.0480159
cg22145091	7950278	FAM168A	11	FAM168A	NM_015159				NM_015159	FAM168A	23201	SG0000005496	0.809524	0.0217758
cg22189125	8027680	ZNF302	19	ZNF302;ZNF302	NM_001012320;NM_018443	chr19:35168145-35168979			NM_001012320	ZNF302	55900	SG0000008933	0.785714	0.0279266
cg22189125	8027680	ZNF302	19	ZNF302;ZNF302	NM_001012320;NM_018443	chr19:35168145-35168979			NM_018443	ZNF302	55900	SG0000008933	0.785714	0.0279266
cg22189125	8027683	ZNF302	19	ZNF302;ZNF302	NM_001012320;NM_018443	chr19:35168145-35168979			NM_001012320	ZNF302	55900	SG0000008933	0.857143	0.0107143
cg22422264	7983669	USP8	15	USP50;USP8;USP8;USP8	NM_203494;NM_005154;NM_001128610;NM_001128611				NM_001128611	USP8	9101	SG0000013859	0.785714	0.0279266
cg22435313	8009318	PRKCA	17	PRKCA	NM_002737		17:64669483-64670889	Promoter_Associated	NM_002737	PRKCA	5578	SG0000015422	0.738095	0.0458333
cg22435313	8009320	PRKCA	17	PRKCA	NM_002737		17:64669483-64670889	Promoter_Associated	NM_002737	PRKCA	5578	SG0000015422	0.738095	0.0458333
cg22435313	8009321	PRKCA	17	PRKCA	NM_002737		17:64669483-64670889	Promoter_Associated	NM_002737	PRKCA	5578	SG0000015422	0.785714	0.0279266
cg22545294	8130025	EPM2A	6	EPM2A;EPM2A	NM_001018041;NM_005670				NM_001018041	EPM2A	7957	SG0000011242	0.761905	0.036756
cg22545294	8130025	EPM2A	6	EPM2A;EPM2A	NM_001018041;NM_005670				NM_005670	EPM2A	7957	SG0000011242	0.761905	0.036756
cg22616933	8140719	KIAA1324L	7	KIAA1324L;KIAA1324L;KIAA1324L	NM_001142749;NR_030672;NM_152748				NM_001142749	KIAA1324L	222223	SG0000016465	0.809524	0.0217758
cg22616933	8140726	KIAA1324L	7	KIAA1324L;KIAA1324L;KIAA1324L	NM_001142749;NR_030672;NM_152748				NM_152748	KIAA1324L	222223	SG0000016465	0.761905	0.036756
cg22731164	7987445	GPR176	15	GPR176	NM_007223				NM_007223	GPR176	11245	SG0000016607	0.761905	0.036756
cg22819824	7930618	NHLRC2	10	NHLRC2	NM_198514	chr10:115614373-115615056			NM_198514	NHLRC2	374354	SG0000019686	0.904762	0.00456349
cg22819824	7930621	NHLRC2	10	NHLRC2	NM_198514	chr10:115614373-115615056			NM_198514	NHLRC2	374354	SG0000019686	0.880952	0.00724206
cg23007255	8105096	C7	5	C7	NM_000587				NM_000587	C7	730	SG0000011293	0.857143	0.0107143
cg23007255	8105098	C7	5	C7	NM_000587				NM_000587	C7	730	SG0000011293	0.809524	0.0217758
cg23066675	8089737	IGSF11	3	IGSF11;IGSF11	NM_001015887;NM_152538				NM_001015887	IGSF11	152404	SG0000014484	0.928571	0.00223214
cg23066675	8089737	IGSF11	3	IGSF11;IGSF11	NM_001015887;NM_152538				NM_152538	IGSF11	152404	SG0000014484	0.928571	0.00223214
cg23165983	8167658	MAGED1	X	MAGED1	NM_001005332				NM_001005332	MAGED1	9500	SG0000017922	0.761905	0.036756
cg23238483	8077368	LRRN1	3	LRRN1	NM_020873				NM_020873	LRRN1	57633	SG0000017592	0.857143	0.0107143
cg23238483	8077369	LRRN1	3	LRRN1	NM_020873				NM_020873	LRRN1	57633	SG0000017592	0.809524	0.0217758
cg23258033	7957162	THAP2	12	THAP2	NM_031435				NM_031435	THAP2	83591	SG0000017345	0.857143	0.0107143
cg23836814	7947966	AGBL2	11	AGBL2	NM_024783				NM_024783	AGBL2	79841	SG0000016592	0.761905	0.036756
cg23846443	8130461	NOX3	6	NOX3	NM_015718				NM_015718	NOX3	50508	SG0000007477	0.809524	0.0217758
cg24024036	8103641	SH3RF1	4	SH3RF1	NM_020870				NM_020870	SH3RF1	57630	SG0000015444	0.821429	0.034127
cg24082249	7942667	C11orf30	11	C11orf30	NM_020193				NM_020193	C11orf30	56946	SG0000015863	0.809524	0.0217758
cg24082249	7942668	C11orf30	11	C11orf30	NM_020193				NM_020193	C11orf30	56946	SG0000015863	0.833333	0.015377
cg24326223	8078589	GOLGA4	3	GOLGA4	NM_002078				NM_002078	GOLGA4	2803	SG0000014467	0.809524	0.0217758
cg24340565	8085348	VGLL4	3	VGLL4;VGLL4	NM_014667;NM_001128219	chr3:11684192-11684930			NM_014667	VGLL4	9686	SG0000014456	0.785714	0.0279266
cg24340565	8085348	VGLL4	3	VGLL4;VGLL4	NM_014667;NM_001128219	chr3:11684192-11684930			NM_001128219	VGLL4	9686	SG0000014456	0.785714	0.0279266
cg24507384	8047938	MAP2	2	MAP2	NM_001039538				NM_001039538	MAP2	4133	SG0000007801	0.904762	0.00456349
cg24656976	8095634	ALB	4	ALB	NM_000477				NM_000477	ALB	213	SG0000016363	0.809524	0.0217758
cg24845662	8107624	SNX2	5	SNX2	NM_003100				NM_003100	SNX2	6643	SG0000020530	0.738095	0.0458333
cg24854861	7939019	LUZP2	11	LUZP2	NM_001009909				NM_001009909	LUZP2	338645	SG0000018739	0.761905	0.036756
cg24929943	7972849	TUBGCP3	13	TUBGCP3	NM_006322	chr13:113140124-113140327			NM_006322	TUBGCP3	10426	SG0000012621	0.738095	0.0458333
cg24929943	7972858	TUBGCP3	13	TUBGCP3	NM_006322	chr13:113140124-113140327			NM_006322	TUBGCP3	10426	SG0000012621	0.761905	0.036756
cg25113081	8091760	TRIM59	3	TRIM59	NM_173084				NM_173084	TRIM59	286827	SG0000021318	0.785714	0.0279266
cg25461513	7951823	CADM1	11	CADM1;CADM1	NM_001098517;NM_014333		11:115096747-115096815	Unclassified_Cell_type_specific	NM_001098517	CADM1	23705	SG0000018298	0.880952	0.00724206
cg25461513	7951823	CADM1	11	CADM1;CADM1	NM_001098517;NM_014333		11:115096747-115096815	Unclassified_Cell_type_specific	NM_014333	CADM1	23705	SG0000018298	0.880952	0.00724206
cg25495311	8121581	NT5DC1	6	NT5DC1	NM_152729				NM_152729	NT5DC1	221294	SG0000017842	0.809524	0.0217758
cg25737169	7985704	AKAP13	15	AKAP13;AKAP13	NM_007200;NM_006738				NM_007200	AKAP13	11214	SG0000017077	0.761905	0.036756
cg25737169	7985704	AKAP13	15	AKAP13;AKAP13	NM_007200;NM_006738				NM_006738	AKAP13	11214	SG0000017077	0.761905	0.036756
cg26074470	8146853	C8orf34	8	C8orf34	NM_052958				NM_052958	C8orf34	116328	SG0000016508	0.738095	0.0458333
cg26441893	8083899	TMEM212	3	TMEM212	NM_001164436				NM_001164436	TMEM212	389177	SG0000018632	0.738095	0.0458333
cg26877604	8094863	SLC30A9	4	SLC30A9	NM_006345	chr4:41992477-41993125			NM_006345	SLC30A9	10463	SG0000001482	0.761905	0.036756
cg26879386	8108761	PCDHGA2	5	PCDHGA4;PCDHGA6;PCDHGA1;PCDHGA8;PCDHGA5;PCDHGB1;PCDHGB4;PCDHGA3;PCDHGA2;PCDHGA7;PCDHGB2;PCDHGA9;PCDHGB5;PCDHGA9;PCDHGB3	NM_018917;NM_018919;NM_018912;NM_032088;NM_018918;NM_018922;NM_003736;NM_018916;NM_018915;NM_018920;NM_018923;NM_032089;NM_018925;NM_018921;NM_018924	chr5:140779013-140779659			NM_018915	PCDHGA2	56113	ENSG00000081853, ENSG00000240184, ENSG00000240764, ENSG00000242419	0.833333	0.015377
cg27234747	8044853	PTPN4	2	PTPN4	NM_002830				NM_002830	PTPN4	5775	SG0000008817	0.785714	0.0279266
cg27402766	8089166	ABI3BP	3	ABI3BP	NM_015429				NM_015429	ABI3BP	25890	SG0000015417	0.904762	0.00456349
cg27448532	8097720	ARHGAP10	4	ARHGAP10	NM_024605				NM_024605	ARHGAP10	79658	SG0000007120	0.809524	0.0217758
cg27448532	8097734	ARHGAP10	4	ARHGAP10	NM_024605				NM_024605	ARHGAP10	79658	SG0000007120	0.785714	0.0279266
cg27492839	8045572	ARHGAP15	2	ARHGAP15	NM_018460				NM_018460	ARHGAP15	55843	SG0000007588	0.833333	0.015377

## Sheet: P4_Pos rho_Gain
Supp Table 11e. Loci with strong Positive association (by rho) in changes in DNA methylation (in GAIN of methylation) with changes in gene expression in normal (NUP) in P4 vs vehicle.
HM450K.ID	Affy_ID	Symbol	CHR	UCSC_RefGene_Name	UCSC_RefGene_Accession	UCSC_CpG_Islands_Name	Regulatory_Feature_Name	Regulatory_Feature_Group	Affy_Refseq	Affy_Symbol.1	Affy_Entrez	Affy_Ensembl	Rho	P-val
cg25701164	7986500	LRRK1	15	LRRK1	NM_024652	chr15:101458286-101460223	15:101457719-101460598	Unclassified	NM_024652	LRRK1	79705	SG0000015423	0.738095	0.0458333
cg09832613	8131243	SDK1	7	SDK1	NM_152744				NM_152744	SDK1	221935	SG0000014655	0.738095	0.0458333
cg16272030	8136501	TTC26	7	TTC26;TTC26;TTC26	NM_024926;NM_001144920;NM_001144923				NM_024926	TTC26	79989	SG0000010594	0.738095	0.0458333
cg24936273	8127371	KHDRBS2	6	KHDRBS2	NM_152688				NM_152688	KHDRBS2	202559	SG0000011223	0.738095	0.0458333
cg02710296	7922743	SHCBP1L	1	C1orf14	NM_030933	chr1:182921819-182922644			NM_030933	SHCBP1L	81626	SG0000015706	0.738095	0.0458333
cg02710296	7922750	SHCBP1L	1	C1orf14	NM_030933	chr1:182921819-182922644			NM_030933	SHCBP1L	81626	SG0000015706	0.738095	0.0458333
cg13810835	8007964	C17orf57	17	LOC100272146;C17orf57	NR_027416;NM_152347	chr17:45500780-45501707			NM_152347	C17orf57	124989	SG0000017885	0.761905	0.036756
cg13810835	8007966	C17orf57	17	LOC100272146;C17orf57	NR_027416;NM_152347	chr17:45500780-45501707			NM_152347	C17orf57	124989	SG0000017885	0.761905	0.036756
cg09832613	8131220	SDK1	7	SDK1	NM_152744				NM_152744	SDK1	221935	SG0000014655	0.809524	0.0217758
cg09832613	8131225	SDK1	7	SDK1	NM_152744				NM_152744	SDK1	221935	SG0000014655	0.809524	0.0217758
cg10407488	7944590	ARHGEF12	11	ARHGEF12	NM_015313				NM_015313	ARHGEF12	23365	SG0000019691	0.809524	0.0217758
cg09832613	8131211	SDK1	7	SDK1	NM_152744				NM_152744	SDK1	221935	SG0000014655	0.833333	0.015377
cg08663653	7907247	C1orf129	1	C1orf129;C1orf129	NM_025063;NM_001163629				NM_001163629	C1orf129	80133	SG0000011750	0.833333	0.015377
cg09832613	8131250	SDK1	7	SDK1	NM_152744				NM_152744	SDK1	221935	SG0000014655	0.857143	0.0107143
cg02611863	8062719	L3MBTL1	20	L3MBTL;L3MBTL;L3MBTL;L3MBTL	NM_032107;NM_032107;NM_015478;NM_015478	chr20:42143210-42143591	20:42142570-42143544	Promoter_Associated	NM_015478	L3MBTL1	26013	SG0000018551	0.857143	0.0107143
cg10407488	7944594	ARHGEF12	11	ARHGEF12	NM_015313				NM_015313	ARHGEF12	23365	SG0000019691	0.857143	0.0107143
cg14031033	7962610	ENDOU	12	P11	NM_006025				NM_006025	ENDOU	8909	SG0000011140	0.738095	0.0458333
cg05482306	8115448	TIMD4	5	LOC100286948;TIMD4;TIMD4	NR_028472;NM_001146726;NM_138379				NM_138379	TIMD4	91937	SG0000014585	0.738095	0.0458333
cg15057818	8144131	PTPRN2	7	PTPRN2;PTPRN2;PTPRN2	NM_002847;NM_130842;NM_130843				NM_130843	PTPRN2	5799	SG0000015509	0.738095	0.0458333
cg23828301	8085068	IL5RA	3	IL5RA;IL5RA	NM_000564;NM_175726				NM_175726	IL5RA	3568	SG0000009118	0.738095	0.0458333
cg12462499	8083918	FNDC3B	3	FNDC3B;FNDC3B	NM_001135095;NM_022763				NM_022763	FNDC3B	64778	SG0000007542	0.738095	0.0458333
cg05522498	7945104	DCPS	11	DCPS	NM_014026				NM_014026	DCPS	28960	SG0000011006	0.738095	0.0458333
cg16126079	7938135	DNHD1	11	DNHD1;DNHD1	NM_144666;NM_173589				NM_173589	DNHD1	144132	SG0000017953	0.738095	0.0458333
cg16361947	8078911	RPSA	3	RPSA;RPSA;SNORA62	NM_001012321;NM_002295;NR_002324	chr3:39447890-39448644			NM_002295	RPSA	3921	SG0000016802	0.738095	0.0458333
cg13783191	8051849	THADA	2	THADA;THADA	NM_022065;NM_001083953				NM_001083953	THADA	63892	SG0000011597	0.738095	0.0458333
cg08155908	8030592	MYH14	19	MYH14;MYH14;MYH14	NM_001145809;NM_001077186;NM_024729	chr19:50713630-50714073			NM_001145809	MYH14	79784	SG0000010535	0.738095	0.0458333
cg08155908	8030599	MYH14	19	MYH14;MYH14;MYH14	NM_001145809;NM_001077186;NM_024729	chr19:50713630-50714073			NM_001145809	MYH14	79784	SG0000010535	0.738095	0.0458333
cg08155908	8030592	MYH14	19	MYH14;MYH14;MYH14	NM_001145809;NM_001077186;NM_024729	chr19:50713630-50714073			NM_001077186	MYH14	79784	SG0000010535	0.738095	0.0458333
cg08155908	8030599	MYH14	19	MYH14;MYH14;MYH14	NM_001145809;NM_001077186;NM_024729	chr19:50713630-50714073			NM_001077186	MYH14	79784	SG0000010535	0.738095	0.0458333
cg08155908	8030592	MYH14	19	MYH14;MYH14;MYH14	NM_001145809;NM_001077186;NM_024729	chr19:50713630-50714073			NM_024729	MYH14	79784	SG0000010535	0.738095	0.0458333
cg08155908	8030599	MYH14	19	MYH14;MYH14;MYH14	NM_001145809;NM_001077186;NM_024729	chr19:50713630-50714073			NM_024729	MYH14	79784	SG0000010535	0.738095	0.0458333
cg21206816	8089490	SLC9A10	3	SLC9A10	NM_183061		3:112012143-112013192	Unclassified	NM_183061	SLC9A10	285335	SG0000017213	0.761905	0.036756
cg27099497	8144131	PTPRN2	7	PTPRN2;PTPRN2;PTPRN2	NM_002847;NM_130842;NM_130843				NM_002847	PTPRN2	5799	SG0000015509	0.761905	0.036756
cg22463097	8179644	TRIM26	6	TRIM26	NM_003449				NM_003449	TRIM26	7726	ENSG00000137313, ENSG00000226060, ENSG00000228881, ENSG00000230230, ENSG00000231002, ENSG00000231641, ENSG00000234046, ENSG00000234127	0.761905	0.036756
cg17919137	8065465	VSX1	20	VSX1	NM_014588	chr20:25058288-25058726			NM_014588	VSX1	30813	SG0000010098	0.761905	0.036756
cg22369288	8122315	KIAA1244	6	PBOV1;KIAA1244;PBOV1	NM_021635;NM_020340;NM_021635				NM_020340	KIAA1244	57221	SG0000011237	0.761905	0.036756
cg02756502	8158594	USP20	9	USP20;USP20;USP20	NM_001008563;NM_001110303;NM_006676	chr9:132636786-132637221			NM_006676	USP20	10868	SG0000013687	0.761905	0.036756
cg13096351	7942215	CTTN	11	CTTN;CTTN	NM_005231;NM_138565				NM_138565	CTTN	2017	SG0000008573	0.785714	0.0279266
cg27099497	8144138	PTPRN2	7	PTPRN2;PTPRN2;PTPRN2	NM_002847;NM_130842;NM_130843				NM_130843	PTPRN2	5799	SG0000015509	0.785714	0.0279266
cg01924320	8103056	SLC10A7	4	SLC10A7;SLC10A7	NM_001029998;NM_032128				NM_032128	SLC10A7	84068	SG0000012051	0.785714	0.0279266
cg17073891	8175266	PLAC1	X	PLAC1	NM_021796				NM_021796	PLAC1	10761	SG0000017096	0.785714	0.0279266
cg02485729	7959828	TMEM132C	12	TMEM132C	NM_001136103				NM_001136103	TMEM132C	92293	SG0000018123	0.785714	0.0279266
cg17919137	8065462	VSX1	20	VSX1	NM_014588	chr20:25058288-25058726			NM_014588	VSX1	30813	SG0000010098	0.785714	0.0279266
cg22369288	8122303	KIAA1244	6	PBOV1;KIAA1244;PBOV1	NM_021635;NM_020340;NM_021635				NM_020340	KIAA1244	57221	SG0000011237	0.785714	0.0279266
cg10978544	8171421	PIGA	X	PIGA;PIGA	NM_002641;NM_020473				NM_002641	PIGA	5277	SG0000016519	0.785714	0.0279266
cg05595753	7931769	ADARB2	10	ADARB2	NM_018702	chr10:1252141-1252505			NM_018702	ADARB2	105	SG0000018573	0.785714	0.0279266
cg14031033	7962613	ENDOU	12	P11	NM_006025				NM_006025	ENDOU	8909	SG0000011140	0.809524	0.0217758
cg08125125	8109307	SYNPO	5	SYNPO	NM_001166208				NM_001166208	SYNPO	11346	SG0000017199	0.809524	0.0217758
cg06852243	8005022	DNAH9	17	DNAH9	NM_001372	chr17:11501631-11502328			NM_001372	DNAH9	1770	SG0000000717	0.809524	0.0217758
cg19415746	7936363	NRAP	10	NRAP;NRAP	NM_006175;NM_198060				NM_006175	NRAP	4892	SG0000019789	0.809524	0.0217758
cg15057818	8144148	PTPRN2	7	PTPRN2;PTPRN2;PTPRN2	NM_002847;NM_130842;NM_130843				NM_002847	PTPRN2	5799	SG0000015509	0.809524	0.0217758
cg05833946	8144297	ARHGEF10	8	ARHGEF10	NM_014629				NM_014629	ARHGEF10	9639	SG0000010472	0.833333	0.015377
cg22839308	8099836	TLR1	4	TLR1	NM_003263		4:38807153-38807700	Promoter_Associated	NM_003263	TLR1	7096	SG0000017412	0.833333	0.015377
cg23194346	8172564	PRICKLE3	X	PRICKLE3	NM_006150	chrX:49032261-49032567			NM_006150	PRICKLE3	4007	SG0000001221	0.833333	0.015377
cg23260456	8044716	DPP10	2	DPP10;DPP10	NM_001004360;NM_020868		2:116474579-116474760	Unclassified_Cell_type_specific	NM_001004360	DPP10	57628	SG0000017549	0.833333	0.015377
cg08814749	8111232	CDH18	5	CDH18;CDH18	NM_001167667;NM_004934				NM_001167667	CDH18	1016	SG0000014552	0.857143	0.0107143
cg27664689	8055877	CACNB4	2	CACNB4;CACNB4;CACNB4;CACNB4	NM_000726;NM_001145798;NM_001005746;NM_001005747				NM_000726	CACNB4	785	SG0000018238	0.857143	0.0107143
cg05833946	8144293	ARHGEF10	8	ARHGEF10	NM_014629				NM_014629	ARHGEF10	9639	SG0000010472	0.857143	0.0107143
cg12462499	8083912	FNDC3B	3	FNDC3B;FNDC3B	NM_001135095;NM_022763				NM_001135095	FNDC3B	64778	SG0000007542	0.857143	0.0107143
cg22516161	8013481	CCDC144NL	17	CCDC144NL	NM_001004306	chr17:20798957-20800112	17:20798859-20799808	Unclassified	NM_001004306	CCDC144NL	339184	SG0000020521	0.880952	0.00724206
cg12528408	8052083	FSHR	2	FSHR;FSHR	NM_000145;NM_181446				NM_000145	FSHR	2492	SG0000017082	0.880952	0.00724206
cg05833946	8144314	ARHGEF10	8	ARHGEF10	NM_014629				NM_014629	ARHGEF10	9639	SG0000010472	0.904762	0.00456349
cg26773183	8174463	GUCY2F	X	GUCY2F	NM_001522				NM_001522	GUCY2F	2986	SG0000010189	0.904762	0.00456349
cg00288945	8068817	SLC37A1	21	SLC37A1	NM_018964	chr21:43989948-43990199			NM_018964	SLC37A1	54020	SG0000016019	0.928571	0.00223214
cg19230952	8173100	FGD1	X	FGD1	NM_004463	chrX:54521445-54522749	X:54521895-54523132	Unclassified_Cell_type_specific	NM_004463	FGD1	2245	SG0000010230	0.928571	0.00223214
cg03240800	8108677	PCDHA1	5	PCDHA6;PCDHA2;PCDHA1;PCDHA7;PCDHA1;PCDHA8;PCDHA6;PCDHA5;PCDHA8;PCDHA3;PCDHA4	NM_031849;NM_018905;NM_031411;NM_018910;NM_018900;NM_018911;NM_018909;NM_018908;NM_031856;NM_018906;NM_018907	chr5:140221007-140221381			NM_018900	PCDHA1	56147	ENSG00000081842, ENSG00000204970, ENSG00000239389, ENSG00000243232, ENSG00000248383, ENSG00000249158, ENSG00000250120, ENSG00000251664	0.928571	0.00223214
cg03240800	8108646	PCDHA5	5	PCDHA6;PCDHA2;PCDHA1;PCDHA7;PCDHA1;PCDHA8;PCDHA6;PCDHA5;PCDHA8;PCDHA3;PCDHA4	NM_031849;NM_018905;NM_031411;NM_018910;NM_018900;NM_018911;NM_018909;NM_018908;NM_031856;NM_018906;NM_018907	chr5:140221007-140221381			NM_018908	PCDHA5	56143	ENSG00000081842, ENSG00000204965, ENSG00000239389, ENSG00000243232, ENSG00000248383, ENSG00000249158, ENSG00000250120, ENSG00000251664	0.928571	0.00223214
cg09312996	8001238	ABCC12	16	ABCC12	NM_033226				NM_033226	ABCC12	94160	SG0000014079	0.97619	0.000396825

## Sheet: P4_ neg rho_Gain
Supp Table 11f. Loci with strong NEGATIVE association (by rho) in changes in DNA methylation (in GAIN of methylation) with changes in gene expression in normal (NUP) in P4 vs vehicle.
HM450K.ID	Affy_ID	Symbol	CHR	UCSC_RefGene_Name	UCSC_RefGene_Accession	UCSC_CpG_Islands_Name	Regulatory_Feature_Name	Regulatory_Feature_Group	Affy_Refseq	Affy_Symbol.1	Affy_Entrez	Affy_Ensembl	Rho	P-val
cg05798126	8116628	RIPK1	6	RIPK1	NM_003804	chr6:3090994-3094315			NM_003804	RIPK1	8737	SG0000013727	-0.738095	0.0458333
cg16272030	8136506	TTC26	7	TTC26;TTC26;TTC26	NM_024926;NM_001144920;NM_001144923				NM_024926	TTC26	79989	SG0000010594	-0.904762	0.00456349
cg16272030	8136506	TTC26	7	TTC26;TTC26;TTC26	NM_024926;NM_001144920;NM_001144923				NM_001144920	TTC26	79989	SG0000010594	-0.904762	0.00456349
cg16272030	8136506	TTC26	7	TTC26;TTC26;TTC26	NM_024926;NM_001144920;NM_001144923				NM_001144923	TTC26	79989	SG0000010594	-0.904762	0.00456349
cg00795900	7998815	ABCA3	16	ABCA17P;ABCA3	NR_003574;NM_001089	chr16:2389706-2392164			NM_001089	ABCA3	21	SG0000016797	-0.904762	0.00456349
cg03193847	8098279	PALLD	4	PALLD;PALLD;PALLD	NM_016081;NM_001166109;NM_001166108				NM_016081	PALLD	23022	SG0000012911	-0.880952	0.00724206
cg03193847	8098279	PALLD	4	PALLD;PALLD;PALLD	NM_016081;NM_001166109;NM_001166108				NM_001166109	PALLD	23022	SG0000012911	-0.880952	0.00724206
cg03193847	8098279	PALLD	4	PALLD;PALLD;PALLD	NM_016081;NM_001166109;NM_001166108				NM_001166108	PALLD	23022	SG0000012911	-0.880952	0.00724206
cg03771436	8140585	CACNA2D1	7	CACNA2D1	NM_000722				NM_000722	CACNA2D1	781	SG0000015395	-0.857143	0.0107143
cg03771436	8140610	CACNA2D1	7	CACNA2D1	NM_000722				NM_000722	CACNA2D1	781	SG0000015395	-0.857143	0.0107143
cg03771436	8140592	CACNA2D1	7	CACNA2D1	NM_000722				NM_000722	CACNA2D1	781	SG0000015395	-0.833333	0.015377
cg03193847	8098268	PALLD	4	PALLD;PALLD;PALLD	NM_016081;NM_001166109;NM_001166108				NM_016081	PALLD	23022	SG0000012911	-0.833333	0.015377
cg03193847	8098280	PALLD	4	PALLD;PALLD;PALLD	NM_016081;NM_001166109;NM_001166108				NM_016081	PALLD	23022	SG0000012911	-0.833333	0.015377
cg03193847	8098268	PALLD	4	PALLD;PALLD;PALLD	NM_016081;NM_001166109;NM_001166108				NM_001166109	PALLD	23022	SG0000012911	-0.833333	0.015377
cg03193847	8098280	PALLD	4	PALLD;PALLD;PALLD	NM_016081;NM_001166109;NM_001166108				NM_001166109	PALLD	23022	SG0000012911	-0.833333	0.015377
cg03193847	8098268	PALLD	4	PALLD;PALLD;PALLD	NM_016081;NM_001166109;NM_001166108				NM_001166108	PALLD	23022	SG0000012911	-0.833333	0.015377
cg03193847	8098280	PALLD	4	PALLD;PALLD;PALLD	NM_016081;NM_001166109;NM_001166108				NM_001166108	PALLD	23022	SG0000012911	-0.833333	0.015377
cg20907136	8125560	HLA-DPA1	6	HLA-DPA1	NM_033554				NM_033554	HLA-DPA1	3113	ENSG00000168384, ENSG00000206291, ENSG00000224103, ENSG00000228163, ENSG00000229685, ENSG00000231389, ENSG00000235844, ENSG00000236177	-0.833333	0.015377
cg09548390	8146404	SNTG1	8	SNTG1	NM_018967				NM_018967	SNTG1	54212	SG0000014748	-0.809524	0.0217758
cg03771436	8140597	CACNA2D1	7	CACNA2D1	NM_000722				NM_000722	CACNA2D1	781	SG0000015395	-0.785714	0.0279266
cg03771436	8140611	CACNA2D1	7	CACNA2D1	NM_000722				NM_000722	CACNA2D1	781	SG0000015395	-0.785714	0.0279266
cg00795900	7998785	ABCA3	16	ABCA17P;ABCA3	NR_003574;NM_001089	chr16:2389706-2392164			NM_001089	ABCA3	21	SG0000016797	-0.785714	0.0279266
cg11427314	8144128	PTPRN2	7	PTPRN2;PTPRN2;PTPRN2	NM_002847;NM_130842;NM_130843				NM_002847	PTPRN2	5799	SG0000015509	-0.761905	0.036756
cg11427314	8144128	PTPRN2	7	PTPRN2;PTPRN2;PTPRN2	NM_002847;NM_130842;NM_130843				NM_130842	PTPRN2	5799	SG0000015509	-0.761905	0.036756
cg11427314	8144128	PTPRN2	7	PTPRN2;PTPRN2;PTPRN2	NM_002847;NM_130842;NM_130843				NM_130843	PTPRN2	5799	SG0000015509	-0.761905	0.036756
cg08828733	7962470	NELL2	12	NELL2;NELL2;NELL2;NELL2;NELL2	NM_001145110;NM_001145107;NM_006159;NM_001145108;NM_001145109	chr12:45269830-45270835			NM_001145110	NELL2	4753	SG0000018461	-0.761905	0.036756
cg08828733	7962470	NELL2	12	NELL2;NELL2;NELL2;NELL2;NELL2	NM_001145110;NM_001145107;NM_006159;NM_001145108;NM_001145109	chr12:45269830-45270835			NM_001145107	NELL2	4753	SG0000018461	-0.761905	0.036756
cg08828733	7962470	NELL2	12	NELL2;NELL2;NELL2;NELL2;NELL2	NM_001145110;NM_001145107;NM_006159;NM_001145108;NM_001145109	chr12:45269830-45270835			NM_006159	NELL2	4753	SG0000018461	-0.761905	0.036756
cg08828733	7962470	NELL2	12	NELL2;NELL2;NELL2;NELL2;NELL2	NM_001145110;NM_001145107;NM_006159;NM_001145108;NM_001145109	chr12:45269830-45270835			NM_001145108	NELL2	4753	SG0000018461	-0.761905	0.036756
cg08828733	7962470	NELL2	12	NELL2;NELL2;NELL2;NELL2;NELL2	NM_001145110;NM_001145107;NM_006159;NM_001145108;NM_001145109	chr12:45269830-45270835			NM_001145109	NELL2	4753	SG0000018461	-0.761905	0.036756
cg03771436	8140581	CACNA2D1	7	CACNA2D1	NM_000722				NM_000722	CACNA2D1	781	SG0000015395	-0.761905	0.036756
cg03771436	8140590	CACNA2D1	7	CACNA2D1	NM_000722				NM_000722	CACNA2D1	781	SG0000015395	-0.761905	0.036756
cg03771436	8140607	CACNA2D1	7	CACNA2D1	NM_000722				NM_000722	CACNA2D1	781	SG0000015395	-0.761905	0.036756
cg03193847	8098284	PALLD	4	PALLD;PALLD;PALLD	NM_016081;NM_001166109;NM_001166108				NM_016081	PALLD	23022	SG0000012911	-0.761905	0.036756
cg03193847	8098284	PALLD	4	PALLD;PALLD;PALLD	NM_016081;NM_001166109;NM_001166108				NM_001166109	PALLD	23022	SG0000012911	-0.761905	0.036756
cg03193847	8098284	PALLD	4	PALLD;PALLD;PALLD	NM_016081;NM_001166109;NM_001166108				NM_001166108	PALLD	23022	SG0000012911	-0.761905	0.036756
cg13858227	7929378	LGI1	10	LGI1	NM_005097				NM_005097	LGI1	9211	SG0000010823	-0.738095	0.0458333
cg08663653	7907245	C1orf129	1	C1orf129;C1orf129	NM_025063;NM_001163629				NM_025063	C1orf129	80133	SG0000011750	-0.738095	0.0458333
cg08663653	7907245	C1orf129	1	C1orf129;C1orf129	NM_025063;NM_001163629				NM_001163629	C1orf129	80133	SG0000011750	-0.738095	0.0458333
cg03771436	8140601	CACNA2D1	7	CACNA2D1	NM_000722				NM_000722	CACNA2D1	781	SG0000015395	-0.738095	0.0458333
cg03193847	8098267	PALLD	4	PALLD;PALLD;PALLD	NM_016081;NM_001166109;NM_001166108				NM_016081	PALLD	23022	SG0000012911	-0.738095	0.0458333
cg03193847	8098281	PALLD	4	PALLD;PALLD;PALLD	NM_016081;NM_001166109;NM_001166108				NM_016081	PALLD	23022	SG0000012911	-0.738095	0.0458333
cg03193847	8098286	PALLD	4	PALLD;PALLD;PALLD	NM_016081;NM_001166109;NM_001166108				NM_016081	PALLD	23022	SG0000012911	-0.738095	0.0458333
cg03193847	8098267	PALLD	4	PALLD;PALLD;PALLD	NM_016081;NM_001166109;NM_001166108				NM_001166109	PALLD	23022	SG0000012911	-0.738095	0.0458333
cg03193847	8098281	PALLD	4	PALLD;PALLD;PALLD	NM_016081;NM_001166109;NM_001166108				NM_001166109	PALLD	23022	SG0000012911	-0.738095	0.0458333
cg03193847	8098286	PALLD	4	PALLD;PALLD;PALLD	NM_016081;NM_001166109;NM_001166108				NM_001166109	PALLD	23022	SG0000012911	-0.738095	0.0458333
cg03193847	8098267	PALLD	4	PALLD;PALLD;PALLD	NM_016081;NM_001166109;NM_001166108				NM_001166108	PALLD	23022	SG0000012911	-0.738095	0.0458333
cg03193847	8098281	PALLD	4	PALLD;PALLD;PALLD	NM_016081;NM_001166109;NM_001166108				NM_001166108	PALLD	23022	SG0000012911	-0.738095	0.0458333
cg03193847	8098286	PALLD	4	PALLD;PALLD;PALLD	NM_016081;NM_001166109;NM_001166108				NM_001166108	PALLD	23022	SG0000012911	-0.738095	0.0458333
cg10407488	7944563	ARHGEF12	11	ARHGEF12	NM_015313				NM_015313	ARHGEF12	23365	SG0000019691	-0.738095	0.0458333
cg06852243	8005014	DNAH9	17	DNAH9	NM_001372	chr17:11501631-11502328			NM_001372	DNAH9	1770	SG0000000717	-0.952381	0.00114087
cg19415746	7936381	NRAP	10	NRAP;NRAP	NM_006175;NM_198060				NM_006175	NRAP	4892	SG0000019789	-0.952381	0.00114087
cg19415746	7936381	NRAP	10	NRAP;NRAP	NM_006175;NM_198060				NM_198060	NRAP	4892	SG0000019789	-0.952381	0.00114087
cg10071848	7980116	ABCD4	14	ABCD4;ABCD4	NR_003256;NM_005050	chr14:74769366-74769815	14:74768680-74770514	Promoter_Associated	NR_003256	ABCD4	5826	SG0000011968	-0.928571	0.00223214
cg10071848	7980116	ABCD4	14	ABCD4;ABCD4	NR_003256;NM_005050	chr14:74769366-74769815	14:74768680-74770514	Promoter_Associated	NM_005050	ABCD4	5826	SG0000011968	-0.928571	0.00223214
cg08814020	8053528	POLR1A	2	POLR1A	NM_015425				NM_015425	POLR1A	25885	SG0000006865	-0.928571	0.00223214
cg23702688	7956576	SLC26A10	12	SLC26A10	NM_133489	chr12:58013171-58013652			NM_133489	SLC26A10	65012	SG0000013550	-0.904762	0.00456349
cg10564626	7968604	NBEA	13	MIR548F5;NBEA	NR_031646;NM_015678				NM_015678	NBEA	26960	SG0000017291	-0.904762	0.00456349
cg10564626	7968607	NBEA	13	MIR548F5;NBEA	NR_031646;NM_015678				NM_015678	NBEA	26960	SG0000017291	-0.904762	0.00456349
cg10564626	7968627	NBEA	13	MIR548F5;NBEA	NR_031646;NM_015678				NM_015678	NBEA	26960	SG0000017291	-0.904762	0.00456349
cg24413879	8072652	HMGXB4	22	HMGXB4;HMGXB4	NM_001003681;NR_027780	chr22:35653361-35654028	22:35652866-35654355	Promoter_Associated_Cell_type_specific	NM_001003681	HMGXB4	10042	SG0000010028	-0.904762	0.00456349
cg24413879	8072652	HMGXB4	22	HMGXB4;HMGXB4	NM_001003681;NR_027780	chr22:35653361-35654028	22:35652866-35654355	Promoter_Associated_Cell_type_specific	NR_027780	HMGXB4	10042	SG0000010028	-0.904762	0.00456349
cg18100532	8011377	TRPV1	17	TRPV1;TRPV1;TRPV1	NM_080705;NM_080704;NM_018727				NM_080705	TRPV1	7442	SG0000019668	-0.904762	0.00456349
cg18100532	8011377	TRPV1	17	TRPV1;TRPV1;TRPV1	NM_080705;NM_080704;NM_018727				NM_080704	TRPV1	7442	SG0000019668	-0.904762	0.00456349
cg18100532	8011377	TRPV1	17	TRPV1;TRPV1;TRPV1	NM_080705;NM_080704;NM_018727				NM_018727	TRPV1	7442	SG0000019668	-0.904762	0.00456349
cg15491134	8051770	SLC8A1	2	SLC8A1;SLC8A1;SLC8A1;SLC8A1	NM_001112801;NM_001112802;NM_021097;NM_001112800				NM_001112801	SLC8A1	6546	SG0000018302	-0.904762	0.00456349
cg15491134	8051770	SLC8A1	2	SLC8A1;SLC8A1;SLC8A1;SLC8A1	NM_001112801;NM_001112802;NM_021097;NM_001112800				NM_001112802	SLC8A1	6546	SG0000018302	-0.904762	0.00456349
cg15491134	8051770	SLC8A1	2	SLC8A1;SLC8A1;SLC8A1;SLC8A1	NM_001112801;NM_001112802;NM_021097;NM_001112800				NM_021097	SLC8A1	6546	SG0000018302	-0.904762	0.00456349
cg15491134	8051770	SLC8A1	2	SLC8A1;SLC8A1;SLC8A1;SLC8A1	NM_001112801;NM_001112802;NM_021097;NM_001112800				NM_001112800	SLC8A1	6546	SG0000018302	-0.904762	0.00456349
cg03463818	8147328	TMEM67	8	TMEM67;TMEM67;TMEM67	NM_001142301;NR_024522;NM_153704	chr8:94767000-94767214			NM_001142301	TMEM67	91147	SG0000016495	-0.904762	0.00456349
cg03463818	8147328	TMEM67	8	TMEM67;TMEM67;TMEM67	NM_001142301;NR_024522;NM_153704	chr8:94767000-94767214			NR_024522	TMEM67	91147	SG0000016495	-0.904762	0.00456349
cg03463818	8147328	TMEM67	8	TMEM67;TMEM67;TMEM67	NM_001142301;NR_024522;NM_153704	chr8:94767000-94767214			NM_153704	TMEM67	91147	SG0000016495	-0.904762	0.00456349
cg05595753	7931777	ADARB2	10	ADARB2	NM_018702	chr10:1252141-1252505			NM_018702	ADARB2	105	SG0000018573	-0.904762	0.00456349
cg10564626	7968593	NBEA	13	MIR548F5;NBEA	NR_031646;NM_015678				NM_015678	NBEA	26960	SG0000017291	-0.880952	0.00724206
cg05840533	8061851	C20orf70	20	C20orf70	NM_080574				NM_080574	C20orf70	140683	SG0000013105	-0.880952	0.00724206
cg06852243	8005002	DNAH9	17	DNAH9	NM_001372	chr17:11501631-11502328			NM_001372	DNAH9	1770	SG0000000717	-0.880952	0.00724206
cg12659981	8109768	ODZ2	5	ODZ2	NM_001122679				NM_001122679	ODZ2	57451	SG0000014593	-0.880952	0.00724206
cg13783191	8051846	THADA	2	THADA;THADA	NM_022065;NM_001083953				NM_022065	THADA	63892	SG0000011597	-0.880952	0.00724206
cg13783191	8051846	THADA	2	THADA;THADA	NM_022065;NM_001083953				NM_001083953	THADA	63892	SG0000011597	-0.880952	0.00724206
cg10564626	7968591	NBEA	13	MIR548F5;NBEA	NR_031646;NM_015678				NM_015678	NBEA	26960	SG0000017291	-0.857143	0.0107143
cg10564626	7968596	NBEA	13	MIR548F5;NBEA	NR_031646;NM_015678				NM_015678	NBEA	26960	SG0000017291	-0.857143	0.0107143
cg10564626	7968610	NBEA	13	MIR548F5;NBEA	NR_031646;NM_015678				NM_015678	NBEA	26960	SG0000017291	-0.857143	0.0107143
cg09703114	7960004	EP400	12	EP400;SNORA49	NM_015409;NR_002979	chr12:132514283-132514525			NM_015409	EP400	57634	SG0000018349	-0.857143	0.0107143
cg13783191	8051826	THADA	2	THADA;THADA	NM_022065;NM_001083953				NM_022065	THADA	63892	SG0000011597	-0.857143	0.0107143
cg13783191	8051844	THADA	2	THADA;THADA	NM_022065;NM_001083953				NM_022065	THADA	63892	SG0000011597	-0.857143	0.0107143
cg13783191	8051826	THADA	2	THADA;THADA	NM_022065;NM_001083953				NM_001083953	THADA	63892	SG0000011597	-0.857143	0.0107143
cg13783191	8051844	THADA	2	THADA;THADA	NM_022065;NM_001083953				NM_001083953	THADA	63892	SG0000011597	-0.857143	0.0107143
cg10071848	7980118	ABCD4	14	ABCD4;ABCD4	NR_003256;NM_005050	chr14:74769366-74769815	14:74768680-74770514	Promoter_Associated	NR_003256	ABCD4	5826	SG0000011968	-0.833333	0.015377
cg10071848	7980118	ABCD4	14	ABCD4;ABCD4	NR_003256;NM_005050	chr14:74769366-74769815	14:74768680-74770514	Promoter_Associated	NM_005050	ABCD4	5826	SG0000011968	-0.833333	0.015377
cg10564626	7968582	NBEA	13	MIR548F5;NBEA	NR_031646;NM_015678				NM_015678	NBEA	26960	SG0000017291	-0.833333	0.015377
cg10564626	7968597	NBEA	13	MIR548F5;NBEA	NR_031646;NM_015678				NM_015678	NBEA	26960	SG0000017291	-0.833333	0.015377
cg05393023	7907138	SFT2D2	1	SFT2D2	NM_199344	chr1:168194945-168195839	1:168194631-168196058	Promoter_Associated	NM_199344	SFT2D2	375035	SG0000021306	-0.833333	0.015377
cg01924320	8103048	SLC10A7	4	SLC10A7;SLC10A7	NM_001029998;NM_032128				NM_001029998	SLC10A7	84068	SG0000012051	-0.833333	0.015377
cg01924320	8103048	SLC10A7	4	SLC10A7;SLC10A7	NM_001029998;NM_032128				NM_032128	SLC10A7	84068	SG0000012051	-0.833333	0.015377
cg15057818	8144125	PTPRN2	7	PTPRN2;PTPRN2;PTPRN2	NM_002847;NM_130842;NM_130843				NM_002847	PTPRN2	5799	SG0000015509	-0.833333	0.015377
cg15057818	8144125	PTPRN2	7	PTPRN2;PTPRN2;PTPRN2	NM_002847;NM_130842;NM_130843				NM_130842	PTPRN2	5799	SG0000015509	-0.833333	0.015377
cg15057818	8144125	PTPRN2	7	PTPRN2;PTPRN2;PTPRN2	NM_002847;NM_130842;NM_130843				NM_130843	PTPRN2	5799	SG0000015509	-0.833333	0.015377
cg08155908	8030628	MYH14	19	MYH14;MYH14;MYH14	NM_001145809;NM_001077186;NM_024729	chr19:50713630-50714073			NM_001145809	MYH14	79784	SG0000010535	-0.833333	0.015377
cg08155908	8030628	MYH14	19	MYH14;MYH14;MYH14	NM_001145809;NM_001077186;NM_024729	chr19:50713630-50714073			NM_001077186	MYH14	79784	SG0000010535	-0.833333	0.015377
cg08155908	8030628	MYH14	19	MYH14;MYH14;MYH14	NM_001145809;NM_001077186;NM_024729	chr19:50713630-50714073			NM_024729	MYH14	79784	SG0000010535	-0.833333	0.015377
cg20674067	8072090	SEZ6L	22	SEZ6L	NM_021115	chr22:26565199-26565986			NM_021115	SEZ6L	23544	SG0000010009	-0.809524	0.0217758
cg00788521	7953080	CACNA1C	12	CACNA1C;CACNA1C;CACNA1C;CACNA1C;CACNA1C;CACNA1C;CACNA1C;CACNA1C;CACNA1C;CACNA1C;CACNA1C;CACNA1C;CACNA1C;CACNA1C;CACNA1C;CACNA1C;CACNA1C;CACNA1C;CACNA1C;CACNA1C;CACNA1C;CACNA1C;CACNA1C	NM_001129844;NM_001129827;NM_001129839;NM_001129834;NM_001129841;NM_000719;NM_001129830;NM_001167625;NM_001129843;NM_001167624;NM_001129835;NM_001129837;NM_001167623;NM_001129840;NM_199460;NM_001129833;NM_001129832;NM_001129829;NM_001129846;NM_001129836;NM_001129838;NM_001129831;NM_001129842				NM_001129844	CACNA1C	775	SG0000015106	-0.809524	0.0217758
cg00788521	7953080	CACNA1C	12	CACNA1C;CACNA1C;CACNA1C;CACNA1C;CACNA1C;CACNA1C;CACNA1C;CACNA1C;CACNA1C;CACNA1C;CACNA1C;CACNA1C;CACNA1C;CACNA1C;CACNA1C;CACNA1C;CACNA1C;CACNA1C;CACNA1C;CACNA1C;CACNA1C;CACNA1C;CACNA1C	NM_001129844;NM_001129827;NM_001129839;NM_001129834;NM_001129841;NM_000719;NM_001129830;NM_001167625;NM_001129843;NM_001167624;NM_001129835;NM_001129837;NM_001167623;NM_001129840;NM_199460;NM_001129833;NM_001129832;NM_001129829;NM_001129846;NM_001129836;NM_001129838;NM_001129831;NM_001129842				NM_001129827	CACNA1C	775	SG0000015106	-0.809524	0.0217758
cg00788521	7953080	CACNA1C	12	CACNA1C;CACNA1C;CACNA1C;CACNA1C;CACNA1C;CACNA1C;CACNA1C;CACNA1C;CACNA1C;CACNA1C;CACNA1C;CACNA1C;CACNA1C;CACNA1C;CACNA1C;CACNA1C;CACNA1C;CACNA1C;CACNA1C;CACNA1C;CACNA1C;CACNA1C;CACNA1C	NM_001129844;NM_001129827;NM_001129839;NM_001129834;NM_001129841;NM_000719;NM_001129830;NM_001167625;NM_001129843;NM_001167624;NM_001129835;NM_001129837;NM_001167623;NM_001129840;NM_199460;NM_001129833;NM_001129832;NM_001129829;NM_001129846;NM_001129836;NM_001129838;NM_001129831;NM_001129842				NM_001129839	CACNA1C	775	SG0000015106	-0.809524	0.0217758
cg00788521	7953080	CACNA1C	12	CACNA1C;CACNA1C;CACNA1C;CACNA1C;CACNA1C;CACNA1C;CACNA1C;CACNA1C;CACNA1C;CACNA1C;CACNA1C;CACNA1C;CACNA1C;CACNA1C;CACNA1C;CACNA1C;CACNA1C;CACNA1C;CACNA1C;CACNA1C;CACNA1C;CACNA1C;CACNA1C	NM_001129844;NM_001129827;NM_001129839;NM_001129834;NM_001129841;NM_000719;NM_001129830;NM_001167625;NM_001129843;NM_001167624;NM_001129835;NM_001129837;NM_001167623;NM_001129840;NM_199460;NM_001129833;NM_001129832;NM_001129829;NM_001129846;NM_001129836;NM_001129838;NM_001129831;NM_001129842				NM_001129834	CACNA1C	775	SG0000015106	-0.809524	0.0217758
cg00788521	7953080	CACNA1C	12	CACNA1C;CACNA1C;CACNA1C;CACNA1C;CACNA1C;CACNA1C;CACNA1C;CACNA1C;CACNA1C;CACNA1C;CACNA1C;CACNA1C;CACNA1C;CACNA1C;CACNA1C;CACNA1C;CACNA1C;CACNA1C;CACNA1C;CACNA1C;CACNA1C;CACNA1C;CACNA1C	NM_001129844;NM_001129827;NM_001129839;NM_001129834;NM_001129841;NM_000719;NM_001129830;NM_001167625;NM_001129843;NM_001167624;NM_001129835;NM_001129837;NM_001167623;NM_001129840;NM_199460;NM_001129833;NM_001129832;NM_001129829;NM_001129846;NM_001129836;NM_001129838;NM_001129831;NM_001129842				NM_001129841	CACNA1C	775	SG0000015106	-0.809524	0.0217758
cg00788521	7953080	CACNA1C	12	CACNA1C;CACNA1C;CACNA1C;CACNA1C;CACNA1C;CACNA1C;CACNA1C;CACNA1C;CACNA1C;CACNA1C;CACNA1C;CACNA1C;CACNA1C;CACNA1C;CACNA1C;CACNA1C;CACNA1C;CACNA1C;CACNA1C;CACNA1C;CACNA1C;CACNA1C;CACNA1C	NM_001129844;NM_001129827;NM_001129839;NM_001129834;NM_001129841;NM_000719;NM_001129830;NM_001167625;NM_001129843;NM_001167624;NM_001129835;NM_001129837;NM_001167623;NM_001129840;NM_199460;NM_001129833;NM_001129832;NM_001129829;NM_001129846;NM_001129836;NM_001129838;NM_001129831;NM_001129842				NM_000719	CACNA1C	775	SG0000015106	-0.809524	0.0217758
cg00788521	7953080	CACNA1C	12	CACNA1C;CACNA1C;CACNA1C;CACNA1C;CACNA1C;CACNA1C;CACNA1C;CACNA1C;CACNA1C;CACNA1C;CACNA1C;CACNA1C;CACNA1C;CACNA1C;CACNA1C;CACNA1C;CACNA1C;CACNA1C;CACNA1C;CACNA1C;CACNA1C;CACNA1C;CACNA1C	NM_001129844;NM_001129827;NM_001129839;NM_001129834;NM_001129841;NM_000719;NM_001129830;NM_001167625;NM_001129843;NM_001167624;NM_001129835;NM_001129837;NM_001167623;NM_001129840;NM_199460;NM_001129833;NM_001129832;NM_001129829;NM_001129846;NM_001129836;NM_001129838;NM_001129831;NM_001129842				NM_001129830	CACNA1C	775	SG0000015106	-0.809524	0.0217758
cg00788521	7953080	CACNA1C	12	CACNA1C;CACNA1C;CACNA1C;CACNA1C;CACNA1C;CACNA1C;CACNA1C;CACNA1C;CACNA1C;CACNA1C;CACNA1C;CACNA1C;CACNA1C;CACNA1C;CACNA1C;CACNA1C;CACNA1C;CACNA1C;CACNA1C;CACNA1C;CACNA1C;CACNA1C;CACNA1C	NM_001129844;NM_001129827;NM_001129839;NM_001129834;NM_001129841;NM_000719;NM_001129830;NM_001167625;NM_001129843;NM_001167624;NM_001129835;NM_001129837;NM_001167623;NM_001129840;NM_199460;NM_001129833;NM_001129832;NM_001129829;NM_001129846;NM_001129836;NM_001129838;NM_001129831;NM_001129842				NM_001167625	CACNA1C	775	SG0000015106	-0.809524	0.0217758
cg00788521	7953080	CACNA1C	12	CACNA1C;CACNA1C;CACNA1C;CACNA1C;CACNA1C;CACNA1C;CACNA1C;CACNA1C;CACNA1C;CACNA1C;CACNA1C;CACNA1C;CACNA1C;CACNA1C;CACNA1C;CACNA1C;CACNA1C;CACNA1C;CACNA1C;CACNA1C;CACNA1C;CACNA1C;CACNA1C	NM_001129844;NM_001129827;NM_001129839;NM_001129834;NM_001129841;NM_000719;NM_001129830;NM_001167625;NM_001129843;NM_001167624;NM_001129835;NM_001129837;NM_001167623;NM_001129840;NM_199460;NM_001129833;NM_001129832;NM_001129829;NM_001129846;NM_001129836;NM_001129838;NM_001129831;NM_001129842				NM_001129843	CACNA1C	775	SG0000015106	-0.809524	0.0217758
cg00788521	7953080	CACNA1C	12	CACNA1C;CACNA1C;CACNA1C;CACNA1C;CACNA1C;CACNA1C;CACNA1C;CACNA1C;CACNA1C;CACNA1C;CACNA1C;CACNA1C;CACNA1C;CACNA1C;CACNA1C;CACNA1C;CACNA1C;CACNA1C;CACNA1C;CACNA1C;CACNA1C;CACNA1C;CACNA1C	NM_001129844;NM_001129827;NM_001129839;NM_001129834;NM_001129841;NM_000719;NM_001129830;NM_001167625;NM_001129843;NM_001167624;NM_001129835;NM_001129837;NM_001167623;NM_001129840;NM_199460;NM_001129833;NM_001129832;NM_001129829;NM_001129846;NM_001129836;NM_001129838;NM_001129831;NM_001129842				NM_001167624	CACNA1C	775	SG0000015106	-0.809524	0.0217758
cg00788521	7953080	CACNA1C	12	CACNA1C;CACNA1C;CACNA1C;CACNA1C;CACNA1C;CACNA1C;CACNA1C;CACNA1C;CACNA1C;CACNA1C;CACNA1C;CACNA1C;CACNA1C;CACNA1C;CACNA1C;CACNA1C;CACNA1C;CACNA1C;CACNA1C;CACNA1C;CACNA1C;CACNA1C;CACNA1C	NM_001129844;NM_001129827;NM_001129839;NM_001129834;NM_001129841;NM_000719;NM_001129830;NM_001167625;NM_001129843;NM_001167624;NM_001129835;NM_001129837;NM_001167623;NM_001129840;NM_199460;NM_001129833;NM_001129832;NM_001129829;NM_001129846;NM_001129836;NM_001129838;NM_001129831;NM_001129842				NM_001129835	CACNA1C	775	SG0000015106	-0.809524	0.0217758
cg00788521	7953080	CACNA1C	12	CACNA1C;CACNA1C;CACNA1C;CACNA1C;CACNA1C;CACNA1C;CACNA1C;CACNA1C;CACNA1C;CACNA1C;CACNA1C;CACNA1C;CACNA1C;CACNA1C;CACNA1C;CACNA1C;CACNA1C;CACNA1C;CACNA1C;CACNA1C;CACNA1C;CACNA1C;CACNA1C	NM_001129844;NM_001129827;NM_001129839;NM_001129834;NM_001129841;NM_000719;NM_001129830;NM_001167625;NM_001129843;NM_001167624;NM_001129835;NM_001129837;NM_001167623;NM_001129840;NM_199460;NM_001129833;NM_001129832;NM_001129829;NM_001129846;NM_001129836;NM_001129838;NM_001129831;NM_001129842				NM_001129837	CACNA1C	775	SG0000015106	-0.809524	0.0217758
cg00788521	7953080	CACNA1C	12	CACNA1C;CACNA1C;CACNA1C;CACNA1C;CACNA1C;CACNA1C;CACNA1C;CACNA1C;CACNA1C;CACNA1C;CACNA1C;CACNA1C;CACNA1C;CACNA1C;CACNA1C;CACNA1C;CACNA1C;CACNA1C;CACNA1C;CACNA1C;CACNA1C;CACNA1C;CACNA1C	NM_001129844;NM_001129827;NM_001129839;NM_001129834;NM_001129841;NM_000719;NM_001129830;NM_001167625;NM_001129843;NM_001167624;NM_001129835;NM_001129837;NM_001167623;NM_001129840;NM_199460;NM_001129833;NM_001129832;NM_001129829;NM_001129846;NM_001129836;NM_001129838;NM_001129831;NM_001129842				NM_001167623	CACNA1C	775	SG0000015106	-0.809524	0.0217758
cg00788521	7953080	CACNA1C	12	CACNA1C;CACNA1C;CACNA1C;CACNA1C;CACNA1C;CACNA1C;CACNA1C;CACNA1C;CACNA1C;CACNA1C;CACNA1C;CACNA1C;CACNA1C;CACNA1C;CACNA1C;CACNA1C;CACNA1C;CACNA1C;CACNA1C;CACNA1C;CACNA1C;CACNA1C;CACNA1C	NM_001129844;NM_001129827;NM_001129839;NM_001129834;NM_001129841;NM_000719;NM_001129830;NM_001167625;NM_001129843;NM_001167624;NM_001129835;NM_001129837;NM_001167623;NM_001129840;NM_199460;NM_001129833;NM_001129832;NM_001129829;NM_001129846;NM_001129836;NM_001129838;NM_001129831;NM_001129842				NM_001129840	CACNA1C	775	SG0000015106	-0.809524	0.0217758
cg00788521	7953080	CACNA1C	12	CACNA1C;CACNA1C;CACNA1C;CACNA1C;CACNA1C;CACNA1C;CACNA1C;CACNA1C;CACNA1C;CACNA1C;CACNA1C;CACNA1C;CACNA1C;CACNA1C;CACNA1C;CACNA1C;CACNA1C;CACNA1C;CACNA1C;CACNA1C;CACNA1C;CACNA1C;CACNA1C	NM_001129844;NM_001129827;NM_001129839;NM_001129834;NM_001129841;NM_000719;NM_001129830;NM_001167625;NM_001129843;NM_001167624;NM_001129835;NM_001129837;NM_001167623;NM_001129840;NM_199460;NM_001129833;NM_001129832;NM_001129829;NM_001129846;NM_001129836;NM_001129838;NM_001129831;NM_001129842				NM_199460	CACNA1C	775	SG0000015106	-0.809524	0.0217758
cg00788521	7953080	CACNA1C	12	CACNA1C;CACNA1C;CACNA1C;CACNA1C;CACNA1C;CACNA1C;CACNA1C;CACNA1C;CACNA1C;CACNA1C;CACNA1C;CACNA1C;CACNA1C;CACNA1C;CACNA1C;CACNA1C;CACNA1C;CACNA1C;CACNA1C;CACNA1C;CACNA1C;CACNA1C;CACNA1C	NM_001129844;NM_001129827;NM_001129839;NM_001129834;NM_001129841;NM_000719;NM_001129830;NM_001167625;NM_001129843;NM_001167624;NM_001129835;NM_001129837;NM_001167623;NM_001129840;NM_199460;NM_001129833;NM_001129832;NM_001129829;NM_001129846;NM_001129836;NM_001129838;NM_001129831;NM_001129842				NM_001129833	CACNA1C	775	SG0000015106	-0.809524	0.0217758
cg00788521	7953080	CACNA1C	12	CACNA1C;CACNA1C;CACNA1C;CACNA1C;CACNA1C;CACNA1C;CACNA1C;CACNA1C;CACNA1C;CACNA1C;CACNA1C;CACNA1C;CACNA1C;CACNA1C;CACNA1C;CACNA1C;CACNA1C;CACNA1C;CACNA1C;CACNA1C;CACNA1C;CACNA1C;CACNA1C	NM_001129844;NM_001129827;NM_001129839;NM_001129834;NM_001129841;NM_000719;NM_001129830;NM_001167625;NM_001129843;NM_001167624;NM_001129835;NM_001129837;NM_001167623;NM_001129840;NM_199460;NM_001129833;NM_001129832;NM_001129829;NM_001129846;NM_001129836;NM_001129838;NM_001129831;NM_001129842				NM_001129832	CACNA1C	775	SG0000015106	-0.809524	0.0217758
cg00788521	7953080	CACNA1C	12	CACNA1C;CACNA1C;CACNA1C;CACNA1C;CACNA1C;CACNA1C;CACNA1C;CACNA1C;CACNA1C;CACNA1C;CACNA1C;CACNA1C;CACNA1C;CACNA1C;CACNA1C;CACNA1C;CACNA1C;CACNA1C;CACNA1C;CACNA1C;CACNA1C;CACNA1C;CACNA1C	NM_001129844;NM_001129827;NM_001129839;NM_001129834;NM_001129841;NM_000719;NM_001129830;NM_001167625;NM_001129843;NM_001167624;NM_001129835;NM_001129837;NM_001167623;NM_001129840;NM_199460;NM_001129833;NM_001129832;NM_001129829;NM_001129846;NM_001129836;NM_001129838;NM_001129831;NM_001129842				NM_001129829	CACNA1C	775	SG0000015106	-0.809524	0.0217758
cg00788521	7953080	CACNA1C	12	CACNA1C;CACNA1C;CACNA1C;CACNA1C;CACNA1C;CACNA1C;CACNA1C;CACNA1C;CACNA1C;CACNA1C;CACNA1C;CACNA1C;CACNA1C;CACNA1C;CACNA1C;CACNA1C;CACNA1C;CACNA1C;CACNA1C;CACNA1C;CACNA1C;CACNA1C;CACNA1C	NM_001129844;NM_001129827;NM_001129839;NM_001129834;NM_001129841;NM_000719;NM_001129830;NM_001167625;NM_001129843;NM_001167624;NM_001129835;NM_001129837;NM_001167623;NM_001129840;NM_199460;NM_001129833;NM_001129832;NM_001129829;NM_001129846;NM_001129836;NM_001129838;NM_001129831;NM_001129842				NM_001129846	CACNA1C	775	SG0000015106	-0.809524	0.0217758
cg00788521	7953080	CACNA1C	12	CACNA1C;CACNA1C;CACNA1C;CACNA1C;CACNA1C;CACNA1C;CACNA1C;CACNA1C;CACNA1C;CACNA1C;CACNA1C;CACNA1C;CACNA1C;CACNA1C;CACNA1C;CACNA1C;CACNA1C;CACNA1C;CACNA1C;CACNA1C;CACNA1C;CACNA1C;CACNA1C	NM_001129844;NM_001129827;NM_001129839;NM_001129834;NM_001129841;NM_000719;NM_001129830;NM_001167625;NM_001129843;NM_001167624;NM_001129835;NM_001129837;NM_001167623;NM_001129840;NM_199460;NM_001129833;NM_001129832;NM_001129829;NM_001129846;NM_001129836;NM_001129838;NM_001129831;NM_001129842				NM_001129836	CACNA1C	775	SG0000015106	-0.809524	0.0217758
cg00788521	7953080	CACNA1C	12	CACNA1C;CACNA1C;CACNA1C;CACNA1C;CACNA1C;CACNA1C;CACNA1C;CACNA1C;CACNA1C;CACNA1C;CACNA1C;CACNA1C;CACNA1C;CACNA1C;CACNA1C;CACNA1C;CACNA1C;CACNA1C;CACNA1C;CACNA1C;CACNA1C;CACNA1C;CACNA1C	NM_001129844;NM_001129827;NM_001129839;NM_001129834;NM_001129841;NM_000719;NM_001129830;NM_001167625;NM_001129843;NM_001167624;NM_001129835;NM_001129837;NM_001167623;NM_001129840;NM_199460;NM_001129833;NM_001129832;NM_001129829;NM_001129846;NM_001129836;NM_001129838;NM_001129831;NM_001129842				NM_001129838	CACNA1C	775	SG0000015106	-0.809524	0.0217758
cg00788521	7953080	CACNA1C	12	CACNA1C;CACNA1C;CACNA1C;CACNA1C;CACNA1C;CACNA1C;CACNA1C;CACNA1C;CACNA1C;CACNA1C;CACNA1C;CACNA1C;CACNA1C;CACNA1C;CACNA1C;CACNA1C;CACNA1C;CACNA1C;CACNA1C;CACNA1C;CACNA1C;CACNA1C;CACNA1C	NM_001129844;NM_001129827;NM_001129839;NM_001129834;NM_001129841;NM_000719;NM_001129830;NM_001167625;NM_001129843;NM_001167624;NM_001129835;NM_001129837;NM_001167623;NM_001129840;NM_199460;NM_001129833;NM_001129832;NM_001129829;NM_001129846;NM_001129836;NM_001129838;NM_001129831;NM_001129842				NM_001129831	CACNA1C	775	SG0000015106	-0.809524	0.0217758
cg00788521	7953080	CACNA1C	12	CACNA1C;CACNA1C;CACNA1C;CACNA1C;CACNA1C;CACNA1C;CACNA1C;CACNA1C;CACNA1C;CACNA1C;CACNA1C;CACNA1C;CACNA1C;CACNA1C;CACNA1C;CACNA1C;CACNA1C;CACNA1C;CACNA1C;CACNA1C;CACNA1C;CACNA1C;CACNA1C	NM_001129844;NM_001129827;NM_001129839;NM_001129834;NM_001129841;NM_000719;NM_001129830;NM_001167625;NM_001129843;NM_001167624;NM_001129835;NM_001129837;NM_001167623;NM_001129840;NM_199460;NM_001129833;NM_001129832;NM_001129829;NM_001129846;NM_001129836;NM_001129838;NM_001129831;NM_001129842				NM_001129842	CACNA1C	775	SG0000015106	-0.809524	0.0217758
cg10564626	7968584	NBEA	13	MIR548F5;NBEA	NR_031646;NM_015678				NM_015678	NBEA	26960	SG0000017291	-0.809524	0.0217758
cg10564626	7968600	NBEA	13	MIR548F5;NBEA	NR_031646;NM_015678				NM_015678	NBEA	26960	SG0000017291	-0.809524	0.0217758
cg10564626	7968602	NBEA	13	MIR548F5;NBEA	NR_031646;NM_015678				NM_015678	NBEA	26960	SG0000017291	-0.809524	0.0217758
cg06852243	8004979	DNAH9	17	DNAH9	NM_001372	chr17:11501631-11502328			NM_001372	DNAH9	1770	SG0000000717	-0.809524	0.0217758
cg05393023	7907139	SFT2D2	1	SFT2D2	NM_199344	chr1:168194945-168195839	1:168194631-168196058	Promoter_Associated	NM_199344	SFT2D2	375035	SG0000021306	-0.809524	0.0217758
cg08814020	8053521	POLR1A	2	POLR1A	NM_015425				NM_015425	POLR1A	25885	SG0000006865	-0.809524	0.0217758
cg08814020	8053522	POLR1A	2	POLR1A	NM_015425				NM_015425	POLR1A	25885	SG0000006865	-0.809524	0.0217758
cg15057818	8144122	PTPRN2	7	PTPRN2;PTPRN2;PTPRN2	NM_002847;NM_130842;NM_130843				NM_002847	PTPRN2	5799	SG0000015509	-0.809524	0.0217758
cg15057818	8144122	PTPRN2	7	PTPRN2;PTPRN2;PTPRN2	NM_002847;NM_130842;NM_130843				NM_130842	PTPRN2	5799	SG0000015509	-0.809524	0.0217758
cg15057818	8144122	PTPRN2	7	PTPRN2;PTPRN2;PTPRN2	NM_002847;NM_130842;NM_130843				NM_130843	PTPRN2	5799	SG0000015509	-0.809524	0.0217758
cg05833946	8144289	ARHGEF10	8	ARHGEF10	NM_014629				NM_014629	ARHGEF10	9639	SG0000010472	-0.809524	0.0217758
cg21265548	8170600	NSDHL	X	NSDHL;NSDHL;CETN2	NM_015922;NM_001129765;NM_004344	chrX:151999149-151999751	X:151998836-152000136	Promoter_Associated	NM_015922	NSDHL	50814	SG0000014738	-0.809524	0.0217758
cg21265548	8170600	NSDHL	X	NSDHL;NSDHL;CETN2	NM_015922;NM_001129765;NM_004344	chrX:151999149-151999751	X:151998836-152000136	Promoter_Associated	NM_001129765	NSDHL	50814	SG0000014738	-0.809524	0.0217758
cg23828301	8085071	IL5RA	3	IL5RA;IL5RA	NM_000564;NM_175726				NM_000564	IL5RA	3568	SG0000009118	-0.809524	0.0217758
cg23828301	8085071	IL5RA	3	IL5RA;IL5RA	NM_000564;NM_175726				NM_175726	IL5RA	3568	SG0000009118	-0.809524	0.0217758
cg03463818	8147327	TMEM67	8	TMEM67;TMEM67;TMEM67	NM_001142301;NR_024522;NM_153704	chr8:94767000-94767214			NM_001142301	TMEM67	91147	SG0000016495	-0.809524	0.0217758
cg03463818	8147327	TMEM67	8	TMEM67;TMEM67;TMEM67	NM_001142301;NR_024522;NM_153704	chr8:94767000-94767214			NR_024522	TMEM67	91147	SG0000016495	-0.809524	0.0217758
cg03463818	8147327	TMEM67	8	TMEM67;TMEM67;TMEM67	NM_001142301;NR_024522;NM_153704	chr8:94767000-94767214			NM_153704	TMEM67	91147	SG0000016495	-0.809524	0.0217758
cg00788521	7953047	CACNA1C	12	CACNA1C;CACNA1C;CACNA1C;CACNA1C;CACNA1C;CACNA1C;CACNA1C;CACNA1C;CACNA1C;CACNA1C;CACNA1C;CACNA1C;CACNA1C;CACNA1C;CACNA1C;CACNA1C;CACNA1C;CACNA1C;CACNA1C;CACNA1C;CACNA1C;CACNA1C;CACNA1C	NM_001129844;NM_001129827;NM_001129839;NM_001129834;NM_001129841;NM_000719;NM_001129830;NM_001167625;NM_001129843;NM_001167624;NM_001129835;NM_001129837;NM_001167623;NM_001129840;NM_199460;NM_001129833;NM_001129832;NM_001129829;NM_001129846;NM_001129836;NM_001129838;NM_001129831;NM_001129842				NM_001129844	CACNA1C	775	SG0000015106	-0.785714	0.0279266
cg00788521	7953047	CACNA1C	12	CACNA1C;CACNA1C;CACNA1C;CACNA1C;CACNA1C;CACNA1C;CACNA1C;CACNA1C;CACNA1C;CACNA1C;CACNA1C;CACNA1C;CACNA1C;CACNA1C;CACNA1C;CACNA1C;CACNA1C;CACNA1C;CACNA1C;CACNA1C;CACNA1C;CACNA1C;CACNA1C	NM_001129844;NM_001129827;NM_001129839;NM_001129834;NM_001129841;NM_000719;NM_001129830;NM_001167625;NM_001129843;NM_001167624;NM_001129835;NM_001129837;NM_001167623;NM_001129840;NM_199460;NM_001129833;NM_001129832;NM_001129829;NM_001129846;NM_001129836;NM_001129838;NM_001129831;NM_001129842				NM_001129827	CACNA1C	775	SG0000015106	-0.785714	0.0279266
cg00788521	7953047	CACNA1C	12	CACNA1C;CACNA1C;CACNA1C;CACNA1C;CACNA1C;CACNA1C;CACNA1C;CACNA1C;CACNA1C;CACNA1C;CACNA1C;CACNA1C;CACNA1C;CACNA1C;CACNA1C;CACNA1C;CACNA1C;CACNA1C;CACNA1C;CACNA1C;CACNA1C;CACNA1C;CACNA1C	NM_001129844;NM_001129827;NM_001129839;NM_001129834;NM_001129841;NM_000719;NM_001129830;NM_001167625;NM_001129843;NM_001167624;NM_001129835;NM_001129837;NM_001167623;NM_001129840;NM_199460;NM_001129833;NM_001129832;NM_001129829;NM_001129846;NM_001129836;NM_001129838;NM_001129831;NM_001129842				NM_001129839	CACNA1C	775	SG0000015106	-0.785714	0.0279266
cg00788521	7953047	CACNA1C	12	CACNA1C;CACNA1C;CACNA1C;CACNA1C;CACNA1C;CACNA1C;CACNA1C;CACNA1C;CACNA1C;CACNA1C;CACNA1C;CACNA1C;CACNA1C;CACNA1C;CACNA1C;CACNA1C;CACNA1C;CACNA1C;CACNA1C;CACNA1C;CACNA1C;CACNA1C;CACNA1C	NM_001129844;NM_001129827;NM_001129839;NM_001129834;NM_001129841;NM_000719;NM_001129830;NM_001167625;NM_001129843;NM_001167624;NM_001129835;NM_001129837;NM_001167623;NM_001129840;NM_199460;NM_001129833;NM_001129832;NM_001129829;NM_001129846;NM_001129836;NM_001129838;NM_001129831;NM_001129842				NM_001129834	CACNA1C	775	SG0000015106	-0.785714	0.0279266
cg00788521	7953047	CACNA1C	12	CACNA1C;CACNA1C;CACNA1C;CACNA1C;CACNA1C;CACNA1C;CACNA1C;CACNA1C;CACNA1C;CACNA1C;CACNA1C;CACNA1C;CACNA1C;CACNA1C;CACNA1C;CACNA1C;CACNA1C;CACNA1C;CACNA1C;CACNA1C;CACNA1C;CACNA1C;CACNA1C	NM_001129844;NM_001129827;NM_001129839;NM_001129834;NM_001129841;NM_000719;NM_001129830;NM_001167625;NM_001129843;NM_001167624;NM_001129835;NM_001129837;NM_001167623;NM_001129840;NM_199460;NM_001129833;NM_001129832;NM_001129829;NM_001129846;NM_001129836;NM_001129838;NM_001129831;NM_001129842				NM_001129841	CACNA1C	775	SG0000015106	-0.785714	0.0279266
cg00788521	7953047	CACNA1C	12	CACNA1C;CACNA1C;CACNA1C;CACNA1C;CACNA1C;CACNA1C;CACNA1C;CACNA1C;CACNA1C;CACNA1C;CACNA1C;CACNA1C;CACNA1C;CACNA1C;CACNA1C;CACNA1C;CACNA1C;CACNA1C;CACNA1C;CACNA1C;CACNA1C;CACNA1C;CACNA1C	NM_001129844;NM_001129827;NM_001129839;NM_001129834;NM_001129841;NM_000719;NM_001129830;NM_001167625;NM_001129843;NM_001167624;NM_001129835;NM_001129837;NM_001167623;NM_001129840;NM_199460;NM_001129833;NM_001129832;NM_001129829;NM_001129846;NM_001129836;NM_001129838;NM_001129831;NM_001129842				NM_000719	CACNA1C	775	SG0000015106	-0.785714	0.0279266
cg00788521	7953047	CACNA1C	12	CACNA1C;CACNA1C;CACNA1C;CACNA1C;CACNA1C;CACNA1C;CACNA1C;CACNA1C;CACNA1C;CACNA1C;CACNA1C;CACNA1C;CACNA1C;CACNA1C;CACNA1C;CACNA1C;CACNA1C;CACNA1C;CACNA1C;CACNA1C;CACNA1C;CACNA1C;CACNA1C	NM_001129844;NM_001129827;NM_001129839;NM_001129834;NM_001129841;NM_000719;NM_001129830;NM_001167625;NM_001129843;NM_001167624;NM_001129835;NM_001129837;NM_001167623;NM_001129840;NM_199460;NM_001129833;NM_001129832;NM_001129829;NM_001129846;NM_001129836;NM_001129838;NM_001129831;NM_001129842				NM_001129830	CACNA1C	775	SG0000015106	-0.785714	0.0279266
cg00788521	7953047	CACNA1C	12	CACNA1C;CACNA1C;CACNA1C;CACNA1C;CACNA1C;CACNA1C;CACNA1C;CACNA1C;CACNA1C;CACNA1C;CACNA1C;CACNA1C;CACNA1C;CACNA1C;CACNA1C;CACNA1C;CACNA1C;CACNA1C;CACNA1C;CACNA1C;CACNA1C;CACNA1C;CACNA1C	NM_001129844;NM_001129827;NM_001129839;NM_001129834;NM_001129841;NM_000719;NM_001129830;NM_001167625;NM_001129843;NM_001167624;NM_001129835;NM_001129837;NM_001167623;NM_001129840;NM_199460;NM_001129833;NM_001129832;NM_001129829;NM_001129846;NM_001129836;NM_001129838;NM_001129831;NM_001129842				NM_001167625	CACNA1C	775	SG0000015106	-0.785714	0.0279266
cg00788521	7953047	CACNA1C	12	CACNA1C;CACNA1C;CACNA1C;CACNA1C;CACNA1C;CACNA1C;CACNA1C;CACNA1C;CACNA1C;CACNA1C;CACNA1C;CACNA1C;CACNA1C;CACNA1C;CACNA1C;CACNA1C;CACNA1C;CACNA1C;CACNA1C;CACNA1C;CACNA1C;CACNA1C;CACNA1C	NM_001129844;NM_001129827;NM_001129839;NM_001129834;NM_001129841;NM_000719;NM_001129830;NM_001167625;NM_001129843;NM_001167624;NM_001129835;NM_001129837;NM_001167623;NM_001129840;NM_199460;NM_001129833;NM_001129832;NM_001129829;NM_001129846;NM_001129836;NM_001129838;NM_001129831;NM_001129842				NM_001129843	CACNA1C	775	SG0000015106	-0.785714	0.0279266
cg00788521	7953047	CACNA1C	12	CACNA1C;CACNA1C;CACNA1C;CACNA1C;CACNA1C;CACNA1C;CACNA1C;CACNA1C;CACNA1C;CACNA1C;CACNA1C;CACNA1C;CACNA1C;CACNA1C;CACNA1C;CACNA1C;CACNA1C;CACNA1C;CACNA1C;CACNA1C;CACNA1C;CACNA1C;CACNA1C	NM_001129844;NM_001129827;NM_001129839;NM_001129834;NM_001129841;NM_000719;NM_001129830;NM_001167625;NM_001129843;NM_001167624;NM_001129835;NM_001129837;NM_001167623;NM_001129840;NM_199460;NM_001129833;NM_001129832;NM_001129829;NM_001129846;NM_001129836;NM_001129838;NM_001129831;NM_001129842				NM_001167624	CACNA1C	775	SG0000015106	-0.785714	0.0279266
cg00788521	7953047	CACNA1C	12	CACNA1C;CACNA1C;CACNA1C;CACNA1C;CACNA1C;CACNA1C;CACNA1C;CACNA1C;CACNA1C;CACNA1C;CACNA1C;CACNA1C;CACNA1C;CACNA1C;CACNA1C;CACNA1C;CACNA1C;CACNA1C;CACNA1C;CACNA1C;CACNA1C;CACNA1C;CACNA1C	NM_001129844;NM_001129827;NM_001129839;NM_001129834;NM_001129841;NM_000719;NM_001129830;NM_001167625;NM_001129843;NM_001167624;NM_001129835;NM_001129837;NM_001167623;NM_001129840;NM_199460;NM_001129833;NM_001129832;NM_001129829;NM_001129846;NM_001129836;NM_001129838;NM_001129831;NM_001129842				NM_001129835	CACNA1C	775	SG0000015106	-0.785714	0.0279266
cg00788521	7953047	CACNA1C	12	CACNA1C;CACNA1C;CACNA1C;CACNA1C;CACNA1C;CACNA1C;CACNA1C;CACNA1C;CACNA1C;CACNA1C;CACNA1C;CACNA1C;CACNA1C;CACNA1C;CACNA1C;CACNA1C;CACNA1C;CACNA1C;CACNA1C;CACNA1C;CACNA1C;CACNA1C;CACNA1C	NM_001129844;NM_001129827;NM_001129839;NM_001129834;NM_001129841;NM_000719;NM_001129830;NM_001167625;NM_001129843;NM_001167624;NM_001129835;NM_001129837;NM_001167623;NM_001129840;NM_199460;NM_001129833;NM_001129832;NM_001129829;NM_001129846;NM_001129836;NM_001129838;NM_001129831;NM_001129842				NM_001129837	CACNA1C	775	SG0000015106	-0.785714	0.0279266
cg00788521	7953047	CACNA1C	12	CACNA1C;CACNA1C;CACNA1C;CACNA1C;CACNA1C;CACNA1C;CACNA1C;CACNA1C;CACNA1C;CACNA1C;CACNA1C;CACNA1C;CACNA1C;CACNA1C;CACNA1C;CACNA1C;CACNA1C;CACNA1C;CACNA1C;CACNA1C;CACNA1C;CACNA1C;CACNA1C	NM_001129844;NM_001129827;NM_001129839;NM_001129834;NM_001129841;NM_000719;NM_001129830;NM_001167625;NM_001129843;NM_001167624;NM_001129835;NM_001129837;NM_001167623;NM_001129840;NM_199460;NM_001129833;NM_001129832;NM_001129829;NM_001129846;NM_001129836;NM_001129838;NM_001129831;NM_001129842				NM_001167623	CACNA1C	775	SG0000015106	-0.785714	0.0279266
cg00788521	7953047	CACNA1C	12	CACNA1C;CACNA1C;CACNA1C;CACNA1C;CACNA1C;CACNA1C;CACNA1C;CACNA1C;CACNA1C;CACNA1C;CACNA1C;CACNA1C;CACNA1C;CACNA1C;CACNA1C;CACNA1C;CACNA1C;CACNA1C;CACNA1C;CACNA1C;CACNA1C;CACNA1C;CACNA1C	NM_001129844;NM_001129827;NM_001129839;NM_001129834;NM_001129841;NM_000719;NM_001129830;NM_001167625;NM_001129843;NM_001167624;NM_001129835;NM_001129837;NM_001167623;NM_001129840;NM_199460;NM_001129833;NM_001129832;NM_001129829;NM_001129846;NM_001129836;NM_001129838;NM_001129831;NM_001129842				NM_001129840	CACNA1C	775	SG0000015106	-0.785714	0.0279266
cg00788521	7953047	CACNA1C	12	CACNA1C;CACNA1C;CACNA1C;CACNA1C;CACNA1C;CACNA1C;CACNA1C;CACNA1C;CACNA1C;CACNA1C;CACNA1C;CACNA1C;CACNA1C;CACNA1C;CACNA1C;CACNA1C;CACNA1C;CACNA1C;CACNA1C;CACNA1C;CACNA1C;CACNA1C;CACNA1C	NM_001129844;NM_001129827;NM_001129839;NM_001129834;NM_001129841;NM_000719;NM_001129830;NM_001167625;NM_001129843;NM_001167624;NM_001129835;NM_001129837;NM_001167623;NM_001129840;NM_199460;NM_001129833;NM_001129832;NM_001129829;NM_001129846;NM_001129836;NM_001129838;NM_001129831;NM_001129842				NM_199460	CACNA1C	775	SG0000015106	-0.785714	0.0279266
cg00788521	7953047	CACNA1C	12	CACNA1C;CACNA1C;CACNA1C;CACNA1C;CACNA1C;CACNA1C;CACNA1C;CACNA1C;CACNA1C;CACNA1C;CACNA1C;CACNA1C;CACNA1C;CACNA1C;CACNA1C;CACNA1C;CACNA1C;CACNA1C;CACNA1C;CACNA1C;CACNA1C;CACNA1C;CACNA1C	NM_001129844;NM_001129827;NM_001129839;NM_001129834;NM_001129841;NM_000719;NM_001129830;NM_001167625;NM_001129843;NM_001167624;NM_001129835;NM_001129837;NM_001167623;NM_001129840;NM_199460;NM_001129833;NM_001129832;NM_001129829;NM_001129846;NM_001129836;NM_001129838;NM_001129831;NM_001129842				NM_001129833	CACNA1C	775	SG0000015106	-0.785714	0.0279266
cg00788521	7953047	CACNA1C	12	CACNA1C;CACNA1C;CACNA1C;CACNA1C;CACNA1C;CACNA1C;CACNA1C;CACNA1C;CACNA1C;CACNA1C;CACNA1C;CACNA1C;CACNA1C;CACNA1C;CACNA1C;CACNA1C;CACNA1C;CACNA1C;CACNA1C;CACNA1C;CACNA1C;CACNA1C;CACNA1C	NM_001129844;NM_001129827;NM_001129839;NM_001129834;NM_001129841;NM_000719;NM_001129830;NM_001167625;NM_001129843;NM_001167624;NM_001129835;NM_001129837;NM_001167623;NM_001129840;NM_199460;NM_001129833;NM_001129832;NM_001129829;NM_001129846;NM_001129836;NM_001129838;NM_001129831;NM_001129842				NM_001129832	CACNA1C	775	SG0000015106	-0.785714	0.0279266
cg00788521	7953047	CACNA1C	12	CACNA1C;CACNA1C;CACNA1C;CACNA1C;CACNA1C;CACNA1C;CACNA1C;CACNA1C;CACNA1C;CACNA1C;CACNA1C;CACNA1C;CACNA1C;CACNA1C;CACNA1C;CACNA1C;CACNA1C;CACNA1C;CACNA1C;CACNA1C;CACNA1C;CACNA1C;CACNA1C	NM_001129844;NM_001129827;NM_001129839;NM_001129834;NM_001129841;NM_000719;NM_001129830;NM_001167625;NM_001129843;NM_001167624;NM_001129835;NM_001129837;NM_001167623;NM_001129840;NM_199460;NM_001129833;NM_001129832;NM_001129829;NM_001129846;NM_001129836;NM_001129838;NM_001129831;NM_001129842				NM_001129829	CACNA1C	775	SG0000015106	-0.785714	0.0279266
cg00788521	7953047	CACNA1C	12	CACNA1C;CACNA1C;CACNA1C;CACNA1C;CACNA1C;CACNA1C;CACNA1C;CACNA1C;CACNA1C;CACNA1C;CACNA1C;CACNA1C;CACNA1C;CACNA1C;CACNA1C;CACNA1C;CACNA1C;CACNA1C;CACNA1C;CACNA1C;CACNA1C;CACNA1C;CACNA1C	NM_001129844;NM_001129827;NM_001129839;NM_001129834;NM_001129841;NM_000719;NM_001129830;NM_001167625;NM_001129843;NM_001167624;NM_001129835;NM_001129837;NM_001167623;NM_001129840;NM_199460;NM_001129833;NM_001129832;NM_001129829;NM_001129846;NM_001129836;NM_001129838;NM_001129831;NM_001129842				NM_001129846	CACNA1C	775	SG0000015106	-0.785714	0.0279266
cg00788521	7953047	CACNA1C	12	CACNA1C;CACNA1C;CACNA1C;CACNA1C;CACNA1C;CACNA1C;CACNA1C;CACNA1C;CACNA1C;CACNA1C;CACNA1C;CACNA1C;CACNA1C;CACNA1C;CACNA1C;CACNA1C;CACNA1C;CACNA1C;CACNA1C;CACNA1C;CACNA1C;CACNA1C;CACNA1C	NM_001129844;NM_001129827;NM_001129839;NM_001129834;NM_001129841;NM_000719;NM_001129830;NM_001167625;NM_001129843;NM_001167624;NM_001129835;NM_001129837;NM_001167623;NM_001129840;NM_199460;NM_001129833;NM_001129832;NM_001129829;NM_001129846;NM_001129836;NM_001129838;NM_001129831;NM_001129842				NM_001129836	CACNA1C	775	SG0000015106	-0.785714	0.0279266
cg00788521	7953047	CACNA1C	12	CACNA1C;CACNA1C;CACNA1C;CACNA1C;CACNA1C;CACNA1C;CACNA1C;CACNA1C;CACNA1C;CACNA1C;CACNA1C;CACNA1C;CACNA1C;CACNA1C;CACNA1C;CACNA1C;CACNA1C;CACNA1C;CACNA1C;CACNA1C;CACNA1C;CACNA1C;CACNA1C	NM_001129844;NM_001129827;NM_001129839;NM_001129834;NM_001129841;NM_000719;NM_001129830;NM_001167625;NM_001129843;NM_001167624;NM_001129835;NM_001129837;NM_001167623;NM_001129840;NM_199460;NM_001129833;NM_001129832;NM_001129829;NM_001129846;NM_001129836;NM_001129838;NM_001129831;NM_001129842				NM_001129838	CACNA1C	775	SG0000015106	-0.785714	0.0279266
cg00788521	7953047	CACNA1C	12	CACNA1C;CACNA1C;CACNA1C;CACNA1C;CACNA1C;CACNA1C;CACNA1C;CACNA1C;CACNA1C;CACNA1C;CACNA1C;CACNA1C;CACNA1C;CACNA1C;CACNA1C;CACNA1C;CACNA1C;CACNA1C;CACNA1C;CACNA1C;CACNA1C;CACNA1C;CACNA1C	NM_001129844;NM_001129827;NM_001129839;NM_001129834;NM_001129841;NM_000719;NM_001129830;NM_001167625;NM_001129843;NM_001167624;NM_001129835;NM_001129837;NM_001167623;NM_001129840;NM_199460;NM_001129833;NM_001129832;NM_001129829;NM_001129846;NM_001129836;NM_001129838;NM_001129831;NM_001129842				NM_001129831	CACNA1C	775	SG0000015106	-0.785714	0.0279266
cg00788521	7953047	CACNA1C	12	CACNA1C;CACNA1C;CACNA1C;CACNA1C;CACNA1C;CACNA1C;CACNA1C;CACNA1C;CACNA1C;CACNA1C;CACNA1C;CACNA1C;CACNA1C;CACNA1C;CACNA1C;CACNA1C;CACNA1C;CACNA1C;CACNA1C;CACNA1C;CACNA1C;CACNA1C;CACNA1C	NM_001129844;NM_001129827;NM_001129839;NM_001129834;NM_001129841;NM_000719;NM_001129830;NM_001167625;NM_001129843;NM_001167624;NM_001129835;NM_001129837;NM_001167623;NM_001129840;NM_199460;NM_001129833;NM_001129832;NM_001129829;NM_001129846;NM_001129836;NM_001129838;NM_001129831;NM_001129842				NM_001129842	CACNA1C	775	SG0000015106	-0.785714	0.0279266
cg03240800	8108675	PCDHA1	5	PCDHA6;PCDHA2;PCDHA1;PCDHA7;PCDHA1;PCDHA8;PCDHA6;PCDHA5;PCDHA8;PCDHA3;PCDHA4	NM_031849;NM_018905;NM_031411;NM_018910;NM_018900;NM_018911;NM_018909;NM_018908;NM_031856;NM_018906;NM_018907	chr5:140221007-140221381			NM_031411	PCDHA1	56147	ENSG00000081842, ENSG00000204970, ENSG00000239389, ENSG00000243232, ENSG00000248383, ENSG00000249158, ENSG00000250120, ENSG00000251664	-0.785714	0.0279266
cg03240800	8108675	PCDHA1	5	PCDHA6;PCDHA2;PCDHA1;PCDHA7;PCDHA1;PCDHA8;PCDHA6;PCDHA5;PCDHA8;PCDHA3;PCDHA4	NM_031849;NM_018905;NM_031411;NM_018910;NM_018900;NM_018911;NM_018909;NM_018908;NM_031856;NM_018906;NM_018907	chr5:140221007-140221381			NM_018900	PCDHA1	56147	ENSG00000081842, ENSG00000204970, ENSG00000239389, ENSG00000243232, ENSG00000248383, ENSG00000249158, ENSG00000250120, ENSG00000251664	-0.785714	0.0279266
cg23260456	8044724	DPP10	2	DPP10;DPP10	NM_001004360;NM_020868		2:116474579-116474760	Unclassified_Cell_type_specific	NM_001004360	DPP10	57628	SG0000017549	-0.785714	0.0279266
cg23260456	8044724	DPP10	2	DPP10;DPP10	NM_001004360;NM_020868		2:116474579-116474760	Unclassified_Cell_type_specific	NM_020868	DPP10	57628	SG0000017549	-0.785714	0.0279266
cg10564626	7968581	NBEA	13	MIR548F5;NBEA	NR_031646;NM_015678				NM_015678	NBEA	26960	SG0000017291	-0.761905	0.036756
cg10564626	7968590	NBEA	13	MIR548F5;NBEA	NR_031646;NM_015678				NM_015678	NBEA	26960	SG0000017291	-0.761905	0.036756
cg10564626	7968592	NBEA	13	MIR548F5;NBEA	NR_031646;NM_015678				NM_015678	NBEA	26960	SG0000017291	-0.761905	0.036756
cg10564626	7968599	NBEA	13	MIR548F5;NBEA	NR_031646;NM_015678				NM_015678	NBEA	26960	SG0000017291	-0.761905	0.036756
cg10564626	7968608	NBEA	13	MIR548F5;NBEA	NR_031646;NM_015678				NM_015678	NBEA	26960	SG0000017291	-0.761905	0.036756
cg10622126	8170388	AFF2	X	AFF2;AFF2;AFF2;AFF2;AFF2	NM_001169125;NM_001169124;NM_001169122;NM_002025;NM_001169123				NM_001169125	AFF2	2334	SG0000015596	-0.761905	0.036756
cg10622126	8170388	AFF2	X	AFF2;AFF2;AFF2;AFF2;AFF2	NM_001169125;NM_001169124;NM_001169122;NM_002025;NM_001169123				NM_001169124	AFF2	2334	SG0000015596	-0.761905	0.036756
cg10622126	8170388	AFF2	X	AFF2;AFF2;AFF2;AFF2;AFF2	NM_001169125;NM_001169124;NM_001169122;NM_002025;NM_001169123				NM_001169122	AFF2	2334	SG0000015596	-0.761905	0.036756
cg10622126	8170388	AFF2	X	AFF2;AFF2;AFF2;AFF2;AFF2	NM_001169125;NM_001169124;NM_001169122;NM_002025;NM_001169123				NM_002025	AFF2	2334	SG0000015596	-0.761905	0.036756
cg10622126	8170388	AFF2	X	AFF2;AFF2;AFF2;AFF2;AFF2	NM_001169125;NM_001169124;NM_001169122;NM_002025;NM_001169123				NM_001169123	AFF2	2334	SG0000015596	-0.761905	0.036756
cg09965499	8147971	EBAG9	8	EBAG9;EBAG9	NM_004215;NM_198120				NM_004215	EBAG9	9166	SG0000014765	-0.761905	0.036756
cg09965499	8147971	EBAG9	8	EBAG9;EBAG9	NM_004215;NM_198120				NM_198120	EBAG9	9166	SG0000014765	-0.761905	0.036756
cg09703114	7960032	EP400	12	EP400;SNORA49	NM_015409;NR_002979	chr12:132514283-132514525			NM_015409	EP400	57634	SG0000018349	-0.761905	0.036756
cg09312996	8001250	ABCC12	16	ABCC12	NM_033226				NM_033226	ABCC12	94160	SG0000014079	-0.761905	0.036756
cg03463818	8147329	TMEM67	8	TMEM67;TMEM67;TMEM67	NM_001142301;NR_024522;NM_153704	chr8:94767000-94767214			NM_001142301	TMEM67	91147	SG0000016495	-0.761905	0.036756
cg03463818	8147329	TMEM67	8	TMEM67;TMEM67;TMEM67	NM_001142301;NR_024522;NM_153704	chr8:94767000-94767214			NR_024522	TMEM67	91147	SG0000016495	-0.761905	0.036756
cg03463818	8147329	TMEM67	8	TMEM67;TMEM67;TMEM67	NM_001142301;NR_024522;NM_153704	chr8:94767000-94767214			NM_153704	TMEM67	91147	SG0000016495	-0.761905	0.036756
cg02756502	8158583	USP20	9	USP20;USP20;USP20	NM_001008563;NM_001110303;NM_006676	chr9:132636786-132637221			NM_001008563	USP20	10868	SG0000013687	-0.761905	0.036756
cg02756502	8158583	USP20	9	USP20;USP20;USP20	NM_001008563;NM_001110303;NM_006676	chr9:132636786-132637221			NM_001110303	USP20	10868	SG0000013687	-0.761905	0.036756
cg02756502	8158583	USP20	9	USP20;USP20;USP20	NM_001008563;NM_001110303;NM_006676	chr9:132636786-132637221			NM_006676	USP20	10868	SG0000013687	-0.761905	0.036756
cg02671711	8010521	RPTOR	17	RPTOR;RPTOR	NM_001163034;NM_020761	chr17:78880030-78880278			NM_001163034	RPTOR	57521	SG0000014156	-0.761905	0.036756
cg02671711	8010521	RPTOR	17	RPTOR;RPTOR	NM_001163034;NM_020761	chr17:78880030-78880278			NM_020761	RPTOR	57521	SG0000014156	-0.761905	0.036756
cg23260456	8044720	DPP10	2	DPP10;DPP10	NM_001004360;NM_020868		2:116474579-116474760	Unclassified_Cell_type_specific	NM_001004360	DPP10	57628	SG0000017549	-0.761905	0.036756
cg23260456	8044720	DPP10	2	DPP10;DPP10	NM_001004360;NM_020868		2:116474579-116474760	Unclassified_Cell_type_specific	NM_020868	DPP10	57628	SG0000017549	-0.761905	0.036756
cg00788521	7953087	CACNA1C	12	CACNA1C;CACNA1C;CACNA1C;CACNA1C;CACNA1C;CACNA1C;CACNA1C;CACNA1C;CACNA1C;CACNA1C;CACNA1C;CACNA1C;CACNA1C;CACNA1C;CACNA1C;CACNA1C;CACNA1C;CACNA1C;CACNA1C;CACNA1C;CACNA1C;CACNA1C;CACNA1C	NM_001129844;NM_001129827;NM_001129839;NM_001129834;NM_001129841;NM_000719;NM_001129830;NM_001167625;NM_001129843;NM_001167624;NM_001129835;NM_001129837;NM_001167623;NM_001129840;NM_199460;NM_001129833;NM_001129832;NM_001129829;NM_001129846;NM_001129836;NM_001129838;NM_001129831;NM_001129842				NM_001129844	CACNA1C	775	SG0000015106	-0.738095	0.0458333
cg00788521	7953087	CACNA1C	12	CACNA1C;CACNA1C;CACNA1C;CACNA1C;CACNA1C;CACNA1C;CACNA1C;CACNA1C;CACNA1C;CACNA1C;CACNA1C;CACNA1C;CACNA1C;CACNA1C;CACNA1C;CACNA1C;CACNA1C;CACNA1C;CACNA1C;CACNA1C;CACNA1C;CACNA1C;CACNA1C	NM_001129844;NM_001129827;NM_001129839;NM_001129834;NM_001129841;NM_000719;NM_001129830;NM_001167625;NM_001129843;NM_001167624;NM_001129835;NM_001129837;NM_001167623;NM_001129840;NM_199460;NM_001129833;NM_001129832;NM_001129829;NM_001129846;NM_001129836;NM_001129838;NM_001129831;NM_001129842				NM_001129827	CACNA1C	775	SG0000015106	-0.738095	0.0458333
cg00788521	7953087	CACNA1C	12	CACNA1C;CACNA1C;CACNA1C;CACNA1C;CACNA1C;CACNA1C;CACNA1C;CACNA1C;CACNA1C;CACNA1C;CACNA1C;CACNA1C;CACNA1C;CACNA1C;CACNA1C;CACNA1C;CACNA1C;CACNA1C;CACNA1C;CACNA1C;CACNA1C;CACNA1C;CACNA1C	NM_001129844;NM_001129827;NM_001129839;NM_001129834;NM_001129841;NM_000719;NM_001129830;NM_001167625;NM_001129843;NM_001167624;NM_001129835;NM_001129837;NM_001167623;NM_001129840;NM_199460;NM_001129833;NM_001129832;NM_001129829;NM_001129846;NM_001129836;NM_001129838;NM_001129831;NM_001129842				NM_001129839	CACNA1C	775	SG0000015106	-0.738095	0.0458333
cg00788521	7953087	CACNA1C	12	CACNA1C;CACNA1C;CACNA1C;CACNA1C;CACNA1C;CACNA1C;CACNA1C;CACNA1C;CACNA1C;CACNA1C;CACNA1C;CACNA1C;CACNA1C;CACNA1C;CACNA1C;CACNA1C;CACNA1C;CACNA1C;CACNA1C;CACNA1C;CACNA1C;CACNA1C;CACNA1C	NM_001129844;NM_001129827;NM_001129839;NM_001129834;NM_001129841;NM_000719;NM_001129830;NM_001167625;NM_001129843;NM_001167624;NM_001129835;NM_001129837;NM_001167623;NM_001129840;NM_199460;NM_001129833;NM_001129832;NM_001129829;NM_001129846;NM_001129836;NM_001129838;NM_001129831;NM_001129842				NM_001129834	CACNA1C	775	SG0000015106	-0.738095	0.0458333
cg00788521	7953087	CACNA1C	12	CACNA1C;CACNA1C;CACNA1C;CACNA1C;CACNA1C;CACNA1C;CACNA1C;CACNA1C;CACNA1C;CACNA1C;CACNA1C;CACNA1C;CACNA1C;CACNA1C;CACNA1C;CACNA1C;CACNA1C;CACNA1C;CACNA1C;CACNA1C;CACNA1C;CACNA1C;CACNA1C	NM_001129844;NM_001129827;NM_001129839;NM_001129834;NM_001129841;NM_000719;NM_001129830;NM_001167625;NM_001129843;NM_001167624;NM_001129835;NM_001129837;NM_001167623;NM_001129840;NM_199460;NM_001129833;NM_001129832;NM_001129829;NM_001129846;NM_001129836;NM_001129838;NM_001129831;NM_001129842				NM_001129841	CACNA1C	775	SG0000015106	-0.738095	0.0458333
cg00788521	7953087	CACNA1C	12	CACNA1C;CACNA1C;CACNA1C;CACNA1C;CACNA1C;CACNA1C;CACNA1C;CACNA1C;CACNA1C;CACNA1C;CACNA1C;CACNA1C;CACNA1C;CACNA1C;CACNA1C;CACNA1C;CACNA1C;CACNA1C;CACNA1C;CACNA1C;CACNA1C;CACNA1C;CACNA1C	NM_001129844;NM_001129827;NM_001129839;NM_001129834;NM_001129841;NM_000719;NM_001129830;NM_001167625;NM_001129843;NM_001167624;NM_001129835;NM_001129837;NM_001167623;NM_001129840;NM_199460;NM_001129833;NM_001129832;NM_001129829;NM_001129846;NM_001129836;NM_001129838;NM_001129831;NM_001129842				NM_000719	CACNA1C	775	SG0000015106	-0.738095	0.0458333
cg00788521	7953087	CACNA1C	12	CACNA1C;CACNA1C;CACNA1C;CACNA1C;CACNA1C;CACNA1C;CACNA1C;CACNA1C;CACNA1C;CACNA1C;CACNA1C;CACNA1C;CACNA1C;CACNA1C;CACNA1C;CACNA1C;CACNA1C;CACNA1C;CACNA1C;CACNA1C;CACNA1C;CACNA1C;CACNA1C	NM_001129844;NM_001129827;NM_001129839;NM_001129834;NM_001129841;NM_000719;NM_001129830;NM_001167625;NM_001129843;NM_001167624;NM_001129835;NM_001129837;NM_001167623;NM_001129840;NM_199460;NM_001129833;NM_001129832;NM_001129829;NM_001129846;NM_001129836;NM_001129838;NM_001129831;NM_001129842				NM_001129830	CACNA1C	775	SG0000015106	-0.738095	0.0458333
cg00788521	7953087	CACNA1C	12	CACNA1C;CACNA1C;CACNA1C;CACNA1C;CACNA1C;CACNA1C;CACNA1C;CACNA1C;CACNA1C;CACNA1C;CACNA1C;CACNA1C;CACNA1C;CACNA1C;CACNA1C;CACNA1C;CACNA1C;CACNA1C;CACNA1C;CACNA1C;CACNA1C;CACNA1C;CACNA1C	NM_001129844;NM_001129827;NM_001129839;NM_001129834;NM_001129841;NM_000719;NM_001129830;NM_001167625;NM_001129843;NM_001167624;NM_001129835;NM_001129837;NM_001167623;NM_001129840;NM_199460;NM_001129833;NM_001129832;NM_001129829;NM_001129846;NM_001129836;NM_001129838;NM_001129831;NM_001129842				NM_001167625	CACNA1C	775	SG0000015106	-0.738095	0.0458333
cg00788521	7953087	CACNA1C	12	CACNA1C;CACNA1C;CACNA1C;CACNA1C;CACNA1C;CACNA1C;CACNA1C;CACNA1C;CACNA1C;CACNA1C;CACNA1C;CACNA1C;CACNA1C;CACNA1C;CACNA1C;CACNA1C;CACNA1C;CACNA1C;CACNA1C;CACNA1C;CACNA1C;CACNA1C;CACNA1C	NM_001129844;NM_001129827;NM_001129839;NM_001129834;NM_001129841;NM_000719;NM_001129830;NM_001167625;NM_001129843;NM_001167624;NM_001129835;NM_001129837;NM_001167623;NM_001129840;NM_199460;NM_001129833;NM_001129832;NM_001129829;NM_001129846;NM_001129836;NM_001129838;NM_001129831;NM_001129842				NM_001129843	CACNA1C	775	SG0000015106	-0.738095	0.0458333
cg00788521	7953087	CACNA1C	12	CACNA1C;CACNA1C;CACNA1C;CACNA1C;CACNA1C;CACNA1C;CACNA1C;CACNA1C;CACNA1C;CACNA1C;CACNA1C;CACNA1C;CACNA1C;CACNA1C;CACNA1C;CACNA1C;CACNA1C;CACNA1C;CACNA1C;CACNA1C;CACNA1C;CACNA1C;CACNA1C	NM_001129844;NM_001129827;NM_001129839;NM_001129834;NM_001129841;NM_000719;NM_001129830;NM_001167625;NM_001129843;NM_001167624;NM_001129835;NM_001129837;NM_001167623;NM_001129840;NM_199460;NM_001129833;NM_001129832;NM_001129829;NM_001129846;NM_001129836;NM_001129838;NM_001129831;NM_001129842				NM_001167624	CACNA1C	775	SG0000015106	-0.738095	0.0458333
cg00788521	7953087	CACNA1C	12	CACNA1C;CACNA1C;CACNA1C;CACNA1C;CACNA1C;CACNA1C;CACNA1C;CACNA1C;CACNA1C;CACNA1C;CACNA1C;CACNA1C;CACNA1C;CACNA1C;CACNA1C;CACNA1C;CACNA1C;CACNA1C;CACNA1C;CACNA1C;CACNA1C;CACNA1C;CACNA1C	NM_001129844;NM_001129827;NM_001129839;NM_001129834;NM_001129841;NM_000719;NM_001129830;NM_001167625;NM_001129843;NM_001167624;NM_001129835;NM_001129837;NM_001167623;NM_001129840;NM_199460;NM_001129833;NM_001129832;NM_001129829;NM_001129846;NM_001129836;NM_001129838;NM_001129831;NM_001129842				NM_001129835	CACNA1C	775	SG0000015106	-0.738095	0.0458333
cg00788521	7953087	CACNA1C	12	CACNA1C;CACNA1C;CACNA1C;CACNA1C;CACNA1C;CACNA1C;CACNA1C;CACNA1C;CACNA1C;CACNA1C;CACNA1C;CACNA1C;CACNA1C;CACNA1C;CACNA1C;CACNA1C;CACNA1C;CACNA1C;CACNA1C;CACNA1C;CACNA1C;CACNA1C;CACNA1C	NM_001129844;NM_001129827;NM_001129839;NM_001129834;NM_001129841;NM_000719;NM_001129830;NM_001167625;NM_001129843;NM_001167624;NM_001129835;NM_001129837;NM_001167623;NM_001129840;NM_199460;NM_001129833;NM_001129832;NM_001129829;NM_001129846;NM_001129836;NM_001129838;NM_001129831;NM_001129842				NM_001129837	CACNA1C	775	SG0000015106	-0.738095	0.0458333
cg00788521	7953087	CACNA1C	12	CACNA1C;CACNA1C;CACNA1C;CACNA1C;CACNA1C;CACNA1C;CACNA1C;CACNA1C;CACNA1C;CACNA1C;CACNA1C;CACNA1C;CACNA1C;CACNA1C;CACNA1C;CACNA1C;CACNA1C;CACNA1C;CACNA1C;CACNA1C;CACNA1C;CACNA1C;CACNA1C	NM_001129844;NM_001129827;NM_001129839;NM_001129834;NM_001129841;NM_000719;NM_001129830;NM_001167625;NM_001129843;NM_001167624;NM_001129835;NM_001129837;NM_001167623;NM_001129840;NM_199460;NM_001129833;NM_001129832;NM_001129829;NM_001129846;NM_001129836;NM_001129838;NM_001129831;NM_001129842				NM_001167623	CACNA1C	775	SG0000015106	-0.738095	0.0458333
cg00788521	7953087	CACNA1C	12	CACNA1C;CACNA1C;CACNA1C;CACNA1C;CACNA1C;CACNA1C;CACNA1C;CACNA1C;CACNA1C;CACNA1C;CACNA1C;CACNA1C;CACNA1C;CACNA1C;CACNA1C;CACNA1C;CACNA1C;CACNA1C;CACNA1C;CACNA1C;CACNA1C;CACNA1C;CACNA1C	NM_001129844;NM_001129827;NM_001129839;NM_001129834;NM_001129841;NM_000719;NM_001129830;NM_001167625;NM_001129843;NM_001167624;NM_001129835;NM_001129837;NM_001167623;NM_001129840;NM_199460;NM_001129833;NM_001129832;NM_001129829;NM_001129846;NM_001129836;NM_001129838;NM_001129831;NM_001129842				NM_001129840	CACNA1C	775	SG0000015106	-0.738095	0.0458333
cg00788521	7953087	CACNA1C	12	CACNA1C;CACNA1C;CACNA1C;CACNA1C;CACNA1C;CACNA1C;CACNA1C;CACNA1C;CACNA1C;CACNA1C;CACNA1C;CACNA1C;CACNA1C;CACNA1C;CACNA1C;CACNA1C;CACNA1C;CACNA1C;CACNA1C;CACNA1C;CACNA1C;CACNA1C;CACNA1C	NM_001129844;NM_001129827;NM_001129839;NM_001129834;NM_001129841;NM_000719;NM_001129830;NM_001167625;NM_001129843;NM_001167624;NM_001129835;NM_001129837;NM_001167623;NM_001129840;NM_199460;NM_001129833;NM_001129832;NM_001129829;NM_001129846;NM_001129836;NM_001129838;NM_001129831;NM_001129842				NM_199460	CACNA1C	775	SG0000015106	-0.738095	0.0458333
cg00788521	7953087	CACNA1C	12	CACNA1C;CACNA1C;CACNA1C;CACNA1C;CACNA1C;CACNA1C;CACNA1C;CACNA1C;CACNA1C;CACNA1C;CACNA1C;CACNA1C;CACNA1C;CACNA1C;CACNA1C;CACNA1C;CACNA1C;CACNA1C;CACNA1C;CACNA1C;CACNA1C;CACNA1C;CACNA1C	NM_001129844;NM_001129827;NM_001129839;NM_001129834;NM_001129841;NM_000719;NM_001129830;NM_001167625;NM_001129843;NM_001167624;NM_001129835;NM_001129837;NM_001167623;NM_001129840;NM_199460;NM_001129833;NM_001129832;NM_001129829;NM_001129846;NM_001129836;NM_001129838;NM_001129831;NM_001129842				NM_001129833	CACNA1C	775	SG0000015106	-0.738095	0.0458333
cg00788521	7953087	CACNA1C	12	CACNA1C;CACNA1C;CACNA1C;CACNA1C;CACNA1C;CACNA1C;CACNA1C;CACNA1C;CACNA1C;CACNA1C;CACNA1C;CACNA1C;CACNA1C;CACNA1C;CACNA1C;CACNA1C;CACNA1C;CACNA1C;CACNA1C;CACNA1C;CACNA1C;CACNA1C;CACNA1C	NM_001129844;NM_001129827;NM_001129839;NM_001129834;NM_001129841;NM_000719;NM_001129830;NM_001167625;NM_001129843;NM_001167624;NM_001129835;NM_001129837;NM_001167623;NM_001129840;NM_199460;NM_001129833;NM_001129832;NM_001129829;NM_001129846;NM_001129836;NM_001129838;NM_001129831;NM_001129842				NM_001129832	CACNA1C	775	SG0000015106	-0.738095	0.0458333
cg00788521	7953087	CACNA1C	12	CACNA1C;CACNA1C;CACNA1C;CACNA1C;CACNA1C;CACNA1C;CACNA1C;CACNA1C;CACNA1C;CACNA1C;CACNA1C;CACNA1C;CACNA1C;CACNA1C;CACNA1C;CACNA1C;CACNA1C;CACNA1C;CACNA1C;CACNA1C;CACNA1C;CACNA1C;CACNA1C	NM_001129844;NM_001129827;NM_001129839;NM_001129834;NM_001129841;NM_000719;NM_001129830;NM_001167625;NM_001129843;NM_001167624;NM_001129835;NM_001129837;NM_001167623;NM_001129840;NM_199460;NM_001129833;NM_001129832;NM_001129829;NM_001129846;NM_001129836;NM_001129838;NM_001129831;NM_001129842				NM_001129829	CACNA1C	775	SG0000015106	-0.738095	0.0458333
cg00788521	7953087	CACNA1C	12	CACNA1C;CACNA1C;CACNA1C;CACNA1C;CACNA1C;CACNA1C;CACNA1C;CACNA1C;CACNA1C;CACNA1C;CACNA1C;CACNA1C;CACNA1C;CACNA1C;CACNA1C;CACNA1C;CACNA1C;CACNA1C;CACNA1C;CACNA1C;CACNA1C;CACNA1C;CACNA1C	NM_001129844;NM_001129827;NM_001129839;NM_001129834;NM_001129841;NM_000719;NM_001129830;NM_001167625;NM_001129843;NM_001167624;NM_001129835;NM_001129837;NM_001167623;NM_001129840;NM_199460;NM_001129833;NM_001129832;NM_001129829;NM_001129846;NM_001129836;NM_001129838;NM_001129831;NM_001129842				NM_001129846	CACNA1C	775	SG0000015106	-0.738095	0.0458333
cg00788521	7953087	CACNA1C	12	CACNA1C;CACNA1C;CACNA1C;CACNA1C;CACNA1C;CACNA1C;CACNA1C;CACNA1C;CACNA1C;CACNA1C;CACNA1C;CACNA1C;CACNA1C;CACNA1C;CACNA1C;CACNA1C;CACNA1C;CACNA1C;CACNA1C;CACNA1C;CACNA1C;CACNA1C;CACNA1C	NM_001129844;NM_001129827;NM_001129839;NM_001129834;NM_001129841;NM_000719;NM_001129830;NM_001167625;NM_001129843;NM_001167624;NM_001129835;NM_001129837;NM_001167623;NM_001129840;NM_199460;NM_001129833;NM_001129832;NM_001129829;NM_001129846;NM_001129836;NM_001129838;NM_001129831;NM_001129842				NM_001129836	CACNA1C	775	SG0000015106	-0.738095	0.0458333
cg00788521	7953087	CACNA1C	12	CACNA1C;CACNA1C;CACNA1C;CACNA1C;CACNA1C;CACNA1C;CACNA1C;CACNA1C;CACNA1C;CACNA1C;CACNA1C;CACNA1C;CACNA1C;CACNA1C;CACNA1C;CACNA1C;CACNA1C;CACNA1C;CACNA1C;CACNA1C;CACNA1C;CACNA1C;CACNA1C	NM_001129844;NM_001129827;NM_001129839;NM_001129834;NM_001129841;NM_000719;NM_001129830;NM_001167625;NM_001129843;NM_001167624;NM_001129835;NM_001129837;NM_001167623;NM_001129840;NM_199460;NM_001129833;NM_001129832;NM_001129829;NM_001129846;NM_001129836;NM_001129838;NM_001129831;NM_001129842				NM_001129838	CACNA1C	775	SG0000015106	-0.738095	0.0458333
cg00788521	7953087	CACNA1C	12	CACNA1C;CACNA1C;CACNA1C;CACNA1C;CACNA1C;CACNA1C;CACNA1C;CACNA1C;CACNA1C;CACNA1C;CACNA1C;CACNA1C;CACNA1C;CACNA1C;CACNA1C;CACNA1C;CACNA1C;CACNA1C;CACNA1C;CACNA1C;CACNA1C;CACNA1C;CACNA1C	NM_001129844;NM_001129827;NM_001129839;NM_001129834;NM_001129841;NM_000719;NM_001129830;NM_001167625;NM_001129843;NM_001167624;NM_001129835;NM_001129837;NM_001167623;NM_001129840;NM_199460;NM_001129833;NM_001129832;NM_001129829;NM_001129846;NM_001129836;NM_001129838;NM_001129831;NM_001129842				NM_001129831	CACNA1C	775	SG0000015106	-0.738095	0.0458333
cg00788521	7953087	CACNA1C	12	CACNA1C;CACNA1C;CACNA1C;CACNA1C;CACNA1C;CACNA1C;CACNA1C;CACNA1C;CACNA1C;CACNA1C;CACNA1C;CACNA1C;CACNA1C;CACNA1C;CACNA1C;CACNA1C;CACNA1C;CACNA1C;CACNA1C;CACNA1C;CACNA1C;CACNA1C;CACNA1C	NM_001129844;NM_001129827;NM_001129839;NM_001129834;NM_001129841;NM_000719;NM_001129830;NM_001167625;NM_001129843;NM_001167624;NM_001129835;NM_001129837;NM_001167623;NM_001129840;NM_199460;NM_001129833;NM_001129832;NM_001129829;NM_001129846;NM_001129836;NM_001129838;NM_001129831;NM_001129842				NM_001129842	CACNA1C	775	SG0000015106	-0.738095	0.0458333
cg24413879	8072656	HMGXB4	22	HMGXB4;HMGXB4	NM_001003681;NR_027780	chr22:35653361-35654028	22:35652866-35654355	Promoter_Associated_Cell_type_specific	NM_001003681	HMGXB4	10042	SG0000010028	-0.738095	0.0458333
cg24413879	8072656	HMGXB4	22	HMGXB4;HMGXB4	NM_001003681;NR_027780	chr22:35653361-35654028	22:35652866-35654355	Promoter_Associated_Cell_type_specific	NR_027780	HMGXB4	10042	SG0000010028	-0.738095	0.0458333
cg12528408	8052073	FSHR	2	FSHR;FSHR	NM_000145;NM_181446				NM_000145	FSHR	2492	SG0000017082	-0.738095	0.0458333
cg12528408	8052073	FSHR	2	FSHR;FSHR	NM_000145;NM_181446				NM_181446	FSHR	2492	SG0000017082	-0.738095	0.0458333
cg08814020	8053531	POLR1A	2	POLR1A	NM_015425				NM_015425	POLR1A	25885	SG0000006865	-0.738095	0.0458333
cg23828301	8085072	IL5RA	3	IL5RA;IL5RA	NM_000564;NM_175726				NM_000564	IL5RA	3568	SG0000009118	-0.738095	0.0458333
cg23828301	8085072	IL5RA	3	IL5RA;IL5RA	NM_000564;NM_175726				NM_175726	IL5RA	3568	SG0000009118	-0.738095	0.0458333
cg01403844	7964747	TMBIM4	12	TMBIM4	NM_016056	chr12:66563202-66563945	12:66562808-66565089	Promoter_Associated	NM_016056	TMBIM4	51643	SG0000015595	-0.738095	0.0458333
cg26773183	8174464	GUCY2F	X	GUCY2F	NM_001522				NM_001522	GUCY2F	2986	SG0000010189	-0.738095	0.0458333
cg02756502	8158596	USP20	9	USP20;USP20;USP20	NM_001008563;NM_001110303;NM_006676	chr9:132636786-132637221			NM_001008563	USP20	10868	SG0000013687	-0.738095	0.0458333
cg02756502	8158596	USP20	9	USP20;USP20;USP20	NM_001008563;NM_001110303;NM_006676	chr9:132636786-132637221			NM_001110303	USP20	10868	SG0000013687	-0.738095	0.0458333
cg02756502	8158596	USP20	9	USP20;USP20;USP20	NM_001008563;NM_001110303;NM_006676	chr9:132636786-132637221			NM_006676	USP20	10868	SG0000013687	-0.738095	0.0458333
cg12654519	8097725	ARHGAP10	4	ARHGAP10	NM_024605				NM_024605	ARHGAP10	79658	SG0000007120	-0.730552	0.0395556

## Sheet: P4_neg rho_loss
Supp Table 11g. Loci with strong NEGATIVE association (by rho) in changes in DNA methylation (in LOSS of methylation) with changes in gene expression in normal (NUP) in P4 vs vehicle.
HM450K.ID	Affy_ID	Symbol	CHR	UCSC_RefGene_Name	UCSC_RefGene_Accession	UCSC_CpG_Islands_Name	Regulatory_Feature_Name	Regulatory_Feature_Group	Affy_Refseq	Affy_Symbol.1	Affy_Entrez	Affy_Ensembl	Rho	P-val
cg11295357	7931102	HTRA1	10	HTRA1	NM_002775				NM_002775	HTRA1	5654	SG0000016603	-0.97619	0.000396825
cg11295357	7931104	HTRA1	10	HTRA1	NM_002775				NM_002775	HTRA1	5654	SG0000016603	-0.952381	0.00114087
cg11295357	7931105	HTRA1	10	HTRA1	NM_002775				NM_002775	HTRA1	5654	SG0000016603	-0.952381	0.00114087
cg11295357	7931107	HTRA1	10	HTRA1	NM_002775				NM_002775	HTRA1	5654	SG0000016603	-0.952381	0.00114087
cg11295357	7931106	HTRA1	10	HTRA1	NM_002775				NM_002775	HTRA1	5654	SG0000016603	-0.928571	0.00223214
cg11295357	7931103	HTRA1	10	HTRA1	NM_002775				NM_002775	HTRA1	5654	SG0000016603	-0.880952	0.00724206
cg11295357	7931101	HTRA1	10	HTRA1	NM_002775				NM_002775	HTRA1	5654	SG0000016603	-0.857143	0.0107143
cg01671070	8174147	BEX5	X	BEX5;BEX5	NM_001012978;NM_001159560		X:101409248-101410555	Unclassified_Cell_type_specific	NM_001012978	BEX5	340542	SG0000018451	-0.857143	0.0107143
cg01671070	8174147	BEX5	X	BEX5;BEX5	NM_001012978;NM_001159560		X:101409248-101410555	Unclassified_Cell_type_specific	NM_001159560	BEX5	340542	SG0000018451	-0.857143	0.0107143
cg06654079	8000057	DNAH3	16	DNAH3;TMEM159	NM_017539;NM_020422	chr16:21169810-21170278	16:21167980-21171253	Promoter_Associated	NM_017539	DNAH3	55567	SG0000015848	-0.833333	0.015377
cg13527203	8153608	PLEC	8	PLEC1;PLEC1	NM_000445;NM_201378	chr8:145047293-145052305			NM_000445	PLEC	5339	SG0000017820	-0.833333	0.015377
cg13527203	8153608	PLEC	8	PLEC1;PLEC1	NM_000445;NM_201378	chr8:145047293-145052305			NM_201378	PLEC	5339	SG0000017820	-0.833333	0.015377
cg20386580	7930266	NEURL	10	NEURL	NM_004210	chr10:105344173-105345039	10:105343580-105345223	Promoter_Associated_Cell_type_specific	NM_004210	NEURL	9148	SG0000010795	-0.833333	0.015377
cg06654079	8000042	DNAH3	16	DNAH3;TMEM159	NM_017539;NM_020422	chr16:21169810-21170278	16:21167980-21171253	Promoter_Associated	NM_017539	DNAH3	55567	SG0000015848	-0.809524	0.0217758
cg21242417	8165525	EXD3	9	EXD3	NM_017820	chr9:140265361-140266028			NM_017820	EXD3	54932	SG0000018760	-0.809524	0.0217758
cg05941911	8149054	CSMD1	8	CSMD1	NM_033225				NM_033225	CSMD1	64478	SG0000018311	-0.785714	0.0279266
cg05941911	8149001	CSMD1	8	CSMD1	NM_033225				NM_033225	CSMD1	64478	SG0000018311	-0.761905	0.036756
cg05941911	8149009	CSMD1	8	CSMD1	NM_033225				NM_033225	CSMD1	64478	SG0000018311	-0.738095	0.0458333
cg13404674	7952912	IQSEC3	12	IQSEC3;IQSEC3	NM_001170738;NM_015232	chr12:247455-248501			NM_001170738	IQSEC3	440073	SG0000012064	-0.928571	0.00223214
cg13404674	7952912	IQSEC3	12	IQSEC3;IQSEC3	NM_001170738;NM_015232	chr12:247455-248501			NM_015232	IQSEC3	440073	SG0000012064	-0.928571	0.00223214
cg05996341	8123565	GMDS	6	GMDS	NM_001500				NM_001500	GMDS	2762	SG0000011269	-0.928571	0.00223214
cg12593421	7985719	AKAP13	15	AKAP13;AKAP13;AKAP13	NM_144767;NM_007200;NM_006738				NM_144767	AKAP13	11214	SG0000017077	-0.904762	0.00456349
cg12593421	7985719	AKAP13	15	AKAP13;AKAP13;AKAP13	NM_144767;NM_007200;NM_006738				NM_007200	AKAP13	11214	SG0000017077	-0.904762	0.00456349
cg12593421	7985719	AKAP13	15	AKAP13;AKAP13;AKAP13	NM_144767;NM_007200;NM_006738				NM_006738	AKAP13	11214	SG0000017077	-0.904762	0.00456349
cg19250304	7931788	PITRM1	10	PITRM1	NM_014889	chr10:3214721-3215260	10:3214170-3215989	Promoter_Associated	NM_014889	PITRM1	10531	SG0000010795	-0.904762	0.00456349
cg01991530	8166385	MBTPS2	X	MBTPS2	NM_015884	chrX:21857591-21858204	X:21857333-21858082	Promoter_Associated	NM_015884	MBTPS2	51360	SG0000001217	-0.904762	0.00456349
cg19250304	7931780	PITRM1	10	PITRM1	NM_014889	chr10:3214721-3215260	10:3214170-3215989	Promoter_Associated	NM_014889	PITRM1	10531	SG0000010795	-0.880952	0.00724206
cg19250304	7931801	PITRM1	10	PITRM1	NM_014889	chr10:3214721-3215260	10:3214170-3215989	Promoter_Associated	NM_014889	PITRM1	10531	SG0000010795	-0.880952	0.00724206
cg09096933	7954736	FGD4	12	FGD4	NM_139241				NM_139241	FGD4	121512	SG0000013913	-0.880952	0.00724206
cg25718522	8085104	SUMF1	3	SUMF1;SUMF1;SUMF1	NM_001164675;NM_182760;NM_001164674				NM_001164675	SUMF1	285362	SG0000014445	-0.880952	0.00724206
cg25718522	8085104	SUMF1	3	SUMF1;SUMF1;SUMF1	NM_001164675;NM_182760;NM_001164674				NM_182760	SUMF1	285362	SG0000014445	-0.880952	0.00724206
cg25718522	8085104	SUMF1	3	SUMF1;SUMF1;SUMF1	NM_001164675;NM_182760;NM_001164674				NM_001164674	SUMF1	285362	SG0000014445	-0.880952	0.00724206
cg12456011	8171783	RPS6KA3	X	RPS6KA3	NM_004586	chrX:20284127-20286811			NM_004586	RPS6KA3	6197	SG0000017718	-0.880952	0.00724206
cg16112226	7952581	KIRREL3	11	KIRREL3;KIRREL3	NM_001161707;NM_032531		11:126309944-126311864	Unclassified	NM_001161707	KIRREL3	84623	SG0000014957	-0.857143	0.0107143
cg16112226	7952581	KIRREL3	11	KIRREL3;KIRREL3	NM_001161707;NM_032531		11:126309944-126311864	Unclassified	NM_032531	KIRREL3	84623	SG0000014957	-0.857143	0.0107143
cg19250304	7931789	PITRM1	10	PITRM1	NM_014889	chr10:3214721-3215260	10:3214170-3215989	Promoter_Associated	NM_014889	PITRM1	10531	SG0000010795	-0.857143	0.0107143
cg12593421	7985727	AKAP13	15	AKAP13;AKAP13;AKAP13	NM_144767;NM_007200;NM_006738				NM_144767	AKAP13	11214	SG0000017077	-0.833333	0.015377
cg12593421	7985727	AKAP13	15	AKAP13;AKAP13;AKAP13	NM_144767;NM_007200;NM_006738				NM_007200	AKAP13	11214	SG0000017077	-0.833333	0.015377
cg12593421	7985727	AKAP13	15	AKAP13;AKAP13;AKAP13	NM_144767;NM_007200;NM_006738				NM_006738	AKAP13	11214	SG0000017077	-0.833333	0.015377
cg00913945	8170417	MAGEA8	X	MAGEA8;MAGEA8;MAGEA8	NM_005364;NM_001166400;NM_001166401				NM_005364	MAGEA8	4107	SG0000015600	-0.833333	0.015377
cg00913945	8170417	MAGEA8	X	MAGEA8;MAGEA8;MAGEA8	NM_005364;NM_001166400;NM_001166401				NM_001166400	MAGEA8	4107	SG0000015600	-0.833333	0.015377
cg00913945	8170417	MAGEA8	X	MAGEA8;MAGEA8;MAGEA8	NM_005364;NM_001166400;NM_001166401				NM_001166401	MAGEA8	4107	SG0000015600	-0.833333	0.015377
cg19250304	7931783	PITRM1	10	PITRM1	NM_014889	chr10:3214721-3215260	10:3214170-3215989	Promoter_Associated	NM_014889	PITRM1	10531	SG0000010795	-0.833333	0.015377
cg19250304	7931784	PITRM1	10	PITRM1	NM_014889	chr10:3214721-3215260	10:3214170-3215989	Promoter_Associated	NM_014889	PITRM1	10531	SG0000010795	-0.833333	0.015377
cg19250304	7931794	PITRM1	10	PITRM1	NM_014889	chr10:3214721-3215260	10:3214170-3215989	Promoter_Associated	NM_014889	PITRM1	10531	SG0000010795	-0.833333	0.015377
cg01038861	7988006	UBR1	15	UBR1	NM_174916				NM_174916	UBR1	197131	SG0000015945	-0.833333	0.015377
cg04180177	8008926	PPM1D	17	PPM1D	NM_003620				NM_003620	PPM1D	8493	SG0000017083	-0.809524	0.0217758
cg19250304	7931781	PITRM1	10	PITRM1	NM_014889	chr10:3214721-3215260	10:3214170-3215989	Promoter_Associated	NM_014889	PITRM1	10531	SG0000010795	-0.809524	0.0217758
cg19250304	7931799	PITRM1	10	PITRM1	NM_014889	chr10:3214721-3215260	10:3214170-3215989	Promoter_Associated	NM_014889	PITRM1	10531	SG0000010795	-0.809524	0.0217758
cg19250304	7931802	PITRM1	10	PITRM1	NM_014889	chr10:3214721-3215260	10:3214170-3215989	Promoter_Associated	NM_014889	PITRM1	10531	SG0000010795	-0.809524	0.0217758
cg19250304	7931806	PITRM1	10	PITRM1	NM_014889	chr10:3214721-3215260	10:3214170-3215989	Promoter_Associated	NM_014889	PITRM1	10531	SG0000010795	-0.809524	0.0217758
cg04005843	8110857	LPCAT1	5	LPCAT1	NM_024830	chr5:1463343-1463851			NM_024830	LPCAT1	79888	SG0000015339	-0.809524	0.0217758
cg16911672	7919989	SELENBP1	1	SELENBP1	NM_003944				NM_003944	SELENBP1	8991	SG0000014341	-0.809524	0.0217758
cg09096933	7954733	FGD4	12	FGD4	NM_139241				NM_139241	FGD4	121512	SG0000013913	-0.809524	0.0217758
cg12593421	7985734	AKAP13	15	AKAP13;AKAP13;AKAP13	NM_144767;NM_007200;NM_006738				NM_144767	AKAP13	11214	SG0000017077	-0.785714	0.0279266
cg12593421	7985734	AKAP13	15	AKAP13;AKAP13;AKAP13	NM_144767;NM_007200;NM_006738				NM_007200	AKAP13	11214	SG0000017077	-0.785714	0.0279266
cg12593421	7985734	AKAP13	15	AKAP13;AKAP13;AKAP13	NM_144767;NM_007200;NM_006738				NM_006738	AKAP13	11214	SG0000017077	-0.785714	0.0279266
cg21842660	8086015	DYNC1LI1	3	DYNC1LI1	NM_016141				NM_016141	DYNC1LI1	51143	SG0000014463	-0.785714	0.0279266
cg19250304	7931782	PITRM1	10	PITRM1	NM_014889	chr10:3214721-3215260	10:3214170-3215989	Promoter_Associated	NM_014889	PITRM1	10531	SG0000010795	-0.785714	0.0279266
cg19250304	7931790	PITRM1	10	PITRM1	NM_014889	chr10:3214721-3215260	10:3214170-3215989	Promoter_Associated	NM_014889	PITRM1	10531	SG0000010795	-0.785714	0.0279266
cg19250304	7931792	PITRM1	10	PITRM1	NM_014889	chr10:3214721-3215260	10:3214170-3215989	Promoter_Associated	NM_014889	PITRM1	10531	SG0000010795	-0.785714	0.0279266
cg03713585	8056907	CHN1	2	CHN1;CHN1	NM_001822;NM_001025201				NM_001822	CHN1	1123	SG0000012865	-0.785714	0.0279266
cg03713585	8056907	CHN1	2	CHN1;CHN1	NM_001822;NM_001025201				NM_001025201	CHN1	1123	SG0000012865	-0.785714	0.0279266
cg25323012	8175824	PNCK	X	PNCK;PNCK	NM_001039582;NM_001135740	chrX:152938634-152939544			NM_001039582	PNCK	139728	SG0000013082	-0.761905	0.036756
cg25323012	8175824	PNCK	X	PNCK;PNCK	NM_001039582;NM_001135740	chrX:152938634-152939544			NM_001135740	PNCK	139728	SG0000013082	-0.761905	0.036756
cg19250304	7931785	PITRM1	10	PITRM1	NM_014889	chr10:3214721-3215260	10:3214170-3215989	Promoter_Associated	NM_014889	PITRM1	10531	SG0000010795	-0.761905	0.036756
cg21472835	8100128	COX7B2	4	COX7B2	NM_130902				NM_130902	COX7B2	170712	SG0000017051	-0.761905	0.036756
cg27632318	7925460	RGS7	1	RGS7	NM_002924				NM_002924	RGS7	6000	SG0000018290	-0.761905	0.036756
cg13521018	7931484	INPP5A	10	INPP5A	NM_005539		10:134429537-134430334	Unclassified_Cell_type_specific	NM_005539	INPP5A	3632	SG0000006838	-0.761905	0.036756
cg09096933	7954742	FGD4	12	FGD4	NM_139241				NM_139241	FGD4	121512	SG0000013913	-0.761905	0.036756
cg09096933	7954745	FGD4	12	FGD4	NM_139241				NM_139241	FGD4	121512	SG0000013913	-0.761905	0.036756
cg14845619	8113119	KIAA0825	5	C5orf36;C5orf36	NM_173665;NM_001145678	chr5:93953913-93954843			NM_173665	KIAA0825	285600	SG0000018526	-0.738095	0.0458333
cg14845619	8113119	KIAA0825	5	C5orf36;C5orf36	NM_173665;NM_001145678	chr5:93953913-93954843			NM_001145678	KIAA0825	285600	SG0000018526	-0.738095	0.0458333
cg01821656	8050057	MYT1L	2	MYT1L	NM_015025	chr2:2189200-2190138			NM_015025	MYT1L	23040	SG0000018648	-0.738095	0.0458333
cg16530787	7951139	MAML2	11	MAML2	NM_032427				NM_032427	MAML2	84441	SG0000018438	-0.738095	0.0458333
cg03559686	8047237	MOBKL3	2	MOBKL3;MOBKL3;MOBKL3	NM_001100819;NM_199482;NM_015387	chr2:198380423-198381301			NM_001100819	MOBKL3	25843	SG0000011554	-0.738095	0.0458333
cg03559686	8047237	MOBKL3	2	MOBKL3;MOBKL3;MOBKL3	NM_001100819;NM_199482;NM_015387	chr2:198380423-198381301			NM_199482	MOBKL3	25843	SG0000011554	-0.738095	0.0458333
cg03559686	8047237	MOBKL3	2	MOBKL3;MOBKL3;MOBKL3	NM_001100819;NM_199482;NM_015387	chr2:198380423-198381301			NM_015387	MOBKL3	25843	SG0000011554	-0.738095	0.0458333
cg22411185	7972648	NALCN	13	NALCN	NM_052867				NM_052867	NALCN	259232	SG0000010245	-0.738095	0.0458333
cg21935536	7991338	ANPEP	15	ANPEP	NM_001150				NM_001150	ANPEP	290	SG0000016682	-0.738095	0.0458333
cg08605855	8140733	C7orf23	7	C7orf23;DMTF1;DMTF1;DMTF1;DMTF1;DMTF1	NM_024315;NM_001142326;NM_021145;NR_024550;NR_024549;NM_001142327				NM_024315	C7orf23	79161	SG0000013518	-0.738095	0.0458333
cg09096933	7954744	FGD4	12	FGD4	NM_139241				NM_139241	FGD4	121512	SG0000013913	-0.738095	0.0458333

## Sheet: P4_ Pos rho_Loss
Supp Table 11h. Loci with strong POSITIVE association (by rho) in changes in DNA methylation (in LOSS of methylation) with changes in gene expression in normal (NUP) in P4 vs vehicle.
HM450K.ID	Affy_ID	Symbol	CHR	UCSC_RefGene_Name	UCSC_RefGene_Accession	UCSC_CpG_Islands_Name	Regulatory_Feature_Name	Regulatory_Feature_Group	Affy_Refseq	Affy_Symbol.1	Affy_Entrez	Affy_Ensembl	Rho	P-val
cg25215498	8092284	PEX5L	3	PEX5L	NM_016559				NM_016559	PEX5L	51555	SG0000011475	0.809524	0.0217758
cg25122369	8091979	MECOM	3	MECOM;MECOM;MECOM;MECOM;MECOM;MECOM	NM_004991;NM_001105077;NM_001163999;NM_001164000;NM_001105078;NM_005241				NM_005241	MECOM	2122	SG0000008527	0.738095	0.0458333
cg07393287	7918581	ST7L	1	ST7L;ST7L;ST7L;ST7L	NM_017744;NM_138728;NM_138727;NM_138729	chr1:113161591-113162571			NM_017744	ST7L	54879	SG0000000734	0.738095	0.0458333
cg14905634	7957223	TRHDE	12	TRHDE	NM_013381				NM_013381	TRHDE	29953	SG0000007265	0.738095	0.0458333
cg20386580	7930273	NEURL	10	NEURL	NM_004210	chr10:105344173-105345039	10:105343580-105345223	Promoter_Associated_Cell_type_specific	NM_004210	NEURL	9148	SG0000010795	0.738095	0.0458333
cg05941911	8149045	CSMD1	8	CSMD1	NM_033225				NM_033225	CSMD1	64478	SG0000018311	0.761905	0.036756
cg05941911	8149055	CSMD1	8	CSMD1	NM_033225				NM_033225	CSMD1	64478	SG0000018311	0.761905	0.036756
cg13527203	8153591	PLEC	8	PLEC1;PLEC1	NM_000445;NM_201378	chr8:145047293-145052305			NM_000445	PLEC	5339	SG0000017820	0.761905	0.036756
cg13527203	8153592	PLEC	8	PLEC1;PLEC1	NM_000445;NM_201378	chr8:145047293-145052305			NM_000445	PLEC	5339	SG0000017820	0.761905	0.036756
cg13527203	8153591	PLEC	8	PLEC1;PLEC1	NM_000445;NM_201378	chr8:145047293-145052305			NM_201378	PLEC	5339	SG0000017820	0.761905	0.036756
cg13527203	8153592	PLEC	8	PLEC1;PLEC1	NM_000445;NM_201378	chr8:145047293-145052305			NM_201378	PLEC	5339	SG0000017820	0.761905	0.036756
cg15118745	8006535	SLFN5	17	SLFN5	NM_144975				NM_144975	SLFN5	162394	SG0000016675	0.785714	0.0279266
cg06654079	8000043	DNAH3	16	DNAH3;TMEM159	NM_017539;NM_020422	chr16:21169810-21170278	16:21167980-21171253	Promoter_Associated	NM_017539	DNAH3	55567	SG0000015848	0.785714	0.0279266
cg07393287	7918579	ST7L	1	ST7L;ST7L;ST7L;ST7L	NM_017744;NM_138728;NM_138727;NM_138729	chr1:113161591-113162571			NM_138729	ST7L	54879	SG0000000734	0.785714	0.0279266
cg13527203	8153596	PLEC	8	PLEC1;PLEC1	NM_000445;NM_201378	chr8:145047293-145052305			NM_000445	PLEC	5339	SG0000017820	0.790433	0.0195445
cg13527203	8153596	PLEC	8	PLEC1;PLEC1	NM_000445;NM_201378	chr8:145047293-145052305			NM_201378	PLEC	5339	SG0000017820	0.790433	0.0195445
cg05941911	8149064	CSMD1	8	CSMD1	NM_033225				NM_033225	CSMD1	64478	SG0000018311	0.809524	0.0217758
cg06654079	8000096	DNAH3	16	DNAH3;TMEM159	NM_017539;NM_020422	chr16:21169810-21170278	16:21167980-21171253	Promoter_Associated	NM_017539	DNAH3	55567	SG0000015848	0.857143	0.0107143
cg02306513	7979585	ESR2	14	ESR2	NM_001040276	chr14:64805109-64805785			NM_001040276	ESR2	2100	SG0000014000	0.857143	0.0107143
cg15118745	8006537	SLFN5	17	SLFN5	NM_144975				NM_144975	SLFN5	162394	SG0000016675	0.880952	0.00724206
cg06654079	8000077	DNAH3	16	DNAH3;TMEM159	NM_017539;NM_020422	chr16:21169810-21170278	16:21167980-21171253	Promoter_Associated	NM_017539	DNAH3	55567	SG0000015848	0.880952	0.00724206
cg13000004	8103102	NR3C2	4	NR3C2;NR3C2	NM_001166104;NM_000901		4:149073972-149074381	Unclassified_Cell_type_specific	NM_001166104	NR3C2	4306	SG0000015162	0.880952	0.00724206
cg13000004	8103102	NR3C2	4	NR3C2;NR3C2	NM_001166104;NM_000901		4:149073972-149074381	Unclassified_Cell_type_specific	NM_000901	NR3C2	4306	SG0000015162	0.880952	0.00724206
cg06654079	8000086	DNAH3	16	DNAH3;TMEM159	NM_017539;NM_020422	chr16:21169810-21170278	16:21167980-21171253	Promoter_Associated	NM_017539	DNAH3	55567	SG0000015848	0.904762	0.00456349
cg27399957	7935592	HPS1	10	HPS1;HPS1	NM_182639;NM_000195		10:100207403-100207643	Unclassified_Cell_type_specific	NM_182639	HPS1	3257	SG0000010752	0.904762	0.00456349
cg27399957	7935592	HPS1	10	HPS1;HPS1	NM_182639;NM_000195		10:100207403-100207643	Unclassified_Cell_type_specific	NM_000195	HPS1	3257	SG0000010752	0.904762	0.00456349
cg19534149	7978395	NOVA1	14	NOVA1;NOVA1	NM_002515;NM_006489				NM_002515	NOVA1	4857	ENSG00000139910, ENSG00000248163, ENSG00000249644	0.738095	0.0458333
cg19534149	7978395	NOVA1	14	NOVA1;NOVA1	NM_002515;NM_006489				NM_006489	NOVA1	4857	ENSG00000139910, ENSG00000248163, ENSG00000249644	0.738095	0.0458333
cg26266708	7985086	ISL2	15	ISL2	NM_145805	chr15:76630029-76630970			NM_145805	ISL2	64843	SG0000015955	0.738095	0.0458333
cg09271709	8052097	NRXN1	2	NRXN1;NRXN1	NM_004801;NM_001135659				NM_004801	NRXN1	9378	SG0000017991	0.738095	0.0458333
cg09271709	8052097	NRXN1	2	NRXN1;NRXN1	NM_004801;NM_001135659				NM_001135659	NRXN1	9378	SG0000017991	0.738095	0.0458333
cg10356657	7981270	CCDC85C	14	CCDC85C	NM_001144995				NM_001144995	CCDC85C	317762	SG0000020547	0.738095	0.0458333
cg11011512	7967689	STX2	12	STX2;STX2	NM_001980;NM_194356	chr12:131303093-131303836	12:131302803-131304615	Promoter_Associated	NM_001980	STX2	2054	SG0000011145	0.738095	0.0458333
cg11011512	7967689	STX2	12	STX2;STX2	NM_001980;NM_194356	chr12:131303093-131303836	12:131302803-131304615	Promoter_Associated	NM_194356	STX2	2054	SG0000011145	0.738095	0.0458333
cg20973561	8136304	EXOC4	7	EXOC4	NM_021807				NM_021807	EXOC4	60412	SG0000013155	0.738095	0.0458333
cg21247948	8051558	PRKD3	2	PRKD3	NM_005813				NM_005813	PRKD3	23683	SG0000011582	0.738095	0.0458333
cg21247948	8051562	PRKD3	2	PRKD3	NM_005813				NM_005813	PRKD3	23683	SG0000011582	0.738095	0.0458333
cg15755476	7947911	CELF1	11	CUGBP1;CUGBP1;CUGBP1	NM_198700;NM_001025596;NM_006560				NM_006560	CELF1	10658	SG0000014918	0.738095	0.0458333
cg26549084	8083902	FNDC3B	3	FNDC3B;FNDC3B	NM_022763;NM_001135095	chr3:171757493-171758724			NM_022763	FNDC3B	64778	SG0000007542	0.738095	0.0458333
cg26549084	8083902	FNDC3B	3	FNDC3B;FNDC3B	NM_022763;NM_001135095	chr3:171757493-171758724			NM_001135095	FNDC3B	64778	SG0000007542	0.738095	0.0458333
cg03212480	7909095	TMCC2	1	TMCC2	NM_014858	chr1:205210695-205210918			NM_014858	TMCC2	9911	SG0000013306	0.761905	0.036756
cg25391692	8096587	MTTP	4	MTTP	NM_000253				NM_000253	MTTP	4547	SG0000013882	0.761905	0.036756
cg25204764	7898982	SRRM1	1	SRRM1	NM_005839				NM_005839	SRRM1	10250	SG0000013322	0.761905	0.036756
cg22411185	7972619	NALCN	13	NALCN	NM_052867				NM_052867	NALCN	259232	SG0000010245	0.761905	0.036756
cg14201699	7947658	AMBRA1	11	AMBRA1	NM_017749				NM_017749	AMBRA1	55626	SG0000011049	0.761905	0.036756
cg01038861	7988005	UBR1	15	UBR1	NM_174916				NM_174916	UBR1	197131	SG0000015945	0.761905	0.036756
cg27632318	7925470	RGS7	1	RGS7	NM_002924				NM_002924	RGS7	6000	SG0000018290	0.761905	0.036756
cg21247948	8051552	PRKD3	2	PRKD3	NM_005813				NM_005813	PRKD3	23683	SG0000011582	0.761905	0.036756
cg00016814	8137015	CNTNAP2	7	CNTNAP2	NM_014141				NM_014141	CNTNAP2	26047	SG0000017446	0.785714	0.0279266
cg24374505	8012755	MYH2	17	MYH2;MYH2	NM_001100112;NM_017534				NM_001100112	MYH2	4620	SG0000012541	0.785714	0.0279266
cg24374505	8012755	MYH2	17	MYH2;MYH2	NM_001100112;NM_017534				NM_017534	MYH2	4620	SG0000012541	0.785714	0.0279266
cg11334822	8179631	TRIM10	6	TRIM10;TRIM10;TRIM10;TRIM10	NM_006778;NM_052828;NM_006778;NM_052828				NM_052828	TRIM10	10107	ENSG00000137394, ENSG00000204613, ENSG00000227472, ENSG00000229346, ENSG00000229381, ENSG00000235025, ENSG00000237192, ENSG00000237703	0.785714	0.0279266
cg23535170	8084115	USP13	3	USP13	NM_003940				NM_003940	USP13	8975	SG0000005805	0.785714	0.0279266
cg23029041	8080648	APPL1	3	APPL1	NM_012096	chr3:57261455-57262598			NM_012096	APPL1	26060	SG0000015750	0.785714	0.0279266
cg24873880	7926146	CELF2	10	CUGBP2;CUGBP2	NM_006561;NM_001025077				NM_006561	CELF2	10659	SG0000004874	0.785714	0.0279266
cg24873880	7926146	CELF2	10	CUGBP2;CUGBP2	NM_006561;NM_001025077				NM_001025077	CELF2	10659	SG0000004874	0.785714	0.0279266
cg21247948	8051549	PRKD3	2	PRKD3	NM_005813				NM_005813	PRKD3	23683	SG0000011582	0.785714	0.0279266
cg21247948	8051565	PRKD3	2	PRKD3	NM_005813				NM_005813	PRKD3	23683	SG0000011582	0.785714	0.0279266
cg14146966	8052532	XPO1	2	XPO1	NM_003400				NM_003400	XPO1	7514	SG0000008289	0.785714	0.0279266
cg19534149	7978396	NOVA1	14	NOVA1;NOVA1	NM_002515;NM_006489				NM_002515	NOVA1	4857	ENSG00000139910, ENSG00000248163, ENSG00000249644	0.809524	0.0217758
cg19534149	7978396	NOVA1	14	NOVA1;NOVA1	NM_002515;NM_006489				NM_006489	NOVA1	4857	ENSG00000139910, ENSG00000248163, ENSG00000249644	0.809524	0.0217758
cg25391692	8096598	MTTP	4	MTTP	NM_000253				NM_000253	MTTP	4547	SG0000013882	0.809524	0.0217758
cg22411185	7972629	NALCN	13	NALCN	NM_052867				NM_052867	NALCN	259232	SG0000010245	0.809524	0.0217758
cg27632318	7925476	RGS7	1	RGS7	NM_002924				NM_002924	RGS7	6000	SG0000018290	0.809524	0.0217758
cg26442509	8020687	HRH4	18	HRH4;HRH4;HRH4	NM_021624;NM_001160166;NM_001143828				NM_021624	HRH4	59340	SG0000013448	0.809524	0.0217758
cg26442509	8020687	HRH4	18	HRH4;HRH4;HRH4	NM_021624;NM_001160166;NM_001143828				NM_001160166	HRH4	59340	SG0000013448	0.809524	0.0217758
cg26442509	8020687	HRH4	18	HRH4;HRH4;HRH4	NM_021624;NM_001160166;NM_001143828				NM_001143828	HRH4	59340	SG0000013448	0.809524	0.0217758
cg02465741	8052237	C2orf63	2	C2orf63;C2orf63	NM_152385;NM_001135598	chr2:55450616-55450931			NM_152385	C2orf63	130162	SG0000016299	0.809524	0.0217758
cg02465741	8052237	C2orf63	2	C2orf63;C2orf63	NM_152385;NM_001135598	chr2:55450616-55450931			NM_001135598	C2orf63	130162	SG0000016299	0.809524	0.0217758
cg24374505	8012767	MYH2	17	MYH2;MYH2	NM_001100112;NM_017534				NM_001100112	MYH2	4620	SG0000012541	0.833333	0.015377
cg24374505	8012767	MYH2	17	MYH2;MYH2	NM_001100112;NM_017534				NM_017534	MYH2	4620	SG0000012541	0.833333	0.015377
cg07825270	8110071	C5orf47	5	C5orf47	NM_001144954	chr5:173415924-173416586			NM_001144954	C5orf47	133491	SG0000018505	0.833333	0.015377
cg10356657	7981269	CCDC85C	14	CCDC85C	NM_001144995				NM_001144995	CCDC85C	317762	SG0000020547	0.833333	0.015377
cg10356657	7981272	CCDC85C	14	CCDC85C	NM_001144995				NM_001144995	CCDC85C	317762	SG0000020547	0.833333	0.015377
cg06163411	8142900	ZC3HC1	7	ZC3HC1	NM_016478	chr7:129690960-129691326	7:129690558-129691560	Promoter_Associated	NM_016478	ZC3HC1	51530	SG0000009173	0.833333	0.015377
cg26287152	8019034	TBC1D16	17	TBC1D16	NM_019020	chr17:77924080-77924423			NM_019020	TBC1D16	125058	SG0000016729	0.833333	0.015377
cg21247948	8051548	PRKD3	2	PRKD3	NM_005813				NM_005813	PRKD3	23683	SG0000011582	0.833333	0.015377
cg21247948	8051566	PRKD3	2	PRKD3	NM_005813				NM_005813	PRKD3	23683	SG0000011582	0.833333	0.015377
cg15755476	7947902	CELF1	11	CUGBP1;CUGBP1;CUGBP1	NM_198700;NM_001025596;NM_006560				NM_006560	CELF1	10658	SG0000014918	0.833333	0.015377
cg01265860	8070209	RUNX1	21	RUNX1;RUNX1;RUNX1	NM_001001890;NM_001122607;NM_001754	chr21:36258952-36259472			NM_001001890	RUNX1	861	SG0000015921	0.857143	0.0107143
cg16112226	7952589	KIRREL3	11	KIRREL3;KIRREL3	NM_001161707;NM_032531		11:126309944-126311864	Unclassified	NM_001161707	KIRREL3	84623	SG0000014957	0.857143	0.0107143
cg16112226	7952589	KIRREL3	11	KIRREL3;KIRREL3	NM_001161707;NM_032531		11:126309944-126311864	Unclassified	NM_032531	KIRREL3	84623	SG0000014957	0.857143	0.0107143
cg24873880	7926147	CELF2	10	CUGBP2;CUGBP2	NM_006561;NM_001025077				NM_006561	CELF2	10659	SG0000004874	0.857143	0.0107143
cg24873880	7926147	CELF2	10	CUGBP2;CUGBP2	NM_006561;NM_001025077				NM_001025077	CELF2	10659	SG0000004874	0.857143	0.0107143
cg21247948	8051551	PRKD3	2	PRKD3	NM_005813				NM_005813	PRKD3	23683	SG0000011582	0.857143	0.0107143
cg06239143	8146714	C8orf44	8	C8orf44;C8orf44	NM_019607;NM_019607				NM_019607	C8orf44	56260	SG0000021386	0.857143	0.0107143
cg06239143	8146714	C8orf44	8	C8orf44;C8orf44	NM_019607;NM_019607				NM_019607	C8orf44	56260	SG0000021386	0.857143	0.0107143
cg06997275	8058510	PLEKHM3	2	PLEKHM3	NM_001080475				NM_001080475	PLEKHM3	389072	SG0000017838	0.904762	0.00456349
cg06470936	8058426	INO80D	2	INO80D	NM_017759	chr2:206949712-206950613			NM_017759	INO80D	54891	SG0000011493	0.904762	0.00456349
cg24873880	7926140	CELF2	10	CUGBP2;CUGBP2	NM_006561;NM_001025077				NM_006561	CELF2	10659	SG0000004874	0.904762	0.00456349
cg24873880	7926140	CELF2	10	CUGBP2;CUGBP2	NM_006561;NM_001025077				NM_001025077	CELF2	10659	SG0000004874	0.904762	0.00456349
cg03713585	8056906	CHN1	2	CHN1;CHN1	NM_001822;NM_001025201				NM_001822	CHN1	1123	SG0000012865	0.904762	0.00456349
cg03713585	8056906	CHN1	2	CHN1;CHN1	NM_001822;NM_001025201				NM_001025201	CHN1	1123	SG0000012865	0.904762	0.00456349
cg26549084	8083920	FNDC3B	3	FNDC3B;FNDC3B	NM_022763;NM_001135095	chr3:171757493-171758724			NM_022763	FNDC3B	64778	SG0000007542	0.904762	0.00456349
cg26549084	8083920	FNDC3B	3	FNDC3B;FNDC3B	NM_022763;NM_001135095	chr3:171757493-171758724			NM_001135095	FNDC3B	64778	SG0000007542	0.904762	0.00456349
cg13404674	7952908	IQSEC3	12	IQSEC3;IQSEC3	NM_001170738;NM_015232	chr12:247455-248501			NM_001170738	IQSEC3	440073	SG0000012064	0.928571	0.00223214
cg13404674	7952908	IQSEC3	12	IQSEC3;IQSEC3	NM_001170738;NM_015232	chr12:247455-248501			NM_015232	IQSEC3	440073	SG0000012064	0.928571	0.00223214
cg25204764	7898981	SRRM1	1	SRRM1	NM_005839				NM_005839	SRRM1	10250	SG0000013322	0.928571	0.00223214
cg24145369	8107391	YTHDC2	5	YTHDC2	NM_022828				NM_022828	YTHDC2	64848	SG0000004718	0.928571	0.00223214
cg01038861	7988002	UBR1	15	UBR1	NM_174916				NM_174916	UBR1	197131	SG0000015945	0.928571	0.00223214

## Sheet: E+P_neg rho_gain
Supp Table 11i. Loci with strong NEGATIVE association (by rho) in changes in DNA methylation (in GAIN of methylation) with changes in gene expression in normal (NUP) in E2+P4 vs vehicle.
HM450K.ID	Affy_ID	Symbol	CHR	UCSC_RefGene_Name	UCSC_RefGene_Accession	UCSC_CpG_Islands_Name	Regulatory_Feature_Name	Regulatory_Feature_Group	Affy_Refseq	Affy_Symbol.1	Affy_Entrez	Affy_Ensembl	Rho	P-val
cg22678191	8112255	PDE4D	5	PDE4D;PDE4D	NM_001165899;NM_001104631	chr5:59189046-59189894			NM_001165899	PDE4D	5144	SG0000011344	-0.809524	0.0217758
cg22678191	8112243	PDE4D	5	PDE4D;PDE4D	NM_001165899;NM_001104631	chr5:59189046-59189894			NM_001165899	PDE4D	5144	SG0000011344	-0.785714	0.0279266
cg22678191	8112241	PDE4D	5	PDE4D;PDE4D	NM_001165899;NM_001104631	chr5:59189046-59189894			NM_001104631	PDE4D	5144	SG0000011344	-0.785714	0.0279266
cg22678191	8112243	PDE4D	5	PDE4D;PDE4D	NM_001165899;NM_001104631	chr5:59189046-59189894			NM_001104631	PDE4D	5144	SG0000011344	-0.785714	0.0279266
cg22678191	8112239	PDE4D	5	PDE4D;PDE4D	NM_001165899;NM_001104631	chr5:59189046-59189894			NM_001165899	PDE4D	5144	SG0000011344	-0.761905	0.036756
cg22510727	7956768	SRGAP1	12	SRGAP1	NM_020762				NM_020762	SRGAP1	57522	SG0000019693	-0.952381	0.00114087
cg09100593	8083716	SMC4	3	SMC4;SMC4;MIR16-2	NM_005496;NM_001002800;NR_029525	chr3:160117012-160118878			NM_005496	SMC4	10051	SG0000011381	-0.904762	0.00456349
cg09100593	8083716	SMC4	3	SMC4;SMC4;MIR16-2	NM_005496;NM_001002800;NR_029525	chr3:160117012-160118878			NM_001002800	SMC4	10051	SG0000011381	-0.904762	0.00456349
cg25010191	8103512	2015-03-01	4	MARCH1;MARCH1	NM_001166373;NM_017923				NM_017923	2015-03-01	55016	SG0000014541	-0.904762	0.00456349
cg05112986	8120044	RUNX2	6	SUPT3H;RUNX2;RUNX2;SUPT3H	NM_003599;NM_001015051;NM_001024630;NM_181356	chr6:45345185-45346261	6:45344757-45346541	Promoter_Associated	NM_001024630	RUNX2	860	ENSG00000124813, ENSG00000250096	-0.904762	0.00456349
cg17736116	7989170	ZNF280D	15	ZNF280D;ZNF280D	NM_017661;NM_001002843				NM_017661	ZNF280D	54816	SG0000013787	-0.880952	0.00724206
cg17736116	7989170	ZNF280D	15	ZNF280D;ZNF280D	NM_017661;NM_001002843				NM_001002843	ZNF280D	54816	SG0000013787	-0.880952	0.00724206
cg25234170	8012925	FAM18B2	17	FAM18B2;FAM18B2	NM_001135036;NM_145301	chr17:15466359-15466843	17:15466565-15467296	Unclassified_Cell_type_specific	NM_001135036	FAM18B2	201158	SG0000017510	-0.880952	0.00724206
cg25234170	8012925	FAM18B2	17	FAM18B2;FAM18B2	NM_001135036;NM_145301	chr17:15466359-15466843	17:15466565-15467296	Unclassified_Cell_type_specific	NM_145301	FAM18B2	201158	SG0000017510	-0.880952	0.00724206
cg22510727	7956778	SRGAP1	12	SRGAP1	NM_020762				NM_020762	SRGAP1	57522	SG0000019693	-0.880952	0.00724206
cg09100593	8083718	SMC4	3	SMC4;SMC4;MIR16-2	NM_005496;NM_001002800;NR_029525	chr3:160117012-160118878			NM_005496	SMC4	10051	SG0000011381	-0.857143	0.0107143
cg09100593	8083718	SMC4	3	SMC4;SMC4;MIR16-2	NM_005496;NM_001002800;NR_029525	chr3:160117012-160118878			NM_001002800	SMC4	10051	SG0000011381	-0.857143	0.0107143
cg05251755	8040598	EFR3B	2	EFR3B	NM_014971	chr2:25264682-25265727			NM_014971	EFR3B	22979	SG0000008471	-0.857143	0.0107143
cg10362113	7976620	PAPOLA	14	PAPOLA	NM_032632				NM_032632	PAPOLA	10914	SG0000009006	-0.857143	0.0238095
cg09100593	8083720	SMC4	3	SMC4;SMC4;MIR16-2	NM_005496;NM_001002800;NR_029525	chr3:160117012-160118878			NM_005496	SMC4	10051	SG0000011381	-0.833333	0.015377
cg09100593	8083723	SMC4	3	SMC4;SMC4;MIR16-2	NM_005496;NM_001002800;NR_029525	chr3:160117012-160118878			NM_005496	SMC4	10051	SG0000011381	-0.833333	0.015377
cg09100593	8083720	SMC4	3	SMC4;SMC4;MIR16-2	NM_005496;NM_001002800;NR_029525	chr3:160117012-160118878			NM_001002800	SMC4	10051	SG0000011381	-0.833333	0.015377
cg09100593	8083723	SMC4	3	SMC4;SMC4;MIR16-2	NM_005496;NM_001002800;NR_029525	chr3:160117012-160118878			NM_001002800	SMC4	10051	SG0000011381	-0.833333	0.015377
cg25234170	8012926	FAM18B2	17	FAM18B2;FAM18B2	NM_001135036;NM_145301	chr17:15466359-15466843	17:15466565-15467296	Unclassified_Cell_type_specific	NM_001135036	FAM18B2	201158	SG0000017510	-0.833333	0.015377
cg25234170	8012926	FAM18B2	17	FAM18B2;FAM18B2	NM_001135036;NM_145301	chr17:15466359-15466843	17:15466565-15467296	Unclassified_Cell_type_specific	NM_145301	FAM18B2	201158	SG0000017510	-0.833333	0.015377
cg14185808	8044123	MRPS9	2	MRPS9	NM_182640	chr2:105654249-105654771	2:105653764-105655104	Promoter_Associated	NM_182640	MRPS9	64965	SG0000013597	-0.833333	0.015377
cg22869668	8108656	PCDHA9	5	PCDHA6;PCDHA2;PCDHA1;PCDHA9;PCDHA7;PCDHA1;PCDHA6;PCDHA5;PCDHA11;PCDHA11;PCDHA10;PCDHA3;PCDHA4;PCDHA10;PCDHA8	NM_031849;NM_018905;NM_031411;NM_031857;NM_018910;NM_018900;NM_018909;NM_018908;NM_018902;NM_031861;NM_018901;NM_018906;NM_018907;NM_031860;NM_018911	chr5:140249734-140250949			NM_031857	PCDHA9	9752	ENSG00000081842, ENSG00000204961, ENSG00000239389, ENSG00000243232, ENSG00000248383, ENSG00000249158, ENSG00000250120, ENSG00000251664	-0.833333	0.015377
cg22869668	8108658	PCDHA9	5	PCDHA6;PCDHA2;PCDHA1;PCDHA9;PCDHA7;PCDHA1;PCDHA6;PCDHA5;PCDHA11;PCDHA11;PCDHA10;PCDHA3;PCDHA4;PCDHA10;PCDHA8	NM_031849;NM_018905;NM_031411;NM_031857;NM_018910;NM_018900;NM_018909;NM_018908;NM_018902;NM_031861;NM_018901;NM_018906;NM_018907;NM_031860;NM_018911	chr5:140249734-140250949			NM_031857	PCDHA9	9752	ENSG00000081842, ENSG00000204961, ENSG00000239389, ENSG00000243232, ENSG00000248383, ENSG00000249158, ENSG00000250120, ENSG00000251664	-0.833333	0.015377
cg16241391	7907929	CACNA1E	1	CACNA1E	NM_000721				NM_000721	CACNA1E	777	SG0000019821	-0.809524	0.0217758
cg17946266	8116942	PHACTR1	6	PHACTR1	NM_030948	chr6:12749877-12750499			NM_030948	PHACTR1	221692	SG0000011213	-0.809524	0.0217758
cg22363043	7982108	GABRA5	15	GABRA5;GABRA5	NM_001165037;NM_000810	chr15:27112030-27113479			NM_001165037	GABRA5	2558	SG0000018629	-0.809524	0.0217758
cg22363043	7982108	GABRA5	15	GABRA5;GABRA5	NM_001165037;NM_000810	chr15:27112030-27113479			NM_000810	GABRA5	2558	SG0000018629	-0.809524	0.0217758
cg22510727	7956773	SRGAP1	12	SRGAP1	NM_020762				NM_020762	SRGAP1	57522	SG0000019693	-0.809524	0.0217758
cg17736116	7989164	ZNF280D	15	ZNF280D;ZNF280D	NM_017661;NM_001002843				NM_017661	ZNF280D	54816	SG0000013787	-0.790433	0.0195445
cg17736116	7989164	ZNF280D	15	ZNF280D;ZNF280D	NM_017661;NM_001002843				NM_001002843	ZNF280D	54816	SG0000013787	-0.790433	0.0195445
cg17142950	7902618	SAMD13	1	SAMD13;SAMD13	NM_001134663;NM_001010971	chr1:84764108-84764906			NM_001134663	SAMD13	148418	SG0000020394	-0.790433	0.0195445
cg17142950	7902618	SAMD13	1	SAMD13;SAMD13	NM_001134663;NM_001010971	chr1:84764108-84764906			NM_001010971	SAMD13	148418	SG0000020394	-0.790433	0.0195445
cg19599386	8044506	SLC20A1	2	SLC20A1	NM_005415				NM_005415	SLC20A1	6574	SG0000014413	-0.785714	0.0279266
cg11934170	8103273	DCHS2	4	DCHS2;DCHS2	NM_017639;NM_001142552	chr4:155254130-155254603	4:155254053-155254618	Unclassified	NM_017639	DCHS2	54798	SG0000019741	-0.785714	0.0279266
cg11934170	8103273	DCHS2	4	DCHS2;DCHS2	NM_017639;NM_001142552	chr4:155254130-155254603	4:155254053-155254618	Unclassified	NM_001142552	DCHS2	54798	SG0000019741	-0.785714	0.0279266
cg09100593	8083734	SMC4	3	SMC4;SMC4;MIR16-2	NM_005496;NM_001002800;NR_029525	chr3:160117012-160118878			NM_005496	SMC4	10051	SG0000011381	-0.785714	0.0279266
cg09100593	8083717	SMC4	3	SMC4;SMC4;MIR16-2	NM_005496;NM_001002800;NR_029525	chr3:160117012-160118878			NM_001002800	SMC4	10051	SG0000011381	-0.785714	0.0279266
cg09100593	8083734	SMC4	3	SMC4;SMC4;MIR16-2	NM_005496;NM_001002800;NR_029525	chr3:160117012-160118878			NM_001002800	SMC4	10051	SG0000011381	-0.785714	0.0279266
cg16219535	7978825	RPS29	14	RPS29;RPS29	NM_001030001;NM_001032	chr14:50052650-50053033			NM_001030001	RPS29	6235	SG0000021374	-0.785714	0.0279266
cg16219535	7978825	RPS29	14	RPS29;RPS29	NM_001030001;NM_001032	chr14:50052650-50053033			NM_001032	RPS29	6235	SG0000021374	-0.785714	0.0279266
cg16187919	8055648	ORC4	2	ORC4L;ORC4L;ORC4L	NM_181742;NM_002552;NM_181741				NM_181742	ORC4	5000	SG0000011594	-0.785714	0.0279266
cg16187919	8055648	ORC4	2	ORC4L;ORC4L;ORC4L	NM_181742;NM_002552;NM_181741				NM_002552	ORC4	5000	SG0000011594	-0.785714	0.0279266
cg16187919	8055648	ORC4	2	ORC4L;ORC4L;ORC4L	NM_181742;NM_002552;NM_181741				NM_181741	ORC4	5000	SG0000011594	-0.785714	0.0279266
cg17946266	8116939	PHACTR1	6	PHACTR1	NM_030948	chr6:12749877-12750499			NM_030948	PHACTR1	221692	SG0000011213	-0.761905	0.036756
cg24325362	8021018	PIK3C3	18	PIK3C3	NM_002647		18:39534535-39535896	Unclassified	NM_002647	PIK3C3	5289	SG0000007814	-0.761905	0.036756
cg24325362	8021019	PIK3C3	18	PIK3C3	NM_002647		18:39534535-39535896	Unclassified	NM_002647	PIK3C3	5289	SG0000007814	-0.761905	0.036756
cg09100593	8083725	SMC4	3	SMC4;SMC4;MIR16-2	NM_005496;NM_001002800;NR_029525	chr3:160117012-160118878			NM_005496	SMC4	10051	SG0000011381	-0.761905	0.036756
cg09100593	8083725	SMC4	3	SMC4;SMC4;MIR16-2	NM_005496;NM_001002800;NR_029525	chr3:160117012-160118878			NM_001002800	SMC4	10051	SG0000011381	-0.761905	0.036756
cg13940908	7911946	CHD5	1	CHD5	NM_015557				NM_015557	CHD5	26038	SG0000011625	-0.761905	0.036756
cg05251755	8040591	EFR3B	2	EFR3B	NM_014971	chr2:25264682-25265727			NM_014971	EFR3B	22979	SG0000008471	-0.761905	0.036756
cg13215003	7933913	CTNNA3	10	CTNNA3;CTNNA3	NM_001127384;NM_013266				NM_001127384	CTNNA3	29119	SG0000018323	-0.761905	0.036756
cg13215003	7933913	CTNNA3	10	CTNNA3;CTNNA3	NM_001127384;NM_013266				NM_013266	CTNNA3	29119	SG0000018323	-0.761905	0.036756
cg15592541	8085015	LRCH3	3	LRCH3	NM_032773	chr3:197517983-197518782	3:197517751-197519438	Promoter_Associated	NM_032773	LRCH3	84859	SG0000018600	-0.738095	0.0458333
cg13996003	7930407	MXI1	10	MXI1;MXI1;MXI1	NM_130439;NM_001008541;NM_005962				NM_005962	MXI1	4601	SG0000011995	-0.738095	0.0458333
cg24325362	8021022	PIK3C3	18	PIK3C3	NM_002647		18:39534535-39535896	Unclassified	NM_002647	PIK3C3	5289	SG0000007814	-0.738095	0.0458333
cg09100593	8083733	SMC4	3	SMC4;SMC4;MIR16-2	NM_005496;NM_001002800;NR_029525	chr3:160117012-160118878			NM_005496	SMC4	10051	SG0000011381	-0.738095	0.0458333
cg09100593	8083733	SMC4	3	SMC4;SMC4;MIR16-2	NM_005496;NM_001002800;NR_029525	chr3:160117012-160118878			NM_001002800	SMC4	10051	SG0000011381	-0.738095	0.0458333
cg03058660	8030033	GRIN2D	19	GRIN2D	NM_000836	chr19:48919173-48919412			NM_000836	GRIN2D	2906	SG0000010546	-0.738095	0.0458333

## Sheet: E+P_neg rho_Loss 
Supp Table 11j. Loci with strong NEGATIVE association (by rho) in changes in DNA methylation (in LOSS of methylation) with changes in gene expression in normal (NUP) in E2+P4 vs vehicle.
HM450K.ID	Affy_ID	Symbol	CHR	UCSC_RefGene_Name	UCSC_RefGene_Accession	UCSC_CpG_Islands_Name	Regulatory_Feature_Name	Regulatory_Feature_Group	Affy_Refseq	Affy_Symbol.1	Affy_Entrez	Affy_Ensembl	Rho	P-val
cg12884982	8151427	JPH1	8	JPH1	NM_020647	chr8:75227341-75227934			NM_020647	JPH1	56704	SG0000010436	-0.809524	0.0217758
cg12884982	8151426	JPH1	8	JPH1	NM_020647	chr8:75227341-75227934			NM_020647	JPH1	56704	SG0000010436	-0.761905	0.036756
cg11945167	8149016	CSMD1	8	CSMD1	NM_033225				NM_033225	CSMD1	64478	SG0000018311	-0.857143	0.0107143
cg13886789	8127893	SNAP91	6	SNAP91;SNAP91	NR_026669;NM_014841	chr6:84417597-84419378			NR_026669	SNAP91	9892	SG0000006560	-0.833333	0.015377
cg13886789	8127893	SNAP91	6	SNAP91;SNAP91	NR_026669;NM_014841	chr6:84417597-84419378			NM_014841	SNAP91	9892	SG0000006560	-0.833333	0.015377
cg02218214	7916679	DOCK7	1	DOCK7;ANGPTL3	NM_033407;NM_014495				NM_033407	DOCK7	85440	SG0000011664	-0.809524	0.0217758
cg18465072	8006331	SUZ12	17	SUZ12	NM_015355				NM_015355	SUZ12	23512	SG0000017869	-0.809524	0.0217758
cg16722001	7928461	VCL	10	VCL;VCL	NM_003373;NM_014000				NM_003373	VCL	7414	SG0000003540	-0.785714	0.0279266
cg16722001	7928461	VCL	10	VCL;VCL	NM_003373;NM_014000				NM_014000	VCL	7414	SG0000003540	-0.785714	0.0279266
cg17876831	8005545	SLC5A10	17	SLC5A10;SLC5A10	NM_001042450;NM_152351	chr17:18918268-18918568			NM_001042450	SLC5A10	125206	SG0000015402	-0.785714	0.0279266
cg17876831	8005545	SLC5A10	17	SLC5A10;SLC5A10	NM_001042450;NM_152351	chr17:18918268-18918568			NM_152351	SLC5A10	125206	SG0000015402	-0.785714	0.0279266
cg09273012	8051969	SRBD1	2	SRBD1	NM_018079				NM_018079	SRBD1	55133	SG0000006878	-0.761905	0.036756
cg09273012	8051974	SRBD1	2	SRBD1	NM_018079				NM_018079	SRBD1	55133	SG0000006878	-0.761905	0.036756
cg16722001	7928464	VCL	10	VCL;VCL	NM_003373;NM_014000				NM_003373	VCL	7414	SG0000003540	-0.761905	0.036756
cg16722001	7928464	VCL	10	VCL;VCL	NM_003373;NM_014000				NM_014000	VCL	7414	SG0000003540	-0.761905	0.036756
cg02218214	7901891	ANGPTL3	1	DOCK7;ANGPTL3	NM_033407;NM_014495				NM_014495	ANGPTL3	27329	SG0000013285	-0.761905	0.036756
cg25122369	8091997	MECOM	3	MECOM;MECOM;MECOM;MECOM;MECOM;MECOM	NM_004991;NM_001105077;NM_001163999;NM_001164000;NM_001105078;NM_005241				NM_004991	MECOM	2122	SG0000008527	-0.738095	0.0458333
cg25122369	8091997	MECOM	3	MECOM;MECOM;MECOM;MECOM;MECOM;MECOM	NM_004991;NM_001105077;NM_001163999;NM_001164000;NM_001105078;NM_005241				NM_001105077	MECOM	2122	SG0000008527	-0.738095	0.0458333
cg25122369	8091997	MECOM	3	MECOM;MECOM;MECOM;MECOM;MECOM;MECOM	NM_004991;NM_001105077;NM_001163999;NM_001164000;NM_001105078;NM_005241				NM_001163999	MECOM	2122	SG0000008527	-0.738095	0.0458333
cg25122369	8091997	MECOM	3	MECOM;MECOM;MECOM;MECOM;MECOM;MECOM	NM_004991;NM_001105077;NM_001163999;NM_001164000;NM_001105078;NM_005241				NM_001164000	MECOM	2122	SG0000008527	-0.738095	0.0458333
cg25122369	8091997	MECOM	3	MECOM;MECOM;MECOM;MECOM;MECOM;MECOM	NM_004991;NM_001105077;NM_001163999;NM_001164000;NM_001105078;NM_005241				NM_001105078	MECOM	2122	SG0000008527	-0.738095	0.0458333
cg25122369	8091997	MECOM	3	MECOM;MECOM;MECOM;MECOM;MECOM;MECOM	NM_004991;NM_001105077;NM_001163999;NM_001164000;NM_001105078;NM_005241				NM_005241	MECOM	2122	SG0000008527	-0.738095	0.0458333
cg11945167	8149010	CSMD1	8	CSMD1	NM_033225				NM_033225	CSMD1	64478	SG0000018311	-0.738095	0.0458333
cg17658468	8172036	DYNLT3	X	DYNLT3;DYNLT3	NM_006520;NM_006520	chrX:37706295-37706972	X:37706331-37707209	Promoter_Associated	NM_006520	DYNLT3	6990	SG0000016516	-0.928571	0.00223214
cg17658468	8172036	DYNLT3	X	DYNLT3;DYNLT3	NM_006520;NM_006520	chrX:37706295-37706972	X:37706331-37707209	Promoter_Associated	NM_006520	DYNLT3	6990	SG0000016516	-0.928571	0.00223214
cg11123049	8098183	KLHL2	4	KLHL2;GK3P;KLHL2;KLHL2	NM_001161521;NR_026575;NM_001161522;NM_007246				NM_001161521	KLHL2	11275	SG0000010946	-0.904762	0.00456349
cg11123049	8098183	KLHL2	4	KLHL2;GK3P;KLHL2;KLHL2	NM_001161521;NR_026575;NM_001161522;NM_007246				NM_001161522	KLHL2	11275	SG0000010946	-0.904762	0.00456349
cg11123049	8098183	KLHL2	4	KLHL2;GK3P;KLHL2;KLHL2	NM_001161521;NR_026575;NM_001161522;NM_007246				NM_007246	KLHL2	11275	SG0000010946	-0.904762	0.00456349
cg15187276	7940693	POLR2G	11	POLR2G	NM_002696	chr11:62528903-62529428			NM_002696	POLR2G	5436	SG0000016800	-0.904762	0.00456349
cg06360703	8046092	LASS6	2	LASS6	NM_203463				NM_203463	LASS6	253782	SG0000017229	-0.904762	0.00456349
cg06360703	8046093	LASS6	2	LASS6	NM_203463				NM_203463	LASS6	253782	SG0000017229	-0.904762	0.00456349
cg06360703	8046094	LASS6	2	LASS6	NM_203463				NM_203463	LASS6	253782	SG0000017229	-0.904762	0.00456349
cg21829420	8012649	MYH13	17	MYH13	NM_003802				NM_003802	MYH13	8735	SG0000000678	-0.904762	0.00456349
cg12517410	8044714	DPP10	2	DPP10	NM_020868				NM_020868	DPP10	57628	SG0000017549	-0.880952	0.00724206
cg08935663	8180276	PCDHA2	5	PCDHAC1;PCDHA7;PCDHA12;PCDHA6;PCDHA10;PCDHA4;PCDHA11;PCDHA8;PCDHA6;PCDHA1;PCDHA2;PCDHA1;PCDHA9;PCDHA13;PCDHAC1;PCDHA5;PCDHAC1;PCDHA3;PCDHA10	NM_031882;NM_018910;NM_018903;NM_018909;NM_018901;NM_018907;NM_018902;NM_018911;NM_031849;NM_031411;NM_018905;NM_018900;NM_031857;NM_018904;NM_031882;NM_018908;NM_018898;NM_018906;NM_031860	chr5:140305712-140307193			NM_018905	PCDHA2	56146	ENSG00000081842, ENSG00000204969, ENSG00000239389, ENSG00000243232, ENSG00000248383, ENSG00000249158, ENSG00000250120, ENSG00000251664	-0.880952	0.00724206
cg11194545	8169140	NRK	X	NRK;NRK	NM_198465;NM_198465	chrX:105066349-105067110			NM_198465	NRK	203447	SG0000012357	-0.880952	0.00724206
cg11194545	8169140	NRK	X	NRK;NRK	NM_198465;NM_198465	chrX:105066349-105067110			NM_198465	NRK	203447	SG0000012357	-0.880952	0.00724206
cg13703095	8162038	KIF27	9	KIF27	NM_017576				NM_017576	KIF27	55582	SG0000016511	-0.880952	0.00724206
cg26104781	7937841	KCNQ1	11	KCNQ1OT1;KCNQ1;KCNQ1	NR_002728;NM_000218;NM_181798	chr11:2720410-2722087	11:2721241-2721650	Promoter_Associated	NM_000218	KCNQ1	3784	SG0000005391	-0.857143	0.0107143
cg26104781	7937841	KCNQ1	11	KCNQ1OT1;KCNQ1;KCNQ1	NR_002728;NM_000218;NM_181798	chr11:2720410-2722087	11:2721241-2721650	Promoter_Associated	NM_181798	KCNQ1	3784	SG0000005391	-0.857143	0.0107143
cg20780850	7922158	C1orf114	1	C1orf114	NM_021179	chr1:169396621-169396869			NM_021179	C1orf114	57821	SG0000011747	-0.857143	0.0107143
cg20675150	8124612	TRIM27	6	TRIM27	NM_006510				NM_006510	TRIM27	5987	ENSG00000204713, ENSG00000215641, ENSG00000229006, ENSG00000234495, ENSG00000237071	-0.857143	0.0107143
cg20675150	8179577	TRIM27	6	TRIM27	NM_006510				NM_006510	TRIM27	5987	ENSG00000204713, ENSG00000215641, ENSG00000229006, ENSG00000234495, ENSG00000237071	-0.857143	0.0107143
cg06360703	8046097	LASS6	2	LASS6	NM_203463				NM_203463	LASS6	253782	SG0000017229	-0.857143	0.0107143
cg18544974	8082771	TMEM108	3	TMEM108;TMEM108	NM_001136469;NM_023943				NM_001136469	TMEM108	66000	SG0000014486	-0.857143	0.0107143
cg18544974	8082771	TMEM108	3	TMEM108;TMEM108	NM_001136469;NM_023943				NM_023943	TMEM108	66000	SG0000014486	-0.857143	0.0107143
cg11612098	8131242	SDK1	7	SDK1	NM_152744				NM_152744	SDK1	221935	SG0000014655	-0.857143	0.0107143
cg04678715	7931286	FANK1	10	FANK1	NM_145235	chr10:127584249-127585538			NM_145235	FANK1	92565	SG0000020378	-0.857143	0.0107143
cg04678715	7931291	FANK1	10	FANK1	NM_145235	chr10:127584249-127585538			NM_145235	FANK1	92565	SG0000020378	-0.857143	0.0107143
cg14845619	8113118	KIAA0825	5	C5orf36;C5orf36	NM_173665;NM_001145678	chr5:93953913-93954843			NM_173665	KIAA0825	285600	SG0000018526	-0.833333	0.015377
cg14845619	8113118	KIAA0825	5	C5orf36;C5orf36	NM_173665;NM_001145678	chr5:93953913-93954843			NM_001145678	KIAA0825	285600	SG0000018526	-0.833333	0.015377
cg01245965	7987158	FMN1	15	FMN1	NM_001103184				NM_001103184	FMN1	342184	SG0000018603	-0.833333	0.015377
cg22274745	8057464	CERKL	2	CERKL;CERKL;CERKL;CERKL;CERKL;CERKL;CERKL	NM_001030311;NM_001030312;NR_027689;NM_201548;NR_027690;NM_001160277;NM_001030313				NM_001030311	CERKL	375298	SG0000018845	-0.833333	0.015377
cg22274745	8057464	CERKL	2	CERKL;CERKL;CERKL;CERKL;CERKL;CERKL;CERKL	NM_001030311;NM_001030312;NR_027689;NM_201548;NR_027690;NM_001160277;NM_001030313				NM_001030312	CERKL	375298	SG0000018845	-0.833333	0.015377
cg22274745	8057464	CERKL	2	CERKL;CERKL;CERKL;CERKL;CERKL;CERKL;CERKL	NM_001030311;NM_001030312;NR_027689;NM_201548;NR_027690;NM_001160277;NM_001030313				NR_027689	CERKL	375298	SG0000018845	-0.833333	0.015377
cg22274745	8057464	CERKL	2	CERKL;CERKL;CERKL;CERKL;CERKL;CERKL;CERKL	NM_001030311;NM_001030312;NR_027689;NM_201548;NR_027690;NM_001160277;NM_001030313				NM_201548	CERKL	375298	SG0000018845	-0.833333	0.015377
cg22274745	8057464	CERKL	2	CERKL;CERKL;CERKL;CERKL;CERKL;CERKL;CERKL	NM_001030311;NM_001030312;NR_027689;NM_201548;NR_027690;NM_001160277;NM_001030313				NR_027690	CERKL	375298	SG0000018845	-0.833333	0.015377
cg22274745	8057464	CERKL	2	CERKL;CERKL;CERKL;CERKL;CERKL;CERKL;CERKL	NM_001030311;NM_001030312;NR_027689;NM_201548;NR_027690;NM_001160277;NM_001030313				NM_001160277	CERKL	375298	SG0000018845	-0.833333	0.015377
cg22274745	8057464	CERKL	2	CERKL;CERKL;CERKL;CERKL;CERKL;CERKL;CERKL	NM_001030311;NM_001030312;NR_027689;NM_201548;NR_027690;NM_001160277;NM_001030313				NM_001030313	CERKL	375298	SG0000018845	-0.833333	0.015377
cg20675150	8124620	TRIM27	6	TRIM27	NM_006510				NM_006510	TRIM27	5987	ENSG00000204713, ENSG00000215641, ENSG00000229006, ENSG00000234495, ENSG00000237071	-0.833333	0.015377
cg20675150	8179585	TRIM27	6	TRIM27	NM_006510				NM_006510	TRIM27	5987	ENSG00000204713, ENSG00000215641, ENSG00000229006, ENSG00000234495, ENSG00000237071	-0.833333	0.015377
cg05862393	7947179	SLC5A12	11	SLC5A12	NM_178498				NM_178498	SLC5A12	159963	SG0000014894	-0.833333	0.015377
cg16674116	7945626	TOLLIP	11	TOLLIP	NM_019009	chr11:1315467-1317115			NM_019009	TOLLIP	54472	SG0000007890	-0.833333	0.015377
cg16674116	7945630	TOLLIP	11	TOLLIP	NM_019009	chr11:1315467-1317115			NM_019009	TOLLIP	54472	SG0000007890	-0.833333	0.015377
cg05326984	8129990	PLAGL1	6	HYMAI;PLAGL1;PLAGL1;PLAGL1;PLAGL1;PLAGL1;PLAGL1;PLAGL1;PLAGL1	NR_002768;NM_006718;NM_002656;NM_001080951;NM_001080954;NM_001080956;NM_001080953;NM_001080955;NM_001080952	chr6:144328916-144329847	6:144329188-144329910	Unclassified_Cell_type_specific	NM_006718	PLAGL1	5325	SG0000011849	-0.833333	0.015377
cg05326984	8129990	PLAGL1	6	HYMAI;PLAGL1;PLAGL1;PLAGL1;PLAGL1;PLAGL1;PLAGL1;PLAGL1;PLAGL1	NR_002768;NM_006718;NM_002656;NM_001080951;NM_001080954;NM_001080956;NM_001080953;NM_001080955;NM_001080952	chr6:144328916-144329847	6:144329188-144329910	Unclassified_Cell_type_specific	NM_002656	PLAGL1	5325	SG0000011849	-0.833333	0.015377
cg05326984	8129990	PLAGL1	6	HYMAI;PLAGL1;PLAGL1;PLAGL1;PLAGL1;PLAGL1;PLAGL1;PLAGL1;PLAGL1	NR_002768;NM_006718;NM_002656;NM_001080951;NM_001080954;NM_001080956;NM_001080953;NM_001080955;NM_001080952	chr6:144328916-144329847	6:144329188-144329910	Unclassified_Cell_type_specific	NM_001080951	PLAGL1	5325	SG0000011849	-0.833333	0.015377
cg05326984	8129990	PLAGL1	6	HYMAI;PLAGL1;PLAGL1;PLAGL1;PLAGL1;PLAGL1;PLAGL1;PLAGL1;PLAGL1	NR_002768;NM_006718;NM_002656;NM_001080951;NM_001080954;NM_001080956;NM_001080953;NM_001080955;NM_001080952	chr6:144328916-144329847	6:144329188-144329910	Unclassified_Cell_type_specific	NM_001080954	PLAGL1	5325	SG0000011849	-0.833333	0.015377
cg05326984	8129990	PLAGL1	6	HYMAI;PLAGL1;PLAGL1;PLAGL1;PLAGL1;PLAGL1;PLAGL1;PLAGL1;PLAGL1	NR_002768;NM_006718;NM_002656;NM_001080951;NM_001080954;NM_001080956;NM_001080953;NM_001080955;NM_001080952	chr6:144328916-144329847	6:144329188-144329910	Unclassified_Cell_type_specific	NM_001080956	PLAGL1	5325	SG0000011849	-0.833333	0.015377
cg05326984	8129990	PLAGL1	6	HYMAI;PLAGL1;PLAGL1;PLAGL1;PLAGL1;PLAGL1;PLAGL1;PLAGL1;PLAGL1	NR_002768;NM_006718;NM_002656;NM_001080951;NM_001080954;NM_001080956;NM_001080953;NM_001080955;NM_001080952	chr6:144328916-144329847	6:144329188-144329910	Unclassified_Cell_type_specific	NM_001080953	PLAGL1	5325	SG0000011849	-0.833333	0.015377
cg05326984	8129990	PLAGL1	6	HYMAI;PLAGL1;PLAGL1;PLAGL1;PLAGL1;PLAGL1;PLAGL1;PLAGL1;PLAGL1	NR_002768;NM_006718;NM_002656;NM_001080951;NM_001080954;NM_001080956;NM_001080953;NM_001080955;NM_001080952	chr6:144328916-144329847	6:144329188-144329910	Unclassified_Cell_type_specific	NM_001080955	PLAGL1	5325	SG0000011849	-0.833333	0.015377
cg05326984	8129990	PLAGL1	6	HYMAI;PLAGL1;PLAGL1;PLAGL1;PLAGL1;PLAGL1;PLAGL1;PLAGL1;PLAGL1	NR_002768;NM_006718;NM_002656;NM_001080951;NM_001080954;NM_001080956;NM_001080953;NM_001080955;NM_001080952	chr6:144328916-144329847	6:144329188-144329910	Unclassified_Cell_type_specific	NM_001080952	PLAGL1	5325	SG0000011849	-0.833333	0.015377
cg06360703	8046087	LASS6	2	LASS6	NM_203463				NM_203463	LASS6	253782	SG0000017229	-0.833333	0.015377
cg06360703	8046088	LASS6	2	LASS6	NM_203463				NM_203463	LASS6	253782	SG0000017229	-0.833333	0.015377
cg06360703	8046091	LASS6	2	LASS6	NM_203463				NM_203463	LASS6	253782	SG0000017229	-0.833333	0.015377
cg06360703	8046096	LASS6	2	LASS6	NM_203463				NM_203463	LASS6	253782	SG0000017229	-0.833333	0.015377
cg13572309	7961583	LMO3	12	LMO3;LMO3	NM_018640;NM_001001395				NM_018640	LMO3	55885	SG0000004854	-0.833333	0.015377
cg13572309	7961583	LMO3	12	LMO3;LMO3	NM_018640;NM_001001395				NM_001001395	LMO3	55885	SG0000004854	-0.833333	0.015377
cg18744355	8050047	MYT1L	2	MYT1L	NM_015025				NM_015025	MYT1L	23040	SG0000018648	-0.833333	0.015377
cg10261457	8170094	SAGE1	X	SAGE1;SAGE1	NM_018666;NM_018666				NM_018666	SAGE1	55511	SG0000018143	-0.833333	0.015377
cg10261457	8170094	SAGE1	X	SAGE1;SAGE1	NM_018666;NM_018666				NM_018666	SAGE1	55511	SG0000018143	-0.833333	0.015377
cg04678715	7931289	FANK1	10	FANK1	NM_145235	chr10:127584249-127585538			NM_145235	FANK1	92565	SG0000020378	-0.833333	0.015377
cg12517410	8044717	DPP10	2	DPP10	NM_020868				NM_020868	DPP10	57628	SG0000017549	-0.809524	0.0217758
cg25671118	8021042	PIK3C3	18	PIK3C3	NM_002647				NM_002647	PIK3C3	5289	SG0000007814	-0.809524	0.0217758
cg03624528	8111874	C6	5	C6;C6	NM_001115131;NM_001115131				NM_001115131	C6	729	SG0000003953	-0.809524	0.0217758
cg03624528	8111874	C6	5	C6;C6	NM_001115131;NM_001115131				NM_001115131	C6	729	SG0000003953	-0.809524	0.0217758
cg25296477	8165815	XG	X	XG;XG;XG	NM_001141920;NM_175569;NM_001141919				NM_001141920	XG	7499	SG0000012434	-0.809524	0.0217758
cg25296477	8165815	XG	X	XG;XG;XG	NM_001141920;NM_175569;NM_001141919				NM_175569	XG	7499	SG0000012434	-0.809524	0.0217758
cg25296477	8165815	XG	X	XG;XG;XG	NM_001141920;NM_175569;NM_001141919				NM_001141919	XG	7499	SG0000012434	-0.809524	0.0217758
cg26104781	7937831	KCNQ1	11	KCNQ1OT1;KCNQ1;KCNQ1	NR_002728;NM_000218;NM_181798	chr11:2720410-2722087	11:2721241-2721650	Promoter_Associated	NM_000218	KCNQ1	3784	SG0000005391	-0.809524	0.0217758
cg26104781	7937831	KCNQ1	11	KCNQ1OT1;KCNQ1;KCNQ1	NR_002728;NM_000218;NM_181798	chr11:2720410-2722087	11:2721241-2721650	Promoter_Associated	NM_181798	KCNQ1	3784	SG0000005391	-0.809524	0.0217758
cg17147885	8085909	NEK10	3	NEK10	NM_199347				NM_199347	NEK10	152110	SG0000016349	-0.809524	0.0217758
cg09104029	7957033	YEATS4	12	YEATS4	NM_006530				NM_006530	YEATS4	8089	SG0000012733	-0.809524	0.0217758
cg20758834	8096961	ANK2	4	ANK2;ANK2;ANK2	NM_001148;NM_001127493;NM_020977				NM_001148	ANK2	287	SG0000014536	-0.809524	0.0217758
cg20758834	8096961	ANK2	4	ANK2;ANK2;ANK2	NM_001148;NM_001127493;NM_020977				NM_001127493	ANK2	287	SG0000014536	-0.809524	0.0217758
cg20758834	8096961	ANK2	4	ANK2;ANK2;ANK2	NM_001148;NM_001127493;NM_020977				NM_020977	ANK2	287	SG0000014536	-0.809524	0.0217758
cg05796128	8094589	TBC1D1	4	TBC1D1	NM_015173				NM_015173	TBC1D1	23216	SG0000006588	-0.809524	0.0217758
cg06119201	8044714	DPP10	2	DPP10;DPP10	NM_001004360;NM_020868				NM_001004360	DPP10	57628	SG0000017549	-0.809524	0.0217758
cg06119201	8044714	DPP10	2	DPP10;DPP10	NM_001004360;NM_020868				NM_020868	DPP10	57628	SG0000017549	-0.809524	0.0217758
cg00750430	7936530	KIAA1598	10	KIAA1598;KIAA1598	NM_018330;NM_001127211				NM_018330	KIAA1598	57698	SG0000018716	-0.809524	0.0217758
cg00750430	7936530	KIAA1598	10	KIAA1598;KIAA1598	NM_018330;NM_001127211				NM_001127211	KIAA1598	57698	SG0000018716	-0.809524	0.0217758
cg06360703	8046098	LASS6	2	LASS6	NM_203463				NM_203463	LASS6	253782	SG0000017229	-0.809524	0.0217758
cg26558420	8061580	TPX2	20	TPX2	NM_012112	chr20:30326913-30327430			NM_012112	TPX2	22974	SG0000008832	-0.809524	0.0217758
cg24838063	7959876	PIWIL1	12	PIWIL1	NM_004764	chr12:130822360-130822696			NM_004764	PIWIL1	9271	SG0000012520	-0.809524	0.0217758
cg19744936	8034976	EPHX3	19	EPHX3;EPHX3	NM_001142886;NM_024794	chr19:15344091-15344419	19:15341951-15343455	Unclassified_Cell_type_specific	NM_001142886	EPHX3	79852	SG0000010513	-0.809524	0.0217758
cg19744936	8034976	EPHX3	19	EPHX3;EPHX3	NM_001142886;NM_024794	chr19:15344091-15344419	19:15341951-15343455	Unclassified_Cell_type_specific	NM_024794	EPHX3	79852	SG0000010513	-0.809524	0.0217758
cg18744355	8050050	MYT1L	2	MYT1L	NM_015025				NM_015025	MYT1L	23040	SG0000018648	-0.790433	0.0195445
cg10261457	8170081	SAGE1	X	SAGE1;SAGE1	NM_018666;NM_018666				NM_018666	SAGE1	55511	SG0000018143	-0.790433	0.0195445
cg10261457	8170081	SAGE1	X	SAGE1;SAGE1	NM_018666;NM_018666				NM_018666	SAGE1	55511	SG0000018143	-0.790433	0.0195445
cg12517410	8044705	DPP10	2	DPP10	NM_020868				NM_020868	DPP10	57628	SG0000017549	-0.785714	0.0279266
cg09095792	7958239	KIAA1033	12	KIAA1033	NM_015275	chr12:105501333-105501908			NM_015275	KIAA1033	23325	SG0000013605	-0.785714	0.0279266
cg00810292	7972027	TBC1D4	13	TBC1D4	NM_014832		13:75900495-75901573	Promoter_Associated_Cell_type_specific	NM_014832	TBC1D4	9882	SG0000013611	-0.785714	0.0279266
cg20889774	8062784	TOX2	20	TOX2;TOX2;TOX2	NM_001098796;NM_001098797;NM_032883	chr20:42543097-42545137			NM_001098796	TOX2	84969	SG0000012419	-0.785714	0.0279266
cg20889774	8062784	TOX2	20	TOX2;TOX2;TOX2	NM_001098796;NM_001098797;NM_032883	chr20:42543097-42545137			NM_001098797	TOX2	84969	SG0000012419	-0.785714	0.0279266
cg20889774	8062784	TOX2	20	TOX2;TOX2;TOX2	NM_001098796;NM_001098797;NM_032883	chr20:42543097-42545137			NM_032883	TOX2	84969	SG0000012419	-0.785714	0.0279266
cg15832574	7901930	ALG6	1	ALG6	NM_013339				NM_013339	ALG6	29929	SG0000008803	-0.785714	0.0279266
cg26390924	7988697	GABPB1	15	GABPB1;GABPB1;GABPB1;GABPB1;GABPB1	NM_016655;NM_005254;NM_016654;NM_002041;NM_181427				NM_016655	GABPB1	2553	SG0000010406	-0.785714	0.0279266
cg26390924	7988697	GABPB1	15	GABPB1;GABPB1;GABPB1;GABPB1;GABPB1	NM_016655;NM_005254;NM_016654;NM_002041;NM_181427				NM_005254	GABPB1	2553	SG0000010406	-0.785714	0.0279266
cg26390924	7988697	GABPB1	15	GABPB1;GABPB1;GABPB1;GABPB1;GABPB1	NM_016655;NM_005254;NM_016654;NM_002041;NM_181427				NM_016654	GABPB1	2553	SG0000010406	-0.785714	0.0279266
cg26390924	7988697	GABPB1	15	GABPB1;GABPB1;GABPB1;GABPB1;GABPB1	NM_016655;NM_005254;NM_016654;NM_002041;NM_181427				NM_002041	GABPB1	2553	SG0000010406	-0.785714	0.0279266
cg26390924	7988697	GABPB1	15	GABPB1;GABPB1;GABPB1;GABPB1;GABPB1	NM_016655;NM_005254;NM_016654;NM_002041;NM_181427				NM_181427	GABPB1	2553	SG0000010406	-0.785714	0.0279266
cg06360703	8046089	LASS6	2	LASS6	NM_203463				NM_203463	LASS6	253782	SG0000017229	-0.785714	0.0279266
cg06360703	8046090	LASS6	2	LASS6	NM_203463				NM_203463	LASS6	253782	SG0000017229	-0.785714	0.0279266
cg06360703	8046095	LASS6	2	LASS6	NM_203463				NM_203463	LASS6	253782	SG0000017229	-0.785714	0.0279266
cg13572309	7961586	LMO3	12	LMO3;LMO3	NM_018640;NM_001001395				NM_018640	LMO3	55885	SG0000004854	-0.785714	0.0279266
cg13572309	7961588	LMO3	12	LMO3;LMO3	NM_018640;NM_001001395				NM_018640	LMO3	55885	SG0000004854	-0.785714	0.0279266
cg13572309	7961586	LMO3	12	LMO3;LMO3	NM_018640;NM_001001395				NM_001001395	LMO3	55885	SG0000004854	-0.785714	0.0279266
cg13572309	7961588	LMO3	12	LMO3;LMO3	NM_018640;NM_001001395				NM_001001395	LMO3	55885	SG0000004854	-0.785714	0.0279266
cg16970357	7947355	PAX6	11	PAX6;PAX6;PAX6	NM_001604;NM_001127612;NM_000280	chr11:31820060-31821416			NM_001604	PAX6	5080	SG0000000737	-0.785714	0.0279266
cg16970357	7947355	PAX6	11	PAX6;PAX6;PAX6	NM_001604;NM_001127612;NM_000280	chr11:31820060-31821416			NM_001127612	PAX6	5080	SG0000000737	-0.785714	0.0279266
cg16970357	7947355	PAX6	11	PAX6;PAX6;PAX6	NM_001604;NM_001127612;NM_000280	chr11:31820060-31821416			NM_000280	PAX6	5080	SG0000000737	-0.785714	0.0279266
cg09970967	7975552	PSEN1	14	PSEN1;PSEN1	NM_000021;NM_007318	chr14:73602898-73603747			NM_000021	PSEN1	5663	SG0000008081	-0.785714	0.0279266
cg09970967	7975552	PSEN1	14	PSEN1;PSEN1	NM_000021;NM_007318	chr14:73602898-73603747			NM_007318	PSEN1	5663	SG0000008081	-0.785714	0.0279266
cg21829420	8012643	MYH13	17	MYH13	NM_003802				NM_003802	MYH13	8735	SG0000000678	-0.785714	0.0279266
cg05232628	8135600	CAV1	7	CAV1	NM_001753				NM_001753	CAV1	857	SG0000010597	-0.785714	0.0279266
cg13521018	7931484	INPP5A	10	INPP5A	NM_005539		10:134429537-134430334	Unclassified_Cell_type_specific	NM_005539	INPP5A	3632	SG0000006838	-0.761905	0.036756
cg25529889	8166005	HCCS	X	HCCS;HCCS	NM_001122608;NM_005333	chrX:11129276-11129758	X:11129102-11130105	Promoter_Associated	NM_001122608	HCCS	3052	SG0000000496	-0.761905	0.036756
cg25529889	8166005	HCCS	X	HCCS;HCCS	NM_001122608;NM_005333	chrX:11129276-11129758	X:11129102-11130105	Promoter_Associated	NM_005333	HCCS	3052	SG0000000496	-0.761905	0.036756
cg10407113	8002609	AP1G1	16	AP1G1;AP1G1	NM_001128;NM_001030007	chr16:71841923-71843101	16:71842111-71843779	Promoter_Associated	NM_001128	AP1G1	164	SG0000016674	-0.761905	0.036756
cg10407113	8002609	AP1G1	16	AP1G1;AP1G1	NM_001128;NM_001030007	chr16:71841923-71843101	16:71842111-71843779	Promoter_Associated	NM_001030007	AP1G1	164	SG0000016674	-0.761905	0.036756
cg13371527	8167170	ARAF	X	ARAF;ARAF	NM_001654;NM_001654	chrX:47420402-47421099	X:47419968-47421096	Promoter_Associated	NM_001654	ARAF	369	SG0000007806	-0.761905	0.036756
cg13371527	8167170	ARAF	X	ARAF;ARAF	NM_001654;NM_001654	chrX:47420402-47421099	X:47419968-47421096	Promoter_Associated	NM_001654	ARAF	369	SG0000007806	-0.761905	0.036756
cg00396667	8114219	PITX1	5	PITX1	NM_002653	chr5:134363092-134365146			NM_002653	PITX1	5307	SG0000006901	-0.761905	0.036756
cg01245965	7987154	FMN1	15	FMN1	NM_001103184				NM_001103184	FMN1	342184	SG0000018603	-0.761905	0.036756
cg15575880	8125557	HLA-DPA1	6	HLA-DPA1	NM_033554				NM_033554	HLA-DPA1	3113	ENSG00000168384, ENSG00000206291, ENSG00000224103, ENSG00000228163, ENSG00000229685, ENSG00000231389, ENSG00000235844, ENSG00000236177	-0.761905	0.036756
cg15575880	8178892	HLA-DPA1	6	HLA-DPA1	NM_033554				NM_033554	HLA-DPA1	3113	ENSG00000168384, ENSG00000206291, ENSG00000224103, ENSG00000228163, ENSG00000229685, ENSG00000231389, ENSG00000235844, ENSG00000236177	-0.761905	0.036756
cg04362839	7981592	BRF1	14	BRF1;BRF1	NM_001519;NM_145685	chr14:105684955-105685159			NM_001519	BRF1	2972	SG0000018502	-0.761905	0.036756
cg04362839	7981592	BRF1	14	BRF1;BRF1	NM_001519;NM_145685	chr14:105684955-105685159			NM_145685	BRF1	2972	SG0000018502	-0.761905	0.036756
cg07395435	8175473	MCF2	X	MCF2	NM_001099855	chrX:138773796-138774673			NM_001099855	MCF2	4168	SG0000010197	-0.761905	0.036756
cg11164993	8173433	SNX12	X	SNX12	NM_013346	chrX:70287890-70288359	X:70287354-70288941	Promoter_Associated	NM_013346	SNX12	29934	SG0000014716	-0.761905	0.036756
cg06119201	8044717	DPP10	2	DPP10;DPP10	NM_001004360;NM_020868				NM_001004360	DPP10	57628	SG0000017549	-0.761905	0.036756
cg06119201	8044717	DPP10	2	DPP10;DPP10	NM_001004360;NM_020868				NM_020868	DPP10	57628	SG0000017549	-0.761905	0.036756
cg13572309	7961585	LMO3	12	LMO3;LMO3	NM_018640;NM_001001395				NM_018640	LMO3	55885	SG0000004854	-0.761905	0.036756
cg13572309	7961587	LMO3	12	LMO3;LMO3	NM_018640;NM_001001395				NM_018640	LMO3	55885	SG0000004854	-0.761905	0.036756
cg13572309	7961585	LMO3	12	LMO3;LMO3	NM_018640;NM_001001395				NM_001001395	LMO3	55885	SG0000004854	-0.761905	0.036756
cg13572309	7961587	LMO3	12	LMO3;LMO3	NM_018640;NM_001001395				NM_001001395	LMO3	55885	SG0000004854	-0.761905	0.036756
cg19526166	8113485	TMEM232	5	TMEM232	NM_001039763		5:110062691-110062955	Unclassified_Cell_type_specific	NM_001039763	TMEM232	642987	SG0000018695	-0.761905	0.036756
cg09107055	8001182	C16orf87	16	C16orf87	NM_001001436				NM_001001436	C16orf87	388272	SG0000015533	-0.761905	0.036756
cg09970967	7975554	PSEN1	14	PSEN1;PSEN1	NM_000021;NM_007318	chr14:73602898-73603747			NM_000021	PSEN1	5663	SG0000008081	-0.761905	0.036756
cg09970967	7975561	PSEN1	14	PSEN1;PSEN1	NM_000021;NM_007318	chr14:73602898-73603747			NM_000021	PSEN1	5663	SG0000008081	-0.761905	0.036756
cg09970967	7975554	PSEN1	14	PSEN1;PSEN1	NM_000021;NM_007318	chr14:73602898-73603747			NM_007318	PSEN1	5663	SG0000008081	-0.761905	0.036756
cg09970967	7975561	PSEN1	14	PSEN1;PSEN1	NM_000021;NM_007318	chr14:73602898-73603747			NM_007318	PSEN1	5663	SG0000008081	-0.761905	0.036756
cg08834459	8081243	C3orf26	3	C3orf26;MIR548G	NM_032359;NR_031662	chr3:99536613-99537023			NM_032359	C3orf26	84319	SG0000018422	-0.761905	0.036756
cg05232628	8135597	CAV1	7	CAV1	NM_001753				NM_001753	CAV1	857	SG0000010597	-0.761905	0.036756
cg19744936	8034978	EPHX3	19	EPHX3;EPHX3	NM_001142886;NM_024794	chr19:15344091-15344419	19:15341951-15343455	Unclassified_Cell_type_specific	NM_001142886	EPHX3	79852	SG0000010513	-0.761905	0.036756
cg19744936	8034978	EPHX3	19	EPHX3;EPHX3	NM_001142886;NM_024794	chr19:15344091-15344419	19:15341951-15343455	Unclassified_Cell_type_specific	NM_024794	EPHX3	79852	SG0000010513	-0.761905	0.036756
cg07069844	8032295	TCF3	19	TCF3;TCF3	NM_003200;NM_001136139	chr19:1615202-1615812	19:1616951-1617245	Gene_Associated_Cell_type_specific	NM_003200	TCF3	6929	SG0000007156	-0.761905	0.036756
cg07069844	8032295	TCF3	19	TCF3;TCF3	NM_003200;NM_001136139	chr19:1615202-1615812	19:1616951-1617245	Gene_Associated_Cell_type_specific	NM_001136139	TCF3	6929	SG0000007156	-0.761905	0.036756
cg13781475	8163412	ROD1	9	ROD1;ROD1;ROD1	NM_001163790;NM_005156;NM_001163788				NM_001163790	ROD1	9991	SG0000011931	-0.738095	0.0458333
cg13781475	8163412	ROD1	9	ROD1;ROD1;ROD1	NM_001163790;NM_005156;NM_001163788				NM_005156	ROD1	9991	SG0000011931	-0.738095	0.0458333
cg13781475	8163412	ROD1	9	ROD1;ROD1;ROD1	NM_001163790;NM_005156;NM_001163788				NM_001163788	ROD1	9991	SG0000011931	-0.738095	0.0458333
cg01245965	7987157	FMN1	15	FMN1	NM_001103184				NM_001103184	FMN1	342184	SG0000018603	-0.738095	0.0458333
cg15750961	7936544	KIAA1598	10	KIAA1598;KIAA1598	NM_018330;NM_001127211				NM_018330	KIAA1598	57698	SG0000018716	-0.738095	0.0458333
cg15750961	7936544	KIAA1598	10	KIAA1598;KIAA1598	NM_018330;NM_001127211				NM_001127211	KIAA1598	57698	SG0000018716	-0.738095	0.0458333
cg21580007	7987541	FAM82A2	15	FAM82A2	NM_018145				NM_018145	FAM82A2	55177	SG0000013782	-0.738095	0.0458333
cg26390924	7988694	GABPB1	15	GABPB1;GABPB1;GABPB1;GABPB1;GABPB1	NM_016655;NM_005254;NM_016654;NM_002041;NM_181427				NM_016655	GABPB1	2553	SG0000010406	-0.738095	0.0458333
cg26390924	7988694	GABPB1	15	GABPB1;GABPB1;GABPB1;GABPB1;GABPB1	NM_016655;NM_005254;NM_016654;NM_002041;NM_181427				NM_005254	GABPB1	2553	SG0000010406	-0.738095	0.0458333
cg26390924	7988694	GABPB1	15	GABPB1;GABPB1;GABPB1;GABPB1;GABPB1	NM_016655;NM_005254;NM_016654;NM_002041;NM_181427				NM_016654	GABPB1	2553	SG0000010406	-0.738095	0.0458333
cg26390924	7988694	GABPB1	15	GABPB1;GABPB1;GABPB1;GABPB1;GABPB1	NM_016655;NM_005254;NM_016654;NM_002041;NM_181427				NM_002041	GABPB1	2553	SG0000010406	-0.738095	0.0458333
cg26390924	7988694	GABPB1	15	GABPB1;GABPB1;GABPB1;GABPB1;GABPB1	NM_016655;NM_005254;NM_016654;NM_002041;NM_181427				NM_181427	GABPB1	2553	SG0000010406	-0.738095	0.0458333
cg17140103	8006366	RHOT1	17	RHOT1;RHOT1;RHOT1	NM_001033568;NM_018307;NM_001033566	chr17:30469332-30469942			NM_001033568	RHOT1	55288	SG0000012685	-0.738095	0.0458333
cg17140103	8006366	RHOT1	17	RHOT1;RHOT1;RHOT1	NM_001033568;NM_018307;NM_001033566	chr17:30469332-30469942			NM_018307	RHOT1	55288	SG0000012685	-0.738095	0.0458333
cg17140103	8006366	RHOT1	17	RHOT1;RHOT1;RHOT1	NM_001033568;NM_018307;NM_001033566	chr17:30469332-30469942			NM_001033566	RHOT1	55288	SG0000012685	-0.738095	0.0458333
cg20758834	8096980	ANK2	4	ANK2;ANK2;ANK2	NM_001148;NM_001127493;NM_020977				NM_001148	ANK2	287	SG0000014536	-0.738095	0.0458333
cg20758834	8096980	ANK2	4	ANK2;ANK2;ANK2	NM_001148;NM_001127493;NM_020977				NM_001127493	ANK2	287	SG0000014536	-0.738095	0.0458333
cg20758834	8096980	ANK2	4	ANK2;ANK2;ANK2	NM_001148;NM_001127493;NM_020977				NM_020977	ANK2	287	SG0000014536	-0.738095	0.0458333
cg15187276	7940690	POLR2G	11	POLR2G	NM_002696	chr11:62528903-62529428			NM_002696	POLR2G	5436	SG0000016800	-0.738095	0.0458333
cg18114036	7906153	TMEM79	1	TMEM79;TMEM79	NR_026678;NM_032323	chr1:156261199-156261425			NR_026678	TMEM79	84283	SG0000016347	-0.738095	0.0458333
cg18114036	7906153	TMEM79	1	TMEM79;TMEM79	NR_026678;NM_032323	chr1:156261199-156261425			NM_032323	TMEM79	84283	SG0000016347	-0.738095	0.0458333
cg13572309	7961589	LMO3	12	LMO3;LMO3	NM_018640;NM_001001395				NM_018640	LMO3	55885	SG0000004854	-0.738095	0.0458333
cg13572309	7961589	LMO3	12	LMO3;LMO3	NM_018640;NM_001001395				NM_001001395	LMO3	55885	SG0000004854	-0.738095	0.0458333
cg20646500	8119570	UBR2	6	UBR2	NM_015255	chr6:42531984-42532292			NM_015255	UBR2	23304	SG0000002404	-0.738095	0.0458333
cg26129220	8088320	DNAH12	3	DNAH12;DNAH12	NM_198564;NM_178504				NM_198564	DNAH12	201625	SG0000017484	-0.738095	0.0458333
cg26129220	8088320	DNAH12	3	DNAH12;DNAH12	NM_198564;NM_178504				NM_178504	DNAH12	201625	SG0000017484	-0.738095	0.0458333
cg16970357	7947344	PAX6	11	PAX6;PAX6;PAX6	NM_001604;NM_001127612;NM_000280	chr11:31820060-31821416			NM_001604	PAX6	5080	SG0000000737	-0.738095	0.0458333
cg16970357	7947344	PAX6	11	PAX6;PAX6;PAX6	NM_001604;NM_001127612;NM_000280	chr11:31820060-31821416			NM_001127612	PAX6	5080	SG0000000737	-0.738095	0.0458333
cg16970357	7947344	PAX6	11	PAX6;PAX6;PAX6	NM_001604;NM_001127612;NM_000280	chr11:31820060-31821416			NM_000280	PAX6	5080	SG0000000737	-0.738095	0.0458333
cg13548164	8132977	SUMF2	7	SUMF2;SUMF2;SUMF2;SUMF2;SUMF2	NM_001042470;NM_001146333;NM_001042469;NM_001130069;NM_015411	chr7:56131778-56132226			NM_001042470	SUMF2	25870	SG0000012910	-0.738095	0.0458333
cg13548164	8132977	SUMF2	7	SUMF2;SUMF2;SUMF2;SUMF2;SUMF2	NM_001042470;NM_001146333;NM_001042469;NM_001130069;NM_015411	chr7:56131778-56132226			NM_001146333	SUMF2	25870	SG0000012910	-0.738095	0.0458333
cg13548164	8132977	SUMF2	7	SUMF2;SUMF2;SUMF2;SUMF2;SUMF2	NM_001042470;NM_001146333;NM_001042469;NM_001130069;NM_015411	chr7:56131778-56132226			NM_001042469	SUMF2	25870	SG0000012910	-0.738095	0.0458333
cg13548164	8132977	SUMF2	7	SUMF2;SUMF2;SUMF2;SUMF2;SUMF2	NM_001042470;NM_001146333;NM_001042469;NM_001130069;NM_015411	chr7:56131778-56132226			NM_001130069	SUMF2	25870	SG0000012910	-0.738095	0.0458333
cg13548164	8132977	SUMF2	7	SUMF2;SUMF2;SUMF2;SUMF2;SUMF2	NM_001042470;NM_001146333;NM_001042469;NM_001130069;NM_015411	chr7:56131778-56132226			NM_015411	SUMF2	25870	SG0000012910	-0.738095	0.0458333
cg05232628	8135599	CAV1	7	CAV1	NM_001753				NM_001753	CAV1	857	SG0000010597	-0.738095	0.0458333
cg04678715	7931287	FANK1	10	FANK1	NM_145235	chr10:127584249-127585538			NM_145235	FANK1	92565	SG0000020378	-0.738095	0.0458333

[truncated: 2 more sheets: E+P_Pos rho_gain , E+P_Pos rho_Loss ]
