# Supplementary material for: Steroid hormones regulate genome-wide epigenetic programming and gene transcription in human endometrial cells with marked aberrancies in endometriosis
Source: PLoS Genet. 2020 Jun 17;16(6):e1008601. doi: 10.1371/journal.pgen.1008601 (PMC7299312; doi:10.1371/journal.pgen.1008601)
Supplement: S12 Table — (XLSX) [file pgen.1008601.s015.xlsx]

## Sheet: E2_Neg rho_gain 
Supp Table 12. Association of differentially methylated (DM) loci with differentially expressed (DE) genes in stage I eSF (Endo I) for all hormone treatments (E2, P4, E2+P4) vs. vehicle, based on positive or negative association (positive/negative rho) and gain and loss of methylation (gain/loss). Only loci with strong rho and corrected p<0.05 are included.
Supp Table 12a. Loci with strong NEGATIVE association (by rho) in changes in DNA methylation (in GAIN of methylation) with changes in gene expression in stage I (Endo I) in E2 vs vehicle.
HM450K	Affy_ID	Symbol	CHR	UCSC_RefGene_Name	UCSC_RefGene_Accession	UCSC_CpG_Islands_Name	Regulatory_Feature_Name	Regulatory_Feature_Group	Affy_Refseq	Affy_Symbol.1	Affy_Entrez	Affy_Ensembl	Rho	P val
cg00002749	8008877	VMP1	17	TMEM49	NM_030938				NM_030938	VMP1	81671	SG0000006271	-0.761905	0.036756
cg00002749	8008878	VMP1	17	TMEM49	NM_030938				NM_030938	VMP1	81671	SG0000006271	-0.952381	0.00114087
cg00002749	8008879	VMP1	17	TMEM49	NM_030938				NM_030938	VMP1	81671	SG0000006271	-0.833333	0.015377
cg00016718	8126865	MUT	6	MUT	NM_000255		6:49405486-49405564	Unclassified_Cell_type_specific	NM_000255	MUT	4594	SG0000014608	-0.738095	0.0458333
cg00074771	7983310	WDR76	15	WDR76;WDR76	NM_024908;NM_001167941	chr15:44119074-44119277	15:44120191-44120422	Promoter_Associated_Cell_type_specific	NM_024908	WDR76	79968	SG0000009247	-0.833333	0.015377
cg00074771	7983313	WDR76	15	WDR76;WDR76	NM_024908;NM_001167941	chr15:44119074-44119277	15:44120191-44120422	Promoter_Associated_Cell_type_specific	NM_001167941	WDR76	79968	SG0000009247	-0.880952	0.00724206
cg00084131	8088697	C3orf64	3	C3orf64	NM_173654				NM_173654	C3orf64	285203	SG0000016337	-0.809524	0.0217758
cg00096806	8009084	TANC2	17	TANC2	NM_025185				NM_025185	TANC2	26115	SG0000017092	-0.785714	0.0279266
cg00168967	8150995	ASPH	8	ASPH;ASPH	NM_001164750;NM_004318				NM_001164750	ASPH	444	SG0000019836	-0.809524	0.0217758
cg00168967	8151005	ASPH	8	ASPH;ASPH	NM_001164750;NM_004318				NM_001164750	ASPH	444	SG0000019836	-0.761905	0.036756
cg00273543	7972654	FGF14	13	FGF14	NM_175929	chr13:103052361-103052944	13:103055382-103055530	Unclassified_Cell_type_specific	NM_175929	FGF14	2259	SG0000010246	-0.833333	0.015377
cg00332689	8149044	CSMD1	8	CSMD1	NM_033225				NM_033225	CSMD1	64478	SG0000018311	-0.857143	0.0107143
cg00332689	8149054	CSMD1	8	CSMD1	NM_033225				NM_033225	CSMD1	64478	SG0000018311	-0.761905	0.036756
cg00332689	8149061	CSMD1	8	CSMD1	NM_033225				NM_033225	CSMD1	64478	SG0000018311	-0.785714	0.0279266
cg00370589	8044551	IL1F6	2	IL1F6	NM_014440				NM_014440	IL1F6	27179	SG0000013669	-0.738095	0.0458333
cg00584174	7948976	HRASLS5	11	HRASLS5;HRASLS5;HRASLS5	NM_001146728;NM_054108;NM_001146729	chr11:63258378-63258804			NM_001146728	HRASLS5	117245	SG0000016800	-0.761905	0.036756
cg01047635	7978755	C11orf58	11	C11orf58;C11orf58	NM_014267;NM_001142705	chr11:16759945-16760386			NM_001142705	C11orf58	10944	SG0000011069	-0.785714	0.0279266
cg01224715	8108773	PCDHGA5	5	PCDHGA4;PCDHGA11;PCDHGA11;PCDHGA9;PCDHGA1;PCDHGB1;PCDHGB6;PCDHGA12;PCDHGB3;PCDHGB7;PCDHGA6;PCDHGA8;PCDHGA10;PCDHGA12;PCDHGA5;PCDHGB4;PCDHGA3;PCDHGA2;PCDHGA7;PCDHGB2;PCDHGB5	NM_018917;NM_032092;NM_018914;NM_018921;NM_018912;NM_018922;NM_018926;NM_032094;NM_018924;NM_018927;NM_018919;NM_032088;NM_018913;NM_003735;NM_018918;NM_003736;NM_018916;NM_018915;NM_018920;NM_018923;NM_018925	chr5:140810494-140812617	5:140811458-140811615	NonGene_Associated_Cell_type_specific	NM_018918	PCDHGA5	56110	ENSG00000081853, ENSG00000240184, ENSG00000240764, ENSG00000242419, ENSG00000253485	-0.738095	0.0458333
cg01406506	8114987	HTR4	5	HTR4;HTR4;HTR4;HTR4;HTR4;HTR4;HTR4	NM_000870;NM_199453;NM_001040173;NM_001040171;NM_001040169;NM_001040172;NM_001040174				NM_000870	HTR4	3360	SG0000016427	-0.738095	0.0458333
cg01582648	7980022	NUMB	14	NUMB;NUMB;NUMB;NUMB	NM_001005743;NM_001005745;NM_001005744;NM_003744	chr14:73924588-73924980			NM_003744	NUMB	8650	SG0000013396	-0.857143	0.0107143
cg01776396	8171388	FANCB	X	FANCB;MOSPD2;FANCB	NM_001018113;NM_152581;NM_152633	chrX:14890991-14891734			NM_001018113	FANCB	2187	SG0000018154	-0.809524	0.0217758
cg01858583	8133995	ADAM22	7	ADAM22;ADAM22;ADAM22;ADAM22;ADAM22	NM_021721;NM_021723;NM_021722;NM_004194;NM_016351	chr7:87563342-87564571			NM_016351	ADAM22	53616	SG0000000827	-0.809524	0.0217758
cg01858583	8134003	ADAM22	7	ADAM22;ADAM22;ADAM22;ADAM22;ADAM22	NM_021721;NM_021723;NM_021722;NM_004194;NM_016351	chr7:87563342-87564571			NM_021721	ADAM22	53616	SG0000000827	-0.785714	0.0279266
cg01858583	8134015	ADAM22	7	ADAM22;ADAM22;ADAM22;ADAM22;ADAM22	NM_021721;NM_021723;NM_021722;NM_004194;NM_016351	chr7:87563342-87564571			NM_016351	ADAM22	53616	SG0000000827	-0.833333	0.015377
cg02223612	8052628	VPS54	2	VPS54;VPS54	NM_001005739;NM_016516				NM_001005739	VPS54	51542	SG0000014395	-0.904762	0.00456349
cg02262162	8080068	DOCK3	3	DOCK3	NM_004947				NM_004947	DOCK3	1795	SG0000008853	-0.880952	0.00724206
cg02269094	8105386	DDX4	5	DDX4;DDX4;DDX4;DDX4	NM_001166534;NM_001142549;NM_024415;NM_001166533				NM_001166534	DDX4	54514	SG0000015267	-0.833333	0.015377
cg02269094	8105392	DDX4	5	DDX4;DDX4;DDX4;DDX4	NM_001166534;NM_001142549;NM_024415;NM_001166533				NM_001166533	DDX4	54514	SG0000015267	-0.857143	0.0107143
cg02269094	8105408	DDX4	5	DDX4;DDX4;DDX4;DDX4	NM_001166534;NM_001142549;NM_024415;NM_001166533				NM_001166534	DDX4	54514	SG0000015267	-0.738095	0.0458333
cg02413312	8151266	NCOA2	8	NCOA2	NM_006540				NM_006540	NCOA2	10499	SG0000014039	-0.785714	0.0279266
cg02511767	7943625	ATM	11	ATM;ATM	NM_000051;NM_138292				NM_000051	ATM	472	SG0000014931	-0.761905	0.036756
cg02511767	7943658	ATM	11	ATM;ATM	NM_000051;NM_138292				NM_000051	ATM	472	SG0000014931	-0.833333	0.015377
cg02511767	7943669	ATM	11	ATM;ATM	NM_000051;NM_138292				NM_000051	ATM	472	SG0000014931	-0.809524	0.0217758
cg02511767	7943684	ATM	11	ATM;ATM	NM_000051;NM_138292				NM_000051	ATM	472	SG0000014931	-0.761905	0.036756
cg02534459	8095199	CEP135	4	CEP135	NM_025009				NM_025009	CEP135	9662	SG0000017479	-0.89822	0.0024388
cg03003217	8130216	SYNE1	6	SYNE1;SYNE1;SYNE1	NM_182961;NM_015293;NM_033071	chr6:152623279-152623480			NM_182961	SYNE1	23345	SG0000013101	-0.738095	0.0458333
cg03003217	8130269	SYNE1	6	SYNE1;SYNE1;SYNE1	NM_182961;NM_015293;NM_033071	chr6:152623279-152623480			NM_033071	SYNE1	23345	SG0000013101	-0.857143	0.0107143
cg03003217	8130283	SYNE1	6	SYNE1;SYNE1;SYNE1	NM_182961;NM_015293;NM_033071	chr6:152623279-152623480			NM_182961	SYNE1	23345	SG0000013101	-0.738095	0.0458333
cg03003217	8130297	SYNE1	6	SYNE1;SYNE1;SYNE1	NM_182961;NM_015293;NM_033071	chr6:152623279-152623480			NM_033071	SYNE1	23345	SG0000013101	-0.738095	0.0458333
cg03197830	7984713	NEO1	15	NEO1	NM_002499				NM_002499	NEO1	4756	SG0000006714	-0.880952	0.00724206
cg03351978	8098125	RAPGEF2	4	RAPGEF2	NM_014247				NM_014247	RAPGEF2	9693	SG0000010975	-0.738095	0.0458333
cg03351978	8098126	RAPGEF2	4	RAPGEF2	NM_014247				NM_014247	RAPGEF2	9693	SG0000010975	-0.761905	0.036756
cg03525956	8083985	NAALADL2	3	NAALADL2	NM_207015				NM_207015	NAALADL2	254827	SG0000017769	-0.761905	0.036756
cg03688118	8114044	KIF3A	5	KIF3A	NM_007054	chr5:132072695-132073429			NM_007054	KIF3A	11127	SG0000013143	-0.738095	0.0458333
cg03739382	8056469	SCN1A	2	SCN1A;SCN1A;SCN1A	NM_001165964;NM_001165963;NM_006920				NM_001165964	SCN1A	6323	SG0000014428	-0.785714	0.0279266
cg03739382	8056475	SCN1A	2	SCN1A;SCN1A;SCN1A	NM_001165964;NM_001165963;NM_006920				NM_006920	SCN1A	6323	SG0000014428	-0.761905	0.036756
cg03739382	8056480	SCN1A	2	SCN1A;SCN1A;SCN1A	NM_001165964;NM_001165963;NM_006920				NM_001165964	SCN1A	6323	SG0000014428	-0.754505	0.0305128
cg03920522	8134272	COL1A2	7	COL1A2	NM_000089				NM_000089	COL1A2	1278	SG0000016469	-0.785714	0.0279266
cg03920522	8134276	COL1A2	7	COL1A2	NM_000089				NM_000089	COL1A2	1278	SG0000016469	-0.738095	0.0458333
cg03920522	8134289	COL1A2	7	COL1A2	NM_000089				NM_000089	COL1A2	1278	SG0000016469	-0.761905	0.036756
cg03920522	8134312	COL1A2	7	COL1A2	NM_000089				NM_000089	COL1A2	1278	SG0000016469	-0.880952	0.00724206
cg03920522	8134314	COL1A2	7	COL1A2	NM_000089				NM_000089	COL1A2	1278	SG0000016469	-0.761905	0.036756
cg04060888	7936955	DHX32	10	DHX32	NM_018180				NM_018180	DHX32	55760	SG0000008987	-0.833333	0.015377
cg04339360	7969422	KLF5	13	KLF5	NM_001730	chr13:73632860-73634370	13:73635515-73635676	Unclassified_Cell_type_specific	NM_001730	KLF5	688	SG0000010255	-0.928571	0.00674603
cg04339360	7969423	KLF5	13	KLF5	NM_001730	chr13:73632860-73634370	13:73635515-73635676	Unclassified_Cell_type_specific	NM_001730	KLF5	688	SG0000010255	-0.857143	0.0238095
cg04383979	7993084	RBFOX1	16	A2BP1;A2BP1	NM_001142333;NM_018723				NM_001142333	RBFOX1	54715	SG0000007832	-0.785714	0.0279266
cg04422903	7941019	CCDC88B	11	CCDC88B	NM_032251	chr11:64109822-64110228	11:64106983-64111798	Promoter_Associated	NM_032251	CCDC88B	283234	SG0000016807	-0.761905	0.036756
cg04422903	7941036	CCDC88B	11	CCDC88B	NM_032251	chr11:64109822-64110228	11:64106983-64111798	Promoter_Associated	NM_032251	CCDC88B	283234	SG0000016807	-0.738095	0.0458333
cg04461800	8046664	OSBPL6	2	OSBPL6;OSBPL6	NM_145739;NM_032523				NM_145739	OSBPL6	114880	SG0000007915	-0.857143	0.0107143
cg04461800	8046667	OSBPL6	2	OSBPL6;OSBPL6	NM_145739;NM_032523				NM_032523	OSBPL6	114880	SG0000007915	-0.904762	0.00456349
cg04471701	8127759	LCA5	6	LCA5;LCA5	NM_001122769;NM_181714				NM_181714	LCA5	167691	SG0000013533	-0.833333	0.015377
cg04491365	8097574	USP38	4	USP38	NM_032557				NM_032557	USP38	84640	SG0000017018	-0.809524	0.0217758
cg04570669	8095463	ODAM	4	ODAM	NM_017855				NM_017855	ODAM	54959	SG0000010920	-0.809524	0.0217758
cg04711622	8112360	ADAMTS6	5	ADAMTS6	NM_197941				NM_197941	ADAMTS6	11174	SG0000004919	-0.785714	0.0279266
cg04711622	8112367	ADAMTS6	5	ADAMTS6	NM_197941				NM_197941	ADAMTS6	11174	SG0000004919	-0.785714	0.0279266
cg04792216	8178337	TRIM31	6	TRIM31	NM_007028	chr6:30071225-30071428			NM_007028	TRIM31	11074	ENSG00000204616, ENSG00000223531, ENSG00000224168, ENSG00000225130	-0.738095	0.0458333
cg04863892	8138737	HOXA5	7	HOXA5	NM_019102	chr7:27182613-27185562	7:27182652-27184498	Unclassified	NM_019102	HOXA5	3202	SG0000010600	-0.97619	0.000396825
cg04863892	8138739	HOXA5	7	HOXA5	NM_019102	chr7:27182613-27185562	7:27182652-27184498	Unclassified	NM_019102	HOXA5	3202	SG0000010600	-0.857143	0.0107143
cg04863892	8138740	HOXA5	7	HOXA5	NM_019102	chr7:27182613-27185562	7:27182652-27184498	Unclassified	NM_019102	HOXA5	3202	SG0000010600	-0.809524	0.0217758
cg04874511	7971597	CAB39L	13	CAB39L;CAB39L	NM_001079670;NM_030925				NM_030925	CAB39L	81617	SG0000010254	-0.880952	0.00724206
cg04964845	7974788	PPM1A	14	PPM1A;PPM1A	NM_177952;NM_021003				NM_177952	PPM1A	5494	SG0000010061	-0.880952	0.00724206
cg05049646	7965504	CCDC41	12	CCDC41;CCDC41	NM_001042399;NM_016122	chr12:94853336-94854307	12:94852074-94852221	Unclassified_Cell_type_specific	NM_016122	CCDC41	51134	SG0000017358	-0.738095	0.0458333
cg05162900	8006151	GOSR1	17	GOSR1;GOSR1;GOSR1	NM_004871;NM_001007024;NM_001007025	chr17:28804336-28804693			NM_004871	GOSR1	9527	SG0000010858	-0.738095	0.0458333
cg05174766	7950776	DLG2	11	DLG2	NM_001142699				NM_001142699	DLG2	1740	SG0000015067	-0.761905	0.036756
cg05174766	7950792	DLG2	11	DLG2	NM_001142699				NM_001142699	DLG2	1740	SG0000015067	-0.761905	0.036756
cg05226607	8109041	SPINK14	5	SPINK5L2	NM_001001325				NM_001001325	SPINK14	408187	SG0000019680	-0.738095	0.0458333
cg05274944	8154374	TYRP1	9	TYRP1	NM_000550				NM_000550	TYRP1	7306	SG0000010716	-0.761905	0.036756
cg05290780	7971146	C13orf23	13	C13orf23;C13orf23	NM_025138;NM_170719	chr13:39611688-39612116			NM_025138	C13orf23	80209	SG0000012068	-0.833333	0.015377
cg05358758	7963444	KRT71	12	KRT71	NM_033448				NM_033448	KRT71	112802	SG0000013964	-0.809524	0.0217758
cg05518130	8133269	WBSCR17	7	WBSCR17	NM_022479				NM_022479	WBSCR17	64409	SG0000018527	-0.857143	0.0107143
cg05572930	8121836	RNF217	6	RNF217	NM_152553				NM_152553	RNF217	154214	SG0000014637	-0.761905	0.036756
cg05612506	7953929	CLEC9A	12	CLEC9A	NM_207345				NM_207345	CLEC9A	283420	SG0000019799	-0.904762	0.00456349
cg05944137	8144074	CNPY1	7	CNPY1	NM_001103176	chr7:155302253-155303158			NM_001103176	CNPY1	285888	SG0000014691	-0.904762	0.00456349
cg06013872	8095588	SLC4A4	4	SLC4A4;SLC4A4;SLC4A4	NM_001134742;NM_003759;NM_001098484				NM_001134742	SLC4A4	8671	SG0000008049	-0.833333	0.015377
cg06013872	8095603	SLC4A4	4	SLC4A4;SLC4A4;SLC4A4	NM_001134742;NM_003759;NM_001098484				NM_001098484	SLC4A4	8671	SG0000008049	-0.857143	0.0107143
cg06013872	8095607	SLC4A4	4	SLC4A4;SLC4A4;SLC4A4	NM_001134742;NM_003759;NM_001098484				NM_001134742	SLC4A4	8671	SG0000008049	-0.857143	0.0107143
cg06013872	8095609	SLC4A4	4	SLC4A4;SLC4A4;SLC4A4	NM_001134742;NM_003759;NM_001098484				NM_001098484	SLC4A4	8671	SG0000008049	-0.738095	0.0458333
cg06013872	8095611	SLC4A4	4	SLC4A4;SLC4A4;SLC4A4	NM_001134742;NM_003759;NM_001098484				NM_001134742	SLC4A4	8671	SG0000008049	-0.833333	0.015377
cg06013872	8095613	SLC4A4	4	SLC4A4;SLC4A4;SLC4A4	NM_001134742;NM_003759;NM_001098484				NM_001098484	SLC4A4	8671	SG0000008049	-0.761905	0.036756
cg06013872	8095614	SLC4A4	4	SLC4A4;SLC4A4;SLC4A4	NM_001134742;NM_003759;NM_001098484				NM_001134742	SLC4A4	8671	SG0000008049	-0.761905	0.036756
cg06042574	8171978	DMD	X	DMD;DMD	NM_000109;NM_004006				NM_004006	DMD	1756	SG0000019894	-0.809524	0.0217758
cg06042574	8172011	DMD	X	DMD;DMD	NM_000109;NM_004006				NM_000109	DMD	1756	SG0000019894	-0.785714	0.0279266
cg06548118	8051620	HNRPLL	2	HNRPLL;HNRPLL	NM_001142650;NM_138394				NM_138394	HNRPLL	92906	SG0000014388	-0.738095	0.0458333
cg07125981	7933052	CUL2	10	CUL2	NM_003591				NM_003591	CUL2	8453	SG0000010809	-0.785714	0.0279266
cg07125981	7933054	CUL2	10	CUL2	NM_003591				NM_003591	CUL2	8453	SG0000010809	-0.761905	0.036756
cg07125981	7933061	CUL2	10	CUL2	NM_003591				NM_003591	CUL2	8453	SG0000010809	-0.761905	0.036756
cg07125981	7933063	CUL2	10	CUL2	NM_003591				NM_003591	CUL2	8453	SG0000010809	-0.761905	0.036756
cg07125981	7933069	CUL2	10	CUL2	NM_003591				NM_003591	CUL2	8453	SG0000010809	-0.761905	0.036756
cg07205154	7922510	RFWD2	1	RFWD2;RFWD2	NM_022457;NM_001001740		1:176147061-176147220	Gene_Associated_Cell_type_specific	NM_022457	RFWD2	64326	SG0000014320	-0.738095	0.0458333
cg07208690	7962572	SLC38A4	12	SLC38A4;SLC38A4	NM_018018;NM_001143824				NM_001143824	SLC38A4	55089	SG0000013920	-0.809524	0.0217758
cg07268734	7932766	MPP7	10	MPP7	NM_173496				NM_173496	MPP7	143098	SG0000015005	-0.857143	0.0107143
cg07344627	8174973	DCAF12L1	X	DCAF12L1	NM_178470	chrX:125685711-125686941			NM_178470	DCAF12L1	139170	SG0000019888	-0.738095	0.0458333
cg07530330	8149002	CSMD1	8	CSMD1	NM_033225	chr8:2879686-2879948			NM_033225	CSMD1	64478	SG0000018311	-0.880952	0.00724206
cg07530330	8149034	CSMD1	8	CSMD1	NM_033225	chr8:2879686-2879948			NM_033225	CSMD1	64478	SG0000018311	-0.910196	0.00169086
cg07704300	8147639	VPS13B	8	VPS13B;VPS13B	NM_017890;NM_152564				NM_017890	VPS13B	157680	SG0000013254	-0.809524	0.0217758
cg08043872	8142349	DOCK4	7	DOCK4	NM_014705	chr7:111368366-111368665			NM_014705	DOCK4	9732	SG0000012851	-0.785714	0.0480159
cg08043872	8142379	DOCK4	7	DOCK4	NM_014705	chr7:111368366-111368665			NM_014705	DOCK4	9732	SG0000012851	-0.857143	0.0238095
cg08043872	8142384	DOCK4	7	DOCK4	NM_014705	chr7:111368366-111368665			NM_014705	DOCK4	9732	SG0000012851	-0.892857	0.0123016
cg08146442	7954282	AEBP2	12	AEBP2;AEBP2	NM_153207;NM_001114176				NM_153207	AEBP2	121536	SG0000013915	-0.97619	0.000396825
cg08768048	8152319	RSPO2	8	RSPO2	NM_178565				NM_178565	RSPO2	340419	SG0000014765	-0.833333	0.015377
cg08768395	8111398	ADAMTS12	5	ADAMTS12	NM_030955	chr5:33892191-33892403			NM_030955	ADAMTS12	81792	SG0000015138	-0.857143	0.0107143
cg08768395	8111408	ADAMTS12	5	ADAMTS12	NM_030955	chr5:33892191-33892403			NM_030955	ADAMTS12	81792	SG0000015138	-0.833333	0.015377
cg08768395	8111410	ADAMTS12	5	ADAMTS12	NM_030955	chr5:33892191-33892403			NM_030955	ADAMTS12	81792	SG0000015138	-0.809524	0.0217758
cg08803490	7965132	PPP1R12A	12	PPP1R12A;PPP1R12A;PPP1R12A	NM_001143885;NM_002480;NM_001143886				NM_001143885	PPP1R12A	4659	SG0000005827	-0.857143	0.0107143
cg08815506	8103799	GPM6A	4	GPM6A;GPM6A	NM_005277;NM_201592				NM_201592	GPM6A	2823	SG0000015062	-0.761905	0.036756
cg08879744	8148600	ZFP41	8	ZFP41	NM_173832	chr8:144337536-144338585			NM_173832	ZFP41	286128	SG0000018163	-0.738095	0.0458333
cg09038599	8150899	SDR16C5	8	SDR16C5	NM_138969	chr8:57232370-57232795			NM_138969	SDR16C5	195814	SG0000017078	-0.833333	0.015377
cg09434085	8144126	PTPRN2	7	PTPRN2;PTPRN2;PTPRN2	NM_002847;NM_130842;NM_130843	chr7:157448240-157448566			NM_002847	PTPRN2	5799	SG0000015509	-0.738095	0.0458333
cg09601994	8057951	GTF3C3	2	GTF3C3	NM_012086				NM_012086	GTF3C3	9330	SG0000011904	-0.761905	0.036756
cg09667589	7920017	POGZ	1	POGZ;POGZ;POGZ	NM_207171;NM_145796;NM_015100				NM_207171	POGZ	23126	ENSG00000143442, ENSG00000248742	-0.857143	0.0107143
cg09722826	7995568	CYLD	16	CYLD;CYLD;CYLD	NM_001042355;NM_001042412;NM_015247	chr16:50775625-50776629			NM_015247	CYLD	1540	SG0000008379	-0.857143	0.0107143
cg09730369	8129988	PLAGL1	6	HYMAI;PLAGL1;PLAGL1;PLAGL1;PLAGL1;PLAGL1;PLAGL1;PLAGL1;PLAGL1	NR_002768;NM_001080956;NM_001080951;NM_001080953;NM_001080952;NM_002656;NM_001080955;NM_001080954;NM_006718	chr6:144328916-144329847			NM_001080956	PLAGL1	5325	SG0000011849	-0.809524	0.0217758
cg10146780	7979161	TXNDC16	14	TXNDC16;TXNDC16	NM_020784;NM_001160047				NM_001160047	TXNDC16	57544	SG0000008730	-0.738095	0.0458333
cg10146780	7979173	TXNDC16	14	TXNDC16;TXNDC16	NM_020784;NM_001160047				NM_020784	TXNDC16	57544	SG0000008730	-0.809524	0.0217758
cg10332715	7925582	HNRNPU	1	HNRNPU;HNRNPU	NM_004501;NM_031844				NM_031844	HNRNPU	3192	SG0000015318	-0.785714	0.0279266
cg10515232	8060047	HDAC4	2	HDAC4	NM_006037	chr2:240061326-240061602			NM_006037	HDAC4	9759	SG0000006802	-0.738095	0.0458333
cg10515232	8060060	HDAC4	2	HDAC4	NM_006037	chr2:240061326-240061602			NM_006037	HDAC4	9759	SG0000006802	-0.738095	0.0458333
cg10587183	7968579	NBEA	13	MAB21L1;MIR548F5;NBEA;MAB21L1	NM_005584;NR_031646;NM_015678;NM_005584	chr13:36049570-36050159			NM_015678	NBEA	26960	SG0000017291	-0.857143	0.0107143
cg10625488	8058356	ICA1L	2	ICA1L;ICA1L	NM_178231;NM_138468	chr2:203735925-203736883			NM_178231	ICA1L	130026	SG0000016359	-0.761905	0.036756
cg10879958	8105880	RAD17	5	RAD17;RAD17;RAD17;RAD17;RAD17;RAD17;RAD17;RAD17	NM_133342;NM_133340;NM_002873;NM_133339;NM_133341;NM_133343;NM_133338;NM_133344	chr5:68710807-68711520			NM_133344	RAD17	5884	SG0000015294	-0.785714	0.0480159
cg10946263	8111562	C5orf33	5	C5orf33	NM_153013	chr5:36241003-36242664			NM_153013	C5orf33	133686	SG0000015262	-0.809524	0.0217758
cg11082630	8166383	MBTPS2	X	YY2;MBTPS2	NM_206923;NM_015884	chrX:21874261-21874825			NM_015884	MBTPS2	51360	SG0000001217	-0.809524	0.0217758
cg11356589	8055610	GTDC1	2	GTDC1;GTDC1;GTDC1	NM_001164629;NM_024659;NM_001006636				NM_001164629	GTDC1	79712	SG0000012196	-0.880952	0.00724206
cg11356589	8055620	GTDC1	2	GTDC1;GTDC1;GTDC1	NM_001164629;NM_024659;NM_001006636				NM_001006636	GTDC1	79712	SG0000012196	-0.761905	0.036756
cg11363513	8103110	LRBA	4	LRBA	NM_006726	chr4:151504011-151505085			NM_006726	LRBA	987	SG0000019858	-0.809524	0.0217758
cg11363513	8103117	LRBA	4	LRBA	NM_006726	chr4:151504011-151505085			NM_006726	LRBA	987	SG0000019858	-0.738095	0.0458333
cg11363513	8103131	LRBA	4	LRBA	NM_006726	chr4:151504011-151505085			NM_006726	LRBA	987	SG0000019858	-0.809524	0.0217758
cg11363513	8103134	LRBA	4	LRBA	NM_006726	chr4:151504011-151505085			NM_006726	LRBA	987	SG0000019858	-0.928571	0.00223214
cg11363513	8103149	LRBA	4	LRBA	NM_006726	chr4:151504011-151505085			NM_006726	LRBA	987	SG0000019858	-0.761905	0.036756
cg11394611	7910407	RAB4A	1	RAB4A	NM_004578				NM_004578	RAB4A	5867	SG0000016811	-0.738095	0.0458333
cg11601254	7932766	MPP7	10	MPP7	NM_173496				NM_173496	MPP7	143098	SG0000015005	-0.880952	0.00724206
cg11601254	7932767	MPP7	10	MPP7	NM_173496				NM_173496	MPP7	143098	SG0000015005	-0.738095	0.0458333
cg11717189	7945699	IGF2	11	INS-IGF2;IGF2;IGF2;IGF2	NR_003512;NM_001007139;NM_000612;NM_001127598	chr11:2154033-2154387			NM_001007139	IGF2	3481	SG0000016724	-0.928571	0.00223214
cg11792281	8005820	NLK	17	NLK	NM_016231				NM_016231	NLK	51701	SG0000008709	-0.809524	0.0217758
cg11844856	7974663	KIAA0586	14	KIAA0586	NM_014749				NM_014749	KIAA0586	9786	SG0000010057	-0.738095	0.0458333
cg11935114	8108634	PCDHA1	5	PCDHA2;PCDHA1;PCDHA1;PCDHA5;PCDHA6;PCDHA3;PCDHA6;PCDHA4;PCDHA6	NM_018905;NM_031411;NM_018900;NM_018908;NM_018909;NM_018906;NM_031848;NM_018907;NM_031849	chr5:140207725-140208078			NM_031411	PCDHA1	56147	ENSG00000081842, ENSG00000204970, ENSG00000239389, ENSG00000243232, ENSG00000248383, ENSG00000249158, ENSG00000250120, ENSG00000251664	-0.857143	0.0238095
cg11952914	7912191	RERE	1	RERE;RERE	NM_012102;NM_001042681				NM_001042681	RERE	473	SG0000014259	-0.952381	0.00114087
cg12075586	7962477	NELL2	12	NELL2;NELL2;NELL2;NELL2;NELL2	NM_001145110;NM_001145107;NM_006159;NM_001145108;NM_001145109				NM_001145110	NELL2	4753	SG0000018461	-0.761905	0.036756
cg12384303	8170181	VGLL1	X	VGLL1	NM_016267				NM_016267	VGLL1	51442	SG0000010224	-0.785714	0.0279266
cg12395919	8008878	VMP1	17	TMEM49	NM_030938	chr17:57784754-57785108			NM_030938	VMP1	81671	SG0000006271	-0.785714	0.0279266
cg12617066	8060732	PANK2	20	PANK2;MIR103-2;PANK2;PANK2	NM_153638;NR_029519;NM_024960;NM_153640				NM_153638	PANK2	80025	SG0000012577	-0.833333	0.015377
cg12748948	7913449	USP48	1	USP48;USP48	NM_001032730;NM_032236	chr1:22109129-22110261			NM_032236	USP48	84196	SG0000009068	-0.761905	0.036756
cg13059335	8145319	ADAMDEC1	8	ADAMDEC1;ADAMDEC1;ADAMDEC1	NM_001145271;NM_001145272;NM_014479				NM_001145271	ADAMDEC1	27299	SG0000013402	-0.738095	0.0458333
cg13289431	8122361	VTA1	6	VTA1	NM_016485	chr6:142468190-142468458			NM_016485	VTA1	51534	SG0000000984	-0.738095	0.0458333
cg13289431	8122363	VTA1	6	VTA1	NM_016485	chr6:142468190-142468458			NM_016485	VTA1	51534	SG0000000984	-0.761905	0.036756
cg13332350	7939358	CD44	11	CD44;CD44;CD44;CD44;CD44	NM_001001389;NM_001001392;NM_000610;NM_001001390;NM_001001391				NM_001001389	CD44	960	SG0000002650	-0.738095	0.0458333
cg13332350	7939363	CD44	11	CD44;CD44;CD44;CD44;CD44	NM_001001389;NM_001001392;NM_000610;NM_001001390;NM_001001391				NM_001001391	CD44	960	SG0000002650	-0.761905	0.036756
cg13478668	8164140	SCAI	9	SCAI;SCAI	NM_001144877;NM_173690				NM_001144877	SCAI	286205	SG0000017361	-0.809524	0.0217758
cg13499324	8159894	RFX3	9	RFX3;RFX3	NM_002919;NM_134428		9:3441185-3441673	Unclassified_Cell_type_specific	NM_134428	RFX3	5991	SG0000008029	-0.809524	0.0217758
cg13589588	8112132	SLC38A9	5	SLC38A9	NM_173514				NM_173514	SLC38A9	153129	SG0000017705	-0.928571	0.00223214
cg13609017	7927831	MYPN	10	MYPN	NM_032578				NM_032578	MYPN	84665	SG0000013834	-0.928571	0.00223214
cg13743387	8095051	FIP1L1	4	FIP1L1;FIP1L1;FIP1L1	NM_030917;NM_001134938;NM_001134937				NM_030917	FIP1L1	81608	SG0000014521	-0.952381	0.00114087
cg13743387	8095058	FIP1L1	4	FIP1L1;FIP1L1;FIP1L1	NM_030917;NM_001134938;NM_001134937				NM_001134937	FIP1L1	81608	SG0000014521	-0.785714	0.0279266
cg13743387	8095059	FIP1L1	4	FIP1L1;FIP1L1;FIP1L1	NM_030917;NM_001134938;NM_001134937				NM_030917	FIP1L1	81608	SG0000014521	-0.761905	0.036756
cg13743387	8100363	FIP1L1	4	FIP1L1;FIP1L1;FIP1L1	NM_030917;NM_001134938;NM_001134937				NM_001134937	FIP1L1	81608	SG0000014521	-0.880952	0.00724206
cg13876960	8160083	PTPRD	9	PTPRD;PTPRD	NM_002839;NM_130391				NM_002839	PTPRD	5789	SG0000015370	-0.880952	0.00724206
cg13880539	7937835	KCNQ1	11	KCNQ1;KCNQ1OT1;KCNQ1	NM_000218;NR_002728;NM_181798				NM_181798	KCNQ1	3784	SG0000005391	-0.857143	0.0107143
cg13880539	7937844	KCNQ1	11	KCNQ1;KCNQ1OT1;KCNQ1	NM_000218;NR_002728;NM_181798				NM_181798	KCNQ1	3784	SG0000005391	-0.833333	0.015377
cg13882606	8067905	USP25	21	USP25	NM_013396	chr21:17101853-17103000			NM_013396	USP25	29761	SG0000015531	-0.833333	0.015377
cg13913624	7938477	USP47	11	USP47	NM_017944		11:11918508-11918657	Gene_Associated_Cell_type_specific	NM_017944	USP47	55031	SG0000017024	-0.738095	0.0458333
cg13932089	8119262	DNAH8	6	DNAH8	NM_001371				NM_001371	DNAH8	1769	SG0000012472	-0.833333	0.015377
cg14014955	8138737	HOXA5	7	HOXA5	NM_019102	chr7:27182613-27185562	7:27182652-27184498	Unclassified	NM_019102	HOXA5	3202	SG0000010600	-0.952381	0.00114087
cg14014955	8138740	HOXA5	7	HOXA5	NM_019102	chr7:27182613-27185562	7:27182652-27184498	Unclassified	NM_019102	HOXA5	3202	SG0000010600	-0.738095	0.0458333
cg14072140	7917921	DPYD	1	DPYD	NM_000110				NM_000110	DPYD	1806	SG0000018864	-0.928571	0.00223214
cg14098780	7974274	ATL1	14	ATL1;ATL1;ATL1	NM_181598;NM_001127713;NM_015915				NM_181598	ATL1	51062	SG0000019851	-0.785714	0.0279266
cg14111789	8172184	CASK	X	CASK;CASK;CASK	NM_001126054;NM_003688;NM_001126055				NM_001126055	CASK	8573	SG0000014704	-0.738095	0.0458333
cg14150186	8156981	CYLC2	9	CYLC2	NM_001340				NM_001340	CYLC2	1539	SG0000015583	-0.785714	0.0279266
cg14158769	8142719	GRM8	7	MIR592;GRM8;GRM8;GRM8	NR_030323;NM_001127323;NR_028041;NM_000845				NM_001127323	GRM8	2918	SG0000017960	-0.785714	0.0279266
cg14209344	8096226	AFF1	4	AFF1	NM_001166693				NM_001166693	AFF1	4299	SG0000017249	-0.785714	0.0279266
cg14209344	8096227	AFF1	4	AFF1	NM_001166693				NM_001166693	AFF1	4299	SG0000017249	-0.738095	0.0458333
cg14258756	7897248	KCNAB2	1	KCNAB2;KCNAB2	NM_003636;NM_172130				NM_003636	KCNAB2	8514	SG0000006942	-0.761905	0.036756
cg14306118	7989378	RORA	15	RORA;RORA;RORA;RORA	NM_134261;NM_134260;NM_134262;NM_002943				NM_002943	RORA	6095	SG0000006966	-0.785714	0.0279266
cg14513298	8096961	ANK2	4	ANK2;ANK2;ANK2	NM_001148;NM_001127493;NM_020977				NM_001148	ANK2	287	SG0000014536	-0.809524	0.0217758
cg14513298	8096986	ANK2	4	ANK2;ANK2;ANK2	NM_001148;NM_001127493;NM_020977				NM_020977	ANK2	287	SG0000014536	-0.761905	0.036756
cg14513298	8096998	ANK2	4	ANK2;ANK2;ANK2	NM_001148;NM_001127493;NM_020977				NM_001148	ANK2	287	SG0000014536	-0.857143	0.0107143
cg14513298	8097000	ANK2	4	ANK2;ANK2;ANK2	NM_001148;NM_001127493;NM_020977				NM_020977	ANK2	287	SG0000014536	-0.833333	0.015377
cg14684457	8131948	NFE2L3	7	NFE2L3	NM_004289	chr7:26191794-26192757			NM_004289	NFE2L3	9603	SG0000005034	-0.833333	0.015377
cg15021238	8046402	ITGA6	2	ITGA6;ITGA6	NM_001079818;NM_000210		2:173305676-173305881	Unclassified_Cell_type_specific	NM_000210	ITGA6	3655	SG0000009140	-0.809524	0.0217758
cg15053029	8051966	SRBD1	2	SRBD1	NM_018079				NM_018079	SRBD1	55133	SG0000006878	-0.738095	0.0458333
cg15122993	8180277	PCDHA3	5	PCDHA7;PCDHA6;PCDHA10;PCDHA4;PCDHA11;PCDHA12;PCDHA12;PCDHA8;PCDHA1;PCDHA2;PCDHA6;PCDHA1;PCDHA9;PCDHA5;PCDHA3;PCDHA10	NM_018910;NM_018909;NM_018901;NM_018907;NM_018902;NM_018903;NM_031864;NM_018911;NM_031411;NM_018905;NM_031849;NM_018900;NM_031857;NM_018908;NM_018906;NM_031860	chr5:140256273-140257290			NM_018906	PCDHA3	56145	ENSG00000081842, ENSG00000204968, ENSG00000239389, ENSG00000243232, ENSG00000248383, ENSG00000249158, ENSG00000250120, ENSG00000251664, ENSG00000255408	-0.785714	0.0279266
cg15136687	7908544	NEK7	1	NEK7	NM_133494				NM_133494	NEK7	140609	SG0000015141	-0.809524	0.0217758
cg15136687	7908546	NEK7	1	NEK7	NM_133494				NM_133494	NEK7	140609	SG0000015141	-0.833333	0.015377
cg15268290	7950780	DLG2	11	DLG2;DLG2;DLG2	NM_001142699;NM_001364;NM_001142700				NM_001142699	DLG2	1740	SG0000015067	-0.833333	0.015377
cg15325759	8166429	PHEX	X	PHEX	NM_000444				NM_000444	PHEX	5251	SG0000010217	-0.738095	0.0458333
cg15421324	8084964	PAK2	3	PAK2	NM_002577				NM_002577	PAK2	5062	SG0000018037	-0.738095	0.0458333
cg15488457	8058673	IKZF2	2	IKZF2;IKZF2	NM_001079526;NM_016260				NM_001079526	IKZF2	22807	SG0000003041	-0.738095	0.0458333
cg15488457	8058682	IKZF2	2	IKZF2;IKZF2	NM_001079526;NM_016260				NM_001079526	IKZF2	22807	SG0000003041	-0.761905	0.036756
cg15488457	8058687	IKZF2	2	IKZF2;IKZF2	NM_001079526;NM_016260				NM_001079526	IKZF2	22807	SG0000003041	-0.833333	0.015377
cg15557457	8096434	FAM190A	4	FAM190A;FAM190A	NM_207491;NM_001145065				NM_207491	FAM190A	401145	SG0000018430	-0.761905	0.036756
cg15584968	8101977	PPP3CA	4	PPP3CA;PPP3CA;PPP3CA	NM_001130691;NM_000944;NM_001130692				NM_001130691	PPP3CA	5530	SG0000013881	-0.857143	0.0107143
cg15584968	8101978	PPP3CA	4	PPP3CA;PPP3CA;PPP3CA	NM_001130691;NM_000944;NM_001130692				NM_001130691	PPP3CA	5530	SG0000013881	-0.785714	0.0279266
cg15647266	7933790	ANK3	10	ANK3;ANK3	NM_001149;NM_020987				NM_001149	ANK3	288	SG0000015115	-0.809524	0.0217758
cg15724328	8152299	ANGPT1	8	ANGPT1	NM_001146				NM_001146	ANGPT1	284	SG0000015418	-0.885714	0.0333333
cg15724328	8152304	ANGPT1	8	ANGPT1	NM_001146				NM_001146	ANGPT1	284	SG0000015418	-0.885714	0.0333333
cg15724328	8152311	ANGPT1	8	ANGPT1	NM_001146				NM_001146	ANGPT1	284	SG0000015418	-0.885714	0.0333333
cg15732422	7961849	CASC1	12	CASC1;CASC1;CASC1	NM_001082972;NM_018272;NM_001082973	chr12:25348039-25348399			NM_001082972	CASC1	55259	SG0000011830	-0.886243	0.00337334
cg15824312	7917161	FUBP1	1	FUBP1	NM_003902				NM_003902	FUBP1	8880	SG0000016261	-0.809524	0.0217758
cg15824312	7917168	FUBP1	1	FUBP1	NM_003902				NM_003902	FUBP1	8880	SG0000016261	-0.738095	0.0458333
cg15884905	8126728	SUPT3H	6	RUNX2;SUPT3H;SUPT3H;RUNX2	NM_001015051;NM_181356;NM_003599;NM_001024630				NM_003599	SUPT3H	8464	SG0000019628	-0.761905	0.036756
cg16102536	8137606	UBE3C	7	UBE3C	NM_014671				NM_014671	UBE3C	9690	SG0000000933	-0.761905	0.036756
cg16102536	8137618	UBE3C	7	UBE3C	NM_014671				NM_014671	UBE3C	9690	SG0000000933	-0.857143	0.0107143
cg16245868	7916464	USP24	1	USP24	NM_015306				NM_015306	USP24	23358	SG0000016240	-0.738095	0.0458333
cg16245868	7916484	USP24	1	USP24	NM_015306				NM_015306	USP24	23358	SG0000016240	-0.809524	0.0217758
cg16246188	7943990	ZBTB16	11	ZBTB16;ZBTB16	NM_006006;NM_001018011		11:113946491-113947640	Promoter_Associated	NM_006006	ZBTB16	7704	SG0000010990	-0.738095	0.0458333
cg16258657	8078338	RBMS3	3	RBMS3;RBMS3;RBMS3	NM_001003792;NM_001003793;NM_014483				NM_001003792	RBMS3	27303	SG0000014464	-0.738095	0.0458333
cg16371230	8100954	RASSF6	4	RASSF6;RASSF6	NM_177532;NM_201431				NM_201431	RASSF6	166824	SG0000016943	-0.761905	0.036756
cg16500769	7926639	ARMC3	10	ARMC3	NM_173081				NM_173081	ARMC3	219681	SG0000016530	-0.857143	0.0107143
cg16767652	8145300	ADAM28	8	ADAM28	NM_014265				NM_014265	ADAM28	10863	SG0000004298	-0.761905	0.036756
cg16840574	8171243	VCX2	X	VCX2	NM_016378				NM_016378	VCX2	51480	SG0000017750	-0.761905	0.036756
cg16997642	8138737	HOXA5	7	HOXA5	NM_019102	chr7:27182613-27185562	7:27182652-27184498	Unclassified	NM_019102	HOXA5	3202	SG0000010600	-0.97619	0.000396825
cg16997642	8138739	HOXA5	7	HOXA5	NM_019102	chr7:27182613-27185562	7:27182652-27184498	Unclassified	NM_019102	HOXA5	3202	SG0000010600	-0.761905	0.036756
cg16997642	8138740	HOXA5	7	HOXA5	NM_019102	chr7:27182613-27185562	7:27182652-27184498	Unclassified	NM_019102	HOXA5	3202	SG0000010600	-0.809524	0.0217758
cg17317165	8107226	FER	5	FER	NM_005246				NM_005246	FER	2241	SG0000015142	-0.809524	0.0217758
cg17365725	8049922	D2HGDH	2	D2HGDH	NM_152783				NM_152783	D2HGDH	728294	SG0000018090	-0.761905	0.036756
cg17365725	8077240	D2HGDH	2	D2HGDH	NM_152783				NM_152783	D2HGDH	728294	SG0000018090	-0.761905	0.036756
cg17371585	8144156	NCAPG2	7	NCAPG2	NM_017760				NM_017760	NCAPG2	54892	SG0000014691	-0.738095	0.0458333
cg17422019	8121973	LAMA2	6	LAMA2;LAMA2	NM_001079823;NM_000426				NM_001079823	LAMA2	3908	SG0000019656	-0.761905	0.036756
cg17422019	8121978	LAMA2	6	LAMA2;LAMA2	NM_001079823;NM_000426				NM_000426	LAMA2	3908	SG0000019656	-0.833333	0.015377
cg17681524	8111240	CDH12	5	CDH12	NM_004061		5:21802390-21803426	Unclassified_Cell_type_specific	NM_004061	CDH12	1010	SG0000015416	-0.761905	0.036756
cg17700443	8081475	BBX	3	BBX;BBX	NM_020235;NM_001142568				NM_020235	BBX	56987	SG0000011443	-0.952381	0.00114087
cg17706086	8136254	MEST	7	MESTIT1;MEST;MEST	NR_004382;NM_177524;NM_177525	chr7:130130739-130133111			NM_177524	MEST	4232	SG0000010648	-0.738095	0.0458333
cg17706086	8136255	MEST	7	MESTIT1;MEST;MEST	NR_004382;NM_177524;NM_177525	chr7:130130739-130133111			NM_177524	MEST	4232	SG0000010648	-0.738095	0.0458333
cg17706086	8136257	MEST	7	MESTIT1;MEST;MEST	NR_004382;NM_177524;NM_177525	chr7:130130739-130133111			NM_177524	MEST	4232	SG0000010648	-0.738095	0.0458333
cg17706086	8136258	MEST	7	MESTIT1;MEST;MEST	NR_004382;NM_177524;NM_177525	chr7:130130739-130133111			NM_177524	MEST	4232	SG0000010648	-0.738095	0.0458333
cg17733084	7902502	NEXN	1	NEXN	NM_144573				NM_144573	NEXN	91624	SG0000016261	-0.738095	0.0458333
cg17758439	8128395	SFRS18	6	SFRS18;SFRS18	NM_015491;NM_032870				NM_015491	SFRS18	25957	SG0000013242	-0.761905	0.036756
cg17769793	8101737	FAM13A	4	FAM13A	NM_014883				NM_014883	FAM13A	10144	SG0000013864	-0.738095	0.0458333
cg17820060	7918093	COL11A1	1	COL11A1;COL11A1;COL11A1;COL11A1	NM_001854;NM_001168249;NM_080630;NM_080629				NM_001854	COL11A1	1301	SG0000006071	-0.785714	0.0279266
cg17820060	7918104	COL11A1	1	COL11A1;COL11A1;COL11A1;COL11A1	NM_001854;NM_001168249;NM_080630;NM_080629				NM_001854	COL11A1	1301	SG0000006071	-0.809524	0.0217758
cg17820060	7918106	COL11A1	1	COL11A1;COL11A1;COL11A1;COL11A1	NM_001854;NM_001168249;NM_080630;NM_080629				NM_080629	COL11A1	1301	SG0000006071	-0.809524	0.0217758
cg17820060	7918116	COL11A1	1	COL11A1;COL11A1;COL11A1;COL11A1	NM_001854;NM_001168249;NM_080630;NM_080629				NM_001854	COL11A1	1301	SG0000006071	-0.97619	0.000396825
cg17820060	7918121	COL11A1	1	COL11A1;COL11A1;COL11A1;COL11A1	NM_001854;NM_001168249;NM_080630;NM_080629				NM_001854	COL11A1	1301	SG0000006071	-0.738095	0.0458333
cg17820060	7918125	COL11A1	1	COL11A1;COL11A1;COL11A1;COL11A1	NM_001854;NM_001168249;NM_080630;NM_080629				NM_001854	COL11A1	1301	SG0000006071	-0.761905	0.036756
cg17820060	7918128	COL11A1	1	COL11A1;COL11A1;COL11A1;COL11A1	NM_001854;NM_001168249;NM_080630;NM_080629				NM_001854	COL11A1	1301	SG0000006071	-0.809524	0.0217758
cg17873750	7918892	NHLH2	1	NHLH2;NHLH2;NHLH2	NM_001111061;NM_001111061;NM_005599	chr1:116380359-116382364			NM_001111061	NHLH2	4808	SG0000017755	-0.809524	0.0217758
cg17873750	7918895	NHLH2	1	NHLH2;NHLH2;NHLH2	NM_001111061;NM_001111061;NM_005599	chr1:116380359-116382364			NM_001111061	NHLH2	4808	SG0000017755	-0.761905	0.036756
cg17949127	7908384	RGS21	1	RGS21	NM_001039152				NM_001039152	RGS21	431704	SG0000025314	-0.738095	0.0458333
cg18016759	8119865	POLH	6	POLH	NM_006502	chr6:43549295-43549650			NM_006502	POLH	5429	SG0000017073	-0.785714	0.0279266
cg18034995	8139187	VPS41	7	VPS41;VPS41	NM_014396;NM_080631				NM_014396	VPS41	27072	SG0000000671	-0.761905	0.036756
cg18034995	8139192	VPS41	7	VPS41;VPS41	NM_014396;NM_080631				NM_014396	VPS41	27072	SG0000000671	-0.833333	0.015377
cg18035571	8110314	NSD1	5	NSD1;NSD1	NM_172349;NM_022455				NM_022455	NSD1	64324	SG0000016567	-0.833333	0.015377
cg18303847	8111289	DROSHA	5	RNASEN;RNASEN	NM_013235;NM_001100412				NM_013235	DROSHA	29102	SG0000011336	-0.738095	0.0458333
cg18315312	7907115	DCAF6	1	DCAF6;DCAF6	NM_018442;NM_001017977	chr1:168025508-168025722			NM_001017977	DCAF6	55827	SG0000014316	-0.809524	0.0217758
cg18319366	8152621	HAS2	8	HAS2AS;HAS2	NR_002835;NM_005328	chr8:122651665-122652389			NM_005328	HAS2	3037	SG0000017096	-0.809524	0.0217758
cg18357371	8124356	SLC17A3	6	SLC17A3;SLC17A3	NM_001098486;NM_006632				NM_001098486	SLC17A3	10786	SG0000012456	-0.880952	0.00724206
cg18433889	7972396	UGGT2	13	UGGT2	NM_020121				NM_020121	UGGT2	55757	SG0000010259	-0.809524	0.0217758
cg18465072	8006329	SUZ12	17	SUZ12	NM_015355				NM_015355	SUZ12	23512	SG0000017869	-0.857143	0.0107143
cg18588441	8056892	CHN1	2	CHN1;CHN1	NM_001822;NM_001025201				NM_001822	CHN1	1123	SG0000012865	-0.821429	0.034127
cg18588441	8056894	CHN1	2	CHN1;CHN1	NM_001822;NM_001025201				NM_001822	CHN1	1123	SG0000012865	-0.928571	0.00674603
cg18588441	8056896	CHN1	2	CHN1;CHN1	NM_001822;NM_001025201				NM_001822	CHN1	1123	SG0000012865	-0.928571	0.00674603
cg18588441	8056904	CHN1	2	CHN1;CHN1	NM_001822;NM_001025201				NM_001822	CHN1	1123	SG0000012865	-0.821429	0.034127
cg18830697	8120638	RIMS1	6	RIMS1;RIMS1;RIMS1	NM_001168407;NM_001168408;NM_014989				NM_001168407	RIMS1	22999	SG0000007984	-0.880952	0.00724206
cg18893000	8142277	NRCAM	7	NRCAM;NRCAM	NM_001037132;NM_005010				NM_001037132	NRCAM	4897	SG0000009112	-0.738095	0.0458333
cg18893000	8142304	NRCAM	7	NRCAM;NRCAM	NM_001037132;NM_005010				NM_001037132	NRCAM	4897	SG0000009112	-0.809524	0.0217758
cg18893000	8142306	NRCAM	7	NRCAM;NRCAM	NM_001037132;NM_005010				NM_001037132	NRCAM	4897	SG0000009112	-0.738095	0.0458333
cg19060929	8005112	ZNF286A	17	ZNF286A;ZNF286A	NM_001130842;NM_020652	chr17:15607552-15608399			NM_020652	ZNF286A	57335	ENSG00000187607, ENSG00000255104	-0.761905	0.036756
cg19241112	7957287	ZDHHC17	12	ZDHHC17	NM_015336				NM_015336	ZDHHC17	23390	SG0000018690	-0.809524	0.0217758
cg19391006	8092194	SPATA16	3	SPATA16	NM_031955				NM_031955	SPATA16	83893	SG0000014496	-0.761905	0.036756
cg19397037	7950832	SYTL2	11	SYTL2;SYTL2;SYTL2;SYTL2;SYTL2;SYTL2;SYTL2;SYTL2	NM_001162951;NM_001162952;NM_206929;NM_032943;NM_206930;NM_206928;NM_206927;NM_001162953				NM_001162951	SYTL2	54843	SG0000013750	-0.785714	0.0279266
cg19637461	8107786	SLC12A2	5	SLC12A2	NM_001046				NM_001046	SLC12A2	6558	SG0000006465	-0.833333	0.015377
cg19653783	8096455	GRID2	4	GRID2	NM_001510				NM_001510	GRID2	2895	SG0000015220	-0.833333	0.015377
cg19698099	8057639	COL5A2	2	COL5A2	NM_000393				NM_000393	COL5A2	1290	SG0000020426	-0.738095	0.0458333
cg19698099	8057642	COL5A2	2	COL5A2	NM_000393				NM_000393	COL5A2	1290	SG0000020426	-0.785714	0.0279266
cg19698099	8057661	COL5A2	2	COL5A2	NM_000393				NM_000393	COL5A2	1290	SG0000020426	-0.809524	0.0217758
cg19730600	8107211	FER	5	FER	NM_005246	chr5:108083987-108085203			NM_005246	FER	2241	SG0000015142	-0.904762	0.00456349
cg19756042	7927863	HNRNPH3	10	HNRNPH3;HNRNPH3	NM_012207;NM_021644				NM_012207	HNRNPH3	3189	SG0000009674	-0.738095	0.0458333
cg19756042	7927865	HNRNPH3	10	HNRNPH3;HNRNPH3	NM_012207;NM_021644				NM_021644	HNRNPH3	3189	SG0000009674	-0.761905	0.036756
cg19756042	7927869	HNRNPH3	10	HNRNPH3;HNRNPH3	NM_012207;NM_021644				NM_012207	HNRNPH3	3189	SG0000009674	-0.833333	0.015377
cg19756042	7927870	HNRNPH3	10	HNRNPH3;HNRNPH3	NM_012207;NM_021644				NM_021644	HNRNPH3	3189	SG0000009674	-0.857143	0.0107143
cg19891562	8152869	ASAP1	8	ASAP1	NM_018482				NM_018482	ASAP1	50807	SG0000015331	-0.857143	0.0107143
cg19891562	8152882	ASAP1	8	ASAP1	NM_018482				NM_018482	ASAP1	50807	SG0000015331	-0.833333	0.015377
cg20154222	8147839	ZFPM2	8	ZFPM2	NM_012082				NM_012082	ZFPM2	23414	SG0000016994	-0.928571	0.00223214
cg20253561	7910871	RYR2	1	RYR2	NM_001035				NM_001035	RYR2	6262	SG0000019862	-0.761905	0.036756
cg20253561	7910889	RYR2	1	RYR2	NM_001035				NM_001035	RYR2	6262	SG0000019862	-0.761905	0.036756
cg20253561	7910894	RYR2	1	RYR2	NM_001035				NM_001035	RYR2	6262	SG0000019862	-0.809524	0.0217758
cg20258753	8134082	GTPBP10	7	GTPBP10;GTPBP10	NM_001042717;NM_033107				NM_001042717	GTPBP10	85865	SG0000010579	-0.785714	0.0279266
cg20258753	8134082	GTPBP10	7	GTPBP10;GTPBP10	NM_001042717;NM_033107				NM_033107	GTPBP10	85865	SG0000010579	-0.785714	0.0279266
cg20335590	8150414	ADAM2	8	ADAM2	NM_001464				NM_001464	ADAM2	2515	SG0000010475	-0.785714	0.0480159
cg20470734	7967645	TMEM132D	12	TMEM132D	NM_133448	chr12:130184541-130184852			NM_133448	TMEM132D	121256	SG0000015195	-0.857143	0.0107143
cg20760057	8129463	ARHGAP18	6	ARHGAP18	NM_033515				NM_033515	ARHGAP18	93663	SG0000014637	-0.809524	0.0217758
cg20760057	8129464	ARHGAP18	6	ARHGAP18	NM_033515				NM_033515	ARHGAP18	93663	SG0000014637	-0.833333	0.015377
cg20874031	8042433	GKN1	2	GKN1	NM_019617				NM_019617	GKN1	56287	SG0000016960	-0.761905	0.036756
cg20874031	8042436	GKN1	2	GKN1	NM_019617				NM_019617	GKN1	56287	SG0000016960	-0.785714	0.0279266
cg20915333	8136113	AHCYL2	7	AHCYL2;AHCYL2;AHCYL2;AHCYL2	NM_001130722;NM_001130723;NM_001130720;NM_015328				NM_001130722	AHCYL2	23382	SG0000015846	-0.833333	0.015377
cg20923676	8047580	ALS2CR8	2	ALS2CR8;ALS2CR8	NM_024744;NM_001104586	chr2:203776859-203777522			NM_024744	ALS2CR8	79800	SG0000013838	-0.928571	0.00223214
cg20923676	8047582	ALS2CR8	2	ALS2CR8;ALS2CR8	NM_024744;NM_001104586	chr2:203776859-203777522			NM_024744	ALS2CR8	79800	SG0000013838	-0.904762	0.00456349
cg20923676	8047592	ALS2CR8	2	ALS2CR8;ALS2CR8	NM_024744;NM_001104586	chr2:203776859-203777522			NM_024744	ALS2CR8	79800	SG0000013838	-0.738095	0.0458333
cg21101720	8006075	ANKRD13B	17	ANKRD13B	NM_152345	chr17:27939298-27940770	17:27940058-27941010	Promoter_Associated	NM_152345	ANKRD13B	124930	SG0000019872	-0.738095	0.0458333
cg21221695	8095588	SLC4A4	4	SLC4A4;SLC4A4	NM_001134742;NM_001098484				NM_001134742	SLC4A4	8671	SG0000008049	-0.785714	0.0279266
cg21221695	8095592	SLC4A4	4	SLC4A4;SLC4A4	NM_001134742;NM_001098484				NM_001134742	SLC4A4	8671	SG0000008049	-0.833333	0.015377
cg21221695	8095603	SLC4A4	4	SLC4A4;SLC4A4	NM_001134742;NM_001098484				NM_001134742	SLC4A4	8671	SG0000008049	-0.952381	0.00114087
cg21221695	8095605	SLC4A4	4	SLC4A4;SLC4A4	NM_001134742;NM_001098484				NM_001134742	SLC4A4	8671	SG0000008049	-0.785714	0.0279266
cg21221695	8095607	SLC4A4	4	SLC4A4;SLC4A4	NM_001134742;NM_001098484				NM_001134742	SLC4A4	8671	SG0000008049	-0.761905	0.036756
cg21221695	8095609	SLC4A4	4	SLC4A4;SLC4A4	NM_001134742;NM_001098484				NM_001134742	SLC4A4	8671	SG0000008049	-0.857143	0.0107143
cg21221695	8095611	SLC4A4	4	SLC4A4;SLC4A4	NM_001134742;NM_001098484				NM_001134742	SLC4A4	8671	SG0000008049	-0.785714	0.0279266
cg21221695	8095612	SLC4A4	4	SLC4A4;SLC4A4	NM_001134742;NM_001098484				NM_001134742	SLC4A4	8671	SG0000008049	-0.785714	0.0279266
cg21221695	8095613	SLC4A4	4	SLC4A4;SLC4A4	NM_001134742;NM_001098484				NM_001098484	SLC4A4	8671	SG0000008049	-0.928571	0.00223214
cg21221695	8095614	SLC4A4	4	SLC4A4;SLC4A4	NM_001134742;NM_001098484				NM_001134742	SLC4A4	8671	SG0000008049	-0.857143	0.0107143
cg21346679	8056601	ABCB11	2	ABCB11	NM_003742				NM_003742	ABCB11	8647	SG0000007373	-0.809524	0.0217758
cg21574574	8090743	NPHP3	3	NPHP3	NM_153240				NM_153240	NPHP3	27031	SG0000011397	-0.833333	0.015377
cg21709257	8052239	C2orf63	2	C2orf63;C2orf63	NM_152385;NM_001135598	chr2:55450616-55450931			NM_152385	C2orf63	130162	SG0000016299	-0.761905	0.036756
cg21749275	8096785	SEC24B	4	SEC24B;SEC24B	NM_001042734;NM_006323				NM_001042734	SEC24B	10427	SG0000013880	-0.833333	0.015377
cg21749275	8096804	SEC24B	4	SEC24B;SEC24B	NM_001042734;NM_006323				NM_001042734	SEC24B	10427	SG0000013880	-0.833333	0.015377
cg21902014	8106834	GPR98	5	GPR98;GPR98	NR_003149;NM_032119				NR_003149	GPR98	84059	SG0000016419	-0.880952	0.00724206
cg21902014	8106896	GPR98	5	GPR98;GPR98	NR_003149;NM_032119				NR_003149	GPR98	84059	SG0000016419	-0.809524	0.0217758
cg21928923	8134367	PPP1R9A	7	PPP1R9A;PPP1R9A;PPP1R9A;PPP1R9A;PPP1R9A	NM_017650;NM_001166162;NM_001166163;NM_001166161;NM_001166160				NM_017650	PPP1R9A	55607	SG0000015852	-0.738095	0.0458333
cg22036057	7903406	RNPC3	1	AMY2B;AMY2B;RNPC3	NM_020978;NM_020978;NM_017619				NM_017619	RNPC3	55599	SG0000018594	-0.785714	0.0279266
cg22082549	8082266	ROPN1B	3	ROPN1B	NM_001012337	chr3:125687903-125688331			NM_001012337	ROPN1B	152015	SG0000011454	-0.761905	0.036756
cg22118309	8129784	MAP7	6	MAP7	NM_003980				NM_003980	MAP7	9053	SG0000013552	-0.809524	0.0217758
cg22118309	8129789	MAP7	6	MAP7	NM_003980				NM_003980	MAP7	9053	SG0000013552	-0.809524	0.0217758
cg22118309	8129803	MAP7	6	MAP7	NM_003980				NM_003980	MAP7	9053	SG0000013552	-0.738095	0.0458333
cg22228737	8096432	FAM190A	4	FAM190A	NM_001145065				NM_001145065	FAM190A	401145	SG0000018430	-0.761905	0.036756
cg22544571	7933753	SLC16A9	10	SLC16A9	NM_194298	chr10:61468610-61469999			NM_194298	SLC16A9	220963	SG0000016544	-0.738095	0.0458333
cg22690096	7933960	HERC4	10	HERC4;HERC4	NM_015601;NM_022079				NM_022079	HERC4	26091	SG0000014863	-0.761905	0.036756
cg22792177	7911660	KIAA1751	1	KIAA1751	NM_001080484	chr1:1910268-1913800			NM_001080484	KIAA1751	85452	SG0000014260	-0.857143	0.0107143
cg22792177	7911673	KIAA1751	1	KIAA1751	NM_001080484	chr1:1910268-1913800			NM_001080484	KIAA1751	85452	SG0000014260	-0.928571	0.00223214
cg22905350	8085884	NEK10	3	NEK10	NM_199347				NM_199347	NEK10	152110	SG0000016349	-0.880952	0.00724206
cg22987188	8081398	NFKBIZ	3	NFKBIZ	NM_001005474				NM_001005474	NFKBIZ	64332	SG0000014480	-0.785714	0.0279266
cg23564432	8149034	CSMD1	8	CSMD1	NM_033225				NM_033225	CSMD1	64478	SG0000018311	-0.814386	0.0138443
cg23564432	8149045	CSMD1	8	CSMD1	NM_033225				NM_033225	CSMD1	64478	SG0000018311	-0.738095	0.0458333
cg23564432	8149057	CSMD1	8	CSMD1	NM_033225				NM_033225	CSMD1	64478	SG0000018311	-0.738095	0.0458333
cg23601521	8052100	NRXN1	2	NRXN1;NRXN1;NRXN1	NM_004801;NM_001135659;NM_138735				NM_004801	NRXN1	9378	SG0000017991	-0.833333	0.015377
cg23717593	7917419	COL24A1	1	COL24A1	NM_152890	chr1:86621278-86622871			NM_152890	COL24A1	255631	SG0000017150	-0.833333	0.015377
cg23717593	7917426	COL24A1	1	COL24A1	NM_152890	chr1:86621278-86622871			NM_152890	COL24A1	255631	SG0000017150	-0.833333	0.015377
cg23728588	7930784	PNLIP	10	PNLIP	NM_000936				NM_000936	PNLIP	5406	SG0000017553	-0.738095	0.0458333
cg23936031	8138737	HOXA5	7	HOXA5	NM_019102	chr7:27182613-27185562	7:27182652-27184498	Unclassified	NM_019102	HOXA5	3202	SG0000010600	-0.97619	0.000396825
cg23936031	8138739	HOXA5	7	HOXA5	NM_019102	chr7:27182613-27185562	7:27182652-27184498	Unclassified	NM_019102	HOXA5	3202	SG0000010600	-0.761905	0.036756
cg23936031	8138740	HOXA5	7	HOXA5	NM_019102	chr7:27182613-27185562	7:27182652-27184498	Unclassified	NM_019102	HOXA5	3202	SG0000010600	-0.809524	0.0217758
cg24143495	8153229	PTK2	8	PTK2;PTK2	NM_153831;NM_005607				NM_153831	PTK2	5747	SG0000016939	-0.833333	0.015377
cg24143495	8153242	PTK2	8	PTK2;PTK2	NM_153831;NM_005607				NM_005607	PTK2	5747	SG0000016939	-0.738095	0.0458333
cg24557142	8101521	WDFY3	4	WDFY3;WDFY3	NM_014991;NM_178583				NM_014991	WDFY3	23001	ENSG00000163625, ENSG00000250675, ENSG00000251089	-0.928571	0.00674603
cg24557142	8101526	WDFY3	4	WDFY3;WDFY3	NM_014991;NM_178583				NM_014991	WDFY3	23001	ENSG00000163625, ENSG00000250675, ENSG00000251089	-0.785714	0.0480159
cg24557142	8101547	WDFY3	4	WDFY3;WDFY3	NM_014991;NM_178583				NM_014991	WDFY3	23001	ENSG00000163625, ENSG00000250675, ENSG00000251089	-0.928571	0.00674603
cg24626790	8139686	COBL	7	COBL	NM_015198				NM_015198	COBL	23242	SG0000010607	-0.857143	0.0107143
cg24805739	7966729	MED13L	12	MED13L	NM_015335				NM_015335	MED13L	23389	SG0000012306	-0.833333	0.015377
cg24858280	8135776	PTPRZ1	7	PTPRZ1	NM_002851				NM_002851	PTPRZ1	5803	SG0000010627	-0.809524	0.0217758
cg25091527	7972801	COL4A1	13	COL4A1	NM_001845	chr13:110918324-110918725			NM_001845	COL4A1	1282	SG0000018749	-0.857143	0.0107143
cg25230284	8003819	ASPA	17	ASPA	NM_001128085	chr17:3375006-3375237			NM_001128085	ASPA	443	SG0000010838	-0.785714	0.0279266
cg25335435	7938980	SLC17A6	11	SLC17A6	NM_020346				NM_020346	SLC17A6	57084	SG0000009166	-0.738095	0.0458333
cg25429446	8097000	ANK2	4	ANK2	NM_001127493				NM_001127493	ANK2	287	SG0000014536	-0.738095	0.0458333
cg25565504	8052117	NRXN1	2	NRXN1;NRXN1	NM_004801;NM_001135659				NM_004801	NRXN1	9378	SG0000017991	-0.886243	0.00337334
cg25631874	7950811	SYTL2	11	SYTL2;SYTL2;SYTL2;SYTL2;SYTL2;SYTL2;SYTL2;SYTL2	NM_001162951;NM_001162952;NM_206929;NM_032943;NM_206930;NM_206928;NM_206927;NM_001162953				NM_001162951	SYTL2	54843	SG0000013750	-0.833333	0.015377
cg25631874	7950831	SYTL2	11	SYTL2;SYTL2;SYTL2;SYTL2;SYTL2;SYTL2;SYTL2;SYTL2	NM_001162951;NM_001162952;NM_206929;NM_032943;NM_206930;NM_206928;NM_206927;NM_001162953				NM_001162951	SYTL2	54843	SG0000013750	-0.809524	0.0217758
cg25631874	7950833	SYTL2	11	SYTL2;SYTL2;SYTL2;SYTL2;SYTL2;SYTL2;SYTL2;SYTL2	NM_001162951;NM_001162952;NM_206929;NM_032943;NM_206930;NM_206928;NM_206927;NM_001162953				NM_001162951	SYTL2	54843	SG0000013750	-0.761905	0.036756
cg25673355	8133272	WBSCR17	7	WBSCR17	NM_022479				NM_022479	WBSCR17	64409	SG0000018527	-0.833333	0.015377
cg25708695	8084777	TP63	3	TP63;TP63;TP63	NM_001114979;NM_001114978;NM_003722				NM_001114979	TP63	8626	SG0000007328	-0.785714	0.0279266
cg25708695	8084783	TP63	3	TP63;TP63;TP63	NM_001114979;NM_001114978;NM_003722				NM_001114979	TP63	8626	SG0000007328	-0.761905	0.036756
cg25766748	8034654	CACNA1A	19	CACNA1A;CACNA1A	NM_001127222;NM_001127221	chr19:13616752-13617267			NM_001127222	CACNA1A	773	SG0000014183	-0.833333	0.015377
cg25766748	8034689	CACNA1A	19	CACNA1A;CACNA1A	NM_001127222;NM_001127221	chr19:13616752-13617267			NM_001127221	CACNA1A	773	SG0000014183	-0.761905	0.036756
cg25788103	8096853	EGF	4	EGF	NM_001963				NM_001963	EGF	1950	SG0000013879	-0.809524	0.0217758
cg25788103	8096867	EGF	4	EGF	NM_001963				NM_001963	EGF	1950	SG0000013879	-0.833333	0.015377
cg25866143	8138737	HOXA5	7	HOXA5;HOXA5	NM_019102;NM_019102	chr7:27182613-27185562	7:27182652-27184498	Unclassified	NM_019102	HOXA5	3202	SG0000010600	-0.97619	0.000396825
cg25866143	8138739	HOXA5	7	HOXA5;HOXA5	NM_019102;NM_019102	chr7:27182613-27185562	7:27182652-27184498	Unclassified	NM_019102	HOXA5	3202	SG0000010600	-0.761905	0.036756
cg25866143	8138740	HOXA5	7	HOXA5;HOXA5	NM_019102;NM_019102	chr7:27182613-27185562	7:27182652-27184498	Unclassified	NM_019102	HOXA5	3202	SG0000010600	-0.809524	0.0217758
cg25926652	8058174	ORC2	2	ORC2L	NM_006190				NM_006190	ORC2	4999	SG0000011594	-0.761905	0.036756
cg25926652	8058176	ORC2	2	ORC2L	NM_006190				NM_006190	ORC2	4999	SG0000011594	-0.857143	0.0107143
cg25926652	8058178	ORC2	2	ORC2L	NM_006190				NM_006190	ORC2	4999	SG0000011594	-0.880952	0.00724206
cg26063625	7898074	PRDM2	1	PRDM2;PRDM2;PRDM2	NM_012231;NM_015866;NM_001135610	chr1:14075267-14076458			NM_012231	PRDM2	7799	SG0000011673	-0.761905	0.036756
cg26086939	7971930	PCDH9	13	PCDH9;PCDH9	NM_203487;NM_020403				NM_203487	PCDH9	5101	SG0000018422	-0.761905	0.036756
cg26114595	8006099	EFCAB5	17	EFCAB5;EFCAB5;EFCAB5	NR_026738;NM_198529;NM_001145053				NM_001145053	EFCAB5	374786	SG0000017692	-0.761905	0.036756
cg26224918	8180279	PCDHA5	5	PCDHA7;PCDHA12;PCDHA6;PCDHA13;PCDHA10;PCDHA4;PCDHA11;PCDHA8;PCDHA1;PCDHA2;PCDHA6;PCDHA1;PCDHA9;PCDHA13;PCDHA5;PCDHA3;PCDHA10	NM_018910;NM_018903;NM_018909;NM_031865;NM_018901;NM_018907;NM_018902;NM_018911;NM_031411;NM_018905;NM_031849;NM_018900;NM_031857;NM_018904;NM_018908;NM_018906;NM_031860	chr5:140261884-140262153			NM_018908	PCDHA5	56143	ENSG00000081842, ENSG00000204965, ENSG00000239389, ENSG00000243232, ENSG00000248383, ENSG00000249158, ENSG00000250120, ENSG00000251664	-0.738095	0.0458333
cg26367456	8081441	ALCAM	3	ALCAM	NM_001627				NM_001627	ALCAM	214	SG0000017001	-0.761905	0.036756
cg26602666	8143645	TPK1	7	TPK1;TPK1	NM_022445;NM_001042482				NM_022445	TPK1	27010	SG0000019651	-0.761905	0.036756
cg26602666	8143646	TPK1	7	TPK1;TPK1	NM_022445;NM_001042482				NM_022445	TPK1	27010	SG0000019651	-0.738095	0.0458333
cg26602666	8143653	TPK1	7	TPK1;TPK1	NM_022445;NM_001042482				NM_001042482	TPK1	27010	SG0000019651	-0.761905	0.036756
cg26674645	8112663	FAM169A	5	FAM169A	NM_015566				NM_015566	FAM169A	26049	SG0000019878	-0.738095	0.0458333
cg26831158	8100906	ANKRD17	4	ANKRD17;ANKRD17	NM_198889;NM_032217				NM_198889	ANKRD17	26057	SG0000013246	-0.738095	0.0458333
cg26831158	8100916	ANKRD17	4	ANKRD17;ANKRD17	NM_198889;NM_032217				NM_198889	ANKRD17	26057	SG0000013246	-0.761905	0.036756
cg26845108	8089739	IGSF11	3	IGSF11;IGSF11	NM_001015887;NM_152538				NM_152538	IGSF11	152404	SG0000014484	-0.904762	0.00456349
cg27116469	8121781	PKIB	6	PKIB	NM_181794	chr6:122792758-122793091			NM_181794	PKIB	5570	SG0000013554	-0.833333	0.015377
cg27146741	7965184	PPFIA2	12	PPFIA2	NM_003625				NM_003625	PPFIA2	8499	SG0000013922	-0.761905	0.036756
cg27168493	7902201	IL23R	1	IL23R	NM_144701		1:67636543-67636914	Unclassified_Cell_type_specific	NM_144701	IL23R	149233	SG0000016259	-0.761905	0.036756
cg27190024	8134265	COL1A2	7	COL1A2	NM_000089				NM_000089	COL1A2	1278	SG0000016469	-0.809524	0.0217758
cg27190024	8134268	COL1A2	7	COL1A2	NM_000089				NM_000089	COL1A2	1278	SG0000016469	-0.880952	0.00724206
cg27190024	8134269	COL1A2	7	COL1A2	NM_000089				NM_000089	COL1A2	1278	SG0000016469	-0.809524	0.0217758
cg27190024	8134270	COL1A2	7	COL1A2	NM_000089				NM_000089	COL1A2	1278	SG0000016469	-0.904762	0.00456349
cg27190024	8134271	COL1A2	7	COL1A2	NM_000089				NM_000089	COL1A2	1278	SG0000016469	-0.928571	0.00223214
cg27190024	8134272	COL1A2	7	COL1A2	NM_000089				NM_000089	COL1A2	1278	SG0000016469	-0.857143	0.0107143
cg27190024	8134273	COL1A2	7	COL1A2	NM_000089				NM_000089	COL1A2	1278	SG0000016469	-0.904762	0.00456349
cg27190024	8134274	COL1A2	7	COL1A2	NM_000089				NM_000089	COL1A2	1278	SG0000016469	-0.833333	0.015377
cg27190024	8134275	COL1A2	7	COL1A2	NM_000089				NM_000089	COL1A2	1278	SG0000016469	-0.761905	0.036756
cg27190024	8134276	COL1A2	7	COL1A2	NM_000089				NM_000089	COL1A2	1278	SG0000016469	-0.904762	0.00456349
cg27190024	8134277	COL1A2	7	COL1A2	NM_000089				NM_000089	COL1A2	1278	SG0000016469	-0.809524	0.0217758
cg27190024	8134279	COL1A2	7	COL1A2	NM_000089				NM_000089	COL1A2	1278	SG0000016469	-0.857143	0.0107143
cg27190024	8134282	COL1A2	7	COL1A2	NM_000089				NM_000089	COL1A2	1278	SG0000016469	-0.738095	0.0458333
cg27190024	8134283	COL1A2	7	COL1A2	NM_000089				NM_000089	COL1A2	1278	SG0000016469	-0.761905	0.036756
cg27190024	8134284	COL1A2	7	COL1A2	NM_000089				NM_000089	COL1A2	1278	SG0000016469	-0.880952	0.00724206
cg27190024	8134288	COL1A2	7	COL1A2	NM_000089				NM_000089	COL1A2	1278	SG0000016469	-0.738095	0.0458333
cg27190024	8134289	COL1A2	7	COL1A2	NM_000089				NM_000089	COL1A2	1278	SG0000016469	-0.880952	0.00724206
cg27190024	8134294	COL1A2	7	COL1A2	NM_000089				NM_000089	COL1A2	1278	SG0000016469	-0.761905	0.036756
cg27190024	8134297	COL1A2	7	COL1A2	NM_000089				NM_000089	COL1A2	1278	SG0000016469	-0.97619	0.000396825
cg27190024	8134299	COL1A2	7	COL1A2	NM_000089				NM_000089	COL1A2	1278	SG0000016469	-0.785714	0.0279266
cg27263998	7945694	IGF2	11	IGF2;INS-IGF2;INS-IGF2	NM_001007139;NR_003512;NM_001042376				NM_001007139	IGF2	3481	SG0000016724	-0.738095	0.0458333
cg27263998	7945705	IGF2	11	IGF2;INS-IGF2;INS-IGF2	NM_001007139;NR_003512;NM_001042376				NM_001042376	IGF2	3481	SG0000016724	-0.738095	0.0458333
cg27337857	8131660	HDAC9	7	HDAC9;HDAC9;HDAC9;HDAC9;HDAC9	NM_178425;NM_178423;NM_058177;NM_058176;NM_014707				NM_178425	HDAC9	9734	SG0000004805	-0.738095	0.0458333
cg27443052	8166383	MBTPS2	X	YY2;MBTPS2	NM_206923;NM_015884	chrX:21874261-21874825			NM_015884	MBTPS2	51360	SG0000001217	-0.809524	0.0217758
cg27548245	7953027	ADIPOR2	12	ADIPOR2	NM_024551	chr12:1799874-1800739			NM_024551	ADIPOR2	79602	SG0000000683	-0.738095	0.0458333

## Sheet: E2_Neg rho_loss_
Supp Table 12b. Loci with strong NEGATIVE association (by rho) in changes in DNA methylation (in LOSS of methylation) with changes in gene expression in stage I (Endo I) in E2 vs vehicle.
HM450K	Affy_ID	Symbol	CHR	UCSC_RefGene_Name	UCSC_RefGene_Accession	UCSC_CpG_Islands_Name	Regulatory_Feature_Name	Regulatory_Feature_Group	Affy_Refseq	Affy_Symbol.1	Affy_Entrez	Affy_Ensembl	Rho	P val
cg00039176	8108763	PCDHGA2	5	PCDHGA4;PCDHGA6;PCDHGA1;PCDHGA5;PCDHGB1;PCDHGA6;PCDHGA3;PCDHGA2;PCDHGB2;PCDHGB3	NM_018917;NM_032086;NM_018912;NM_018918;NM_018922;NM_018919;NM_018916;NM_018915;NM_018923;NM_018924	chr5:140753654-140753952			NM_018915	PCDHGA2	56113	ENSG00000081853, ENSG00000240184, ENSG00000240764, ENSG00000242419	-0.809524	0.0217758
cg00762003	8068965	AGPAT3	21	AGPAT3;AGPAT3	NM_001037553;NM_020132	chr21:45393392-45393622			NM_001037553	AGPAT3	56894	SG0000016021	-0.785714	0.0279266
cg01262337	8088107	TKT	3	TKT;TKT;TKT	NM_001135055;NM_001064;NM_001135056	chr3:53289533-53290213	3:53289962-53290366	Promoter_Associated	NM_001064	TKT	7086	SG0000016393	-0.738095	0.0458333
cg01262337	8088108	TKT	3	TKT;TKT;TKT	NM_001135055;NM_001064;NM_001135056	chr3:53289533-53290213	3:53289962-53290366	Promoter_Associated	NM_001064	TKT	7086	SG0000016393	-0.857143	0.0107143
cg01362541	8067193	BMP7	20	BMP7	NM_001719	chr20:55839287-55839766			NM_001719	BMP7	655	SG0000010114	-0.738095	0.0458333
cg01500097	8121431	FIG4	6	AKD1;FIG4;AKD1	NM_001145128;NM_014845;NM_145025	chr6:110011589-110011804			NM_014845	FIG4	9896	SG0000011236	-0.809524	0.0217758
cg01500097	8121440	FIG4	6	AKD1;FIG4;AKD1	NM_001145128;NM_014845;NM_145025	chr6:110011589-110011804			NM_014845	FIG4	9896	SG0000011236	-0.880952	0.00724206
cg01500097	8128803	AKD1	6	AKD1;FIG4;AKD1	NM_001145128;NM_014845;NM_145025	chr6:110011589-110011804			NM_145025	AKD1	221264	SG0000015508	-0.833333	0.015377
cg01500097	8128814	AKD1	6	AKD1;FIG4;AKD1	NM_001145128;NM_014845;NM_145025	chr6:110011589-110011804			NM_145025	AKD1	221264	SG0000015508	-0.952381	0.00114087
cg02177982	8051697	CDKL4	2	CDKL4	NM_001009565		2:39454824-39456282	Unclassified	NM_001009565	CDKL4	344387	SG0000020511	-0.904762	0.00456349
cg02553302	8125253	TNXB	6	TNXB	NM_019105				NM_019105	TNXB	7148	ENSG00000168477, ENSG00000229353, ENSG00000233323	-0.880952	0.00724206
cg02553302	8125262	TNXB	6	TNXB	NM_019105				NM_019105	TNXB	7148	ENSG00000168477, ENSG00000229353, ENSG00000233323	-0.738095	0.0458333
cg02553302	8125263	TNXB	6	TNXB	NM_019105				NM_019105	TNXB	7148	ENSG00000168477, ENSG00000229353, ENSG00000233323	-0.809524	0.0217758
cg02553302	8125277	TNXB	6	TNXB	NM_019105				NM_019105	TNXB	7148	ENSG00000168477, ENSG00000229353, ENSG00000233323	-0.738095	0.0458333
cg02877240	8135516	IFRD1	7	IFRD1;IFRD1	NM_001550;NM_001007245	chr7:112090122-112091412			NM_001550	IFRD1	3475	SG0000000665	-0.761905	0.036756
cg02877240	8135528	IFRD1	7	IFRD1;IFRD1	NM_001550;NM_001007245	chr7:112090122-112091412			NM_001007245	IFRD1	3475	SG0000000665	-0.761905	0.036756
cg02877240	8135530	IFRD1	7	IFRD1;IFRD1	NM_001550;NM_001007245	chr7:112090122-112091412			NM_001007245	IFRD1	3475	SG0000000665	-0.761905	0.036756
cg04261072	7972193	RBM26	13	RBM26	NM_022118	chr13:79980004-79980723	13:79977431-79978000	Promoter_Associated	NM_022118	RBM26	64062	SG0000013974	-0.761905	0.036756
cg04417236	7971312	ENOX1	13	ENOX1;ENOX1	NM_017993;NM_001127615				NM_001127615	ENOX1	55068	SG0000012065	-0.833333	0.015377
cg04562330	8110416	SUDS3	12	SUDS3	NM_022491	chr12:118814014-118814839			NM_022491	SUDS3	64426	SG0000011170	-0.833333	0.015377
cg04616793	7993116	METTL22	16	C16orf68	NM_024109		16:8738605-8739102	Promoter_Associated	NM_024109	METTL22	79091	SG0000006736	-0.761905	0.036756
cg06330323	7992486	TSC2	16	TSC2;TSC2;TSC2	NM_001077183;NM_000548;NM_001114382	chr16:2134259-2134632			NM_001114382	TSC2	7249	SG0000010319	-0.833333	0.015377
cg06330323	7992513	TSC2	16	TSC2;TSC2;TSC2	NM_001077183;NM_000548;NM_001114382	chr16:2134259-2134632			NM_001114382	TSC2	7249	SG0000010319	-0.952381	0.00114087
cg06626750	8016903	SRSF1	17	SFRS1;SFRS1	NM_001078166;NM_006924	chr17:56083750-56085373			NM_006924	SRSF1	6426	SG0000013645	-0.785714	0.0279266
cg07024905	7970488	XPO4	13	XPO4	NM_022459				NM_022459	XPO4	64328	SG0000013295	-0.880952	0.00724206
cg07024905	7970496	XPO4	13	XPO4	NM_022459				NM_022459	XPO4	64328	SG0000013295	-0.785714	0.0279266
cg07051728	8146865	SULF1	8	SULF1;SULF1	NM_001128204;NM_015170				NM_015170	SULF1	23213	SG0000013757	-0.785714	0.0279266
cg07393618	7997448	CMIP	16	CMIP;CMIP	NM_030629;NM_198390	chr16:81711864-81712214			NM_198390	CMIP	80790	SG0000015381	-0.761905	0.036756
cg09181792	8135664	CFTR	7	CFTR	NM_000492				NM_000492	CFTR	1080	SG0000000162	-0.934148	0.000679106
cg09181792	8135675	CFTR	7	CFTR	NM_000492				NM_000492	CFTR	1080	SG0000000162	-0.738095	0.0458333
cg09317554	8097779	MAB21L2	4	LRBA;MAB21L2	NM_006726;NM_006439	chr4:151504011-151505085			NM_006439	MAB21L2	10586	SG0000018154	-0.880952	0.00724206
cg11068217	8117842	TRIM40	6	TRIM40	NM_138700				NM_138700	TRIM40	135644	ENSG00000172524, ENSG00000204614, ENSG00000224496, ENSG00000228001, ENSG00000237046	-0.738095	0.0458333
cg11068217	8117846	TRIM40	6	TRIM40	NM_138700				NM_138700	TRIM40	135644	ENSG00000172524, ENSG00000204614, ENSG00000224496, ENSG00000228001, ENSG00000237046	-0.738095	0.0458333
cg11068217	8117847	TRIM40	6	TRIM40	NM_138700				NM_138700	TRIM40	135644	ENSG00000172524, ENSG00000204614, ENSG00000224496, ENSG00000228001, ENSG00000237046	-0.785714	0.0279266
cg11068217	8177753	TRIM40	6	TRIM40	NM_138700				NM_138700	TRIM40	135644	ENSG00000172524, ENSG00000204614, ENSG00000224496, ENSG00000228001, ENSG00000237046	-0.738095	0.0458333
cg11068217	8177757	TRIM40	6	TRIM40	NM_138700				NM_138700	TRIM40	135644	ENSG00000172524, ENSG00000204614, ENSG00000224496, ENSG00000228001, ENSG00000237046	-0.738095	0.0458333
cg11068217	8177758	TRIM40	6	TRIM40	NM_138700				NM_138700	TRIM40	135644	ENSG00000172524, ENSG00000204614, ENSG00000224496, ENSG00000228001, ENSG00000237046	-0.785714	0.0279266
cg11068217	8179063	TRIM40	6	TRIM40	NM_138700				NM_138700	TRIM40	135644	ENSG00000172524, ENSG00000204614, ENSG00000224496, ENSG00000228001, ENSG00000237046	-0.738095	0.0458333
cg11068217	8179067	TRIM40	6	TRIM40	NM_138700				NM_138700	TRIM40	135644	ENSG00000172524, ENSG00000204614, ENSG00000224496, ENSG00000228001, ENSG00000237046	-0.738095	0.0458333
cg11068217	8179068	TRIM40	6	TRIM40	NM_138700				NM_138700	TRIM40	135644	ENSG00000172524, ENSG00000204614, ENSG00000224496, ENSG00000228001, ENSG00000237046	-0.785714	0.0279266
cg12490816	8105649	C5orf44	5	C5orf44;TRIM23;C5orf44;C5orf44;TRIM23;C5orf44;TRIM23	NM_001093755;NM_001656;NM_024941;NR_003545;NM_033227;NM_001093756;NM_033228	chr5:64919914-64920288	5:64919702-64921321	Promoter_Associated	NM_001093756	C5orf44	80006	SG0000011359	-0.761905	0.036756
cg12490816	8112389	TRIM23	5	C5orf44;TRIM23;C5orf44;C5orf44;TRIM23;C5orf44;TRIM23	NM_001093755;NM_001656;NM_024941;NR_003545;NM_033227;NM_001093756;NM_033228	chr5:64919914-64920288	5:64919702-64921321	Promoter_Associated	NM_033228	TRIM23	373	SG0000011359	-0.761905	0.036756
cg12490816	8112397	TRIM23	5	C5orf44;TRIM23;C5orf44;C5orf44;TRIM23;C5orf44;TRIM23	NM_001093755;NM_001656;NM_024941;NR_003545;NM_033227;NM_001093756;NM_033228	chr5:64919914-64920288	5:64919702-64921321	Promoter_Associated	NM_033228	TRIM23	373	SG0000011359	-0.833333	0.015377
cg12689752	7921048	IQGAP3	1	IQGAP3	NM_178229				NM_178229	IQGAP3	128239	SG0000018385	-0.809524	0.0217758
cg13104257	7897146	PRDM16	1	PRDM16;PRDM16	NM_022114;NM_199454	chr1:3056541-3056772			NM_022114	PRDM16	63976	SG0000014261	-0.761905	0.036756
cg14649914	8152378	CSMD3	8	CSMD3;CSMD3	NM_198123;NM_052900				NM_052900	CSMD3	114788	SG0000016479	-0.904762	0.00456349
cg14649914	8152445	CSMD3	8	CSMD3;CSMD3	NM_198123;NM_052900				NM_052900	CSMD3	114788	SG0000016479	-0.738095	0.0458333
cg14780446	8037971	PLA2G4C	19	PLA2G4C;PLA2G4C;PLA2G4C	NM_003706;NM_001159322;NM_001159323	chr19:48565069-48565324			NM_001159323	PLA2G4C	8605	SG0000010549	-0.833333	0.015377
cg15902390	7987386	MEIS2	15	MEIS2;MEIS2;MEIS2;MEIS2;MEIS2;MEIS2;MEIS2	NM_172316;NM_170674;NM_170675;NM_172315;NM_002399;NM_170677;NM_170676	chr15:37387386-37387614			NM_172316	MEIS2	4212	SG0000013413	-0.738095	0.0458333
cg16223976	7970940	STARD13	13	STARD13;STARD13;STARD13	NM_052851;NM_178007;NM_178006				NM_178006	STARD13	90627	SG0000013312	-0.857143	0.0107143
cg16427109	8124203	DCDC2	6	DCDC2	NM_016356	chr6:24360029-24360411	6:24357571-24358797	Unclassified_Cell_type_specific	NM_016356	DCDC2	51473	SG0000014603	-0.785714	0.0279266
cg18325866	7930689	FAM160B1	10	FAM160B1;FAM160B1	NM_001135051;NM_020940	chr10:116581522-116582434	10:116585405-116585454	Unclassified_Cell_type_specific	NM_001135051	FAM160B1	57700	SG0000015155	-0.809524	0.0217758
cg19015708	8052729	PPP3R1	2	PPP3R1	NM_000945				NM_000945	PPP3R1	5534	SG0000022182	-0.833333	0.015377
cg19135406	8098133	RAPGEF2	4	RAPGEF2	NM_014247				NM_014247	RAPGEF2	9693	SG0000010975	-0.785714	0.0279266
cg19135406	8098135	RAPGEF2	4	RAPGEF2	NM_014247				NM_014247	RAPGEF2	9693	SG0000010975	-0.857143	0.0107143
cg20950167	8006685	LHX1	17	LHX1	NM_005568	chr17:35291899-35300875			NM_005568	LHX1	3975	SG0000013213	-0.809524	0.0217758
cg22378919	7919036	TBX15	1	TBX15	NM_152380	chr1:119522385-119522638			NM_152380	TBX15	6913	SG0000009260	-0.809524	0.0217758
cg22749642	7937525	TSPAN4	11	TSPAN4;TSPAN4;TSPAN4;TSPAN4;TSPAN4;TSPAN4;TSPAN4	NM_001025239;NM_001025237;NM_001025234;NM_001025235;NM_001025236;NM_001025238;NM_003271	chr11:858575-858932			NM_001025239	TSPAN4	7106	SG0000021406	-0.738095	0.0458333
cg23234999	7981913	MKRN3	15	MKRN3	NM_005664				NM_005664	MKRN3	7681	SG0000017945	-0.809524	0.0217758
cg24135211	7974937	SYNE2	14	SYNE2;SYNE2	NM_182914;NM_015180				NM_182914	SYNE2	23224	SG0000005465	-0.761905	0.036756
cg26872780	8045623	EPC2	2	EPC2	NM_015630				NM_015630	EPC2	26122	SG0000013599	-0.809524	0.0217758
cg26928766	8002107	CENPT	16	CENPT	NM_025082	chr16:67867658-67867898			NM_025082	CENPT	80152	SG0000010290	-0.857143	0.0107143
cg27317046	7980161	LTBP2	14	LTBP2	NM_000428				NM_000428	LTBP2	4053	SG0000011968	-0.738095	0.0458333
ch.1.705736F	7913312	HP1BP3	1	HP1BP3	NM_016287				NM_016287	HP1BP3	50809	SG0000012748	-0.833333	0.015377

## Sheet: E2_pos rho_gain 
Supp Table 12c. Loci with strong POSITIVE association (by rho) in changes in DNA methylation (in GAIN of methylation) with changes in gene expression in stage I (Endo I) in E2 vs vehicle.
HM450K	Affy_ID	Symbol	CHR	UCSC_RefGene_Name	UCSC_RefGene_Accession	UCSC_CpG_Islands_Name	Regulatory_Feature_Name	Regulatory_Feature_Group	Affy_Refseq	Affy_Symbol.1	Affy_Entrez	Affy_Ensembl	Rho	P val
cg00205905	8166711	PRRG1	X	PRRG1;PRRG1	NM_001142395;NM_000950	chrX:37208578-37209325			NM_001142395	PRRG1	5638	SG0000013096	0.738095	0.0458333
cg00332689	8148999	CSMD1	8	CSMD1	NM_033225				NM_033225	CSMD1	64478	SG0000018311	0.809524	0.0217758
cg00332689	8149011	CSMD1	8	CSMD1	NM_033225				NM_033225	CSMD1	64478	SG0000018311	0.778457	0.0228673
cg00332689	8149015	CSMD1	8	CSMD1	NM_033225				NM_033225	CSMD1	64478	SG0000018311	0.809524	0.0217758
cg01003793	7902797	HS2ST1	1	HS2ST1;HS2ST1	NM_001134492;NM_012262	chr1:87380162-87381214			NM_012262	HS2ST1	9653	SG0000015393	0.785714	0.0279266
cg01224715	8108779	PCDHGA7	5	PCDHGA4;PCDHGA11;PCDHGA11;PCDHGA9;PCDHGA1;PCDHGB1;PCDHGB6;PCDHGA12;PCDHGB3;PCDHGB7;PCDHGA6;PCDHGA8;PCDHGA10;PCDHGA12;PCDHGA5;PCDHGB4;PCDHGA3;PCDHGA2;PCDHGA7;PCDHGB2;PCDHGB5	NM_018917;NM_032092;NM_018914;NM_018921;NM_018912;NM_018922;NM_018926;NM_032094;NM_018924;NM_018927;NM_018919;NM_032088;NM_018913;NM_003735;NM_018918;NM_003736;NM_018916;NM_018915;NM_018920;NM_018923;NM_018925	chr5:140810494-140812617	5:140811458-140811615	NonGene_Associated_Cell_type_specific	NM_018920	PCDHGA7	56108	ENSG00000081853, ENSG00000240184, ENSG00000240764, ENSG00000242419, ENSG00000253537	0.857143	0.0107143
cg01224715	8108797	PCDHGA11	5	PCDHGA4;PCDHGA11;PCDHGA11;PCDHGA9;PCDHGA1;PCDHGB1;PCDHGB6;PCDHGA12;PCDHGB3;PCDHGB7;PCDHGA6;PCDHGA8;PCDHGA10;PCDHGA12;PCDHGA5;PCDHGB4;PCDHGA3;PCDHGA2;PCDHGA7;PCDHGB2;PCDHGB5	NM_018917;NM_032092;NM_018914;NM_018921;NM_018912;NM_018922;NM_018926;NM_032094;NM_018924;NM_018927;NM_018919;NM_032088;NM_018913;NM_003735;NM_018918;NM_003736;NM_018916;NM_018915;NM_018920;NM_018923;NM_018925	chr5:140810494-140812617	5:140811458-140811615	NonGene_Associated_Cell_type_specific	NM_018914	PCDHGA11	56105	ENSG00000081853, ENSG00000240184, ENSG00000240764, ENSG00000242419, ENSG00000253873	0.738095	0.0458333
cg01368157	8014330	RDM1	17	RDM1;RDM1;RDM1;RDM1;RDM1;RDM1;RDM1;RDM1;RDM1;RDM1;RDM1;RDM1;RDM1	NR_027999;NR_027997;NR_027998;NM_145654;NM_001163120;NM_001163121;NM_001163122;NM_001163124;NR_028000;NM_001163125;NM_001034836;NM_001163130;NR_027996	chr17:34257646-34257848			NR_027996	RDM1	201299	SG0000018745	0.857143	0.0107143
cg01369276	8018044	ABCA5	17	ABCA5;ABCA5	NM_172232;NM_018672				NM_018672	ABCA5	23461	SG0000015426	0.738095	0.0458333
cg01369276	8018060	ABCA5	17	ABCA5;ABCA5	NM_172232;NM_018672				NM_018672	ABCA5	23461	SG0000015426	0.928571	0.00223214
cg01369276	8018068	ABCA5	17	ABCA5;ABCA5	NM_172232;NM_018672				NM_018672	ABCA5	23461	SG0000015426	0.857143	0.0107143
cg01560119	7969115	SETDB2	13	SETDB2;SETDB2;SETDB2	NM_031915;NM_001160308;NM_001160308				NM_001160308	SETDB2	83852	SG0000013616	0.761905	0.036756
cg01582648	7980021	NUMB	14	NUMB;NUMB;NUMB;NUMB	NM_001005743;NM_001005745;NM_001005744;NM_003744	chr14:73924588-73924980			NM_003744	NUMB	8650	SG0000013396	0.738095	0.0458333
cg01726287	7976374	KIAA1409	14	COX8C;KIAA1409	NM_182971;NM_020818	chr14:93813483-93814111			NM_020818	KIAA1409	57578	SG0000013395	0.928571	0.00223214
cg01757255	8120647	RIMS1	6	RIMS1;RIMS1;RIMS1;RIMS1;RIMS1	NM_001168410;NM_001168409;NM_001168407;NM_014989;NM_001168408				NM_001168408	RIMS1	22999	SG0000007984	0.738095	0.0458333
cg01757255	8120653	RIMS1	6	RIMS1;RIMS1;RIMS1;RIMS1;RIMS1	NM_001168410;NM_001168409;NM_001168407;NM_014989;NM_001168408				NM_001168410	RIMS1	22999	SG0000007984	0.761905	0.036756
cg01959896	8128637	PDSS2	6	PDSS2	NM_020381				NM_020381	PDSS2	57107	SG0000016449	0.833333	0.015377
cg01985595	8122226	PDE7B	6	PDE7B	NM_018945				NM_018945	PDE7B	27115	SG0000017140	0.942857	0.0166667
cg01985595	8122239	PDE7B	6	PDE7B	NM_018945				NM_018945	PDE7B	27115	SG0000017140	0.942857	0.0166667
cg02262162	8080032	DOCK3	3	DOCK3	NM_004947				NM_004947	DOCK3	1795	SG0000008853	0.785714	0.0279266
cg02756170	8107175	PPIP5K2	5	HISPPD1	NM_015216				NM_015216	PPIP5K2	23262	SG0000014572	0.785714	0.0279266
cg02998206	8174609	IL13RA2	X	IL13RA2	NM_000640				NM_000640	IL13RA2	3598	SG0000012349	0.833333	0.015377
cg03003217	8130333	SYNE1	6	SYNE1;SYNE1;SYNE1	NM_182961;NM_015293;NM_033071	chr6:152623279-152623480			NM_033071	SYNE1	23345	SG0000013101	0.738095	0.0458333
cg03003217	8130334	SYNE1	6	SYNE1;SYNE1;SYNE1	NM_182961;NM_015293;NM_033071	chr6:152623279-152623480			NM_182961	SYNE1	23345	SG0000013101	0.833333	0.015377
cg03197830	7984727	NEO1	15	NEO1	NM_002499				NM_002499	NEO1	4756	SG0000006714	0.761905	0.036756
cg03287579	7932464	NEBL	10	NEBL;NEBL	NM_213569;NM_006393				NM_213569	NEBL	10529	SG0000007811	0.761905	0.036756
cg03451959	8089022	PROS1	3	PROS1	NM_000313				NM_000313	PROS1	5627	SG0000018450	0.761905	0.036756
cg03649130	8123284	MAP3K4	6	MAP3K4;MAP3K4	NM_006724;NM_005922				NM_006724	MAP3K4	4216	SG0000008551	0.785714	0.0279266
cg03705894	8167607	CLCN5	X	CLCN5;CLCN5	NM_001127898;NM_001127899	chrX:49687027-49687993	X:49686836-49687917	Promoter_Associated	NM_001127899	CLCN5	1184	SG0000017136	0.857143	0.0107143
cg03739382	8056473	SCN1A	2	SCN1A;SCN1A;SCN1A	NM_001165964;NM_001165963;NM_006920				NM_001165964	SCN1A	6323	SG0000014428	0.761905	0.036756
cg04297995	8038865	SIGLEC6	19	SIGLEC6;SIGLEC6;SIGLEC6	NM_001245;NM_198846;NM_198845				NM_198845	SIGLEC6	946	SG0000010549	0.952381	0.00114087
cg04316673	7901419	BTF3L4	1	BTF3L4;BTF3L4;BTF3L4	NM_152265;NR_024350;NM_001136497				NM_152265	BTF3L4	91408	ENSG00000134717, ENSG00000250936	0.880952	0.00724206
cg04491365	8097582	USP38	4	USP38	NM_032557				NM_032557	USP38	84640	SG0000017018	0.809524	0.0217758
cg04570669	8095460	ODAM	4	ODAM	NM_017855				NM_017855	ODAM	54959	SG0000010920	0.761905	0.036756
cg04680738	8031242	LILRB4	19	LILRB4;LILRB4	NM_006847;NM_001081438				NM_006847	LILRB4	11006	SG0000018681	0.761905	0.036756
cg04777988	8102209	DKK2	4	DKK2	NM_014421	chr4:107956555-107957453			NM_014421	DKK2	27123	SG0000015501	0.809524	0.0217758
cg04986504	7938482	DKK3	11	DKK3;DKK3;DKK3	NM_001018057;NM_015881;NM_013253	chr11:12029737-12030841			NM_001018057	DKK3	27122	SG0000005016	0.785714	0.0279266
cg04986504	7946663	DKK3	11	DKK3;DKK3;DKK3	NM_001018057;NM_015881;NM_013253	chr11:12029737-12030841			NM_013253	DKK3	27122	SG0000005016	0.785714	0.0279266
cg05005217	8145437	CDCA2	8	CDCA2	NM_152562	chr8:25315286-25317028			NM_152562	CDCA2	157313	SG0000018466	0.880952	0.00724206
cg05064223	8144147	PTPRN2	7	PTPRN2;PTPRN2;PTPRN2	NM_002847;NM_130842;NM_130843	chr7:157612036-157612316	7:157611102-157611423	Unclassified_Cell_type_specific	NM_002847	PTPRN2	5799	SG0000015509	0.738095	0.0458333
cg05174766	7950769	DLG2	11	DLG2	NM_001142699				NM_001142699	DLG2	1740	SG0000015067	0.738095	0.0458333
cg05241721	8124595	SCAND3	6	SCAND3	NM_052923				NM_052923	SCAND3	114821	SG0000023204	0.761905	0.036756
cg05373692	8173652	ZDHHC15	X	ZDHHC15;ZDHHC15;ZDHHC15	NM_144969;NM_001146257;NM_001146256	chrX:74742765-74743117	X:74742639-74743553	Unclassified_Cell_type_specific	NM_144969	ZDHHC15	158866	SG0000010238	0.761905	0.036756
cg05572930	8121827	RNF217	6	RNF217	NM_152553				NM_152553	RNF217	154214	SG0000014637	0.761905	0.036756
cg05950923	7929230	BTAF1	10	BTAF1	NM_003972				NM_003972	BTAF1	9044	SG0000009556	0.761905	0.036756
cg06013872	8095587	SLC4A4	4	SLC4A4;SLC4A4;SLC4A4	NM_001134742;NM_003759;NM_001098484				NM_001134742	SLC4A4	8671	SG0000008049	0.738095	0.0458333
cg06042574	8171951	DMD	X	DMD;DMD	NM_000109;NM_004006				NM_004006	DMD	1756	SG0000019894	0.761905	0.036756
cg06394460	7970721	LNX2	13	LNX2	NM_153371		13:28130278-28130546	Gene_Associated_Cell_type_specific	NM_153371	LNX2	222484	SG0000013951	0.833333	0.015377
cg06887283	7925259	LYST	1	LYST	NM_000081				NM_000081	LYST	1130	SG0000014366	0.761905	0.036756
cg06887283	7925262	LYST	1	LYST	NM_000081				NM_000081	LYST	1130	SG0000014366	0.785714	0.0279266
cg06887283	7925274	LYST	1	LYST	NM_000081				NM_000081	LYST	1130	SG0000014366	0.809524	0.0217758
cg06887283	7925276	LYST	1	LYST	NM_000081				NM_000081	LYST	1130	SG0000014366	0.809524	0.0217758
cg06887283	7925279	LYST	1	LYST	NM_000081				NM_000081	LYST	1130	SG0000014366	0.785714	0.0279266
cg06887283	7925291	LYST	1	LYST	NM_000081				NM_000081	LYST	1130	SG0000014366	0.761905	0.036756
cg06887283	7925293	LYST	1	LYST	NM_000081				NM_000081	LYST	1130	SG0000014366	0.880952	0.00724206
cg06887283	7925294	LYST	1	LYST	NM_000081				NM_000081	LYST	1130	SG0000014366	0.761905	0.036756
cg06887283	7925296	LYST	1	LYST	NM_000081				NM_000081	LYST	1130	SG0000014366	0.833333	0.015377
cg06887283	7925297	LYST	1	LYST	NM_000081				NM_000081	LYST	1130	SG0000014366	0.857143	0.0107143
cg06887283	7925299	LYST	1	LYST	NM_000081				NM_000081	LYST	1130	SG0000014366	0.857143	0.0107143
cg06887283	7925308	LYST	1	LYST	NM_000081				NM_000081	LYST	1130	SG0000014366	0.785714	0.0279266
cg06887283	7925312	LYST	1	LYST	NM_000081				NM_000081	LYST	1130	SG0000014366	0.761905	0.036756
cg06976994	8084816	OSTN	3	OSTN	NM_198184				NM_198184	OSTN	344901	SG0000018872	0.833333	0.015377
cg07195469	8176090	DNASE1L1	X	DNASE1L1;DNASE1L1;DNASE1L1;DNASE1L1	NM_006730;NM_001009934;NM_001009932;NM_001009933	chrX:153639734-153640675	X:153637567-153637860	Unclassified_Cell_type_specific	NM_006730	DNASE1L1	1774	SG0000001356	0.904762	0.00456349
cg07287345	7962333	SLC2A13	12	SLC2A13	NM_052885		12:40414882-40415080	Unclassified_Cell_type_specific	NM_052885	SLC2A13	114134	SG0000015122	0.809524	0.0217758
cg07368265	7909802	LYPLAL1	1	LYPLAL1	NM_138794				NM_138794	LYPLAL1	127018	SG0000014335	0.785714	0.0279266
cg07530330	8148999	CSMD1	8	CSMD1	NM_033225	chr8:2879686-2879948			NM_033225	CSMD1	64478	SG0000018311	0.738095	0.0458333
cg07530330	8149032	CSMD1	8	CSMD1	NM_033225	chr8:2879686-2879948			NM_033225	CSMD1	64478	SG0000018311	0.785714	0.0279266
cg07657658	8137022	CNTNAP2	7	CNTNAP2	NM_014141				NM_014141	CNTNAP2	26047	SG0000017446	0.809524	0.0217758
cg07699307	8128474	ASCC3	6	ASCC3	NM_006828				NM_006828	ASCC3	10973	SG0000011224	0.738095	0.0458333
cg07699307	8128476	ASCC3	6	ASCC3	NM_006828				NM_006828	ASCC3	10973	SG0000011224	0.738095	0.0458333
cg07699307	8128478	ASCC3	6	ASCC3	NM_006828				NM_006828	ASCC3	10973	SG0000011224	0.761905	0.036756
cg07699307	8128479	ASCC3	6	ASCC3	NM_006828				NM_006828	ASCC3	10973	SG0000011224	0.761905	0.036756
cg07699307	8128486	ASCC3	6	ASCC3	NM_006828				NM_006828	ASCC3	10973	SG0000011224	0.761905	0.036756
cg07699307	8128492	ASCC3	6	ASCC3	NM_006828				NM_006828	ASCC3	10973	SG0000011224	0.761905	0.036756
cg07699307	8128497	ASCC3	6	ASCC3	NM_006828				NM_006828	ASCC3	10973	SG0000011224	0.738095	0.0458333
cg07699307	8128511	ASCC3	6	ASCC3	NM_006828				NM_006828	ASCC3	10973	SG0000011224	0.761905	0.036756
cg07699307	8128515	ASCC3	6	ASCC3	NM_006828				NM_006828	ASCC3	10973	SG0000011224	0.785714	0.0279266
cg07699307	8128521	ASCC3	6	ASCC3	NM_006828				NM_006828	ASCC3	10973	SG0000011224	0.738095	0.0458333
cg08059402	8092881	ATP13A3	3	ATP13A3;ATP13A3	NM_024524;NM_024524				NM_024524	ATP13A3	79572	SG0000013365	0.809524	0.0217758
cg08441455	8106310	POLK	5	POLK	NM_016218	chr5:74806581-74807974			NM_016218	POLK	51426	SG0000012200	0.857143	0.0107143
cg08450941	8114031	KIF3A	5	KIF3A	NM_007054	chr5:132072695-132073429	5:132072164-132073968	Promoter_Associated	NM_007054	KIF3A	11127	SG0000013143	0.761905	0.036756
cg08815506	8103797	GPM6A	4	GPM6A;GPM6A	NM_005277;NM_201592				NM_201592	GPM6A	2823	SG0000015062	0.785714	0.0279266
cg09199014	8099206	JAKMIP1	4	JAKMIP1	NM_001099433				NM_001099433	JAKMIP1	152789	SG0000015296	0.785714	0.0279266
cg09199014	8099208	JAKMIP1	4	JAKMIP1	NM_001099433				NM_001099433	JAKMIP1	152789	SG0000015296	0.809524	0.0217758
cg09434085	8144147	PTPRN2	7	PTPRN2;PTPRN2;PTPRN2	NM_002847;NM_130842;NM_130843	chr7:157448240-157448566			NM_002847	PTPRN2	5799	SG0000015509	0.738095	0.0458333
cg09727641	8177660	SERF1A	5	SERF1B;SERF1A;SERF1A	NM_022978;NM_021967;NM_022968	chr5:69321024-69321534			NM_022968	SERF1A	8293	ENSG00000172058, ENSG00000205572	0.738095	0.0458333
cg09841150	8117846	TRIM40	6	TRIM40	NM_138700				NM_138700	TRIM40	135644	ENSG00000172524, ENSG00000204614, ENSG00000224496, ENSG00000228001, ENSG00000237046	0.833333	0.015377
cg09841150	8177757	TRIM40	6	TRIM40	NM_138700				NM_138700	TRIM40	135644	ENSG00000172524, ENSG00000204614, ENSG00000224496, ENSG00000228001, ENSG00000237046	0.833333	0.015377
cg09841150	8179067	TRIM40	6	TRIM40	NM_138700				NM_138700	TRIM40	135644	ENSG00000172524, ENSG00000204614, ENSG00000224496, ENSG00000228001, ENSG00000237046	0.833333	0.015377
cg10236745	7954514	STK38L	12	STK38L	NM_015000	chr12:27396982-27397646			NM_015000	STK38L	23012	SG0000021145	0.885714	0.0333333
cg10515232	8060035	HDAC4	2	HDAC4	NM_006037	chr2:240061326-240061602			NM_006037	HDAC4	9759	SG0000006802	0.738095	0.0458333
cg10587183	7970953	MAB21L1	13	MAB21L1;MIR548F5;NBEA;MAB21L1	NM_005584;NR_031646;NM_015678;NM_005584	chr13:36049570-36050159			NM_005584	MAB21L1	4081	SG0000018066	0.738095	0.0458333
cg10625488	8058365	ICA1L	2	ICA1L;ICA1L	NM_178231;NM_138468	chr2:203735925-203736883			NM_138468	ICA1L	130026	SG0000016359	0.785714	0.0279266
cg10731256	8081278	NIT2	3	NIT2	NM_020202	chr3:100053448-100053953	3:100052983-100054557	Promoter_Associated	NM_020202	NIT2	56954	SG0000011402	0.738095	0.0458333
cg10731256	8081286	NIT2	3	NIT2	NM_020202	chr3:100053448-100053953	3:100052983-100054557	Promoter_Associated	NM_020202	NIT2	56954	SG0000011402	0.785714	0.0279266
cg10879958	8105890	RAD17	5	RAD17;RAD17;RAD17;RAD17;RAD17;RAD17;RAD17;RAD17	NM_133342;NM_133340;NM_002873;NM_133339;NM_133341;NM_133343;NM_133338;NM_133344	chr5:68710807-68711520			NM_133342	RAD17	5884	SG0000015294	0.857143	0.0238095
cg10879958	8177488	RAD17	5	RAD17;RAD17;RAD17;RAD17;RAD17;RAD17;RAD17;RAD17	NM_133342;NM_133340;NM_002873;NM_133339;NM_133341;NM_133343;NM_133338;NM_133344	chr5:68710807-68711520			NM_133344	RAD17	5884	SG0000015294	0.857143	0.0238095
cg10879958	8177494	RAD17	5	RAD17;RAD17;RAD17;RAD17;RAD17;RAD17;RAD17;RAD17	NM_133342;NM_133340;NM_002873;NM_133339;NM_133341;NM_133343;NM_133338;NM_133344	chr5:68710807-68711520			NM_133342	RAD17	5884	SG0000015294	0.785714	0.0480159
cg10946263	8111568	C5orf33	5	C5orf33	NM_153013	chr5:36241003-36242664			NM_153013	C5orf33	133686	SG0000015262	0.738095	0.0458333
cg10979216	8146415	SNTG1	8	SNTG1	NM_018967		8:50947012-50947646	Unclassified_Cell_type_specific	NM_018967	SNTG1	54212	SG0000014748	0.738095	0.0458333
cg11175683	8141043	SGCE	7	SGCE;PEG10;SGCE;PEG10;SGCE	NM_001099401;NM_015068;NM_001099400;NM_001040152;NM_003919	chr7:94284858-94286527	7:94285312-94288187	Promoter_Associated	NM_001099401	SGCE	8910	SG0000012799	0.809524	0.0217758
cg11231018	7928985	LIPF	10	LIPF	NM_004190				NM_004190	LIPF	8513	SG0000018233	0.761905	0.036756
cg11309214	8055464	DARS	2	DARS	NM_001349				NM_001349	DARS	1615	SG0000011586	0.738095	0.0458333
cg11356589	8055617	GTDC1	2	GTDC1;GTDC1;GTDC1	NM_001164629;NM_024659;NM_001006636				NM_001164629	GTDC1	79712	SG0000012196	0.785714	0.0279266
cg11395306	7943340	CNTN5	11	CNTN5;CNTN5	NM_014361;NM_175566				NM_175566	CNTN5	53942	SG0000014997	0.809524	0.0217758
cg12170477	8121816	NKAIN2	6	NKAIN2	NM_001040214				NM_001040214	NKAIN2	154215	SG0000018858	0.785714	0.0279266
cg12201332	7978657	RALGAPA1	14	RALGAPA1;RALGAPA1	NM_014990;NM_194301				NM_014990	RALGAPA1	253959	SG0000017437	0.785714	0.0279266
cg12344249	8111147	FAM134B	5	FAM134B;FAM134B	NM_019000;NM_001034850				NM_001034850	FAM134B	54463	SG0000015415	0.833333	0.015377
cg12456379	8107175	PPIP5K2	5	HISPPD1	NM_015216				NM_015216	PPIP5K2	23262	SG0000014572	0.857143	0.0107143
cg12456379	8107191	PPIP5K2	5	HISPPD1	NM_015216				NM_015216	PPIP5K2	23262	SG0000014572	0.809524	0.0217758
cg12513747	8091980	MECOM	3	MECOM	NM_004991				NM_004991	MECOM	2122	SG0000008527	0.761905	0.036756
cg12584735	8081091	EPHA3	3	EPHA3;EPHA3	NM_182644;NM_005233				NM_182644	EPHA3	2042	SG0000004452	0.738095	0.0458333
cg12584735	8081099	EPHA3	3	EPHA3;EPHA3	NM_182644;NM_005233				NM_005233	EPHA3	2042	SG0000004452	0.809524	0.0217758
cg12617066	8060725	PANK2	20	PANK2;MIR103-2;PANK2;PANK2	NM_153638;NR_029519;NM_024960;NM_153640				NM_153640	PANK2	80025	SG0000012577	0.761905	0.036756
cg12748948	7913427	USP48	1	USP48;USP48	NM_001032730;NM_032236	chr1:22109129-22110261			NM_001032730	USP48	84196	SG0000009068	0.880952	0.00724206
cg12748948	7913438	USP48	1	USP48;USP48	NM_001032730;NM_032236	chr1:22109129-22110261			NM_032236	USP48	84196	SG0000009068	0.738095	0.0458333
cg13135637	8142496	ASZ1	7	ASZ1;ASZ1	NM_130768;NR_023315		7:117056485-117056536	Unclassified_Cell_type_specific	NM_130768	ASZ1	136991	SG0000015443	0.809524	0.0217758
cg13305186	7940071	C11orf31	11	TMX2;TMX2;TMX2;C11orf31	NM_001144012;NM_015959;NR_026593;NM_170746	chr11:57508730-57509569	11:57508339-57509741	Promoter_Associated	NM_170746	C11orf31	280636	SG0000021145	0.833333	0.015377
cg13548607	7965393	EPYC	12	EPYC	NM_004950				NM_004950	EPYC	1833	SG0000008378	0.738095	0.0458333
cg13609017	7927847	MYPN	10	MYPN	NM_032578				NM_032578	MYPN	84665	SG0000013834	0.738095	0.0458333
cg13882606	8067910	USP25	21	USP25	NM_013396	chr21:17101853-17103000			NM_013396	USP25	29761	SG0000015531	0.785714	0.0279266
cg13882606	8067922	USP25	21	USP25	NM_013396	chr21:17101853-17103000			NM_013396	USP25	29761	SG0000015531	0.880952	0.00724206
cg13932089	8119325	DNAH8	6	DNAH8	NM_001371				NM_001371	DNAH8	1769	SG0000012472	0.904762	0.00456349
cg14063347	8162096	AGTPBP1	9	AGTPBP1	NM_015239				NM_015239	AGTPBP1	23287	SG0000013504	0.738095	0.0458333
cg14063347	8162101	AGTPBP1	9	AGTPBP1	NM_015239				NM_015239	AGTPBP1	23287	SG0000013504	0.904762	0.00456349
cg14072140	7917941	DPYD	1	DPYD	NM_000110				NM_000110	DPYD	1806	SG0000018864	0.761905	0.036756
cg14246661	8050311	ROCK2	2	ROCK2	NM_004850				NM_004850	ROCK2	9475	SG0000013431	0.761905	0.036756
cg14519150	7913264	DDOST	1	DDOST	NM_005216	chr1:20987516-20988238			NM_005216	DDOST	1650	SG0000024403	0.904762	0.00456349
cg14519150	7913269	DDOST	1	DDOST	NM_005216	chr1:20987516-20988238			NM_005216	DDOST	1650	SG0000024403	0.785714	0.0279266
cg14720996	8082601	COL6A6	3	COL6A6	NM_001102608				NM_001102608	COL6A6	131873	SG0000020638	0.833333	0.015377
cg14772836	8172226	EFHC2	X	EFHC2	NM_025184	chrX:44169510-44169765			NM_025184	EFHC2	80258	SG0000018369	0.857143	0.0107143
cg15053029	8051964	SRBD1	2	SRBD1	NM_018079				NM_018079	SRBD1	55133	SG0000006878	0.833333	0.015377
cg15053029	8051970	SRBD1	2	SRBD1	NM_018079				NM_018079	SRBD1	55133	SG0000006878	0.785714	0.0279266
cg15057359	8053317	LRRTM4	2	LRRTM4;LRRTM4	NM_001134745;NM_024993				NM_001134745	LRRTM4	80059	SG0000017620	0.761905	0.036756
cg15110800	7914668	CSMD2	1	CSMD2	NM_052896				NM_052896	CSMD2	114784	SG0000012190	0.761905	0.036756
cg15110800	7914680	CSMD2	1	CSMD2	NM_052896				NM_052896	CSMD2	114784	SG0000012190	0.738095	0.0458333
cg15110800	7914683	CSMD2	1	CSMD2	NM_052896				NM_052896	CSMD2	114784	SG0000012190	0.761905	0.036756
cg15110800	7914704	CSMD2	1	CSMD2	NM_052896				NM_052896	CSMD2	114784	SG0000012190	0.738095	0.0458333
cg15122993	8108640	PCDHA3	5	PCDHA7;PCDHA6;PCDHA10;PCDHA4;PCDHA11;PCDHA12;PCDHA12;PCDHA8;PCDHA1;PCDHA2;PCDHA6;PCDHA1;PCDHA9;PCDHA5;PCDHA3;PCDHA10	NM_018910;NM_018909;NM_018901;NM_018907;NM_018902;NM_018903;NM_031864;NM_018911;NM_031411;NM_018905;NM_031849;NM_018900;NM_031857;NM_018908;NM_018906;NM_031860	chr5:140256273-140257290			NM_018906	PCDHA3	56145	ENSG00000081842, ENSG00000204968, ENSG00000239389, ENSG00000243232, ENSG00000248383, ENSG00000249158, ENSG00000250120, ENSG00000251664, ENSG00000255408	0.738095	0.0458333
cg15122993	8108643	PCDHA4	5	PCDHA7;PCDHA6;PCDHA10;PCDHA4;PCDHA11;PCDHA12;PCDHA12;PCDHA8;PCDHA1;PCDHA2;PCDHA6;PCDHA1;PCDHA9;PCDHA5;PCDHA3;PCDHA10	NM_018910;NM_018909;NM_018901;NM_018907;NM_018902;NM_018903;NM_031864;NM_018911;NM_031411;NM_018905;NM_031849;NM_018900;NM_031857;NM_018908;NM_018906;NM_031860	chr5:140256273-140257290			NM_018907	PCDHA4	56144	ENSG00000081842, ENSG00000204967, ENSG00000239389, ENSG00000243232, ENSG00000248383, ENSG00000249158, ENSG00000250120, ENSG00000251664	0.904762	0.00456349
cg15190149	8024232	MIDN	19	MIDN	NM_177401	chr19:1256998-1257348			NM_177401	MIDN	90007	SG0000016747	0.809524	0.0217758
cg15305578	7945250	NTM	11	NTM	NM_001048209				NM_001048209	NTM	50863	SG0000018266	0.761905	0.036756
cg15574895	7916007	FAF1	1	FAF1	NM_007051				NM_007051	FAF1	11124	SG0000018510	0.761905	0.036756
cg15647266	7933782	ANK3	10	ANK3;ANK3	NM_001149;NM_020987				NM_001149	ANK3	288	SG0000015115	0.761905	0.036756
cg15742116	8033526	FBN3	19	FBN3	NM_032447				NM_032447	FBN3	84467	SG0000014244	0.738095	0.0458333
cg15742116	8033543	FBN3	19	FBN3	NM_032447				NM_032447	FBN3	84467	SG0000014244	0.738095	0.0458333
cg15907278	8078362	STT3B	3	STT3B	NM_178862				NM_178862	STT3B	201595	SG0000016352	0.857143	0.0107143
cg15972984	8054189	TSGA10	2	C2orf15;TSGA10;TSGA10	NM_144706;NM_182911;NM_025244	chr2:99757355-99758220	2:99756595-99756757	Unclassified_Cell_type_specific	NM_025244	TSGA10	80705	SG0000013595	0.833333	0.015377
cg16061177	7909594	PPP2R5A	1	PPP2R5A;SNORA16B	NM_006243;NR_004389				NM_006243	PPP2R5A	5525	SG0000006602	0.738095	0.0458333
cg16132151	7928938	MINPP1	10	MINPP1	NM_004897	chr10:89264370-89265371	10:89263932-89265756	Promoter_Associated	NM_004897	MINPP1	9562	SG0000010778	0.809524	0.0217758
cg16288099	8121585	NT5DC1	6	NT5DC1;COL10A1	NM_152729;NM_000493				NM_152729	NT5DC1	221294	SG0000017842	0.761905	0.036756
cg16439130	8122680	TAB2	6	MAP3K7IP2	NM_015093				NM_015093	TAB2	23118	SG0000005520	0.785714	0.0279266
cg16500769	7926645	ARMC3	10	ARMC3	NM_173081				NM_173081	ARMC3	219681	SG0000016530	0.904762	0.00456349
cg16767652	8145294	ADAM28	8	ADAM28	NM_014265				NM_014265	ADAM28	10863	SG0000004298	0.880952	0.00724206
cg16984019	8080809	KCTD6	3	KCTD6;KCTD6	NM_153331;NM_001128214				NM_001128214	KCTD6	200845	SG0000016830	0.857143	0.0107143
cg16987684	8096832	RRH	4	RRH	NM_006583				NM_006583	RRH	10692	SG0000018024	0.761905	0.036756
cg17051178	7982972	MGA	15	MGA;MGA	NM_001080541;NM_001164273				NM_001164273	MGA	23269	SG0000017419	0.964286	0.00277778
cg17117871	7939157	PRRG4	11	PRRG4	NM_024081				NM_024081	PRRG4	79056	SG0000013537	0.761905	0.036756
cg17140299	8023459	TXNL1	18	TXNL1;TXNL1	NR_024546;NM_004786				NR_024546	TXNL1	9352	SG0000009116	0.738095	0.0458333
cg17286985	8141120	SLC25A13	7	SLC25A13;SLC25A13;SLC25A13	NM_014251;NM_001160210;NR_027662				NR_027662	SLC25A13	10165	SG0000000486	0.833333	0.015377
cg17706086	8136251	MEST	7	MESTIT1;MEST;MEST	NR_004382;NM_177524;NM_177525	chr7:130130739-130133111			NM_177525	MEST	4232	SG0000010648	0.809524	0.0217758
cg17908564	8081099	EPHA3	3	EPHA3;EPHA3	NM_182644;NM_005233				NM_005233	EPHA3	2042	SG0000004452	0.761905	0.036756
cg17992177	7937964	MMP26	11	MMP26	NM_021801				NM_021801	MMP26	56547	SG0000016734	0.761905	0.036756
cg18017962	8135260	PSMC2	7	SLC26A5;SLC26A5;PSMC2;SLC26A5	NM_206883;NM_206885;NM_002803;NM_206884				NM_002803	PSMC2	5701	SG0000016105	0.738095	0.0458333
cg18595137	7968695	FREM2	13	FREM2	NM_207361				NM_207361	FREM2	341640	SG0000015089	0.809524	0.0217758
cg18830697	8120623	RIMS1	6	RIMS1;RIMS1;RIMS1	NM_001168407;NM_001168408;NM_014989				NM_014989	RIMS1	22999	SG0000007984	0.766481	0.02652
cg19060929	8005113	ZNF286A	17	ZNF286A;ZNF286A	NM_001130842;NM_020652	chr17:15607552-15608399			NM_001130842	ZNF286A	57335	ENSG00000187607, ENSG00000255104	0.761905	0.036756
cg19361615	8140539	SEMA3C	7	SEMA3C	NM_006379				NM_006379	SEMA3C	10512	SG0000007522	0.738095	0.0458333
cg19374779	8083002	FAIM	3	FAIM;FAIM;FAIM;FAIM	NM_018147;NM_001033032;NM_001033030;NM_001033031				NM_018147	FAIM	55179	SG0000015823	0.880952	0.00724206
cg19597230	8059326	FARSB	2	FARSB	NM_005687	chr2:223520516-223520893			NM_005687	FARSB	10056	SG0000011612	0.904762	0.00456349
cg19597230	8059328	FARSB	2	FARSB	NM_005687	chr2:223520516-223520893			NM_005687	FARSB	10056	SG0000011612	0.904762	0.00456349
cg19638818	8175092	ZNF280C	X	ZNF280C	NM_017666				NM_017666	ZNF280C	55609	SG0000005627	0.809524	0.0217758
cg19825483	7910794	RYR2	1	RYR2	NM_001035				NM_001035	RYR2	6262	SG0000019862	0.738095	0.0458333
cg19825483	7910838	RYR2	1	RYR2	NM_001035				NM_001035	RYR2	6262	SG0000019862	0.809524	0.0217758
cg19825483	7910844	RYR2	1	RYR2	NM_001035				NM_001035	RYR2	6262	SG0000019862	0.738095	0.0458333
cg19925801	8056819	OLA1	2	OLA1;OLA1	NM_001011708;NM_013341				NM_001011708	OLA1	29789	SG0000013843	0.809524	0.0217758
cg19972674	8010242	C17orf99	17	C17orf99	NM_001163075				NM_001163075	C17orf99	100141515	SG0000018799	0.761905	0.036756
cg19997370	8056916	ATF2	2	ATF2	NM_001880				NM_001880	ATF2	1386	SG0000011596	0.785714	0.0279266
cg20154222	8147846	ZFPM2	8	ZFPM2	NM_012082				NM_012082	ZFPM2	23414	SG0000016994	0.738095	0.0458333
cg20210329	8129074	FRK	6	FRK	NM_002031				NM_002031	FRK	2444	SG0000011181	0.738095	0.0458333
cg20253561	7910815	RYR2	1	RYR2	NM_001035				NM_001035	RYR2	6262	SG0000019862	0.761905	0.036756
cg20276743	8014534	ACACA	17	ACACA;ACACA;ACACA;ACACA;ACACA	NM_198838;NM_198839;NM_198837;NM_198834;NM_198836				NM_198838	ACACA	31	SG0000013214	0.857143	0.0107143
cg20515400	8125425	C6orf10	6	C6orf10	NM_006781				NM_006781	C6orf10	10665	ENSG00000204296, ENSG00000206245	0.761905	0.036756
cg20738928	8054206	LYG2	2	LYG2	NM_175735				NM_175735	LYG2	254773	SG0000018567	0.761905	0.036756
cg20755748	7954708	METTL20	12	C12orf72	NM_001135864				NM_001135864	METTL20	254013	SG0000013916	0.809524	0.0217758
cg20874031	8042435	GKN1	2	GKN1	NM_019617				NM_019617	GKN1	56287	SG0000016960	0.880952	0.00724206
cg20915333	8136107	AHCYL2	7	AHCYL2;AHCYL2;AHCYL2;AHCYL2	NM_001130722;NM_001130723;NM_001130720;NM_015328				NM_001130722	AHCYL2	23382	SG0000015846	0.809524	0.0217758
cg20923676	8047584	ALS2CR8	2	ALS2CR8;ALS2CR8	NM_024744;NM_001104586	chr2:203776859-203777522			NM_001104586	ALS2CR8	79800	SG0000013838	0.738095	0.0458333
cg21045164	8022289	FAM38B	18	FAM38B	NM_022068	chr18:10726247-10726667			NM_022068	FAM38B	63895	SG0000015486	0.761905	0.036756
cg21045164	8022294	FAM38B	18	FAM38B	NM_022068	chr18:10726247-10726667			NM_022068	FAM38B	63895	SG0000015486	0.833333	0.015377
cg21101720	8006074	ANKRD13B	17	ANKRD13B	NM_152345	chr17:27939298-27940770	17:27940058-27941010	Promoter_Associated	NM_152345	ANKRD13B	124930	SG0000019872	0.738095	0.0458333
cg21105590	8089441	DPPA2	3	DPPA2	NM_138815				NM_138815	DPPA2	151871	SG0000016353	0.857143	0.0107143
cg21221695	8095587	SLC4A4	4	SLC4A4;SLC4A4	NM_001134742;NM_001098484				NM_001098484	SLC4A4	8671	SG0000008049	0.809524	0.0217758
cg21247948	8051560	PRKD3	2	PRKD3	NM_005813				NM_005813	PRKD3	23683	SG0000011582	0.738095	0.0458333
cg21247948	8051566	PRKD3	2	PRKD3	NM_005813				NM_005813	PRKD3	23683	SG0000011582	0.857143	0.0107143
cg21331791	7970220	MCF2L	13	MCF2L;MCF2L	NM_001112732;NM_024979	chr13:113656116-113656379			NM_024979	MCF2L	23263	SG0000012621	0.785714	0.0279266
cg21574574	8090751	NPHP3	3	NPHP3	NM_153240				NM_153240	NPHP3	27031	SG0000011397	0.738095	0.0458333
cg21574574	8090753	NPHP3	3	NPHP3	NM_153240				NM_153240	NPHP3	27031	SG0000011397	0.761905	0.036756
cg21741679	8050037	MYT1L	2	MYT1L	NM_015025				NM_015025	MYT1L	23040	SG0000018648	0.857143	0.0107143
cg21792432	8142711	POT1	7	POT1;POT1;POT1;POT1;POT1	NR_003102;NR_003103;NR_003104;NM_015450;NM_001042594				NR_003102	POT1	25913	SG0000012851	0.730552	0.0395556
cg21902014	8106867	GPR98	5	GPR98;GPR98	NR_003149;NM_032119				NM_032119	GPR98	84059	SG0000016419	0.809524	0.0217758
cg21902014	8106885	GPR98	5	GPR98;GPR98	NR_003149;NM_032119				NM_032119	GPR98	84059	SG0000016419	0.738095	0.0458333
cg21902014	8106897	GPR98	5	GPR98;GPR98	NR_003149;NM_032119				NR_003149	GPR98	84059	SG0000016419	0.833333	0.015377
cg21928923	8134356	PPP1R9A	7	PPP1R9A;PPP1R9A;PPP1R9A;PPP1R9A;PPP1R9A	NM_017650;NM_001166162;NM_001166163;NM_001166161;NM_001166160				NM_001166160	PPP1R9A	55607	SG0000015852	0.857143	0.0107143
cg22052948	8108759	PCDHGA1	5	PCDHGA4;PCDHGB5;PCDHGA6;PCDHGA1;PCDHGA8;PCDHGA5;PCDHGB1;PCDHGB5;PCDHGB4;PCDHGA3;PCDHGA2;PCDHGA7;PCDHGB2;PCDHGB3	NM_018917;NM_032099;NM_018919;NM_018912;NM_032088;NM_018918;NM_018922;NM_018925;NM_003736;NM_018916;NM_018915;NM_018920;NM_018923;NM_018924	chr5:140779013-140779659	5:140778212-140778380	Unclassified_Cell_type_specific	NM_018912	PCDHGA1	56114	ENSG00000081853, ENSG00000204956, ENSG00000240184, ENSG00000240764, ENSG00000242419	0.833333	0.015377
cg22052948	8108776	PCDHGA6	5	PCDHGA4;PCDHGB5;PCDHGA6;PCDHGA1;PCDHGA8;PCDHGA5;PCDHGB1;PCDHGB5;PCDHGB4;PCDHGA3;PCDHGA2;PCDHGA7;PCDHGB2;PCDHGB3	NM_018917;NM_032099;NM_018919;NM_018912;NM_032088;NM_018918;NM_018922;NM_018925;NM_003736;NM_018916;NM_018915;NM_018920;NM_018923;NM_018924	chr5:140779013-140779659	5:140778212-140778380	Unclassified_Cell_type_specific	NM_018919	PCDHGA6	56109	ENSG00000081853, ENSG00000240184, ENSG00000240764, ENSG00000242419, ENSG00000253731	0.904762	0.00456349
cg22217176	8021844	ATP9B	18	ATP9B	NM_198531	chr18:76985514-76985929			NM_198531	ATP9B	374868	SG0000016637	0.738095	0.0458333
cg22274522	8035820	ZNF208	19	ZNF208	NM_007153	chr19:22193330-22193583			NM_007153	ZNF208	7757	SG0000016032	0.738095	0.0458333
cg22386358	8128382	C6orf168	6	C6orf168	NM_032511	chr6:99797208-99797946			NM_032511	C6orf168	84553	SG0000014626	0.809524	0.0217758
cg22479532	8095318	LPHN3	4	LPHN3	NM_015236				NM_015236	LPHN3	23284	SG0000015047	0.738095	0.0458333
cg22871610	8100470	NMU	4	NMU	NM_006681				NM_006681	NMU	10874	SG0000010925	0.880952	0.00724206
cg22905350	8085908	NEK10	3	NEK10	NM_199347				NM_199347	NEK10	152110	SG0000016349	0.738095	0.0458333
cg23087877	7926576	MLLT10	10	MLLT10;MLLT10	NM_004641;NM_001009569				NM_004641	MLLT10	8028	SG0000007840	0.880952	0.00724206
cg23087877	7926578	MLLT10	10	MLLT10;MLLT10	NM_004641;NM_001009569				NM_004641	MLLT10	8028	SG0000007840	0.761905	0.036756
cg23087877	7926584	MLLT10	10	MLLT10;MLLT10	NM_004641;NM_001009569				NM_004641	MLLT10	8028	SG0000007840	0.833333	0.015377
cg23087877	7926588	MLLT10	10	MLLT10;MLLT10	NM_004641;NM_001009569				NM_004641	MLLT10	8028	SG0000007840	0.904762	0.00456349
cg23087877	7926593	MLLT10	10	MLLT10;MLLT10	NM_004641;NM_001009569				NM_004641	MLLT10	8028	SG0000007840	0.785714	0.0279266
cg23248208	8146994	HNF4G	8	HNF4G	NM_004133				NM_004133	HNF4G	3174	SG0000016474	0.785714	0.0279266
cg23564432	8149056	CSMD1	8	CSMD1	NM_033225				NM_033225	CSMD1	64478	SG0000018311	0.880952	0.00724206
cg23601521	8052107	NRXN1	2	NRXN1;NRXN1;NRXN1	NM_004801;NM_001135659;NM_138735				NM_004801	NRXN1	9378	SG0000017991	0.738095	0.0458333
cg23717593	7917385	COL24A1	1	COL24A1	NM_152890	chr1:86621278-86622871			NM_152890	COL24A1	255631	SG0000017150	0.738095	0.0458333
cg23717593	7917398	COL24A1	1	COL24A1	NM_152890	chr1:86621278-86622871			NM_152890	COL24A1	255631	SG0000017150	0.761905	0.036756
cg24143495	8153240	PTK2	8	PTK2;PTK2	NM_153831;NM_005607				NM_153831	PTK2	5747	SG0000016939	0.833333	0.015377
cg24143495	8153254	PTK2	8	PTK2;PTK2	NM_153831;NM_005607				NM_005607	PTK2	5747	SG0000016939	0.738095	0.0458333
cg24158728	7970305	TMCO3	13	TMCO3	NM_017905	chr13:114195709-114196719			NM_017905	TMCO3	55002	SG0000015040	0.809524	0.0217758
cg24158728	7970309	TMCO3	13	TMCO3	NM_017905	chr13:114195709-114196719			NM_017905	TMCO3	55002	SG0000015040	0.809524	0.0217758
cg24232869	7962781	SENP1	12	SENP1	NM_014554		12:48478710-48478884	Gene_Associated_Cell_type_specific	NM_014554	SENP1	29843	SG0000007938	0.738095	0.0458333
cg24290546	8083331	TSC22D2	3	TSC22D2	NM_014779				NM_014779	TSC22D2	9819	SG0000019642	0.857143	0.0107143
cg24524694	7927607	PRKG1	10	PRKG1	NM_001098512	chr10:52833539-52834752			NM_001098512	PRKG1	5592	SG0000018553	0.809524	0.0217758
cg24557142	8101536	WDFY3	4	WDFY3;WDFY3	NM_014991;NM_178583				NM_014991	WDFY3	23001	ENSG00000163625, ENSG00000250675, ENSG00000251089	0.928571	0.00674603
cg24557142	8101540	WDFY3	4	WDFY3;WDFY3	NM_014991;NM_178583				NM_014991	WDFY3	23001	ENSG00000163625, ENSG00000250675, ENSG00000251089	0.821429	0.034127
cg24663638	8107537	HSD17B4	5	HSD17B4	NM_000414				NM_000414	HSD17B4	3295	SG0000013383	0.738095	0.0458333
cg24730543	8021143	KATNAL2	18	KATNAL2	NM_031303	chr18:44526866-44527137			NM_031303	KATNAL2	83473	SG0000016721	0.809524	0.0217758
cg24739189	7965065	OSBPL8	12	OSBPL8;OSBPL8	NM_020841;NM_001003712				NM_001003712	OSBPL8	114882	SG0000009103	0.833333	0.015377
cg24858280	8135790	PTPRZ1	7	PTPRZ1	NM_002851				NM_002851	PTPRZ1	5803	SG0000010627	0.862291	0.00587299
cg24858280	8135799	PTPRZ1	7	PTPRZ1	NM_002851				NM_002851	PTPRZ1	5803	SG0000010627	0.785714	0.0279266
cg24872446	7912341	CASZ1	1	CASZ1;CASZ1	NM_017766;NM_001079843	chr1:10719867-10720581	1:10720423-10720792	Unclassified_Cell_type_specific	NM_017766	CASZ1	54897	SG0000013094	0.761905	0.036756
cg25029689	8057475	CERKL	2	CERKL;CERKL;CERKL;CERKL;CERKL;CERKL;CERKL	NM_001030311;NM_001030312;NR_027689;NM_201548;NR_027690;NM_001160277;NM_001030313				NM_001030311	CERKL	375298	SG0000018845	0.785714	0.0279266
cg25463749	8129248	FAM184A	6	FAM184A;FAM184A	NM_001100411;NM_024581	chr6:119399091-119400223			NM_024581	FAM184A	79632	SG0000011187	0.928571	0.00223214
cg25673355	8133268	WBSCR17	7	WBSCR17	NM_022479				NM_022479	WBSCR17	64409	SG0000018527	0.738095	0.0458333
cg25708695	8084767	TP63	3	TP63;TP63;TP63	NM_001114979;NM_001114978;NM_003722				NM_001114979	TP63	8626	SG0000007328	0.809524	0.0217758
cg25708695	8084769	TP63	3	TP63;TP63;TP63	NM_001114979;NM_001114978;NM_003722				NM_001114979	TP63	8626	SG0000007328	0.880952	0.00724206
cg25766748	8034663	CACNA1A	19	CACNA1A;CACNA1A	NM_001127222;NM_001127221	chr19:13616752-13617267			NM_001127222	CACNA1A	773	SG0000014183	0.904762	0.00456349
cg25766748	8034691	CACNA1A	19	CACNA1A;CACNA1A	NM_001127222;NM_001127221	chr19:13616752-13617267			NM_001127222	CACNA1A	773	SG0000014183	0.785714	0.0279266
cg25766748	8034693	CACNA1A	19	CACNA1A;CACNA1A	NM_001127222;NM_001127221	chr19:13616752-13617267			NM_001127222	CACNA1A	773	SG0000014183	0.738095	0.0458333
cg26049187	7908501	CFHR5	1	CFHR5	NM_030787				NM_030787	CFHR5	81494	SG0000013438	0.809524	0.0217758
cg26063625	7898076	PRDM2	1	PRDM2;PRDM2;PRDM2	NM_012231;NM_015866;NM_001135610	chr1:14075267-14076458			NM_012231	PRDM2	7799	SG0000011673	0.738095	0.0458333
cg26071642	8168714	DIAPH2	X	DIAPH2;RPA4;DIAPH2	NM_006729;NM_013347;NM_007309				NM_006729	DIAPH2	1730	SG0000014720	0.761905	0.036756
cg26133909	8106605	ZFYVE16	5	ZFYVE16;ZFYVE16	NM_014733;NM_001105251				NM_014733	ZFYVE16	9765	SG0000003931	0.809524	0.0217758
cg26209776	7985531	ADAMTSL3	15	ADAMTSL3	NM_207517				NM_207517	ADAMTSL3	57188	SG0000015621	0.833333	0.015377
cg26226254	8077335	CNTN4	3	CNTN4	NM_175607				NM_175607	CNTN4	152330	SG0000014461	0.833333	0.015377
cg26388009	8173989	NOX1	X	NOX1;NOX1	NM_013955;NM_007052				NM_007052	NOX1	27035	SG0000000795	0.880952	0.00724206
cg26441230	8146384	UBE2V2	8	UBE2V2	NM_003350				NM_003350	UBE2V2	7336	SG0000016913	0.761905	0.036756
cg26887085	8128051	CNR1	6	CNR1;CNR1;CNR1;CNR1;CNR1	NM_016083;NM_001160259;NM_001160226;NM_001160258;NM_001160260				NM_016083	CNR1	1268	SG0000011843	0.809524	0.0217758
cg26964875	8088223	C3orf63	3	C3orf63	NM_001112736	chr3:56716492-56717658			NM_001112736	C3orf63	23272	SG0000016394	0.738095	0.0458333
cg26964875	8088225	C3orf63	3	C3orf63	NM_001112736	chr3:56716492-56717658			NM_001112736	C3orf63	23272	SG0000016394	0.761905	0.036756
cg27115990	8056819	OLA1	2	OLA1;OLA1	NM_013341;NM_001011708				NM_001011708	OLA1	29789	SG0000013843	0.833333	0.015377
cg27130993	8109096	ABLIM3	5	ABLIM3	NM_014945				NM_014945	ABLIM3	22885	SG0000017321	0.785714	0.0279266
cg27130993	8109113	ABLIM3	5	ABLIM3	NM_014945				NM_014945	ABLIM3	22885	SG0000017321	0.809524	0.0217758
cg27146741	7965178	PPFIA2	12	PPFIA2	NM_003625				NM_003625	PPFIA2	8499	SG0000013922	0.809524	0.0217758
cg27146741	7965180	PPFIA2	12	PPFIA2	NM_003625				NM_003625	PPFIA2	8499	SG0000013922	0.785714	0.0279266
cg27167221	7897349	CAMTA1	1	CAMTA1	NM_015215		1:7102683-7103148	Unclassified	NM_015215	CAMTA1	23261	SG0000017173	0.738095	0.0458333
cg27167221	7897357	CAMTA1	1	CAMTA1	NM_015215		1:7102683-7103148	Unclassified	NM_015215	CAMTA1	23261	SG0000017173	0.738095	0.0458333
cg27168493	7902194	IL23R	1	IL23R	NM_144701		1:67636543-67636914	Unclassified_Cell_type_specific	NM_144701	IL23R	149233	SG0000016259	0.880952	0.00724206
cg27307327	7898076	PRDM2	1	PRDM2;PRDM2;PRDM2;PRDM2	NM_012231;NM_015866;NM_001007257;NM_001135610				NM_012231	PRDM2	7799	SG0000011673	0.833333	0.015377
cg27318000	8022087	DLGAP1	18	DLGAP1;DLGAP1	NM_001003809;NM_004746				NM_001003809	DLGAP1	9229	SG0000017057	0.809524	0.0217758
cg27318000	8022095	DLGAP1	18	DLGAP1;DLGAP1	NM_001003809;NM_004746				NM_001003809	DLGAP1	9229	SG0000017057	0.833333	0.015377
cg27423177	7960875	C3AR1	12	C3AR1	NM_004054				NM_004054	C3AR1	719	SG0000017186	0.809524	0.0217758
cg27456885	8068153	KRTAP22-1	21	KRTAP22-1	NM_181620				NM_181620	KRTAP22-1	337979	SG0000018692	0.857143	0.0107143

## Sheet: E2_Pos rho_loss
Supp Table 12d. Loci with strong POSITIVE association (by rho) in changes in DNA methylation (in LOSS of methylation) with changes in gene expression in stage I (Endo I) in E2 vs vehicle.
HM450K	Affy_ID	Symbol	CHR	UCSC_RefGene_Name	UCSC_RefGene_Accession	UCSC_CpG_Islands_Name	Regulatory_Feature_Name	Regulatory_Feature_Group	Affy_Refseq	Affy_Symbol.1	Affy_Entrez	Affy_Ensembl	Rho	P val
cg00039176	8108770	PCDHGB2	5	PCDHGA4;PCDHGA6;PCDHGA1;PCDHGA5;PCDHGB1;PCDHGA6;PCDHGA3;PCDHGA2;PCDHGB2;PCDHGB3	NM_018917;NM_032086;NM_018912;NM_018918;NM_018922;NM_018919;NM_018916;NM_018915;NM_018923;NM_018924	chr5:140753654-140753952			NM_018923	PCDHGB2	56103	ENSG00000081853, ENSG00000240184, ENSG00000240764, ENSG00000242419, ENSG00000253910	0.761905	0.036756
cg00068408	8111259	CDH10	5	CDH10;CDH10	NM_006727;NM_006727				NM_006727	CDH10	1008	SG0000004073	0.738095	0.0458333
cg00068408	8111264	CDH10	5	CDH10;CDH10	NM_006727;NM_006727				NM_006727	CDH10	1008	SG0000004073	0.785714	0.0279266
cg00999243	8024037	PTBP1	19	PTBP1;PTBP1;PTBP1;PTBP1	NM_031990;NM_175847;NM_031991;NM_002819	chr19:808004-808834	19:808522-808912	Gene_Associated_Cell_type_specific	NM_031990	PTBP1	5725	SG0000001130	0.857143	0.0107143
cg01436550	7994210	TNRC6A	16	TNRC6A	NM_014494				NM_014494	TNRC6A	27327	SG0000009090	0.785714	0.0279266
cg01436550	7994213	TNRC6A	16	TNRC6A	NM_014494				NM_014494	TNRC6A	27327	SG0000009090	0.761905	0.036756
cg01500097	8121437	FIG4	6	AKD1;FIG4;AKD1	NM_001145128;NM_014845;NM_145025	chr6:110011589-110011804			NM_014845	FIG4	9896	SG0000011236	0.761905	0.036756
cg01500097	8128786	AKD1	6	AKD1;FIG4;AKD1	NM_001145128;NM_014845;NM_145025	chr6:110011589-110011804			NM_001145128	AKD1	221264	SG0000015508	0.742528	0.034855
cg01993685	8098362	KIAA1712	4	KIAA1712;KIAA1712;FBXO8	NM_001040157;NM_001145314;NM_012180	chr4:175204565-175205395	4:175204088-175205502	Promoter_Associated	NM_001145314	KIAA1712	80817	SG0000016411	0.833333	0.015377
cg03845852	8111231	CDH18	5	CDH18;CDH18	NM_001167667;NM_004934				NM_004934	CDH18	1016	SG0000014552	0.97619	0.000396825
cg03845852	8111233	CDH18	5	CDH18;CDH18	NM_001167667;NM_004934				NM_004934	CDH18	1016	SG0000014552	0.761905	0.036756
cg04570827	7971428	ZC3H13	13	ZC3H13	NM_015070	chr13:46626454-46627019	13:46626121-46627251	Promoter_Associated	NM_015070	ZC3H13	23091	SG0000012320	0.738095	0.0458333
cg05353869	7950499	KLHL35	11	KLHL35	NM_001039548	chr11:75139454-75139817	11:75138753-75140357	Unclassified_Cell_type_specific	NM_001039548	KLHL35	283212	SG0000014924	0.761905	0.036756
cg06330323	7992504	TSC2	16	TSC2;TSC2;TSC2	NM_001077183;NM_000548;NM_001114382	chr16:2134259-2134632			NM_001114382	TSC2	7249	SG0000010319	0.761905	0.036756
cg07812819	8134082	GTPBP10	7	GTPBP10;GTPBP10	NM_001042717;NM_033107	chr7:89975785-89976027	7:89975143-89976523	Unclassified	NM_033107	GTPBP10	85865	SG0000010579	0.928571	0.00223214
cg08003628	8147839	ZFPM2	8	ZFPM2	NM_012082	chr8:106330518-106332120			NM_012082	ZFPM2	23414	SG0000016994	0.880952	0.00724206
cg08070771	8083234	ZIC1	3	ZIC4;ZIC1	NM_032153;NM_003412	chr3:147126988-147128999			NM_003412	ZIC1	7545	SG0000015297	0.904762	0.00456349
cg08824221	7947218	LGR4	11	LGR4	NM_018490				NM_018490	LGR4	55366	SG0000020521	0.833333	0.015377
cg09181792	8135667	CFTR	7	CFTR	NM_000492				NM_000492	CFTR	1080	SG0000000162	0.785714	0.0279266
cg09181792	8135671	CFTR	7	CFTR	NM_000492				NM_000492	CFTR	1080	SG0000000162	0.761905	0.036756
cg09317554	8103146	LRBA	4	LRBA;MAB21L2	NM_006726;NM_006439	chr4:151504011-151505085			NM_006726	LRBA	987	SG0000019858	0.833333	0.015377
cg12126243	7974701	DAAM1	14	DAAM1	NM_014992				NM_014992	DAAM1	23002	SG0000010059	0.738095	0.0458333
cg12689752	7921035	IQGAP3	1	IQGAP3	NM_178229				NM_178229	IQGAP3	128239	SG0000018385	0.761905	0.036756
cg12689752	7921036	IQGAP3	1	IQGAP3	NM_178229				NM_178229	IQGAP3	128239	SG0000018385	0.738095	0.0458333
cg12689752	7921037	IQGAP3	1	IQGAP3	NM_178229				NM_178229	IQGAP3	128239	SG0000018385	0.738095	0.0458333
cg12689752	7921038	IQGAP3	1	IQGAP3	NM_178229				NM_178229	IQGAP3	128239	SG0000018385	0.904762	0.00456349
cg12689752	7921041	IQGAP3	1	IQGAP3	NM_178229				NM_178229	IQGAP3	128239	SG0000018385	0.809524	0.0217758
cg12689752	7921073	IQGAP3	1	IQGAP3	NM_178229				NM_178229	IQGAP3	128239	SG0000018385	0.809524	0.0217758
cg12960696	8114992	SH3TC2	5	SH3TC2	NM_024577				NM_024577	SH3TC2	79628	SG0000016924	0.833333	0.015377
cg12960696	8114997	SH3TC2	5	SH3TC2	NM_024577				NM_024577	SH3TC2	79628	SG0000016924	0.880952	0.00724206
cg12960696	8115003	SH3TC2	5	SH3TC2	NM_024577				NM_024577	SH3TC2	79628	SG0000016924	0.833333	0.015377
cg13019553	8179732	HLA-B	6	HLA-B	NM_005514	chr6:31323946-31325211	6:31324761-31325506	Promoter_Associated	NM_005514	HLA-B	3106	SG0000023474	0.785714	0.0279266
cg13428978	8144357	MYOM2	8	MYOM2	NM_003970				NM_003970	MYOM2	9172	SG0000003644	0.833333	0.015377
cg13691257	7916546	DAB1	1	DAB1;MIR548D2	NM_021080;NR_030385				NM_021080	DAB1	1600	SG0000017340	0.738095	0.0458333
cg13691257	7916552	DAB1	1	DAB1;MIR548D2	NM_021080;NR_030385				NM_021080	DAB1	1600	SG0000017340	0.761905	0.036756
cg14649914	8152425	CSMD3	8	CSMD3;CSMD3	NM_198123;NM_052900				NM_198123	CSMD3	114788	SG0000016479	0.738095	0.0458333
cg14962049	8114847	PRELID2	5	PRELID2;PRELID2;PRELID2	NM_205846;NM_138492;NM_182960				NM_182960	PRELID2	153768	SG0000018631	0.785714	0.0279266
cg15260691	8053491	ST3GAL5	2	ST3GAL5;ST3GAL5	NM_001042437;NM_003896				NM_003896	ST3GAL5	8869	SG0000011552	0.833333	0.015377
cg16034517	7907289	FMO1	1	FMO1	NM_002021				NM_002021	FMO1	2326	SG0000001093	0.809524	0.0217758
cg16223976	7970925	STARD13	13	STARD13;STARD13;STARD13	NM_052851;NM_178007;NM_178006				NM_178006	STARD13	90627	SG0000013312	0.809524	0.0217758
cg17673205	8052420	PUS10	2	PEX13;PUS10	NM_002618;NM_144709		2:61243971-61245613	Promoter_Associated	NM_144709	PUS10	150962	SG0000016292	0.738095	0.0458333
cg17673205	8052421	PUS10	2	PEX13;PUS10	NM_002618;NM_144709		2:61243971-61245613	Promoter_Associated	NM_144709	PUS10	150962	SG0000016292	0.809524	0.0217758
cg17824923	8056787	DLX2	2	DLX2	NM_004405	chr2:172964762-172967857			NM_004405	DLX2	1746	SG0000011584	0.785714	0.0279266
cg18034637	7943824	DIXDC1	11	DIXDC1	NM_001037954	chr11:111847927-111848401	11:111845456-111846405	Unclassified_Cell_type_specific	NM_001037954	DIXDC1	85458	SG0000015076	0.738095	0.0458333
cg18045172	8125496	TAP2	6	TAP2;TAP2	NM_000544;NM_018833				NM_000544	TAP2	6891	ENSG00000204267, ENSG00000206235, ENSG00000206299, ENSG00000223481, ENSG00000225967, ENSG00000228582, ENSG00000232326, ENSG00000250264	0.738095	0.0458333
cg18045172	8178851	TAP2	6	TAP2;TAP2	NM_000544;NM_018833				NM_018833	TAP2	6891	ENSG00000204267, ENSG00000206235, ENSG00000206299, ENSG00000223481, ENSG00000225967, ENSG00000228582, ENSG00000232326, ENSG00000250264	0.738095	0.0458333
cg18045172	8180045	TAP2	6	TAP2;TAP2	NM_000544;NM_018833				NM_018833	TAP2	6891	ENSG00000204267, ENSG00000206235, ENSG00000206299, ENSG00000223481, ENSG00000225967, ENSG00000228582, ENSG00000232326, ENSG00000250264	0.738095	0.0458333
cg18204964	8111681	LIFR	5	LIFR;LIFR	NM_001127671;NM_002310				NM_002310	LIFR	3977	SG0000011359	0.761905	0.036756
cg18204964	8111691	LIFR	5	LIFR;LIFR	NM_001127671;NM_002310				NM_002310	LIFR	3977	SG0000011359	0.761905	0.036756
cg18498987	8113041	MEF2C	5	MEF2C;MEF2C	NM_001131005;NM_002397	chr5:88179866-88180258	5:88179225-88179717	Unclassified_Cell_type_specific	NM_002397	MEF2C	4208	SG0000008118	0.880952	0.00724206
cg20328917	7965275	CEP290	12	TMTC3;CEP290	NM_181783;NM_025114	chr12:88535735-88536148	12:88535337-88536790	Promoter_Associated	NM_025114	CEP290	80184	SG0000019870	0.761905	0.036756
cg20648899	8128289	EPHA7	6	EPHA7	NM_004440	chr6:94126272-94129677			NM_004440	EPHA7	2045	SG0000013533	0.785714	0.0279266
cg20648899	8128294	EPHA7	6	EPHA7	NM_004440	chr6:94126272-94129677			NM_004440	EPHA7	2045	SG0000013533	0.738095	0.0458333
cg24135211	7974943	SYNE2	14	SYNE2;SYNE2	NM_182914;NM_015180				NM_182914	SYNE2	23224	SG0000005465	0.785714	0.0279266
cg24135211	7974975	SYNE2	14	SYNE2;SYNE2	NM_182914;NM_015180				NM_015180	SYNE2	23224	SG0000005465	0.809524	0.0217758
cg25863967	8142935	TSGA14	7	TSGA14	NM_018718				NM_018718	TSGA14	95681	SG0000010647	0.904762	0.00456349
cg26205175	8148128	MTBP	8	MRPL13;MTBP	NM_014078;NM_022045	chr8:121457353-121457657	8:121456992-121457889	Promoter_Associated	NM_022045	MTBP	27085	SG0000017216	0.833333	0.015377
cg26630171	8024627	NFIC	19	NFIC;NFIC	NM_005597;NM_205843	chr19:3463231-3464358	19:3459201-3459767	Unclassified_Cell_type_specific	NM_205843	NFIC	4782	SG0000014190	0.738095	0.0458333
ch.5.838196R	8111700	RICTOR	5	RICTOR	NM_152756				NM_152756	RICTOR	253260	SG0000016432	0.857143	0.0107143
ch.5.838196R	8111709	RICTOR	5	RICTOR	NM_152756				NM_152756	RICTOR	253260	SG0000016432	0.761905	0.036756
ch.5.838196R	8111710	RICTOR	5	RICTOR	NM_152756				NM_152756	RICTOR	253260	SG0000016432	0.928571	0.00223214
ch.5.838196R	8111727	RICTOR	5	RICTOR	NM_152756				NM_152756	RICTOR	253260	SG0000016432	0.880952	0.00724206
ch.5.838196R	8111732	RICTOR	5	RICTOR	NM_152756				NM_152756	RICTOR	253260	SG0000016432	0.857143	0.0107143
ch.5.838196R	8111734	RICTOR	5	RICTOR	NM_152756				NM_152756	RICTOR	253260	SG0000016432	0.809524	0.0217758

## Sheet: P4_Neg rho_gain
Supp Table 12e. Loci with strong NEGATIVE association (by rho) in changes in DNA methylation (in GAIN of methylation) with changes in gene expression in stage I (Endo I) in P4 vs vehicle.
HM450K	Affy_ID	Symbol	CHR	UCSC_RefGene_Name	UCSC_RefGene_Accession	UCSC_CpG_Islands_Name	Regulatory_Feature_Name	Regulatory_Feature_Group	Affy_Refseq	Affy_Symbol.1	Affy_Entrez	Affy_Ensembl	Rho	P val
cg01258789	7908510	CRB1	1	CRB1	NM_201253				NM_201253	CRB1	23418	SG0000013437	-0.761905	0.036756
cg01282269	8070427	DSCAM	21	DSCAM	NM_001389	chr21:41516237-41516472	21:41515282-41516599	Unclassified_Cell_type_specific	NM_001389	DSCAM	1826	SG0000017158	-0.761905	0.036756
cg01282269	8070456	DSCAM	21	DSCAM	NM_001389	chr21:41516237-41516472	21:41515282-41516599	Unclassified_Cell_type_specific	NM_001389	DSCAM	1826	SG0000017158	-0.904762	0.00456349
cg02383173	8096492	PDLIM5	4	PDLIM5;PDLIM5;PDLIM5;PDLIM5;PDLIM5	NM_006457;NR_024179;NM_001011513;NM_001011516;NM_001011515	chr4:95372801-95373535			NM_006457	PDLIM5	10611	SG0000016311	-0.785714	0.0279266
cg02383173	8096498	PDLIM5	4	PDLIM5;PDLIM5;PDLIM5;PDLIM5;PDLIM5	NM_006457;NR_024179;NM_001011513;NM_001011516;NM_001011515	chr4:95372801-95373535			NM_006457	PDLIM5	10611	SG0000016311	-0.809524	0.0217758
cg02383173	8096499	PDLIM5	4	PDLIM5;PDLIM5;PDLIM5;PDLIM5;PDLIM5	NM_006457;NR_024179;NM_001011513;NM_001011516;NM_001011515	chr4:95372801-95373535			NM_006457	PDLIM5	10611	SG0000016311	-0.785714	0.0279266
cg02383173	8096504	PDLIM5	4	PDLIM5;PDLIM5;PDLIM5;PDLIM5;PDLIM5	NM_006457;NR_024179;NM_001011513;NM_001011516;NM_001011515	chr4:95372801-95373535			NM_006457	PDLIM5	10611	SG0000016311	-0.857143	0.0107143
cg02383173	8096510	PDLIM5	4	PDLIM5;PDLIM5;PDLIM5;PDLIM5;PDLIM5	NM_006457;NR_024179;NM_001011513;NM_001011516;NM_001011515	chr4:95372801-95373535			NM_006457	PDLIM5	10611	SG0000016311	-0.738095	0.0458333
cg03657350	7965693	ANKS1B	12	FAM71C;ANKS1B	NM_153364;NM_152788				NM_152788	ANKS1B	56899	SG0000018504	-0.761905	0.036756
cg03657350	7965698	ANKS1B	12	FAM71C;ANKS1B	NM_153364;NM_152788				NM_152788	ANKS1B	56899	SG0000018504	-0.761905	0.036756
cg03897860	8108642	PCDHA2	5	PCDHA2;PCDHA1;PCDHA1;PCDHA4;PCDHA3;PCDHA4;PCDHA4;PCDHA4	NM_018905;NM_031411;NM_018900;NM_031500;NM_018906;NM_018907;NM_031500;NM_018907	chr5:140186792-140187268			NM_018905	PCDHA2	56146	ENSG00000081842, ENSG00000204969, ENSG00000239389, ENSG00000243232, ENSG00000248383, ENSG00000249158, ENSG00000250120, ENSG00000251664	-0.738095	0.0458333
cg03897860	8108673	PCDHA1	5	PCDHA2;PCDHA1;PCDHA1;PCDHA4;PCDHA3;PCDHA4;PCDHA4;PCDHA4	NM_018905;NM_031411;NM_018900;NM_031500;NM_018906;NM_018907;NM_031500;NM_018907	chr5:140186792-140187268			NM_031411	PCDHA1	56147	ENSG00000081842, ENSG00000204970, ENSG00000239389, ENSG00000243232, ENSG00000248383, ENSG00000249158, ENSG00000250120, ENSG00000251664	-0.97619	0.000396825
cg04189389	8171571	SCML2	X	SCML2	NM_006089	chrX:18371897-18373148			NM_006089	SCML2	10389	SG0000010209	-0.761905	0.036756
cg04213384	7969737	FARP1	13	FARP1	NM_005766				NM_005766	FARP1	10160	SG0000015276	-0.738095	0.0458333
cg04213384	7969749	FARP1	13	FARP1	NM_005766				NM_005766	FARP1	10160	SG0000015276	-0.809524	0.0217758
cg04322202	8100591	EPHA5	4	EPHA5;EPHA5	NM_004439;NM_182472	chr4:66535193-66535620			NM_182472	EPHA5	2044	SG0000014524	-0.738095	0.0458333
cg05358758	7963446	KRT71	12	KRT71	NM_033448				NM_033448	KRT71	112802	SG0000013964	-0.928571	0.00223214
cg05647929	8055240	CFC1	2	CFC1B;CFC1	NM_001079530;NM_032545	chr2:131280686-131280929			NM_032545	CFC1	55997	SG0000013669	-0.761905	0.036756
cg05942508	7943976	HTR3A	11	HTR3A;HTR3A;HTR3A	NM_000869;NM_001161772;NM_213621		11:113846909-113846943	Unclassified_Cell_type_specific	NM_000869	HTR3A	3359	SG0000016673	-0.809524	0.0217758
cg06764333	8122161	EYA4	6	EYA4;EYA4;EYA4	NM_004100;NM_172105;NM_172103	chr6:133562086-133563586			NM_172103	EYA4	2070	SG0000011231	-0.785714	0.0279266
cg06764333	8122164	EYA4	6	EYA4;EYA4;EYA4	NM_004100;NM_172105;NM_172103	chr6:133562086-133563586			NM_004100	EYA4	2070	SG0000011231	-0.904762	0.00456349
cg07964848	7932737	MKX	10	MKX	NM_173576	chr10:28030182-28035211			NM_173576	MKX	283078	SG0000015005	-0.761905	0.036756
cg08484992	8003426	CBFA2T3	16	CBFA2T3;CBFA2T3	NM_175931;NM_005187	chr16:88975850-88976169	16:88977079-88977309	Unclassified_Cell_type_specific	NM_175931	CBFA2T3	863	SG0000012999	-0.833333	0.015377
cg08484992	8003428	CBFA2T3	16	CBFA2T3;CBFA2T3	NM_175931;NM_005187	chr16:88975850-88976169	16:88977079-88977309	Unclassified_Cell_type_specific	NM_005187	CBFA2T3	863	SG0000012999	-0.880952	0.00724206
cg08484992	8003430	CBFA2T3	16	CBFA2T3;CBFA2T3	NM_175931;NM_005187	chr16:88975850-88976169	16:88977079-88977309	Unclassified_Cell_type_specific	NM_005187	CBFA2T3	863	SG0000012999	-0.952381	0.00114087
cg08484992	8003436	CBFA2T3	16	CBFA2T3;CBFA2T3	NM_175931;NM_005187	chr16:88975850-88976169	16:88977079-88977309	Unclassified_Cell_type_specific	NM_005187	CBFA2T3	863	SG0000012999	-0.857143	0.0107143
cg09760956	8046526	HOXD13	2	HOXD13	NM_000523	chr2:176957054-176958279	2:176958808-176959079	Unclassified_Cell_type_specific	NM_000523	HOXD13	3239	SG0000012871	-0.785714	0.0279266
cg10013324	7993099	RBFOX1	16	A2BP1;A2BP1	NM_001142333;NM_018723				NM_001142333	RBFOX1	54715	SG0000007832	-0.785714	0.0279266
cg10308193	7898336	C1orf144	1	C1orf144;C1orf144	NM_015609;NM_001114600	chr1:16693621-16694270			NM_015609	C1orf144	26099	SG0000005507	-0.892857	0.0123016
cg11271171	8113134	MCTP1	5	MCTP1;MCTP1	NM_024717;NM_001002796				NM_024717	MCTP1	79772	SG0000017547	-0.833333	0.015377
cg11385616	8141652	ACHE	7	ACHE;ACHE	NM_015831;NM_000665	chr7:100489981-100490365			NM_000665	ACHE	43	SG0000008708	-0.785714	0.0279266
cg11737164	8088980	VGLL3	3	VGLL3	NM_016206	chr3:87039610-87040516			NM_016206	VGLL3	389136	SG0000020653	-0.785714	0.0279266
cg11737164	8088983	VGLL3	3	VGLL3	NM_016206	chr3:87039610-87040516			NM_016206	VGLL3	389136	SG0000020653	-0.761905	0.036756
cg11787167	7973882	NPAS3	14	NPAS3;NPAS3;NPAS3;NPAS3	NM_001164749;NM_001165893;NM_022123;NM_173159	chr14:33402094-33404079			NM_001164749	NPAS3	64067	SG0000015132	-0.738095	0.0458333
cg11787167	7973890	NPAS3	14	NPAS3;NPAS3;NPAS3;NPAS3	NM_001164749;NM_001165893;NM_022123;NM_173159	chr14:33402094-33404079			NM_001164749	NPAS3	64067	SG0000015132	-0.880952	0.00724206
cg13030790	8070203	RUNX1	21	RUNX1;RUNX1	NM_001754;NM_001754		21:36420876-36421962	Promoter_Associated	NM_001754	RUNX1	861	SG0000015921	-0.833333	0.015377
cg13313836	7989338	ANXA2	15	ANXA2;ANXA2;ANXA2;ANXA2	NM_001136015;NM_004039;NM_001002858;NM_001002857	chr15:60689749-60690430			NM_001136015	ANXA2	302	SG0000018271	-0.761905	0.036756
cg14282126	7957542	MRPL42	12	MRPL42;MRPL42;MRPL42	NM_172178;NM_014050;NM_172177	chr12:93861204-93861539			NM_172178	MRPL42	28977	SG0000019801	-0.785714	0.0279266
cg14394011	8012481	MYH10	17	MYH10	NM_005964				NM_005964	MYH10	4628	SG0000013302	-0.785714	0.0279266
cg14394264	7947625	PHF21A	11	PHF21A;PHF21A	NM_016621;NM_001101802				NM_016621	PHF21A	51317	SG0000013536	-0.809524	0.0217758
cg14394264	7947642	PHF21A	11	PHF21A;PHF21A	NM_016621;NM_001101802				NM_001101802	PHF21A	51317	SG0000013536	-0.833333	0.015377
cg14394264	7947644	PHF21A	11	PHF21A;PHF21A	NM_016621;NM_001101802				NM_001101802	PHF21A	51317	SG0000013536	-0.880952	0.00724206
cg14824266	8005068	ARHGAP44	17	RICH2	NM_014859	chr17:12877270-12877773			NM_014859	ARHGAP44	9912	SG0000000674	-0.778457	0.0228673
cg15505642	7902470	AK5	1	AK5;AK5	NM_174858;NM_012093				NM_174858	AK5	26289	SG0000015402	-0.761905	0.036756
cg16278716	8082181	KALRN	3	KALRN;KALRN;KALRN;KALRN;KALRN	NM_001024660;NM_001024660;NR_028136;NM_003947;NM_003947				NM_003947	KALRN	8997	SG0000016014	-0.809524	0.0217758
cg16278716	8082183	KALRN	3	KALRN;KALRN;KALRN;KALRN;KALRN	NM_001024660;NM_001024660;NR_028136;NM_003947;NM_003947				NM_003947	KALRN	8997	SG0000016014	-0.809524	0.0217758
cg16278716	8082194	KALRN	3	KALRN;KALRN;KALRN;KALRN;KALRN	NM_001024660;NM_001024660;NR_028136;NM_003947;NM_003947				NM_003947	KALRN	8997	SG0000016014	-0.761905	0.036756
cg16278716	8082205	KALRN	3	KALRN;KALRN;KALRN;KALRN;KALRN	NM_001024660;NM_001024660;NR_028136;NM_003947;NM_003947				NM_001024660	KALRN	8997	SG0000016014	-0.857143	0.0107143
cg16278716	8082215	KALRN	3	KALRN;KALRN;KALRN;KALRN;KALRN	NM_001024660;NM_001024660;NR_028136;NM_003947;NM_003947				NM_001024660	KALRN	8997	SG0000016014	-0.785714	0.0279266
cg16892303	8005897	FOXN1	17	FOXN1	NM_003593				NM_003593	FOXN1	8456	SG0000010910	-0.785714	0.0279266
cg16959486	8078927	MOBP	3	MOBP	NR_003090				NR_003090	MOBP	4336	SG0000016831	-0.952381	0.00114087
cg17337467	8174352	NUP62CL	X	CXorf41;NUP62CL;CXorf41	NM_001169154;NM_017681;NM_173494	chrX:106449029-106449740	X:106449138-106449985	Unclassified	NM_017681	NUP62CL	54830	SG0000019808	-0.738095	0.0458333
cg18884271	7956847	LEMD3	12	LEMD3;LEMD3	NM_014319;NM_001167614				NM_014319	LEMD3	23592	SG0000017410	-0.761905	0.036756
cg18884271	7956850	LEMD3	12	LEMD3;LEMD3	NM_014319;NM_001167614				NM_001167614	LEMD3	23592	SG0000017410	-0.785714	0.0279266
cg19488149	8128062	RNGTT	6	RNGTT	NM_003800				NM_003800	RNGTT	8732	SG0000011188	-0.761905	0.036756
cg19488149	8128066	RNGTT	6	RNGTT	NM_003800				NM_003800	RNGTT	8732	SG0000011188	-0.809524	0.0217758
cg22850128	7916863	WLS	1	GPR177;GPR177	NM_001002292;NM_024911				NM_001002292	WLS	79971	SG0000011672	-0.809524	0.0217758
cg22850128	7916870	WLS	1	GPR177;GPR177	NM_001002292;NM_024911				NM_024911	WLS	79971	SG0000011672	-0.809524	0.0217758
cg22850128	7916877	WLS	1	GPR177;GPR177	NM_001002292;NM_024911				NM_024911	WLS	79971	SG0000011672	-0.809524	0.0217758
cg23066280	8144134	PTPRN2	7	PTPRN2;PTPRN2;PTPRN2	NM_002847;NM_130842;NM_130843				NM_130843	PTPRN2	5799	SG0000015509	-0.833333	0.015377
cg23066280	8144139	PTPRN2	7	PTPRN2;PTPRN2;PTPRN2	NM_002847;NM_130842;NM_130843				NM_130843	PTPRN2	5799	SG0000015509	-0.761905	0.036756
cg23178069	7938932	NELL1	11	NELL1;NELL1	NM_006157;NM_201551				NM_006157	NELL1	4745	SG0000016597	-0.785714	0.0480159
cg23213278	8167843	TRO	X	TRO;TRO;TRO	NM_016157;NM_001039705;NM_177556				NM_177556	TRO	7216	SG0000006744	-0.833333	0.015377
cg23928118	8108646	PCDHA5	5	PCDHA6;PCDHA2;PCDHA1;PCDHA7;PCDHA1;PCDHA6;PCDHA5;PCDHA3;PCDHA4;PCDHA7	NM_031849;NM_018905;NM_031411;NM_031852;NM_018900;NM_018909;NM_018908;NM_018906;NM_018907;NM_018910	chr5:140215200-140216159			NM_018908	PCDHA5	56143	ENSG00000081842, ENSG00000204965, ENSG00000239389, ENSG00000243232, ENSG00000248383, ENSG00000249158, ENSG00000250120, ENSG00000251664	-0.833333	0.015377
cg23928118	8108651	PCDHA6	5	PCDHA6;PCDHA2;PCDHA1;PCDHA7;PCDHA1;PCDHA6;PCDHA5;PCDHA3;PCDHA4;PCDHA7	NM_031849;NM_018905;NM_031411;NM_031852;NM_018900;NM_018909;NM_018908;NM_018906;NM_018907;NM_018910	chr5:140215200-140216159			NM_031849	PCDHA6	56142	ENSG00000081842, ENSG00000239389, ENSG00000243232, ENSG00000248383, ENSG00000249158, ENSG00000250120, ENSG00000251664	-0.761905	0.036756
cg25996586	8104757	NPR3	5	NPR3	NM_000908				NM_000908	NPR3	4883	ENSG00000113389, ENSG00000181495	-0.738095	0.0458333
cg26246138	8171563	SCML2	X	SCML2	NM_006089	chrX:18371897-18373148	X:18371697-18373050	Unclassified_Cell_type_specific	NM_006089	SCML2	10389	SG0000010209	-0.857143	0.0107143
cg26246138	8171576	SCML2	X	SCML2	NM_006089	chrX:18371897-18373148	X:18371697-18373050	Unclassified_Cell_type_specific	NM_006089	SCML2	10389	SG0000010209	-0.761905	0.036756
cg26332052	8010001	UNK	17	UNK	NM_001080419	chr17:73780846-73781308	17:73778725-73781395	Promoter_Associated	NM_001080419	UNK	85451	SG0000013247	-0.738095	0.0458333
cg26332052	8010006	UNK	17	UNK	NM_001080419	chr17:73780846-73781308	17:73778725-73781395	Promoter_Associated	NM_001080419	UNK	85451	SG0000013247	-0.833333	0.015377
cg26332052	8010007	UNK	17	UNK	NM_001080419	chr17:73780846-73781308	17:73778725-73781395	Promoter_Associated	NM_001080419	UNK	85451	SG0000013247	-0.761905	0.036756
cg27130993	8109097	ABLIM3	5	ABLIM3	NM_014945				NM_014945	ABLIM3	22885	SG0000017321	-0.857143	0.0107143
cg27130993	8109101	ABLIM3	5	ABLIM3	NM_014945				NM_014945	ABLIM3	22885	SG0000017321	-0.761905	0.036756
cg27130993	8109103	ABLIM3	5	ABLIM3	NM_014945				NM_014945	ABLIM3	22885	SG0000017321	-0.809524	0.0217758
cg27394460	7910291	OBSCN	1	OBSCN;OBSCN	NM_052843;NM_001098623				NM_052843	OBSCN	84033	SG0000015435	-0.761905	0.036756
cg27394460	7910321	OBSCN	1	OBSCN;OBSCN	NM_052843;NM_001098623				NM_001098623	OBSCN	84033	SG0000015435	-0.738095	0.0458333
cg27394460	7910344	OBSCN	1	OBSCN;OBSCN	NM_052843;NM_001098623				NM_001098623	OBSCN	84033	SG0000015435	-0.785714	0.0279266
cg27394460	7910349	OBSCN	1	OBSCN;OBSCN	NM_052843;NM_001098623				NM_001098623	OBSCN	84033	SG0000015435	-0.809524	0.0217758
cg27394460	7910352	OBSCN	1	OBSCN;OBSCN	NM_052843;NM_001098623				NM_001098623	OBSCN	84033	SG0000015435	-0.785714	0.0279266

## Sheet: P4_neg rho_Loss
Supp Table 12f. Loci with strong NEGATIVE association (by rho) in changes in DNA methylation (in LOSS of methylation) with changes in gene expression in stage I (Endo I) in P4 vs vehicle.
HM450K	Affy_ID	Symbol	CHR	UCSC_RefGene_Name	UCSC_RefGene_Accession	UCSC_CpG_Islands_Name	Regulatory_Feature_Name	Regulatory_Feature_Group	Affy_Refseq	Affy_Symbol.1	Affy_Entrez	Affy_Ensembl	Rho	P val
cg00517849	8098442	ODZ3	4	ODZ3	NM_001080477	chr4:183369276-183370459			NM_001080477	ODZ3	55714	SG0000021833	-0.880952	0.00724206
cg00517849	8098449	ODZ3	4	ODZ3	NM_001080477	chr4:183369276-183370459			NM_001080477	ODZ3	55714	SG0000021833	-0.761905	0.036756
cg00517849	8098455	ODZ3	4	ODZ3	NM_001080477	chr4:183369276-183370459			NM_001080477	ODZ3	55714	SG0000021833	-0.904762	0.00456349
cg00517849	8098460	ODZ3	4	ODZ3	NM_001080477	chr4:183369276-183370459			NM_001080477	ODZ3	55714	SG0000021833	-0.809524	0.0217758
cg00664054	8149681	REEP4	8	REEP4	NM_025232	chr8:21998711-21999544			NM_025232	REEP4	80346	SG0000016847	-0.809524	0.0217758
cg01280841	8141555	LRCH4	7	LRCH4	NM_002319	chr7:100183527-100184625	7:100180760-100181891	Promoter_Associated	NM_002319	LRCH4	4034	SG0000007745	-0.738095	0.0458333
cg02900990	7921883	OLFML2B	1	OLFML2B	NM_015441	chr1:161993022-161994131			NM_015441	OLFML2B	25903	SG0000016274	-0.785714	0.0279266
cg02900990	7921892	OLFML2B	1	OLFML2B	NM_015441	chr1:161993022-161994131			NM_015441	OLFML2B	25903	SG0000016274	-0.857143	0.0107143
cg02900990	7921894	OLFML2B	1	OLFML2B	NM_015441	chr1:161993022-161994131			NM_015441	OLFML2B	25903	SG0000016274	-0.952381	0.00114087
cg03436478	8141039	SGCE	7	SGCE;PEG10;SGCE;PEG10;SGCE	NM_001099401;NM_015068;NM_001099400;NM_001040152;NM_003919	chr7:94284858-94286527	7:94285312-94288187	Promoter_Associated	NM_001099401	SGCE	8910	SG0000012799	-0.809524	0.0217758
cg03436478	8141045	SGCE	7	SGCE;PEG10;SGCE;PEG10;SGCE	NM_001099401;NM_015068;NM_001099400;NM_001040152;NM_003919	chr7:94284858-94286527	7:94285312-94288187	Promoter_Associated	NM_001099401	SGCE	8910	SG0000012799	-0.928571	0.00223214
cg03436478	8141046	SGCE	7	SGCE;PEG10;SGCE;PEG10;SGCE	NM_001099401;NM_015068;NM_001099400;NM_001040152;NM_003919	chr7:94284858-94286527	7:94285312-94288187	Promoter_Associated	NM_001099401	SGCE	8910	SG0000012799	-0.785714	0.0279266
cg03436478	8141047	SGCE	7	SGCE;PEG10;SGCE;PEG10;SGCE	NM_001099401;NM_015068;NM_001099400;NM_001040152;NM_003919	chr7:94284858-94286527	7:94285312-94288187	Promoter_Associated	NM_003919	SGCE	8910	SG0000012799	-0.761905	0.036756
cg03521113	7954445	LRMP	12	LRMP	NM_006152		12:25204583-25205752	Promoter_Associated	NM_006152	LRMP	4033	SG0000011830	-0.833333	0.015377
cg04012614	8167444	MAGIX	X	MAGIX;MAGIX;MAGIX;MAGIX;MAGIX	NM_001099681;NM_001099680;NM_001099682;NM_024859;NM_001099680	chrX:49022407-49023072			NM_001099681	MAGIX	79917	SG0000001762	-0.809524	0.0217758
cg04799778	8092075	EIF5A2	3	EIF5A2	NM_020390				NM_020390	EIF5A2	56648	SG0000016357	-0.880952	0.00724206
cg05195318	8109541	CYFIP2	5	CYFIP2;CYFIP2;CYFIP2	NM_001037333;NM_014376;NM_001037332				NM_001037333	CYFIP2	26999	SG0000005516	-0.785714	0.0279266
cg05265574	7932036	USP6NL	10	USP6NL	NM_014688				NM_014688	USP6NL	9712	SG0000014842	-0.809524	0.0217758
cg05384663	7921292	FCRL3	1	FCRL3	NM_052939				NM_052939	FCRL3	115352	SG0000016085	-0.738095	0.0458333
cg05548469	8102693	TRPC3	4	TRPC3;TRPC3	NM_003305;NM_001130698	chr4:122853554-122854169			NM_003305	TRPC3	7222	SG0000013874	-0.761905	0.036756
cg05697394	7956864	MSRB3	12	MSRB3;MSRB3	NM_001031679;NM_198080				NM_198080	MSRB3	253827	SG0000017409	-0.880952	0.00724206
cg05697394	7956865	MSRB3	12	MSRB3;MSRB3	NM_001031679;NM_198080				NM_198080	MSRB3	253827	SG0000017409	-0.785714	0.0279266
cg06097704	8010974	NXN	17	NXN	NM_022463				NM_022463	NXN	64359	SG0000016769	-0.833333	0.015377
cg06208615	7956600	OS9	12	OS9;OS9;OS9;OS9	NM_006812;NM_001017956;NM_001017958;NM_001017957				NM_006812	OS9	10956	SG0000013550	-0.738095	0.0458333
cg06284479	8086174	LRRFIP2	3	LRRFIP2;LRRFIP2;LRRFIP2	NM_017724;NM_001134369;NM_006309				NM_006309	LRRFIP2	9209	SG0000009316	-0.880952	0.00724206
cg07089660	8149111	DEFA4	8	DEFA4	NM_001925				NM_001925	DEFA4	1669	SG0000016482	-0.838338	0.00932312
cg07354679	7992176	CACNA1H	16	CACNA1H;CACNA1H	NM_021098;NM_001005407	chr16:1207042-1208032	16:1206300-1207634	Unclassified_Cell_type_specific	NM_021098	CACNA1H	8912	SG0000019655	-0.857143	0.0107143
cg07389870	7918427	SLC16A4	1	SLC16A4	NM_004696				NM_004696	SLC16A4	9122	SG0000016867	-0.833333	0.015377
cg07389870	7918429	SLC16A4	1	SLC16A4	NM_004696				NM_004696	SLC16A4	9122	SG0000016867	-0.857143	0.0107143
cg07389870	7918430	SLC16A4	1	SLC16A4	NM_004696				NM_004696	SLC16A4	9122	SG0000016867	-0.857143	0.0107143
cg07389870	7918433	SLC16A4	1	SLC16A4	NM_004696				NM_004696	SLC16A4	9122	SG0000016867	-0.738095	0.0458333
cg07516148	8130550	TAGAP	6	TAGAP;TAGAP;TAGAP	NM_152133;NM_138810;NM_054114		6:159463250-159464404	Promoter_Associated	NM_152133	TAGAP	117289	SG0000016469	-0.738095	0.0458333
cg07646007	8173151	FAM104B	X	FAM104B;FAM104B;FAM104B	NR_030722;NM_001166699;NM_138362				NM_138362	FAM104B	90736	SG0000018251	-0.738095	0.0458333
cg08698796	7947896	CELF1	11	CUGBP1	NM_006560				NM_006560	CELF1	10658	SG0000014918	-0.761905	0.036756
cg08718293	7897572	KIF1B	1	KIF1B	NM_015074				NM_015074	KIF1B	23095	SG0000005452	-0.857143	0.0107143
cg08755736	8151895	TP53INP1	8	TP53INP1;TP53INP1	NM_001135733;NM_033285	chr8:95960751-95962372			NM_001135733	TP53INP1	94241	SG0000016493	-0.761905	0.036756
cg09968723	8148527	BAI1	8	BAI1	NM_001702	chr8:143545445-143546178			NM_001702	BAI1	575	SG0000018179	-0.904762	0.00456349
cg10205431	8108649	PCDHA6	5	PCDHA6;PCDHA2;PCDHA1;PCDHA7;PCDHA1;PCDHA6;PCDHA5;PCDHA3;PCDHA4;PCDHA7	NM_031849;NM_018905;NM_031411;NM_031852;NM_018900;NM_018909;NM_018908;NM_018906;NM_018907;NM_018910	chr5:140215200-140216159			NM_031849	PCDHA6	56142	ENSG00000081842, ENSG00000239389, ENSG00000243232, ENSG00000248383, ENSG00000249158, ENSG00000250120, ENSG00000251664	-0.857143	0.0107143
cg10205431	8108675	PCDHA1	5	PCDHA6;PCDHA2;PCDHA1;PCDHA7;PCDHA1;PCDHA6;PCDHA5;PCDHA3;PCDHA4;PCDHA7	NM_031849;NM_018905;NM_031411;NM_031852;NM_018900;NM_018909;NM_018908;NM_018906;NM_018907;NM_018910	chr5:140215200-140216159			NM_018900	PCDHA1	56147	ENSG00000081842, ENSG00000204970, ENSG00000239389, ENSG00000243232, ENSG00000248383, ENSG00000249158, ENSG00000250120, ENSG00000251664	-0.738095	0.0458333
cg10612997	8040322	GREB1	2	GREB1	NM_014668				NM_014668	GREB1	9687	SG0000019620	-0.761905	0.036756
cg10612997	8040329	GREB1	2	GREB1	NM_014668				NM_014668	GREB1	9687	SG0000019620	-0.761905	0.036756
cg10910730	8171325	ARHGAP6	X	ARHGAP6;ARHGAP6	NM_013427;NM_006125				NM_013427	ARHGAP6	395	SG0000004764	-0.809524	0.0217758
cg10910730	8171328	ARHGAP6	X	ARHGAP6;ARHGAP6	NM_013427;NM_006125				NM_006125	ARHGAP6	395	SG0000004764	-0.761905	0.036756
cg11237362	7903124	ABCD3	1	ABCD3;ABCD3	NM_001122674;NM_002858	chr1:94883525-94884402			NM_002858	ABCD3	5825	SG0000011752	-0.809524	0.0217758
cg12127290	7961650	SLCO1A2	12	IAPP;SLCO1A2	NM_000415;NM_134431				NM_134431	SLCO1A2	6579	SG0000008445	-0.738095	0.0458333
cg12129080	7937044	EBF3	10	EBF3	NM_001005463	chr10:131686365-131686595			NM_001005463	EBF3	253738	SG0000010800	-0.738095	0.0458333
cg12583591	8033695	MUC16	19	MUC16	NM_024690				NM_024690	MUC16	94025	SG0000018114	-0.880952	0.00724206
cg12583591	8033699	MUC16	19	MUC16	NM_024690				NM_024690	MUC16	94025	SG0000018114	-0.761905	0.036756
cg12934320	7938224	SYT9	11	SYT9	NM_175733				NM_175733	SYT9	143425	SG0000017074	-0.833333	0.015377
cg13944037	8126391	GUCA1B	6	GUCA1B	NM_002098				NM_002098	GUCA1B	2979	SG0000011259	-0.761905	0.036756
cg14073011	8124315	CMAH	6	CMAH	NR_027626	chr6:25139920-25140246			NR_027626	CMAH	8418	NA	-0.809524	0.0217758
cg14073011	8124322	CMAH	6	CMAH	NR_027626	chr6:25139920-25140246			NR_027626	CMAH	8418	NA	-0.809524	0.0217758
cg14092997	8033164	KHSRP	19	KHSRP	NM_003685	chr19:6425485-6425843	19:6424683-6425926	Promoter_Associated	NM_003685	KHSRP	8570	SG0000008824	-0.904762	0.00456349
cg14092997	8033175	KHSRP	19	KHSRP	NM_003685	chr19:6425485-6425843	19:6424683-6425926	Promoter_Associated	NM_003685	KHSRP	8570	SG0000008824	-0.785714	0.0279266
cg14092997	8033177	KHSRP	19	KHSRP	NM_003685	chr19:6425485-6425843	19:6424683-6425926	Promoter_Associated	NM_003685	KHSRP	8570	SG0000008824	-0.904762	0.00456349
cg14290210	8099990	APBB2	4	APBB2;APBB2;APBB2	NM_004307;NM_173075;NM_001166050				NM_004307	APBB2	323	SG0000016369	-0.833333	0.015377
cg14290210	8099992	APBB2	4	APBB2;APBB2;APBB2	NM_004307;NM_173075;NM_001166050				NM_001166050	APBB2	323	SG0000016369	-0.785714	0.0279266
cg14290210	8099993	APBB2	4	APBB2;APBB2;APBB2	NM_004307;NM_173075;NM_001166050				NM_004307	APBB2	323	SG0000016369	-0.785714	0.0279266
cg14301562	7928520	SAMD8	10	SAMD8	NM_144660				NM_144660	SAMD8	142891	SG0000015667	-0.833333	0.015377
cg14916192	8100369	LNX1	4	LNX1	NM_001126328				NM_001126328	LNX1	84708	SG0000007220	-0.904762	0.00456349
cg15600279	8139642	DDC	7	DDC;DDC	NM_000790;NM_001082971				NM_000790	DDC	1644	SG0000013243	-0.809524	0.0217758
cg15706943	8095840	SHROOM3	4	SHROOM3	NM_020859				NM_020859	SHROOM3	57619	SG0000013877	-0.880952	0.00724206
cg15902390	7987386	MEIS2	15	MEIS2;MEIS2;MEIS2;MEIS2;MEIS2;MEIS2;MEIS2	NM_172316;NM_170674;NM_170675;NM_172315;NM_002399;NM_170677;NM_170676	chr15:37387386-37387614			NM_172316	MEIS2	4212	SG0000013413	-0.785714	0.0279266
cg15902390	7987387	MEIS2	15	MEIS2;MEIS2;MEIS2;MEIS2;MEIS2;MEIS2;MEIS2	NM_172316;NM_170674;NM_170675;NM_172315;NM_002399;NM_170677;NM_170676	chr15:37387386-37387614			NM_170676	MEIS2	4212	SG0000013413	-0.761905	0.036756
cg16459667	8109653	GABRA6	5	GABRA6	NM_000811				NM_000811	GABRA6	2559	SG0000014586	-0.785714	0.0480159
cg17254386	8106070	MCCC2	5	MCCC2	NM_022132		5:70896915-70897904	Promoter_Associated_Cell_type_specific	NM_022132	MCCC2	64087	SG0000013184	-0.738095	0.0458333
cg17505642	8109803	RARS	5	RARS	NM_002887	chr5:167913297-167913641			NM_002887	RARS	5917	SG0000011364	-0.738095	0.0458333
cg17505642	8109804	RARS	5	RARS	NM_002887	chr5:167913297-167913641			NM_002887	RARS	5917	SG0000011364	-0.904762	0.00456349
cg17505642	8109805	RARS	5	RARS	NM_002887	chr5:167913297-167913641			NM_002887	RARS	5917	SG0000011364	-0.833333	0.015377
cg17652507	8063690	GNAS	20	GNAS;GNAS;GNAS;GNAS	NM_001077490;NM_016592;NR_003259;NM_080425	chr20:57463652-57467739			NM_001077490	GNAS	2778	SG0000008746	-0.738095	0.0458333
cg17748242	8015616	STAT3	17	STAT3;STAT3;STAT3	NM_139276;NM_003150;NM_213662				NM_213662	STAT3	6774	SG0000016861	-0.880952	0.00724206
cg17868893	8047283	SPATS2L	2	SPATS2L;SPATS2L;SPATS2L;SPATS2L	NM_015535;NM_001100424;NM_001100423;NM_001100422				NM_015535	SPATS2L	26010	SG0000019614	-0.928571	0.00223214
cg17878878	7897970	C1orf158	1	C1orf158	NM_152290				NM_152290	C1orf158	93190	SG0000015733	-0.761905	0.036756
cg18034637	7943812	DIXDC1	11	DIXDC1	NM_001037954	chr11:111847927-111848401	11:111845456-111846405	Unclassified_Cell_type_specific	NM_001037954	DIXDC1	85458	SG0000015076	-0.738095	0.0458333
cg19414763	8026818	GLT25D1	19	GLT25D1	NM_024656	chr19:17688012-17688373	19:17687635-17687732	Unclassified_Cell_type_specific	NM_024656	GLT25D1	79709	SG0000013030	-0.738095	0.0458333
cg19602178	8173279	LAS1L	X	LAS1L;LAS1L;LAS1L;LAS1L;LAS1L;LAS1L	NM_031206;NM_001170649;NM_001170649;NM_001170650;NM_031206;NM_001170650	chrX:64754316-64754805	X:64754309-64755158	Promoter_Associated	NM_031206	LAS1L	81887	SG0000000149	-0.904762	0.00456349
cg21167587	8161206	RNF38	9	RNF38;RNF38;RNF38;RNF38;RNF38	NM_194328;NM_194330;NM_194329;NM_194332;NM_022781	chr9:36400251-36401327			NM_022781	RNF38	152006	SG0000013707	-0.833333	0.015377
cg21206285	8172486	OTUD5	X	OTUD5;OTUD5;OTUD5;OTUD5	NM_001136159;NM_001136157;NM_001136158;NM_017602	chrX:48814267-48815894	X:48814180-48816023	Promoter_Associated	NM_001136159	OTUD5	55593	SG0000006830	-0.738095	0.0458333
cg21406461	7906413	IFI16	1	IFI16	NM_005531				NM_005531	IFI16	3428	SG0000016356	-0.785714	0.0279266
cg21557879	8016954	BZRAP1	17	BZRAP1;BZRAP1	NM_004758;NM_024418		17:56381372-56382421	Unclassified	NM_004758	BZRAP1	9256	SG0000000537	-0.928571	0.00223214
cg21557879	8016970	BZRAP1	17	BZRAP1;BZRAP1	NM_004758;NM_024418		17:56381372-56382421	Unclassified	NM_024418	BZRAP1	9256	SG0000000537	-0.761905	0.036756
cg21557879	8016972	BZRAP1	17	BZRAP1;BZRAP1	NM_004758;NM_024418		17:56381372-56382421	Unclassified	NM_024418	BZRAP1	9256	SG0000000537	-0.809524	0.0217758
cg22731373	8171860	PCYT1B	X	PCYT1B;PCYT1B;PCYT1B;PCYT1B;PCYT1B	NM_001163265;NM_004845;NM_004845;NM_001163264;NM_001163265		X:24665285-24665773	Unclassified_Cell_type_specific	NM_001163265	PCYT1B	9468	SG0000010223	-0.738095	0.0458333
cg22911687	8107158	PAM	5	PAM;PAM;PAM;PAM	NM_138822;NM_138766;NM_000919;NM_138821				NM_138822	PAM	5066	SG0000014573	-0.738095	0.0458333
cg23222406	7958285	POLR3B	12	POLR3B;POLR3B	NM_001160708;NM_018082	chr12:106751416-106751965	12:106750947-106752693	Unclassified	NM_018082	POLR3B	55703	SG0000001350	-0.809524	0.0217758
cg27189824	8002560	TAT	16	TAT	NM_000353				NM_000353	TAT	6898	SG0000019865	-0.833333	0.015377

## Sheet: P4_Pos rho_gain
Supp Table 12g. Loci with strong Positive association (by rho) in changes in DNA methylation (in GAIN of methylation) with changes in gene expression in stage I (Endo I) in P4 vs vehicle.
HM450K	Affy_ID	Symbol	CHR	UCSC_RefGene_Name	UCSC_RefGene_Accession	UCSC_CpG_Islands_Name	Regulatory_Feature_Name	Regulatory_Feature_Group	Affy_Refseq	Affy_Symbol.1	Affy_Entrez	Affy_Ensembl	Rho	P val
cg00291164	8175033	ZDHHC9	X	ZDHHC9;ZDHHC9	NM_001008222;NM_016032				NM_001008222	ZDHHC9	51114	SG0000018870	0.809524	0.0217758
cg01134497	8171888	DCAF8L1	X	DCAF8L1	NM_001017930				NM_001017930	DCAF8L1	139425	SG0000022637	0.880952	0.00724206
cg01282269	8070453	DSCAM	21	DSCAM	NM_001389	chr21:41516237-41516472	21:41515282-41516599	Unclassified_Cell_type_specific	NM_001389	DSCAM	1826	SG0000017158	0.738095	0.0458333
cg02215603	8097635	HHIP	4	HHIP	NM_022475				NM_022475	HHIP	64399	SG0000016416	0.928571	0.00674603
cg03486475	8108761	PCDHGA2	5	PCDHGA4;PCDHGA9;PCDHGA1;PCDHGB1;PCDHGB6;PCDHGB3;PCDHGB7;PCDHGA6;PCDHGA8;PCDHGA10;PCDHGA5;PCDHGB4;PCDHGA3;PCDHGB7;PCDHGA2;PCDHGB2;PCDHGA7;PCDHGB5	NM_018917;NM_018921;NM_018912;NM_018922;NM_018926;NM_018924;NM_018927;NM_018919;NM_032088;NM_018913;NM_018918;NM_003736;NM_018916;NM_032101;NM_018915;NM_018923;NM_018920;NM_018925	chr5:140797162-140797701			NM_018915	PCDHGA2	56113	ENSG00000081853, ENSG00000240184, ENSG00000240764, ENSG00000242419	0.738095	0.0458333
cg03897860	8180277	PCDHA3	5	PCDHA2;PCDHA1;PCDHA1;PCDHA4;PCDHA3;PCDHA4;PCDHA4;PCDHA4	NM_018905;NM_031411;NM_018900;NM_031500;NM_018906;NM_018907;NM_031500;NM_018907	chr5:140186792-140187268			NM_018906	PCDHA3	56145	ENSG00000081842, ENSG00000204968, ENSG00000239389, ENSG00000243232, ENSG00000248383, ENSG00000249158, ENSG00000250120, ENSG00000251664, ENSG00000255408	0.785714	0.0279266
cg04189389	8171564	SCML2	X	SCML2	NM_006089	chrX:18371897-18373148			NM_006089	SCML2	10389	SG0000010209	0.880952	0.00724206
cg04213384	7969745	FARP1	13	FARP1	NM_005766				NM_005766	FARP1	10160	SG0000015276	0.880952	0.00724206
cg04213384	7969761	FARP1	13	FARP1	NM_005766				NM_005766	FARP1	10160	SG0000015276	0.880952	0.00724206
cg04213384	7969762	FARP1	13	FARP1	NM_005766				NM_005766	FARP1	10160	SG0000015276	0.833333	0.015377
cg04213384	7969763	FARP1	13	FARP1	NM_005766				NM_005766	FARP1	10160	SG0000015276	0.952381	0.00114087
cg04213384	7969767	FARP1	13	FARP1	NM_005766				NM_005766	FARP1	10160	SG0000015276	0.761905	0.036756
cg05000039	8151791	RBM12B	8	RBM12B	NM_203390	chr8:94752975-94753499			NM_203390	RBM12B	389677	SG0000018380	0.785714	0.0279266
cg05046272	8068776	ABCG1	21	ABCG1;ABCG1	NM_207628;NM_207627		21:43619302-43619893	Unclassified_Cell_type_specific	NM_207628	ABCG1	9619	SG0000016017	0.738095	0.0458333
cg06173536	7925256	GNG4	1	GNG4;GNG4;GNG4	NM_001098722;NM_001098721;NM_004485	chr1:235814280-235814488	1:235814105-235814861	Unclassified_Cell_type_specific	NM_004485	GNG4	2786	SG0000016824	0.785714	0.0279266
cg06764333	8122152	EYA4	6	EYA4;EYA4;EYA4	NM_004100;NM_172105;NM_172103	chr6:133562086-133563586			NM_004100	EYA4	2070	SG0000011231	0.738095	0.0458333
cg06764333	8122166	EYA4	6	EYA4;EYA4;EYA4	NM_004100;NM_172105;NM_172103	chr6:133562086-133563586			NM_172103	EYA4	2070	SG0000011231	0.738095	0.0458333
cg08385371	8135837	SPAM1	7	SPAM1;SPAM1	NM_003117;NM_153189				NM_153189	SPAM1	6677	SG0000010630	0.738095	0.0458333
cg08385371	8135844	SPAM1	7	SPAM1;SPAM1	NM_003117;NM_153189				NM_153189	SPAM1	6677	SG0000010630	0.761905	0.036756
cg09379340	8122953	TIAM2	6	TIAM2	NM_012454				NM_012454	TIAM2	26230	SG0000014642	0.761905	0.036756
cg09703114	7960005	EP400	12	EP400;SNORA49	NM_015409;NR_002979	chr12:132514283-132514525			NM_015409	EP400	57634	SG0000018349	0.833333	0.015377
cg09703114	7960037	EP400	12	EP400;SNORA49	NM_015409;NR_002979	chr12:132514283-132514525			NM_015409	EP400	57634	SG0000018349	0.761905	0.036756
cg10265740	8079193	ZNF167	3	ZNF167	NM_025169	chr3:44622586-44622866			NM_025169	ZNF167	55888	SG0000019634	0.761905	0.036756
cg12453687	7950745	RAB30	11	RAB30	NM_014488				NM_014488	RAB30	27314	SG0000013750	0.785714	0.0279266
cg12643449	8135524	IFRD1	7	IFRD1	NM_001007245		7:112062104-112062683	Unclassified_Cell_type_specific	NM_001007245	IFRD1	3475	SG0000000665	0.761905	0.036756
cg13239646	7941312	EHBP1L1	11	EHBP1L1	NM_001099409	chr11:65352231-65353134			NM_001099409	EHBP1L1	254102	SG0000017344	0.809524	0.0217758
cg13969146	8145719	WRN	8	PURG;WRN	NM_001015508;NM_000553				NM_000553	WRN	7486	SG0000016539	0.738095	0.0458333
cg14824266	8005065	ARHGAP44	17	RICH2	NM_014859	chr17:12877270-12877773			NM_014859	ARHGAP44	9912	SG0000000674	0.785714	0.0279266
cg14824266	8005079	ARHGAP44	17	RICH2	NM_014859	chr17:12877270-12877773			NM_014859	ARHGAP44	9912	SG0000000674	0.857143	0.0107143
cg15767218	7942140	ANO1	11	ANO1;ANO1	NM_018043;NR_030691				NM_018043	ANO1	55107	SG0000013162	0.761905	0.036756
cg15767218	7942150	ANO1	11	ANO1;ANO1	NM_018043;NR_030691				NR_030691	ANO1	55107	SG0000013162	0.880952	0.00724206
cg15767218	7942156	ANO1	11	ANO1;ANO1	NM_018043;NR_030691				NR_030691	ANO1	55107	SG0000013162	0.742528	0.034855
cg15767218	7942160	ANO1	11	ANO1;ANO1	NM_018043;NR_030691				NR_030691	ANO1	55107	SG0000013162	0.880952	0.00724206
cg15767218	7942166	ANO1	11	ANO1;ANO1	NM_018043;NR_030691				NR_030691	ANO1	55107	SG0000013162	0.904762	0.00456349
cg16141290	8173142	ALAS2	X	ALAS2;ALAS2;ALAS2	NM_001037967;NM_000032;NM_001037968				NM_001037968	ALAS2	212	SG0000015857	0.857143	0.0107143
cg16278716	8082214	KALRN	3	KALRN;KALRN;KALRN;KALRN;KALRN	NM_001024660;NM_001024660;NR_028136;NM_003947;NM_003947				NM_001024660	KALRN	8997	SG0000016014	0.761905	0.036756
cg16734817	8167609	CLCN5	X	CLCN5;CLCN5	NM_001127898;NM_001127899	chrX:49687027-49687993	X:49686836-49687917	Promoter_Associated	NM_001127899	CLCN5	1184	SG0000017136	0.738095	0.0458333
cg16734817	8167615	CLCN5	X	CLCN5;CLCN5	NM_001127898;NM_001127899	chrX:49687027-49687993	X:49686836-49687917	Promoter_Associated	NM_001127899	CLCN5	1184	SG0000017136	0.738095	0.0458333
cg17337467	8174358	NUP62CL	X	CXorf41;NUP62CL;CXorf41	NM_001169154;NM_017681;NM_173494	chrX:106449029-106449740	X:106449138-106449985	Unclassified	NM_017681	NUP62CL	54830	SG0000019808	0.785714	0.0279266
cg17611742	7923157	DENND1B	1	DENND1B;DENND1B	NM_144977;NM_001142795	chr1:197743931-197744788	1:197745048-197745377	Promoter_Associated	NM_144977	DENND1B	163486	SG0000021304	0.761905	0.036756
cg18054674	8108770	PCDHGB2	5	PCDHGA4;PCDHGA1;PCDHGA6;PCDHGA5;PCDHGB1;PCDHGA3;PCDHGA2;PCDHGA6;PCDHGB2;PCDHGB3	NM_018917;NM_018912;NM_032086;NM_018918;NM_018922;NM_018916;NM_018915;NM_018919;NM_018923;NM_018924	chr5:140753654-140753952			NM_018923	PCDHGB2	56103	ENSG00000081853, ENSG00000240184, ENSG00000240764, ENSG00000242419, ENSG00000253910	0.738095	0.0458333
cg20539283	8056223	DPP4	2	DPP4	NM_001935	chr2:162930233-162930879			NM_001935	DPP4	1803	SG0000019763	0.880952	0.00724206
cg20539283	8056224	DPP4	2	DPP4	NM_001935	chr2:162930233-162930879			NM_001935	DPP4	1803	SG0000019763	0.761905	0.036756
cg20539283	8056225	DPP4	2	DPP4	NM_001935	chr2:162930233-162930879			NM_001935	DPP4	1803	SG0000019763	0.809524	0.0217758
cg20539283	8056227	DPP4	2	DPP4	NM_001935	chr2:162930233-162930879			NM_001935	DPP4	1803	SG0000019763	0.928571	0.00223214
cg20539283	8056228	DPP4	2	DPP4	NM_001935	chr2:162930233-162930879			NM_001935	DPP4	1803	SG0000019763	0.928571	0.00223214
cg20539283	8056229	DPP4	2	DPP4	NM_001935	chr2:162930233-162930879			NM_001935	DPP4	1803	SG0000019763	0.952381	0.00114087
cg20539283	8056230	DPP4	2	DPP4	NM_001935	chr2:162930233-162930879			NM_001935	DPP4	1803	SG0000019763	0.928571	0.00223214
cg20539283	8056231	DPP4	2	DPP4	NM_001935	chr2:162930233-162930879			NM_001935	DPP4	1803	SG0000019763	0.97619	0.000396825
cg20539283	8056232	DPP4	2	DPP4	NM_001935	chr2:162930233-162930879			NM_001935	DPP4	1803	SG0000019763	0.738095	0.0458333
cg20539283	8056233	DPP4	2	DPP4	NM_001935	chr2:162930233-162930879			NM_001935	DPP4	1803	SG0000019763	0.928571	0.00223214
cg20539283	8056234	DPP4	2	DPP4	NM_001935	chr2:162930233-162930879			NM_001935	DPP4	1803	SG0000019763	0.761905	0.036756
cg20539283	8056235	DPP4	2	DPP4	NM_001935	chr2:162930233-162930879			NM_001935	DPP4	1803	SG0000019763	0.833333	0.015377
cg20539283	8056236	DPP4	2	DPP4	NM_001935	chr2:162930233-162930879			NM_001935	DPP4	1803	SG0000019763	0.857143	0.0107143
cg20539283	8056238	DPP4	2	DPP4	NM_001935	chr2:162930233-162930879			NM_001935	DPP4	1803	SG0000019763	0.928571	0.00223214
cg20539283	8056239	DPP4	2	DPP4	NM_001935	chr2:162930233-162930879			NM_001935	DPP4	1803	SG0000019763	0.809524	0.0217758
cg20539283	8056240	DPP4	2	DPP4	NM_001935	chr2:162930233-162930879			NM_001935	DPP4	1803	SG0000019763	0.809524	0.0217758
cg20539283	8056241	DPP4	2	DPP4	NM_001935	chr2:162930233-162930879			NM_001935	DPP4	1803	SG0000019763	0.761905	0.036756
cg20539283	8056242	DPP4	2	DPP4	NM_001935	chr2:162930233-162930879			NM_001935	DPP4	1803	SG0000019763	0.880952	0.00724206
cg20539283	8056243	DPP4	2	DPP4	NM_001935	chr2:162930233-162930879			NM_001935	DPP4	1803	SG0000019763	0.880952	0.00724206
cg20539283	8056244	DPP4	2	DPP4	NM_001935	chr2:162930233-162930879			NM_001935	DPP4	1803	SG0000019763	0.952381	0.00114087
cg20539283	8056246	DPP4	2	DPP4	NM_001935	chr2:162930233-162930879			NM_001935	DPP4	1803	SG0000019763	0.857143	0.0107143
cg20539283	8056247	DPP4	2	DPP4	NM_001935	chr2:162930233-162930879			NM_001935	DPP4	1803	SG0000019763	0.738095	0.0458333
cg20539283	8056248	DPP4	2	DPP4	NM_001935	chr2:162930233-162930879			NM_001935	DPP4	1803	SG0000019763	0.904762	0.00456349
cg21331791	7970215	MCF2L	13	MCF2L;MCF2L	NM_001112732;NM_024979	chr13:113656116-113656379			NM_001112732	MCF2L	23263	SG0000012621	0.785714	0.0279266
cg21331791	7970222	MCF2L	13	MCF2L;MCF2L	NM_001112732;NM_024979	chr13:113656116-113656379			NM_024979	MCF2L	23263	SG0000012621	0.785714	0.0279266
cg21331791	7970225	MCF2L	13	MCF2L;MCF2L	NM_001112732;NM_024979	chr13:113656116-113656379			NM_024979	MCF2L	23263	SG0000012621	0.738095	0.0458333
cg21559452	8045230	ARHGEF4	2	ARHGEF4;ARHGEF4	NM_032995;NM_015320				NM_015320	ARHGEF4	50649	SG0000013600	0.738095	0.0458333
cg23066280	8144145	PTPRN2	7	PTPRN2;PTPRN2;PTPRN2	NM_002847;NM_130842;NM_130843				NM_002847	PTPRN2	5799	SG0000015509	0.785714	0.0279266
cg23306063	8034020	TYK2	19	TYK2	NM_003331	chr19:10463626-10464378			NM_003331	TYK2	7297	SG0000010539	0.833333	0.015377
cg24158728	7970305	TMCO3	13	TMCO3	NM_017905	chr13:114195709-114196719			NM_017905	TMCO3	55002	SG0000015040	0.809524	0.0217758
cg26665785	8012530	SPDYE4	17	SPDYE4	NM_001128076				NM_001128076	SPDYE4	388333	SG0000018331	0.809524	0.0217758
cg26971030	8147910	PKHD1L1	8	PKHD1L1	NM_177531		8:110520367-110520550	Unclassified_Cell_type_specific	NM_177531	PKHD1L1	93035	SG0000020503	0.738095	0.0458333
cg26971030	8147940	PKHD1L1	8	PKHD1L1	NM_177531		8:110520367-110520550	Unclassified_Cell_type_specific	NM_177531	PKHD1L1	93035	SG0000020503	0.833333	0.015377
cg27394460	7910301	OBSCN	1	OBSCN;OBSCN	NM_052843;NM_001098623				NM_052843	OBSCN	84033	SG0000015435	0.785714	0.0279266
cg27394460	7910336	OBSCN	1	OBSCN;OBSCN	NM_052843;NM_001098623				NM_001098623	OBSCN	84033	SG0000015435	0.785714	0.0279266

## Sheet: P4_Pos rho_Loss
Supp Table 12h. Loci with strong Positive association (by rho) in changes in DNA methylation (in LOSS of methylation) with changes in gene expression in stage I (Endo I) in P4 vs vehicle.
HM450K	Affy_ID	Symbol	CHR	UCSC_RefGene_Name	UCSC_RefGene_Accession	UCSC_CpG_Islands_Name	Regulatory_Feature_Name	Regulatory_Feature_Group	Affy_Refseq	Affy_Symbol.1	Affy_Entrez	Affy_Ensembl	Rho	P val
cg00085199	8153183	TRAPPC9	8	TRAPPC9;TRAPPC9	NM_001160372;NM_031466	chr8:141107837-141110984			NM_001160372	TRAPPC9	83696	SG0000016763	0.738095	0.0458333
cg00085199	8153199	TRAPPC9	8	TRAPPC9;TRAPPC9	NM_001160372;NM_031466	chr8:141107837-141110984			NM_031466	TRAPPC9	83696	SG0000016763	0.809524	0.0217758
cg01341801	8125440	HLA-DRB5	6	HLA-DRB5	NM_002125	chr6:32489742-32490128			NM_002125	HLA-DRB5	3127	SG0000019850	0.738095	0.0458333
cg02512226	7932747	ARMC4	10	ARMC4	NM_018076	chr10:28287447-28288057			NM_018076	ARMC4	55130	SG0000016912	0.785714	0.0279266
cg02745847	8008158	IGF2BP1	17	IGF2BP1;IGF2BP1	NM_006546;NM_001160423	chr17:47072820-47076042	17:47074110-47075921	Promoter_Associated	NM_001160423	IGF2BP1	10642	SG0000015921	0.97619	0.000396825
cg03521113	7954442	LRMP	12	LRMP	NM_006152		12:25204583-25205752	Promoter_Associated	NM_006152	LRMP	4033	SG0000011830	0.785714	0.0279266
cg04466840	8110332	RGS14	5	RGS14	NM_006480		5:176784418-176785470	Promoter_Associated	NM_006480	RGS14	10636	SG0000016922	0.738095	0.0458333
cg04466840	8110343	RGS14	5	RGS14	NM_006480		5:176784418-176785470	Promoter_Associated	NM_006480	RGS14	10636	SG0000016922	0.809524	0.0217758
cg04558553	8095399	UGT2B7	4	UGT2B7	NM_001074				NM_001074	UGT2B7	7364	SG0000017123	0.785714	0.0279266
cg05253165	7997546	NECAB2	16	NECAB2	NM_019065	chr16:84029456-84029710			NM_019065	NECAB2	54550	SG0000010315	0.738095	0.0458333
cg05253165	7997555	NECAB2	16	NECAB2	NM_019065	chr16:84029456-84029710			NM_019065	NECAB2	54550	SG0000010315	0.761905	0.036756
cg06097704	8010969	NXN	17	NXN	NM_022463				NM_022463	NXN	64359	SG0000016769	0.833333	0.015377
cg07217935	7971944	KLHL1	13	KLHL1;ATXN8OS	NM_020866;NR_002717	chr13:70681732-70682219			NM_020866	KLHL1	57626	SG0000015036	0.809524	0.0217758
cg07237830	7940677	GNG3	11	BSCL2;GNG3;BSCL2;BSCL2;BSCL2	NM_001122955;NM_012202;NM_001130702;NM_001122955;NM_032667	chr11:62473453-62474156			NM_012202	GNG3	2785	SG0000016218	0.761905	0.036756
cg08691323	8105383	PPAP2A	5	PPAP2A;PPAP2A;RNF138P1	NM_176895;NM_003711;NR_001575	chr5:54826610-54826826			NM_003711	PPAP2A	8611	SG0000006711	0.761905	0.036756
cg08691323	8112109	PPAP2A	5	PPAP2A;PPAP2A;RNF138P1	NM_176895;NM_003711;NR_001575	chr5:54826610-54826826			NM_003711	PPAP2A	8611	SG0000006711	0.738095	0.0458333
cg08691323	8112114	PPAP2A	5	PPAP2A;PPAP2A;RNF138P1	NM_176895;NM_003711;NR_001575	chr5:54826610-54826826			NM_003711	PPAP2A	8611	SG0000006711	0.809524	0.0217758
cg08718293	7897583	KIF1B	1	KIF1B	NM_015074				NM_015074	KIF1B	23095	SG0000005452	0.857143	0.0107143
cg09968723	8148543	BAI1	8	BAI1	NM_001702	chr8:143545445-143546178			NM_001702	BAI1	575	SG0000018179	0.785714	0.0279266
cg10430011	8110700	SLC9A3	5	SLC9A3	NM_004174	chr5:488250-488710	5:488676-489098	Unclassified_Cell_type_specific	NM_004174	SLC9A3	6550	SG0000006623	0.904762	0.00456349
cg10430011	8110704	SLC9A3	5	SLC9A3	NM_004174	chr5:488250-488710	5:488676-489098	Unclassified_Cell_type_specific	NM_004174	SLC9A3	6550	SG0000006623	0.738095	0.0458333
cg10612997	8040305	GREB1	2	GREB1	NM_014668				NM_014668	GREB1	9687	SG0000019620	0.785714	0.0279266
cg10612997	8040310	GREB1	2	GREB1	NM_014668				NM_014668	GREB1	9687	SG0000019620	0.738095	0.0458333
cg11926444	8081842	ARHGAP31	3	CDGAP	NM_020754				NM_020754	ARHGAP31	57514	SG0000003108	0.857143	0.0107143
cg12583591	8033702	MUC16	19	MUC16	NM_024690				NM_024690	MUC16	94025	SG0000018114	0.738095	0.0458333
cg12583591	8033710	MUC16	19	MUC16	NM_024690				NM_024690	MUC16	94025	SG0000018114	0.785714	0.0279266
cg13390800	7946259	DCHS1	11	DCHS1	NM_003737	chr11:6676496-6677096			NM_003737	DCHS1	8642	SG0000016634	0.738095	0.0458333
cg13661648	8125557	HLA-DPA1	6	HLA-DPA1	NM_033554				NM_033554	HLA-DPA1	3113	ENSG00000168384, ENSG00000206291, ENSG00000224103, ENSG00000228163, ENSG00000229685, ENSG00000231389, ENSG00000235844, ENSG00000236177	0.738095	0.0458333
cg13661648	8178892	HLA-DPA1	6	HLA-DPA1	NM_033554				NM_033554	HLA-DPA1	3113	ENSG00000168384, ENSG00000206291, ENSG00000224103, ENSG00000228163, ENSG00000229685, ENSG00000231389, ENSG00000235844, ENSG00000236177	0.738095	0.0458333
cg14073011	8124323	CMAH	6	CMAH	NR_027626	chr6:25139920-25140246			NR_027626	CMAH	8418	NA	0.880952	0.00724206
cg14301562	7928517	SAMD8	10	SAMD8	NM_144660				NM_144660	SAMD8	142891	SG0000015667	0.904762	0.00456349
cg15036529	7906388	PYHIN1	1	PYHIN1;PYHIN1;PYHIN1;PYHIN1	NM_198930;NM_198929;NM_152501;NM_198928				NM_198930	PYHIN1	149628	SG0000016356	0.833333	0.015377
cg15706943	8095847	SHROOM3	4	SHROOM3	NM_020859				NM_020859	SHROOM3	57619	SG0000013877	0.785714	0.0279266
cg15902390	7987391	MEIS2	15	MEIS2;MEIS2;MEIS2;MEIS2;MEIS2;MEIS2;MEIS2	NM_172316;NM_170674;NM_170675;NM_172315;NM_002399;NM_170677;NM_170676	chr15:37387386-37387614			NM_172316	MEIS2	4212	SG0000013413	0.904762	0.00456349
cg16223976	7970934	STARD13	13	STARD13;STARD13;STARD13	NM_052851;NM_178007;NM_178006				NM_178006	STARD13	90627	SG0000013312	0.738095	0.0458333
cg16259583	8175292	MOSPD1	X	MOSPD1	NM_019556	chrX:134048706-134049272	X:134048621-134049729	Promoter_Associated	NM_019556	MOSPD1	56180	SG0000010192	0.761905	0.036756
cg17149030	7991484	PGPEP1L	15	LOC145814;LOC145814	NM_001167902;NM_001102612				NM_001167902	PGPEP1L	145814	SG0000018357	0.761905	0.036756
cg17505642	8109813	RARS	5	RARS	NM_002887	chr5:167913297-167913641			NM_002887	RARS	5917	SG0000011364	0.880952	0.00724206
cg17652507	8063694	GNAS	20	GNAS;GNAS;GNAS;GNAS	NM_001077490;NM_016592;NR_003259;NM_080425	chr20:57463652-57467739			NM_080425	GNAS	2778	SG0000008746	0.833333	0.015377
cg17923485	8131243	SDK1	7	SDK1	NM_152744	chr7:3341450-3341733			NM_152744	SDK1	221935	SG0000014655	0.809524	0.0217758
cg18034637	7943806	DIXDC1	11	DIXDC1	NM_001037954	chr11:111847927-111848401	11:111845456-111846405	Unclassified_Cell_type_specific	NM_001037954	DIXDC1	85458	SG0000015076	0.761905	0.036756
cg19143170	8096069	C4orf22	4	C4orf22	NM_152770	chr4:81307471-81307952			NM_152770	C4orf22	255119	SG0000019782	0.904762	0.00456349
cg19155735	8125400	NOTCH4	6	NOTCH4	NM_004557				NM_004557	NOTCH4	4855	ENSG00000204301, ENSG00000234876	0.833333	0.015377
cg19414763	8026816	GLT25D1	19	GLT25D1	NM_024656	chr19:17688012-17688373	19:17687635-17687732	Unclassified_Cell_type_specific	NM_024656	GLT25D1	79709	SG0000013030	0.833333	0.015377
cg19495714	7977293	SIVA1	14	SIVA1;SIVA1	NM_021709;NM_006427	chr14:105218366-105218620			NM_021709	SIVA1	10572	SG0000018499	0.833333	0.015377
cg19602178	8173270	LAS1L	X	LAS1L;LAS1L;LAS1L;LAS1L;LAS1L;LAS1L	NM_031206;NM_001170649;NM_001170649;NM_001170650;NM_031206;NM_001170650	chrX:64754316-64754805	X:64754309-64755158	Promoter_Associated	NM_001170650	LAS1L	81887	SG0000000149	0.857143	0.0107143
cg19892433	7950052	SHANK2	11	SHANK2;SHANK2	NM_012309;NM_133266	chr11:70332266-70333413			NM_133266	SHANK2	22941	SG0000016210	0.904762	0.00456349
cg20478291	7972967	RASA3	13	RASA3	NM_007368				NM_007368	RASA3	22821	SG0000018598	0.761905	0.036756
cg20520888	8148709	SPATC1	8	SPATC1;SPATC1	NM_001134374;NM_198572				NM_001134374	SPATC1	375686	SG0000018658	0.785714	0.0279266
cg20721467	7928505	MYST4	10	MYST4	NM_012330				NM_012330	MYST4	23522	SG0000015665	0.738095	0.0458333
cg21069434	8050040	MYT1L	2	MYT1L	NM_015025	chr2:2193510-2193716			NM_015025	MYT1L	23040	SG0000018648	0.738095	0.0458333
cg21069434	8050053	MYT1L	2	MYT1L	NM_015025	chr2:2193510-2193716			NM_015025	MYT1L	23040	SG0000018648	0.809524	0.0217758
cg21298759	7898945	NIPAL3	1	NIPAL3	NM_020448	chr1:24742671-24743039	1:24741454-24743710	Promoter_Associated	NM_020448	NIPAL3	57185	SG0000000146	0.718576	0.0446226
cg21557879	8016960	BZRAP1	17	BZRAP1;BZRAP1	NM_004758;NM_024418		17:56381372-56382421	Unclassified	NM_024418	BZRAP1	9256	SG0000000537	0.738095	0.0458333
cg22070232	8040091	RNF144A	2	RNF144A	NM_014746	chr2:7057530-7058433			NM_014746	RNF144A	9781	SG0000015169	0.880952	0.00724206
cg22070232	8040094	RNF144A	2	RNF144A	NM_014746	chr2:7057530-7058433			NM_014746	RNF144A	9781	SG0000015169	0.880952	0.00724206
cg22070232	8040095	RNF144A	2	RNF144A	NM_014746	chr2:7057530-7058433			NM_014746	RNF144A	9781	SG0000015169	0.904762	0.00456349
cg22550275	8150924	CYP7A1	8	CYP7A1	NM_000780				NM_000780	CYP7A1	1581	SG0000016791	0.761905	0.036756
cg22689016	8110692	SLC9A3	5	SLC9A3	NM_004174	chr5:506291-506527			NM_004174	SLC9A3	6550	SG0000006623	0.880952	0.00724206
cg22689016	8110703	SLC9A3	5	SLC9A3	NM_004174	chr5:506291-506527			NM_004174	SLC9A3	6550	SG0000006623	0.880952	0.00724206
cg22711676	7988988	ONECUT1	15	ONECUT1	NM_004498	chr15:53076187-53077926			NM_004498	ONECUT1	3175	SG0000016985	0.821429	0.034127
cg22965432	8113365	ST8SIA4	5	ST8SIA4;ST8SIA4	NM_175052;NM_005668	chr5:100238722-100239138	5:100239882-100240146	Promoter_Associated	NM_175052	ST8SIA4	7903	ENSG00000113532, ENSG00000248513	0.809524	0.0217758
cg23222406	7958298	POLR3B	12	POLR3B;POLR3B	NM_001160708;NM_018082	chr12:106751416-106751965	12:106750947-106752693	Unclassified	NM_018082	POLR3B	55703	SG0000001350	0.761905	0.036756
cg23548438	8096067	C4orf22	4	C4orf22	NM_152770	chr4:81257040-81257270	4:81256700-81258249	Unclassified	NM_152770	C4orf22	255119	SG0000019782	0.880952	0.00724206
cg27409974	8130119	LATS1	6	LATS1	NM_004690				NM_004690	LATS1	9113	SG0000013102	0.928571	0.00223214
cg27409974	8130121	LATS1	6	LATS1	NM_004690				NM_004690	LATS1	9113	SG0000013102	0.833333	0.015377
cg27409974	8130127	LATS1	6	LATS1	NM_004690				NM_004690	LATS1	9113	SG0000013102	0.738095	0.0458333

## Sheet: E2+P4_Neg rho_Gain
Supp Table 12i. Loci with strong NEGATIVE association (by rho) in changes in DNA methylation (in GAIN of methylation) with changes in gene expression in stage I (Endo I) in E2+P4 vs vehicle.
HM450K	Affy_ID	Symbol	CHR	UCSC_RefGene_Name	UCSC_RefGene_Accession	UCSC_CpG_Islands_Name	Regulatory_Feature_Name	Regulatory_Feature_Group	Affy_Refseq	Affy_Symbol.1	Affy_Entrez	Affy_Ensembl	Rho	P val
cg00937510	8113026	TMEM161B	5	TMEM161B	NM_153354	chr5:87564608-87564881			NM_153354	TMEM161B	153396	SG0000016418	-0.761905	0.036756
cg00937510	8113033	TMEM161B	5	TMEM161B	NM_153354	chr5:87564608-87564881			NM_153354	TMEM161B	153396	SG0000016418	-0.761905	0.036756
cg02081305	8051525	SULT6B1	2	SULT6B1	NM_001032377				NM_001032377	SULT6B1	391365	SG0000013806	-0.904762	0.00456349
cg02506716	8054468	2015-09-10	2	SEPT10;SEPT10	NM_178584;NM_144710	chr2:110370906-110373301			NM_178584	2015-09-10	151011	SG0000018652	-0.761905	0.036756
cg03312205	7953402	COPS7A	12	COPS7A;COPS7A;COPS7A;COPS7A	NM_001164094;NM_016319;NM_001164095;NM_001164093	chr12:6833058-6833491	12:6832664-6833920	Promoter_Associated	NM_001164093	COPS7A	50813	SG0000011165	-0.857143	0.0107143
cg03390449	8093000	MUC4	3	MUC4;MUC4;MUC4	NM_018406;NM_138297;NM_004532				NM_018406	MUC4	4585	SG0000014511	-0.738095	0.0458333
cg03646329	7969043	RB1	13	LPAR6;LPAR6;LPAR6;RB1;LPAR6	NM_001162498;NM_005767;NM_001162497;NM_000321;NM_001162498		13:48987144-48987347	Promoter_Associated_Cell_type_specific	NM_000321	RB1	5925	SG0000013968	-0.880952	0.00724206
cg04213384	7969737	FARP1	13	FARP1	NM_005766				NM_005766	FARP1	10160	SG0000015276	-0.857143	0.0107143
cg04539283	8002810	WDR59	16	WDR59	NM_030581	chr16:75018396-75019245	16:75018219-75019450	Promoter_Associated	NM_030581	WDR59	79726	SG0000010309	-0.785714	0.0279266
cg04539283	8002814	WDR59	16	WDR59	NM_030581	chr16:75018396-75019245	16:75018219-75019450	Promoter_Associated	NM_030581	WDR59	79726	SG0000010309	-0.738095	0.0458333
cg04539283	8002821	WDR59	16	WDR59	NM_030581	chr16:75018396-75019245	16:75018219-75019450	Promoter_Associated	NM_030581	WDR59	79726	SG0000010309	-0.761905	0.036756
cg04820593	8173062	WNK3	X	WNK3;WNK3	NM_020922;NM_001002838	chrX:54383872-54385477	X:54383841-54385273	Unclassified_Cell_type_specific	NM_020922	WNK3	65267	SG0000019663	-0.738095	0.0458333
cg04836851	8108717	PCDHB16	5	PCDHB16	NM_020957	chr5:140563510-140564361			NM_020957	PCDHB16	57717	SG0000019696	-0.809524	0.0217758
cg04836851	8108718	PCDHB16	5	PCDHB16	NM_020957	chr5:140563510-140564361			NM_020957	PCDHB16	57717	SG0000019696	-0.761905	0.036756
cg04897208	8119250	DNAH8	6	DNAH8	NM_001371				NM_001371	DNAH8	1769	SG0000012472	-0.761905	0.036756
cg04897208	8119253	DNAH8	6	DNAH8	NM_001371				NM_001371	DNAH8	1769	SG0000012472	-0.761905	0.036756
cg04897208	8119290	DNAH8	6	DNAH8	NM_001371				NM_001371	DNAH8	1769	SG0000012472	-0.928571	0.00223214
cg04897208	8119320	DNAH8	6	DNAH8	NM_001371				NM_001371	DNAH8	1769	SG0000012472	-0.738095	0.0458333
cg04911669	8120673	KCNQ5	6	KCNQ5;KCNQ5;KCNQ5;KCNQ5;KCNQ5	NM_001160130;NM_001160133;NM_001160134;NM_019842;NM_001160132				NM_001160130	KCNQ5	56479	SG0000018576	-0.833333	0.015377
cg05043339	7912632	KAZN	1	KIAA1026;KIAA1026;KIAA1026;KIAA1026	NM_201628;NM_001018001;NM_015209;NM_001018000				NM_201628	KAZN	23254	SG0000018933	-0.809524	0.0217758
cg05084793	7980835	SMEK1	14	SMEK1	NM_032560	chr14:91975670-91977326	14:91977559-91977630	Promoter_Associated	NM_032560	SMEK1	55671	SG0000010079	-0.785714	0.0279266
cg05084793	7980840	SMEK1	14	SMEK1	NM_032560	chr14:91975670-91977326	14:91977559-91977630	Promoter_Associated	NM_032560	SMEK1	55671	SG0000010079	-0.738095	0.0458333
cg05853130	8045476	THSD7B	2	THSD7B	NM_001080427				NM_001080427	THSD7B	80731	SG0000014422	-0.857143	0.0107143
cg06031301	7997480	PLCG2	16	PLCG2	NM_002661				NM_002661	PLCG2	5336	SG0000019794	-0.785714	0.0279266
cg06156640	8040067	ALLC	2	ALLC	NM_018436				NM_018436	ALLC	55821	SG0000015136	-0.761905	0.036756
cg06530558	7983786	UNC13C	15	UNC13C	NM_001080534				NM_001080534	UNC13C	440279	SG0000013776	-0.785714	0.0279266
cg06530558	7983793	UNC13C	15	UNC13C	NM_001080534				NM_001080534	UNC13C	440279	SG0000013776	-0.904762	0.00456349
cg06585203	8130506	EZR	6	EZR;EZR	NM_003379;NM_001111077	chr6:159239081-159240775			NM_003379	EZR	7430	SG0000009282	-0.738095	0.0458333
cg06585203	8130507	EZR	6	EZR;EZR	NM_003379;NM_001111077	chr6:159239081-159240775			NM_001111077	EZR	7430	SG0000009282	-0.880952	0.00724206
cg06585203	8130508	EZR	6	EZR;EZR	NM_003379;NM_001111077	chr6:159239081-159240775			NM_003379	EZR	7430	SG0000009282	-0.833333	0.015377
cg06585203	8130510	EZR	6	EZR;EZR	NM_003379;NM_001111077	chr6:159239081-159240775			NM_001111077	EZR	7430	SG0000009282	-0.738095	0.0458333
cg06585203	8130514	EZR	6	EZR;EZR	NM_003379;NM_001111077	chr6:159239081-159240775			NM_001111077	EZR	7430	SG0000009282	-0.761905	0.036756
cg06585203	8130515	EZR	6	EZR;EZR	NM_003379;NM_001111077	chr6:159239081-159240775			NM_001111077	EZR	7430	SG0000009282	-0.761905	0.036756
cg06585203	8130516	EZR	6	EZR;EZR	NM_003379;NM_001111077	chr6:159239081-159240775			NM_001111077	EZR	7430	SG0000009282	-0.785714	0.0279266
cg06893225	7913724	SRSF10	1	SFRS13A;SFRS13A	NM_054016;NM_006625	chr1:24306363-24307017	1:24306292-24307561	Promoter_Associated	NM_006625	SRSF10	10772	ENSG00000188529, ENSG00000215699	-0.761905	0.036756
cg06893225	8039959	SRSF10	1	SFRS13A;SFRS13A	NM_054016;NM_006625	chr1:24306363-24307017	1:24306292-24307561	Promoter_Associated	NM_006625	SRSF10	10772	ENSG00000188529, ENSG00000215699	-0.761905	0.036756
cg07028661	8068123	GRIK1	21	GRIK1;GRIK1	NM_000830;NM_175611	chr21:31311386-31312106			NM_175611	GRIK1	2897	SG0000017118	-0.761905	0.036756
cg07613945	8108781	PCDHGA8	5	PCDHGA4;PCDHGA6;PCDHGA9;PCDHGA1;PCDHGA8;PCDHGA5;PCDHGB1;PCDHGB6;PCDHGB4;PCDHGA3;PCDHGA2;PCDHGA7;PCDHGB2;PCDHGB6;PCDHGB5;PCDHGB3	NM_018917;NM_018919;NM_018921;NM_018912;NM_032088;NM_018918;NM_018922;NM_018926;NM_003736;NM_018916;NM_018915;NM_018920;NM_018923;NM_032100;NM_018925;NM_018924	chr5:140787447-140788044	5:140786877-140787981	Unclassified	NM_032088	PCDHGA8	9708	ENSG00000081853, ENSG00000240184, ENSG00000240764, ENSG00000242419, ENSG00000253767	-0.928571	0.00223214
cg07629125	7969332	PCDH17	13	PCDH17	NM_001040429				NM_001040429	PCDH17	27253	SG0000011894	-0.857143	0.0107143
cg08052120	8038917	ZNF649	19	ZNF649	NM_023074				NM_023074	ZNF649	65251	SG0000019809	-0.785714	0.0279266
cg08336604	7965474	UBE2N	12	UBE2N	NM_003348				NM_003348	UBE2N	7334	SG0000017788	-0.785714	0.0279266
cg08336604	7965476	UBE2N	12	UBE2N	NM_003348				NM_003348	UBE2N	7334	SG0000017788	-0.880952	0.00724206
cg08379987	7968363	C13orf26	13	C13orf26	NM_152325				NM_152325	C13orf26	122046	SG0000017566	-0.857143	0.0107143
cg08688043	8006026	CRYBA1	17	CRYBA1	NM_005208				NM_005208	CRYBA1	1411	SG0000010825	-0.857143	0.0107143
cg08998189	7948348	GLYAT	11	GLYAT	NM_201648				NM_201648	GLYAT	10249	SG0000014912	-0.738095	0.0458333
cg09208571	8167818	MAGED2	X	MAGED2;MAGED2;MAGED2	NM_177433;NM_014599;NM_201222	chrX:54834761-54835010	X:54834655-54835823	Promoter_Associated	NM_177433	MAGED2	10916	SG0000010231	-0.857143	0.0107143
cg09208571	8167824	MAGED2	X	MAGED2;MAGED2;MAGED2	NM_177433;NM_014599;NM_201222	chrX:54834761-54835010	X:54834655-54835823	Promoter_Associated	NM_201222	MAGED2	10916	SG0000010231	-0.809524	0.0217758
cg09408143	7991865	RAB11FIP3	16	RAB11FIP3;RAB11FIP3	NM_014700;NM_001142272				NM_001142272	RAB11FIP3	9727	SG0000009056	-0.761905	0.036756
cg09534872	7947416	CSTF3	11	CSTF3	NM_001326				NM_001326	CSTF3	1479	SG0000017610	-0.821429	0.034127
cg09534872	7947419	CSTF3	11	CSTF3	NM_001326				NM_001326	CSTF3	1479	SG0000017610	-0.785714	0.0480159
cg09777775	8068972	AGPAT3	21	AGPAT3	NM_020132		21:45336550-45337422	Promoter_Associated	NM_020132	AGPAT3	56894	SG0000016021	-0.809524	0.0217758
cg10165167	8115694	SLIT3	5	SLIT3	NM_003062	chr5:168727429-168728275			NM_003062	SLIT3	6586	SG0000018434	-0.785714	0.0279266
cg10165167	8115696	SLIT3	5	SLIT3	NM_003062	chr5:168727429-168728275			NM_003062	SLIT3	6586	SG0000018434	-0.833333	0.015377
cg10165167	8115699	SLIT3	5	SLIT3	NM_003062	chr5:168727429-168728275			NM_003062	SLIT3	6586	SG0000018434	-0.785714	0.0279266
cg10165167	8115700	SLIT3	5	SLIT3	NM_003062	chr5:168727429-168728275			NM_003062	SLIT3	6586	SG0000018434	-0.761905	0.036756
cg10165167	8115702	SLIT3	5	SLIT3	NM_003062	chr5:168727429-168728275			NM_003062	SLIT3	6586	SG0000018434	-0.857143	0.0107143
cg10165167	8115703	SLIT3	5	SLIT3	NM_003062	chr5:168727429-168728275			NM_003062	SLIT3	6586	SG0000018434	-0.738095	0.0458333
cg10165167	8115704	SLIT3	5	SLIT3	NM_003062	chr5:168727429-168728275			NM_003062	SLIT3	6586	SG0000018434	-0.738095	0.0458333
cg10165167	8115706	SLIT3	5	SLIT3	NM_003062	chr5:168727429-168728275			NM_003062	SLIT3	6586	SG0000018434	-0.761905	0.036756
cg10165167	8115707	SLIT3	5	SLIT3	NM_003062	chr5:168727429-168728275			NM_003062	SLIT3	6586	SG0000018434	-0.809524	0.0217758
cg10165167	8115708	SLIT3	5	SLIT3	NM_003062	chr5:168727429-168728275			NM_003062	SLIT3	6586	SG0000018434	-0.761905	0.036756
cg10165167	8115709	SLIT3	5	SLIT3	NM_003062	chr5:168727429-168728275			NM_003062	SLIT3	6586	SG0000018434	-0.928571	0.00223214
cg10165167	8115713	SLIT3	5	SLIT3	NM_003062	chr5:168727429-168728275			NM_003062	SLIT3	6586	SG0000018434	-0.809524	0.0217758
cg10165167	8115718	SLIT3	5	SLIT3	NM_003062	chr5:168727429-168728275			NM_003062	SLIT3	6586	SG0000018434	-0.809524	0.0217758
cg10165167	8115721	SLIT3	5	SLIT3	NM_003062	chr5:168727429-168728275			NM_003062	SLIT3	6586	SG0000018434	-0.738095	0.0458333
cg10165167	8115724	SLIT3	5	SLIT3	NM_003062	chr5:168727429-168728275			NM_003062	SLIT3	6586	SG0000018434	-0.928571	0.00223214
cg10165167	8115725	SLIT3	5	SLIT3	NM_003062	chr5:168727429-168728275			NM_003062	SLIT3	6586	SG0000018434	-0.809524	0.0217758
cg10165167	8115727	SLIT3	5	SLIT3	NM_003062	chr5:168727429-168728275			NM_003062	SLIT3	6586	SG0000018434	-0.761905	0.036756
cg10416206	8059305	PAX3	2	PAX3;PAX3;PAX3;PAX3;PAX3;PAX3;PAX3;PAX3;CCDC140	NM_181458;NM_013942;NM_181457;NM_000438;NM_181461;NM_181460;NM_181459;NM_001127366;NM_153038	chr2:223162946-223163912			NM_181458	PAX3	5077	SG0000013590	-0.952381	0.00114087
cg10981257	8118679	KIFC1	6	KIFC1	NM_002263	chr6:33377929-33379167			NM_002263	KIFC1	3833	ENSG00000204197, ENSG00000233450, ENSG00000237649	-0.785714	0.0279266
cg10981257	8179573	KIFC1	6	KIFC1	NM_002263	chr6:33377929-33379167			NM_002263	KIFC1	3833	ENSG00000204197, ENSG00000233450, ENSG00000237649	-0.785714	0.0279266
cg12029804	8015052	KRT222	17	KRT222;KRT222	NM_152349;NM_152349				NM_152349	KRT222	125113	SG0000021342	-0.761905	0.036756
cg12064929	7934774	DYDC1	10	DYDC2;DYDC1	NM_032372;NM_138812	chr10:82116202-82117120			NM_138812	DYDC1	143241	SG0000017078	-0.738095	0.0458333
cg12432236	7969334	PCDH17	13	PCDH17	NM_001040429	chr13:58206526-58208930			NM_001040429	PCDH17	27253	SG0000011894	-0.761905	0.036756
cg12752627	7929318	CYP26C1	10	CYP26C1	NM_183374	chr10:94828102-94829040	10:94827475-94827551	Unclassified_Cell_type_specific	NM_183374	CYP26C1	340665	SG0000018755	-0.785714	0.0279266
cg12984877	8103027	ZNF827	4	ZNF827	NM_178835	chr4:146857334-146859082			NM_178835	ZNF827	152485	SG0000015161	-0.809524	0.0217758
cg13224161	8125602	COL11A2	6	COL11A2;COL11A2;COL11A2	NM_080679;NM_080681;NM_080680				NM_080679	COL11A2	1302	ENSG00000204248, ENSG00000206290, ENSG00000227801, ENSG00000230930, ENSG00000235708	-0.826362	0.0114428
cg13224161	8125614	COL11A2	6	COL11A2;COL11A2;COL11A2	NM_080679;NM_080681;NM_080680				NM_080680	COL11A2	1302	ENSG00000204248, ENSG00000206290, ENSG00000227801, ENSG00000230930, ENSG00000235708	-0.761905	0.036756
cg13224161	8125618	COL11A2	6	COL11A2;COL11A2;COL11A2	NM_080679;NM_080681;NM_080680				NM_080680	COL11A2	1302	ENSG00000204248, ENSG00000206290, ENSG00000227801, ENSG00000230930, ENSG00000235708	-0.904762	0.00456349
cg13298147	8123866	TFAP2A	6	TFAP2A;TFAP2A	NM_001042425;NM_003220	chr6:10417384-10417842			NM_001042425	TFAP2A	7020	SG0000013720	-0.738095	0.0458333
cg13298147	8123867	TFAP2A	6	TFAP2A;TFAP2A	NM_001042425;NM_003220	chr6:10417384-10417842			NM_003220	TFAP2A	7020	SG0000013720	-0.833333	0.015377
cg13298147	8123869	TFAP2A	6	TFAP2A;TFAP2A	NM_001042425;NM_003220	chr6:10417384-10417842			NM_003220	TFAP2A	7020	SG0000013720	-0.857143	0.0107143
cg13298147	8123870	TFAP2A	6	TFAP2A;TFAP2A	NM_001042425;NM_003220	chr6:10417384-10417842			NM_003220	TFAP2A	7020	SG0000013720	-0.809524	0.0217758
cg13298147	8123871	TFAP2A	6	TFAP2A;TFAP2A	NM_001042425;NM_003220	chr6:10417384-10417842			NM_003220	TFAP2A	7020	SG0000013720	-0.97619	0.000396825
cg13298147	8123872	TFAP2A	6	TFAP2A;TFAP2A	NM_001042425;NM_003220	chr6:10417384-10417842			NM_003220	TFAP2A	7020	SG0000013720	-0.928571	0.00223214
cg13298147	8123873	TFAP2A	6	TFAP2A;TFAP2A	NM_001042425;NM_003220	chr6:10417384-10417842			NM_003220	TFAP2A	7020	SG0000013720	-0.833333	0.015377
cg13298147	8123874	TFAP2A	6	TFAP2A;TFAP2A	NM_001042425;NM_003220	chr6:10417384-10417842			NM_003220	TFAP2A	7020	SG0000013720	-0.904762	0.00456349
cg13298147	8123875	TFAP2A	6	TFAP2A;TFAP2A	NM_001042425;NM_003220	chr6:10417384-10417842			NM_003220	TFAP2A	7020	SG0000013720	-0.785714	0.0279266
cg13444966	7937830	KCNQ1	11	KCNQ1;KCNQ1OT1;KCNQ1	NM_000218;NR_002728;NM_181798				NM_181798	KCNQ1	3784	SG0000005391	-0.809524	0.0217758
cg13983307	8162634	ZNF510	9	ZNF510	NM_014930	chr9:99540025-99540472	9:99539263-99540813	Unclassified	NM_014930	ZNF510	22869	SG0000008138	-0.785714	0.0480159
cg13983307	8162635	ZNF510	9	ZNF510	NM_014930	chr9:99540025-99540472	9:99539263-99540813	Unclassified	NM_014930	ZNF510	22869	SG0000008138	-0.928571	0.00674603
cg14266527	8103143	LRBA	4	LRBA	NM_006726	chr4:151500763-151501299			NM_006726	LRBA	987	SG0000019858	-0.738095	0.0458333
cg14266527	8103155	LRBA	4	LRBA	NM_006726	chr4:151500763-151501299			NM_006726	LRBA	987	SG0000019858	-0.738095	0.0458333
cg14780427	8010520	RPTOR	17	RPTOR;RPTOR	NM_001163034;NM_020761		17:78754198-78754689	Unclassified	NM_020761	RPTOR	57521	SG0000014156	-0.809524	0.0217758
cg14987564	7974773	C14orf135	14	C14orf135	NM_022495	chr14:60558340-60559176	14:60557768-60559674	Promoter_Associated	NM_022495	C14orf135	64430	SG0000012677	-0.761905	0.036756
cg14997592	8126897	CRISP2	6	CRISP2;CRISP2;CRISP2;CRISP2;CRISP2	NM_001142435;NM_001142407;NM_001142417;NM_003296;NM_001142408				NM_001142435	CRISP2	7180	SG0000012449	-0.857143	0.0107143
cg15021238	8046387	ITGA6	2	ITGA6;ITGA6	NM_001079818;NM_000210		2:173305676-173305881	Unclassified_Cell_type_specific	NM_001079818	ITGA6	3655	SG0000009140	-0.761905	0.036756
cg15021238	8046388	ITGA6	2	ITGA6;ITGA6	NM_001079818;NM_000210		2:173305676-173305881	Unclassified_Cell_type_specific	NM_000210	ITGA6	3655	SG0000009140	-0.785714	0.0279266
cg15021238	8046389	ITGA6	2	ITGA6;ITGA6	NM_001079818;NM_000210		2:173305676-173305881	Unclassified_Cell_type_specific	NM_000210	ITGA6	3655	SG0000009140	-0.785714	0.0279266
cg15021238	8046397	ITGA6	2	ITGA6;ITGA6	NM_001079818;NM_000210		2:173305676-173305881	Unclassified_Cell_type_specific	NM_000210	ITGA6	3655	SG0000009140	-0.738095	0.0458333
cg15021238	8046402	ITGA6	2	ITGA6;ITGA6	NM_001079818;NM_000210		2:173305676-173305881	Unclassified_Cell_type_specific	NM_001079818	ITGA6	3655	SG0000009140	-0.833333	0.015377
cg15021238	8046404	ITGA6	2	ITGA6;ITGA6	NM_001079818;NM_000210		2:173305676-173305881	Unclassified_Cell_type_specific	NM_000210	ITGA6	3655	SG0000009140	-0.97619	0.000396825
cg15021238	8046405	ITGA6	2	ITGA6;ITGA6	NM_001079818;NM_000210		2:173305676-173305881	Unclassified_Cell_type_specific	NM_000210	ITGA6	3655	SG0000009140	-0.952381	0.00114087
cg15021238	8046407	ITGA6	2	ITGA6;ITGA6	NM_001079818;NM_000210		2:173305676-173305881	Unclassified_Cell_type_specific	NM_000210	ITGA6	3655	SG0000009140	-0.785714	0.0279266
cg15306794	7946782	PLEKHA7	11	PLEKHA7	NM_175058				NM_175058	PLEKHA7	144100	SG0000016668	-0.857143	0.0107143
cg15568376	8033665	ACTL9	19	ACTL9	NM_178525	chr19:8807813-8808794			NM_178525	ACTL9	284382	SG0000018178	-0.833333	0.015377
cg16206191	8066576	WFDC10B	20	WFDC10B;WFDC13;WFDC10B	NM_172006;NM_172005;NM_172131				NM_172006	WFDC10B	280664	SG0000018293	-0.785714	0.0279266
cg17037297	8166734	CYBB	X	CYBB	NM_000397				NM_000397	CYBB	1536	SG0000016516	-0.809524	0.0217758
cg17445802	7966780	NOS1	12	NOS1	NM_000620	chr12:117798076-117799448			NM_000620	NOS1	4842	SG0000008925	-0.785714	0.0279266
cg17445802	7966789	NOS1	12	NOS1	NM_000620	chr12:117798076-117799448			NM_000620	NOS1	4842	SG0000008925	-0.809524	0.0217758
cg17445802	7966802	NOS1	12	NOS1	NM_000620	chr12:117798076-117799448			NM_000620	NOS1	4842	SG0000008925	-0.785714	0.0279266
cg17491449	8093773	RGS12	4	RGS12;RGS12	NM_198229;NM_002926	chr4:3341783-3342021			NM_002926	RGS12	6002	SG0000015978	-0.761905	0.036756
cg17903316	8023107	LOXHD1	18	LOXHD1	NM_144612				NM_144612	LOXHD1	125336	SG0000016721	-0.761905	0.036756
cg18360347	8043765	VWA3B	2	VWA3B	NM_144992				NM_144992	VWA3B	200403	SG0000016865	-0.857143	0.0107143
cg18382305	8022849	C18orf34	18	C18orf34;C18orf34	NM_198995;NM_001105528	chr18:31020510-31020847			NM_001105528	C18orf34	374864	SG0000016696	-0.738095	0.0458333
cg18595137	7968691	FREM2	13	FREM2	NM_207361				NM_207361	FREM2	341640	SG0000015089	-0.857143	0.0107143
cg18703601	8088936	ROBO1	3	ROBO1	NM_002941	chr3:79815638-79815900			NM_002941	ROBO1	6091	SG0000016985	-0.809524	0.0217758
cg19046730	7934747	ANXA11	10	ANXA11;ANXA11;ANXA11	NM_145868;NM_145869;NM_001157				NM_001157	ANXA11	311	SG0000012235	-0.738095	0.0458333
cg19435720	8140509	MAGI2	7	MAGI2	NM_012301				NM_012301	MAGI2	9863	SG0000018739	-0.738095	0.0458333
cg20142018	7935312	TLL2	10	TLL2	NM_012465	chr10:98144299-98144513			NM_012465	TLL2	7093	SG0000009558	-0.761905	0.036756
cg21355793	8139681	COBL	7	COBL	NM_015198				NM_015198	COBL	23242	SG0000010607	-0.833333	0.015377
cg21449646	8149578	CSGALNACT1	8	CSGALNACT1;CSGALNACT1	NR_024040;NM_018371				NR_024040	CSGALNACT1	55790	SG0000014740	-0.761905	0.036756
cg21604054	8169962	MST4	X	MST4;MST4;MST4	NM_016542;NM_001042452;NM_001042453	chrX:131156818-131157775	X:131156086-131157733	Promoter_Associated_Cell_type_specific	NM_001042453	MST4	51765	SG0000013460	-0.809524	0.0217758
cg22014878	8174241	BEX2	X	BEX2;BEX2;BEX2;BEX2;BEX2;BEX2	NM_032621;NM_001168400;NM_032621;NM_001168401;NM_001168401;NM_001168399	chrX:102565314-102566034	X:102565226-102566593	Unclassified_Cell_type_specific	NM_032621	BEX2	84707	SG0000013313	-0.761905	0.036756
cg22014878	8174243	BEX2	X	BEX2;BEX2;BEX2;BEX2;BEX2;BEX2	NM_032621;NM_001168400;NM_032621;NM_001168401;NM_001168401;NM_001168399	chrX:102565314-102566034	X:102565226-102566593	Unclassified_Cell_type_specific	NM_001168399	BEX2	84707	SG0000013313	-0.761905	0.036756
cg22014878	8174244	BEX2	X	BEX2;BEX2;BEX2;BEX2;BEX2;BEX2	NM_032621;NM_001168400;NM_032621;NM_001168401;NM_001168401;NM_001168399	chrX:102565314-102566034	X:102565226-102566593	Unclassified_Cell_type_specific	NM_032621	BEX2	84707	SG0000013313	-0.761905	0.036756
cg22159025	7981933	SNRPN	15	SNRPN;SNRPN;SNRPN;SNRPN;SNURF;SNURF;SNRPN	NM_003097;NM_022805;NM_022808;NM_022807;NM_005678;NM_022804;NM_022806	chr15:25200035-25201054	15:25199742-25202171	Promoter_Associated	NM_022806	SNRPN	6638	SG0000012873	-0.833333	0.015377
cg22159025	7981934	SNRPN	15	SNRPN;SNRPN;SNRPN;SNRPN;SNURF;SNURF;SNRPN	NM_003097;NM_022805;NM_022808;NM_022807;NM_005678;NM_022804;NM_022806	chr15:25200035-25201054	15:25199742-25202171	Promoter_Associated	NM_022806	SNRPN	6638	SG0000012873	-0.928571	0.00223214
cg22159025	7981936	SNRPN	15	SNRPN;SNRPN;SNRPN;SNRPN;SNURF;SNURF;SNRPN	NM_003097;NM_022805;NM_022808;NM_022807;NM_005678;NM_022804;NM_022806	chr15:25200035-25201054	15:25199742-25202171	Promoter_Associated	NM_022807	SNRPN	6638	SG0000012873	-0.857143	0.0107143
cg22683858	8168403	CHIC1	X	LOC139201;CHIC1	NR_029423;NM_001039840	chrX:72782945-72783165	X:72782592-72783937	Promoter_Associated	NM_001039840	CHIC1	53344	SG0000020411	-0.738095	0.0458333
cg22980483	8043016	CTNNA2	2	CTNNA2;CTNNA2	NM_004389;NM_001164883				NM_001164883	CTNNA2	1496	SG0000006603	-0.761905	0.036756
cg22988581	8124339	SLC17A1	6	SLC17A1	NM_005074				NM_005074	SLC17A1	6568	SG0000012456	-0.833333	0.015377
cg23895096	7921790	PFDN2	1	PFDN2	NM_012394	chr1:161087722-161088112			NM_012394	PFDN2	5202	SG0000014325	-0.880952	0.00724206
cg23895096	7921792	PFDN2	1	PFDN2	NM_012394	chr1:161087722-161088112			NM_012394	PFDN2	5202	SG0000014325	-0.809524	0.0217758
cg24138857	8125282	TNXB	6	TNXB	NM_019105	chr6:32055067-32055601	6:32054906-32055121	Unclassified	NM_019105	TNXB	7148	ENSG00000168477, ENSG00000229353, ENSG00000233323	-0.857143	0.0238095
cg24158728	7970303	TMCO3	13	TMCO3	NM_017905	chr13:114195709-114196719			NM_017905	TMCO3	55002	SG0000015040	-0.761905	0.036756
cg26365668	8101468	HELQ	4	MRPS18C;HELQ	NM_016067;NM_133636	chr4:84376666-84377237	4:84375920-84375976	Promoter_Associated_Cell_type_specific	NM_133636	HELQ	113510	SG0000016331	-0.833333	0.015377
cg26365668	8101476	HELQ	4	MRPS18C;HELQ	NM_016067;NM_133636	chr4:84376666-84377237	4:84375920-84375976	Promoter_Associated_Cell_type_specific	NM_133636	HELQ	113510	SG0000016331	-0.761905	0.036756
cg26926221	8122500	UTRN	6	UTRN	NM_007124				NM_007124	UTRN	7402	SG0000015281	-0.738095	0.0458333
cg27353825	8174986	SMARCA1	X	SMARCA1;SMARCA1	NM_139035;NM_003069	chrX:128656851-128657406	X:128656440-128657722	Unclassified_Cell_type_specific	NM_003069	SMARCA1	6594	SG0000010203	-0.738095	0.0458333
cg27354635	8106360	IQGAP2	5	IQGAP2	NM_006633				NM_006633	IQGAP2	10788	SG0000014570	-0.785714	0.0279266
cg27354635	8106375	IQGAP2	5	IQGAP2	NM_006633				NM_006633	IQGAP2	10788	SG0000014570	-0.809524	0.0217758
cg27354635	8106380	IQGAP2	5	IQGAP2	NM_006633				NM_006633	IQGAP2	10788	SG0000014570	-0.778457	0.0228673

## Sheet: E2+P4_neg rho_Loss
Supp Table 12j. Loci with strong NEGATIVE association (by rho) in changes in DNA methylation (in LOSS of methylation) with changes in gene expression in stage I (Endo I) in E2+P4 vs vehicle.
HM450K	Affy_ID	Symbol	CHR	UCSC_RefGene_Name	UCSC_RefGene_Accession	UCSC_CpG_Islands_Name	Regulatory_Feature_Name	Regulatory_Feature_Group	Affy_Refseq	Affy_Symbol.1	Affy_Entrez	Affy_Ensembl	Rho	P val
cg00289053	8120400	ZNF451	6	ZNF451;ZNF451	NM_015555;NM_001031623				NM_015555	ZNF451	26036	SG0000011220	-0.857143	0.0107143
cg00291222	8174093	ARMCX2	X	ARMCX2;ARMCX2	NM_014782;NM_177949				NM_177949	ARMCX2	9823	SG0000018486	-0.785714	0.0279266
cg00914222	7899570	PTPRU	1	PTPRU;PTPRU;PTPRU	NM_133178;NM_133177;NM_005704	chr1:29585897-29586598			NM_005704	PTPRU	10076	SG0000006065	-0.761905	0.036756
cg00914222	7899572	PTPRU	1	PTPRU;PTPRU;PTPRU	NM_133178;NM_133177;NM_005704	chr1:29585897-29586598			NM_005704	PTPRU	10076	SG0000006065	-0.785714	0.0279266
cg00914222	7899580	PTPRU	1	PTPRU;PTPRU;PTPRU	NM_133178;NM_133177;NM_005704	chr1:29585897-29586598			NM_005704	PTPRU	10076	SG0000006065	-0.785714	0.0279266
cg00914222	7899581	PTPRU	1	PTPRU;PTPRU;PTPRU	NM_133178;NM_133177;NM_005704	chr1:29585897-29586598			NM_005704	PTPRU	10076	SG0000006065	-0.880952	0.00724206
cg00914222	7899591	PTPRU	1	PTPRU;PTPRU;PTPRU	NM_133178;NM_133177;NM_005704	chr1:29585897-29586598			NM_005704	PTPRU	10076	SG0000006065	-0.761905	0.036756
cg00914222	7899593	PTPRU	1	PTPRU;PTPRU;PTPRU	NM_133178;NM_133177;NM_005704	chr1:29585897-29586598			NM_005704	PTPRU	10076	SG0000006065	-0.809524	0.0217758
cg00914222	7899594	PTPRU	1	PTPRU;PTPRU;PTPRU	NM_133178;NM_133177;NM_005704	chr1:29585897-29586598			NM_005704	PTPRU	10076	SG0000006065	-0.833333	0.015377
cg01860297	8104605	BASP1	5	BASP1	NM_006317	chr5:17275782-17275998			NM_006317	BASP1	10409	SG0000017678	-0.833333	0.015377
cg01860297	8104606	BASP1	5	BASP1	NM_006317	chr5:17275782-17275998			NM_006317	BASP1	10409	SG0000017678	-0.809524	0.0217758
cg02386822	7920647	MUC1	1	MUC1;MUC1;MUC1;MUC1;MUC1;MUC1;MUC1	NM_001018016;NM_001044391;NM_001044393;NM_001044392;NM_001044390;NM_002456;NM_001018017	chr1:155163434-155163818	1:155162396-155165068	Promoter_Associated	NM_001018016	MUC1	4582	SG0000018549	-0.785714	0.0279266
cg02390515	7897544	UBE4B	1	UBE4B;UBE4B	NM_006048;NM_001105562				NM_006048	UBE4B	10277	SG0000013093	-0.738095	0.0458333
cg02390515	7897547	UBE4B	1	UBE4B;UBE4B	NM_006048;NM_001105562				NM_001105562	UBE4B	10277	SG0000013093	-0.785714	0.0279266
cg02390515	7897548	UBE4B	1	UBE4B;UBE4B	NM_006048;NM_001105562				NM_001105562	UBE4B	10277	SG0000013093	-0.904762	0.00456349
cg02390515	7897553	UBE4B	1	UBE4B;UBE4B	NM_006048;NM_001105562				NM_001105562	UBE4B	10277	SG0000013093	-0.904762	0.00456349
cg02880032	8057085	TTN	2	TTN;TTN;TTN;TTN;TTN	NM_133378;NM_133432;NM_003319;NM_133379;NM_133437				NM_133437	TTN	7273	SG0000015565	-0.880952	0.00724206
cg02880032	8057116	TTN	2	TTN;TTN;TTN;TTN;TTN	NM_133378;NM_133432;NM_003319;NM_133379;NM_133437				NM_133378	TTN	7273	SG0000015565	-0.761905	0.036756
cg02880032	8057207	TTN	2	TTN;TTN;TTN;TTN;TTN	NM_133378;NM_133432;NM_003319;NM_133379;NM_133437				NM_133378	TTN	7273	SG0000015565	-0.761905	0.036756
cg02880032	8057244	TTN	2	TTN;TTN;TTN;TTN;TTN	NM_133378;NM_133432;NM_003319;NM_133379;NM_133437				NM_133378	TTN	7273	SG0000015565	-0.785714	0.0279266
cg02880032	8057252	TTN	2	TTN;TTN;TTN;TTN;TTN	NM_133378;NM_133432;NM_003319;NM_133379;NM_133437				NM_133378	TTN	7273	SG0000015565	-0.785714	0.0279266
cg02880032	8057299	TTN	2	TTN;TTN;TTN;TTN;TTN	NM_133378;NM_133432;NM_003319;NM_133379;NM_133437				NM_133437	TTN	7273	SG0000015565	-0.809524	0.0217758
cg03287633	7943492	DYNC2H1	11	DYNC2H1;DYNC2H1	NM_001377;NM_001080463				NM_001080463	DYNC2H1	79659	SG0000018724	-0.785714	0.0279266
cg03628053	7988469	FBN1	15	FBN1	NM_000138	chr15:48936810-48938577			NM_000138	FBN1	2200	SG0000016614	-0.833333	0.015377
cg03628053	7988511	FBN1	15	FBN1	NM_000138	chr15:48936810-48938577			NM_000138	FBN1	2200	SG0000016614	-0.738095	0.0458333
cg03630821	8039752	A1BG	19	A1BG	NM_130786	chr19:58861341-58862406			NM_130786	A1BG	1	SG0000012141	-0.833333	0.015377
cg03871930	8125668	VPS52	6	VPS52	NM_022553	chr6:33239326-33240099			NM_022553	VPS52	6293	ENSG00000206286, ENSG00000223501, ENSG00000223618, ENSG00000224455, ENSG00000225590, ENSG00000228425, ENSG00000236014	-0.761905	0.036756
cg03871930	8125669	VPS52	6	VPS52	NM_022553	chr6:33239326-33240099			NM_022553	VPS52	6293	ENSG00000206286, ENSG00000223501, ENSG00000223618, ENSG00000224455, ENSG00000225590, ENSG00000228425, ENSG00000236014	-0.761905	0.036756
cg03871930	8178936	VPS52	6	VPS52	NM_022553	chr6:33239326-33240099			NM_022553	VPS52	6293	ENSG00000206286, ENSG00000223501, ENSG00000223618, ENSG00000224455, ENSG00000225590, ENSG00000228425, ENSG00000236014	-0.761905	0.036756
cg03871930	8178937	VPS52	6	VPS52	NM_022553	chr6:33239326-33240099			NM_022553	VPS52	6293	ENSG00000206286, ENSG00000223501, ENSG00000223618, ENSG00000224455, ENSG00000225590, ENSG00000228425, ENSG00000236014	-0.761905	0.036756
cg03871930	8180142	VPS52	6	VPS52	NM_022553	chr6:33239326-33240099			NM_022553	VPS52	6293	ENSG00000206286, ENSG00000223501, ENSG00000223618, ENSG00000224455, ENSG00000225590, ENSG00000228425, ENSG00000236014	-0.761905	0.036756
cg03871930	8180143	VPS52	6	VPS52	NM_022553	chr6:33239326-33240099			NM_022553	VPS52	6293	ENSG00000206286, ENSG00000223501, ENSG00000223618, ENSG00000224455, ENSG00000225590, ENSG00000228425, ENSG00000236014	-0.761905	0.036756
cg04115026	8104508	TRIO	5	TRIO	NM_007118				NM_007118	TRIO	7204	SG0000003838	-0.809524	0.0217758
cg04115026	8104534	TRIO	5	TRIO	NM_007118				NM_007118	TRIO	7204	SG0000003838	-0.738095	0.0458333
cg04261072	7972205	RBM26	13	RBM26	NM_022118	chr13:79980004-79980723	13:79977431-79978000	Promoter_Associated	NM_022118	RBM26	64062	SG0000013974	-0.785714	0.0279266
cg04889045	7917096	PIGK	1	PIGK	NM_005482	chr1:77684996-77685252			NM_005482	PIGK	10026	SG0000014289	-0.738095	0.0458333
cg04889045	7917099	PIGK	1	PIGK	NM_005482	chr1:77684996-77685252			NM_005482	PIGK	10026	SG0000014289	-0.833333	0.015377
cg04889045	7917100	PIGK	1	PIGK	NM_005482	chr1:77684996-77685252			NM_005482	PIGK	10026	SG0000014289	-0.785714	0.0279266
cg05040219	7916305	GLIS1	1	GLIS1	NM_147193	chr1:54203402-54205310			NM_147193	GLIS1	148979	SG0000017433	-0.833333	0.015377
cg05040219	7916309	GLIS1	1	GLIS1	NM_147193	chr1:54203402-54205310			NM_147193	GLIS1	148979	SG0000017433	-0.833333	0.015377
cg05040219	7916311	GLIS1	1	GLIS1	NM_147193	chr1:54203402-54205310			NM_147193	GLIS1	148979	SG0000017433	-0.880952	0.00724206
cg05040219	7916312	GLIS1	1	GLIS1	NM_147193	chr1:54203402-54205310			NM_147193	GLIS1	148979	SG0000017433	-0.880952	0.00724206
cg05365121	8170638	ZNF275	X	ZNF275	NM_001080485	chrX:152599434-152600076	X:152599025-152600555	Promoter_Associated	NM_001080485	ZNF275	10838	SG0000006358	-0.738095	0.0458333
cg05370638	8172037	DYNLT3	X	DYNLT3	NM_006520	chrX:37706295-37706972	X:37706331-37707209	Promoter_Associated	NM_006520	DYNLT3	6990	SG0000016516	-0.809524	0.0217758
cg05926269	8063691	GNAS	20	GNAS;GNAS;GNAS;GNAS	NM_001077490;NM_016592;NR_003259;NM_080425	chr20:57463652-57467739	20:57463854-57464547	Promoter_Associated	NM_001077490	GNAS	2778	SG0000008746	-0.761905	0.036756
cg05977276	8042242	EHBP1	2	EHBP1;EHBP1;EHBP1;EHBP1	NM_001142616;NM_001142615;NM_001142614;NM_015252				NM_015252	EHBP1	23301	SG0000011550	-0.928571	0.00223214
cg06348737	7912005	GPR153	1	GPR153	NM_207370	chr1:6320137-6320942			NM_207370	GPR153	387509	SG0000015829	-0.761905	0.036756
cg06349632	8061920	CBFA2T2	20	CBFA2T2;CBFA2T2;CBFA2T2	NM_001032999;NM_001039709;NM_005093				NM_001032999	CBFA2T2	9139	SG0000007869	-0.833333	0.015377
cg06483441	8113405	GIN1	5	GIN1	NM_017676		5:102442521-102442604	Unclassified_Cell_type_specific	NM_017676	GIN1	54826	SG0000014572	-0.880952	0.00724206
cg07832006	7904174	SYCP1	1	SYCP1	NM_003176	chr1:115397448-115397942			NM_003176	SYCP1	6847	SG0000019876	-0.833333	0.015377
cg08232855	8105759	MAST4	5	MAST4;MAST4	NM_001164664;NM_198828				NM_001164664	MAST4	375449	SG0000006902	-0.738095	0.0458333
cg08751997	8013403	ULK2	17	ULK2;ULK2	NM_014683;NM_001142610				NM_001142610	ULK2	9706	SG0000008329	-0.738095	0.0458333
cg09284266	8169180	RNF128	X	RNF128;RNF128	NM_194463;NM_024539	chrX:105969686-105970598			NM_024539	RNF128	79589	SG0000013313	-0.785714	0.0279266
cg09456905	7983561	SLC24A5	15	SLC24A5	NM_205850				NM_205850	SLC24A5	283652	SG0000018846	-0.761905	0.036756
cg09968723	8148527	BAI1	8	BAI1	NM_001702	chr8:143545445-143546178			NM_001702	BAI1	575	SG0000018179	-0.833333	0.015377
cg10062945	8127418	EYS	6	EYS	NM_001142800				NM_001142800	EYS	346007	SG0000018810	-0.738095	0.0458333
cg10419904	8044983	CNTNAP5	2	CNTNAP5	NM_130773				NM_130773	CNTNAP5	129684	SG0000015505	-0.785714	0.0480159
cg10446433	8041040	BRE	2	BRE;BRE;BRE;BRE;BRE	NM_199192;NM_199193;NM_199191;NM_004899;NM_199194		2:28442414-28442547	Unclassified_Cell_type_specific	NM_199192	BRE	9577	ENSG00000158019, ENSG00000243147	-0.761905	0.036756
cg10446433	8041045	BRE	2	BRE;BRE;BRE;BRE;BRE	NM_199192;NM_199193;NM_199191;NM_004899;NM_199194		2:28442414-28442547	Unclassified_Cell_type_specific	NM_199194	BRE	9577	ENSG00000158019, ENSG00000243147	-0.809524	0.0217758
cg10617224	7966831	WSB2	12	WSB2	NM_018639				NM_018639	WSB2	55884	SG0000017687	-0.785714	0.0279266
cg10910730	8171322	ARHGAP6	X	ARHGAP6;ARHGAP6	NM_013427;NM_006125				NM_013427	ARHGAP6	395	SG0000004764	-0.809524	0.0217758
cg10910730	8171329	ARHGAP6	X	ARHGAP6;ARHGAP6	NM_013427;NM_006125				NM_006125	ARHGAP6	395	SG0000004764	-0.880952	0.00724206
cg11179629	8175363	MMGT1	X	MMGT1	NM_173470	chrX:135055671-135056158	X:135055609-135057222	Promoter_Associated	NM_173470	MMGT1	93380	SG0000016944	-0.809524	0.0217758
cg11390489	8150990	ASPH	8	ASPH;ASPH;ASPH;ASPH;ASPH;ASPH;ASPH;ASPH;ASPH	NM_001164755;NM_001164750;NM_004318;NM_001164753;NM_001164751;NM_001164752;NM_032468;NM_032466;NM_001164754				NM_001164755	ASPH	444	SG0000019836	-0.738095	0.0458333
cg11798066	8101447	COQ2	4	COQ2	NM_015697				NM_015697	COQ2	27235	SG0000017308	-0.761905	0.036756
cg12317217	8108642	PCDHA2	5	PCDHA2;PCDHA1;PCDHA1;PCDHA3;PCDHA4;PCDHA5;PCDHA5	NM_018905;NM_031411;NM_018900;NM_018906;NM_018907;NM_031501;NM_018908	chr5:140202573-140203610			NM_018905	PCDHA2	56146	ENSG00000081842, ENSG00000204969, ENSG00000239389, ENSG00000243232, ENSG00000248383, ENSG00000249158, ENSG00000250120, ENSG00000251664	-0.738095	0.0458333
cg12317217	8108644	PCDHA4	5	PCDHA2;PCDHA1;PCDHA1;PCDHA3;PCDHA4;PCDHA5;PCDHA5	NM_018905;NM_031411;NM_018900;NM_018906;NM_018907;NM_031501;NM_018908	chr5:140202573-140203610			NM_018907	PCDHA4	56144	ENSG00000081842, ENSG00000204967, ENSG00000239389, ENSG00000243232, ENSG00000248383, ENSG00000249158, ENSG00000250120, ENSG00000251664	-0.833333	0.015377
cg12435134	8101090	NAAA	4	NAAA;NAAA	NM_001042402;NM_014435	chr4:76861089-76862426	4:76860795-76862576	Promoter_Associated	NM_001042402	NAAA	27163	SG0000013874	-0.785714	0.0279266
cg12435134	8101095	NAAA	4	NAAA;NAAA	NM_001042402;NM_014435	chr4:76861089-76862426	4:76860795-76862576	Promoter_Associated	NM_014435	NAAA	27163	SG0000013874	-0.833333	0.015377
cg12665414	8110065	CPEB4	5	CPEB4	NM_030627	chr5:173314931-173315979			NM_030627	CPEB4	80315	SG0000011374	-0.964286	0.00277778
cg12944030	8173151	FAM104B	X	FAM104B;FAM104B;FAM104B;FAM104B;FAM104B;FAM104B;FAM104B;FAM104B;FAM104B;FAM104B	NM_001166699;NR_030722;NM_001166703;NM_001166701;NM_001166703;NM_001166704;NM_001166700;NM_001166702;NM_001166702;NM_138362	chrX:55187321-55188007	X:55187043-55188050	Promoter_Associated	NM_001166699	FAM104B	90736	SG0000018251	-0.833333	0.015377
cg13130398	7907517	RABGAP1L	1	RABGAP1L;RABGAP1L	NM_001035230;NM_014857				NM_014857	RABGAP1L	9910	ENSG00000152061, ENSG00000250898	-0.809524	0.0217758
cg13521797	8058356	ICA1L	2	ICA1L	NM_138468	chr2:203735925-203736883			NM_138468	ICA1L	130026	SG0000016359	-0.761905	0.036756
cg13572309	7961587	LMO3	12	LMO3;LMO3	NM_018640;NM_001001395				NM_018640	LMO3	55885	SG0000004854	-0.833333	0.015377
cg13603332	8157041	SLC44A1	9	SLC44A1	NM_080546				NM_080546	SLC44A1	23446	SG0000007021	-0.738095	0.0458333
cg13603332	8157042	SLC44A1	9	SLC44A1	NM_080546				NM_080546	SLC44A1	23446	SG0000007021	-0.761905	0.036756
cg13603332	8157043	SLC44A1	9	SLC44A1	NM_080546				NM_080546	SLC44A1	23446	SG0000007021	-0.785714	0.0279266
cg13603332	8157057	SLC44A1	9	SLC44A1	NM_080546				NM_080546	SLC44A1	23446	SG0000007021	-0.738095	0.0458333
cg13711144	8135424	BCAP29	7	BCAP29;DUS4L;BCAP29	NM_018844;NM_181581;NR_027830	chr7:107220344-107221075			NM_018844	BCAP29	55973	SG0000007579	-0.738095	0.0458333
cg13711144	8135426	BCAP29	7	BCAP29;DUS4L;BCAP29	NM_018844;NM_181581;NR_027830	chr7:107220344-107221075			NR_027830	BCAP29	55973	SG0000007579	-0.785714	0.0279266
cg13711144	8135430	BCAP29	7	BCAP29;DUS4L;BCAP29	NM_018844;NM_181581;NR_027830	chr7:107220344-107221075			NR_027830	BCAP29	55973	SG0000007579	-0.809524	0.0217758
cg13832604	8116742	RREB1	6	RREB1;RREB1;RREB1;RREB1	NM_001003700;NM_001003699;NM_001168344;NM_001003698	chr6:7141036-7141576			NM_001003698	RREB1	6239	SG0000012478	-0.761905	0.036756
cg14156149	7971139	C13orf23	13	C13orf23;C13orf23	NM_025138;NM_170719				NM_170719	C13orf23	80209	SG0000012068	-0.738095	0.0458333
cg14575983	8107123	FAM174A	5	FAM174A	NM_198507				NM_198507	FAM174A	345757	SG0000017413	-0.892857	0.0123016
cg14659082	8032526	SLC39A3	19	SLC39A3;SLC39A3	NM_213568;NM_144564	chr19:2739851-2740393			NM_213568	SLC39A3	29985	SG0000014187	-0.761905	0.036756
cg14713137	7909499	SYT14	1	SYT14;SYT14;SYT14;SYT14;SYT14;SYT14	NM_153262;NR_027458;NR_027459;NM_001146261;NM_001146262;NM_001146264	chr1:210111179-210112054			NM_001146264	SYT14	255928	SG0000014346	-0.785714	0.0279266
cg15114510	7946604	MRVI1	11	MRVI1;MRVI1;MRVI1;MRVI1	NM_001100167;NM_001100163;NM_130385;NM_001098579				NM_001098579	MRVI1	10335	ENSG00000072952, ENSG00000255228	-0.738095	0.0458333
cg15222215	8063679	GNAS	20	GNAS;GNAS;GNAS;GNAS	NM_001077490;NM_016592;NR_003259;NM_080425	chr20:57463652-57467739			NM_001077490	GNAS	2778	SG0000008746	-0.738095	0.0458333
cg15238831	7959847	GLT1D1	12	GLT1D1	NM_144669				NM_144669	GLT1D1	144423	SG0000015194	-0.833333	0.015377
cg15450782	8173050	FAM120C	X	FAM120C;FAM120C	NM_017848;NM_017848	chrX:54208939-54209723	X:54208515-54210334	Promoter_Associated	NM_017848	FAM120C	54954	SG0000018408	-0.738095	0.0458333
cg15896624	8103501	NPY1R	4	NPY1R	NM_000909				NM_000909	NPY1R	4886	SG0000016412	-0.761905	0.036756
cg16642894	8173395	TEX11	X	TEX11;TEX11	NM_031276;NM_001003811				NM_001003811	TEX11	56159	SG0000012049	-0.833333	0.015377
cg17494772	8137970	FBXL18	7	FBXL18	NM_024963	chr7:5539957-5541567			NM_024963	FBXL18	80028	SG0000015503	-0.809524	0.0217758
cg17979426	7971105	TRPC4	13	TRPC4;TRPC4;TRPC4;TRPC4;TRPC4;TRPC4	NM_001135957;NM_016179;NM_001135956;NM_001135958;NM_003306;NM_001135955				NM_001135957	TRPC4	7223	SG0000013310	-0.761905	0.036756
cg18088971	7938017	TRIM6-TRIM34	11	TRIM6-TRIM34;TRIM6;TRIM6	NM_001003819;NM_001003818;NM_058166				NM_001003819	TRIM6-TRIM34	445372	ENSG00000239456, ENSG00000242885	-0.809524	0.0217758
cg18088971	7938024	TRIM6	11	TRIM6-TRIM34;TRIM6;TRIM6	NM_001003819;NM_001003818;NM_058166				NM_001003818	TRIM6	117854	SG0000012123	-0.833333	0.015377
cg18088971	7938034	TRIM6-TRIM34	11	TRIM6-TRIM34;TRIM6;TRIM6	NM_001003819;NM_001003818;NM_058166				NM_001003819	TRIM6-TRIM34	445372	ENSG00000239456, ENSG00000242885	-0.809524	0.0217758
cg18561247	8130757	RPS6KA2	6	RPS6KA2	NM_001006932	chr6:167197445-167197715			NM_001006932	RPS6KA2	6196	SG0000007124	-0.809524	0.0217758
cg18561247	8130760	RPS6KA2	6	RPS6KA2	NM_001006932	chr6:167197445-167197715			NM_001006932	RPS6KA2	6196	SG0000007124	-0.785714	0.0279266
cg18561247	8130762	RPS6KA2	6	RPS6KA2	NM_001006932	chr6:167197445-167197715			NM_001006932	RPS6KA2	6196	SG0000007124	-0.761905	0.036756
cg18634760	7971448	CPB2	13	CPB2;CPB2	NM_001872;NM_016413				NM_016413	CPB2	1361	SG0000008061	-0.761905	0.036756
cg18959907	8041984	ACYP2	2	ACYP2	NM_138448				NM_138448	ACYP2	98	SG0000017063	-0.904762	0.00456349
cg18959907	8041985	ACYP2	2	ACYP2	NM_138448				NM_138448	ACYP2	98	SG0000017063	-0.857143	0.0107143
cg18966688	8133257	AUTS2	7	AUTS2;AUTS2	NM_015570;NM_001127231	chr7:70096263-70096501			NM_001127231	AUTS2	26053	SG0000015832	-0.785714	0.0279266
cg19224886	7964954	ZFC3H1	12	ZFC3H1	NM_144982	chr12:72056768-72057787			NM_144982	ZFC3H1	196441	SG0000013385	-0.833333	0.015377
cg19827511	7980981	ITPK1	14	ITPK1;ITPK1;ITPK1	NM_001142593;NM_014216;NM_001142594	chr14:93581083-93582797			NM_001142593	ITPK1	3705	SG0000010060	-0.809524	0.0217758
cg20758834	8096964	ANK2	4	ANK2;ANK2;ANK2	NM_001148;NM_001127493;NM_020977				NM_020977	ANK2	287	SG0000014536	-0.785714	0.0279266
cg20758834	8096969	ANK2	4	ANK2;ANK2;ANK2	NM_001148;NM_001127493;NM_020977				NM_020977	ANK2	287	SG0000014536	-0.880952	0.00724206
cg20758834	8096972	ANK2	4	ANK2;ANK2;ANK2	NM_001148;NM_001127493;NM_020977				NM_001148	ANK2	287	SG0000014536	-0.761905	0.036756
cg20758834	8096973	ANK2	4	ANK2;ANK2;ANK2	NM_001148;NM_001127493;NM_020977				NM_001127493	ANK2	287	SG0000014536	-0.738095	0.0458333
cg20758834	8096985	ANK2	4	ANK2;ANK2;ANK2	NM_001148;NM_001127493;NM_020977				NM_020977	ANK2	287	SG0000014536	-0.738095	0.0458333
cg20758834	8096986	ANK2	4	ANK2;ANK2;ANK2	NM_001148;NM_001127493;NM_020977				NM_001148	ANK2	287	SG0000014536	-0.785714	0.0279266
cg20758834	8096987	ANK2	4	ANK2;ANK2;ANK2	NM_001148;NM_001127493;NM_020977				NM_020977	ANK2	287	SG0000014536	-0.904762	0.00456349
cg20758834	8096991	ANK2	4	ANK2;ANK2;ANK2	NM_001148;NM_001127493;NM_020977				NM_001148	ANK2	287	SG0000014536	-0.761905	0.036756
cg20758834	8096993	ANK2	4	ANK2;ANK2;ANK2	NM_001148;NM_001127493;NM_020977				NM_020977	ANK2	287	SG0000014536	-0.738095	0.0458333
cg20758834	8096994	ANK2	4	ANK2;ANK2;ANK2	NM_001148;NM_001127493;NM_020977				NM_020977	ANK2	287	SG0000014536	-0.785714	0.0279266
cg20758834	8097001	ANK2	4	ANK2;ANK2;ANK2	NM_001148;NM_001127493;NM_020977				NM_001148	ANK2	287	SG0000014536	-0.928571	0.00223214
cg20758834	8097002	ANK2	4	ANK2;ANK2;ANK2	NM_001148;NM_001127493;NM_020977				NM_020977	ANK2	287	SG0000014536	-0.97619	0.000396825
cg20758834	8097003	ANK2	4	ANK2;ANK2;ANK2	NM_001148;NM_001127493;NM_020977				NM_001148	ANK2	287	SG0000014536	-0.833333	0.015377
cg20758834	8097006	ANK2	4	ANK2;ANK2;ANK2	NM_001148;NM_001127493;NM_020977				NM_020977	ANK2	287	SG0000014536	-0.880952	0.00724206
cg20758834	8097007	ANK2	4	ANK2;ANK2;ANK2	NM_001148;NM_001127493;NM_020977				NM_001148	ANK2	287	SG0000014536	-0.952381	0.00114087
cg20758834	8097009	ANK2	4	ANK2;ANK2;ANK2	NM_001148;NM_001127493;NM_020977				NM_020977	ANK2	287	SG0000014536	-0.904762	0.00456349
cg20758834	8097010	ANK2	4	ANK2;ANK2;ANK2	NM_001148;NM_001127493;NM_020977				NM_001148	ANK2	287	SG0000014536	-0.857143	0.0107143
cg20814179	8093418	TMEM175	4	TMEM175	NM_032326	chr4:940613-941057			NM_032326	TMEM175	84286	SG0000012741	-0.761905	0.036756
cg21376638	8018083	SLC39A11	17	SLC39A11;SLC39A11	NM_001159770;NM_139177				NM_001159770	SLC39A11	201266	SG0000013319	-0.952381	0.00114087
cg21376638	8018086	SLC39A11	17	SLC39A11;SLC39A11	NM_001159770;NM_139177				NM_139177	SLC39A11	201266	SG0000013319	-0.738095	0.0458333
cg21729244	8170017	ZNF449	X	ZNF449	NM_152695				NM_152695	ZNF449	203523	SG0000017327	-0.880952	0.00724206
cg21996351	7923765	KLHDC8A	1	KLHDC8A	NM_018203				NM_018203	KLHDC8A	55220	SG0000016287	-0.833333	0.015377
cg22522357	7906832	ATF6	1	ATF6	NM_007348				NM_007348	ATF6	22926	SG0000011821	-0.761905	0.036756
cg22522357	7906835	ATF6	1	ATF6	NM_007348				NM_007348	ATF6	22926	SG0000011821	-0.857143	0.0107143
cg22655436	8153289	FLJ43860	8	FLJ43860	NM_207414		8:142517348-142518814	Unclassified	NM_207414	FLJ43860	389690	SG0000022680	-0.880952	0.00724206
cg22655436	8153291	FLJ43860	8	FLJ43860	NM_207414		8:142517348-142518814	Unclassified	NM_207414	FLJ43860	389690	SG0000022680	-0.738095	0.0458333
cg23051372	8147359	ESRP1	8	ESRP1;ESRP1;ESRP1;ESRP1;ESRP1	NM_001122826;NM_001034915;NM_001122825;NM_017697;NM_001122827				NM_001122826	ESRP1	54845	SG0000010441	-0.738095	0.0458333
cg23527387	8054231	REV1	2	REV1;REV1	NM_016316;NM_001037872				NM_001037872	REV1	51455	SG0000013594	-0.880952	0.00724206
cg23541273	8051128	PPM1G	2	PPM1G;PPM1G	NM_002707;NM_177983	chr2:27631884-27632822	2:27631813-27633260	Promoter_Associated	NM_177983	PPM1G	5496	SG0000011524	-0.809524	0.0217758
cg23944480	8044860	PTPN4	2	PTPN4	NM_002830				NM_002830	PTPN4	5775	SG0000008817	-0.809524	0.0217758
cg24135211	7974940	SYNE2	14	SYNE2;SYNE2	NM_182914;NM_015180				NM_182914	SYNE2	23224	SG0000005465	-0.761905	0.036756
cg24135211	7974953	SYNE2	14	SYNE2;SYNE2	NM_182914;NM_015180				NM_182914	SYNE2	23224	SG0000005465	-0.904762	0.00456349
cg24135211	7974955	SYNE2	14	SYNE2;SYNE2	NM_182914;NM_015180				NM_182914	SYNE2	23224	SG0000005465	-0.761905	0.036756
cg24135211	7974957	SYNE2	14	SYNE2;SYNE2	NM_182914;NM_015180				NM_182914	SYNE2	23224	SG0000005465	-0.833333	0.015377
cg24135211	7974963	SYNE2	14	SYNE2;SYNE2	NM_182914;NM_015180				NM_182914	SYNE2	23224	SG0000005465	-0.809524	0.0217758
cg24135211	7974970	SYNE2	14	SYNE2;SYNE2	NM_182914;NM_015180				NM_182914	SYNE2	23224	SG0000005465	-0.809524	0.0217758
cg24135211	7974979	SYNE2	14	SYNE2;SYNE2	NM_182914;NM_015180				NM_182914	SYNE2	23224	SG0000005465	-0.738095	0.0458333
cg24135211	7974983	SYNE2	14	SYNE2;SYNE2	NM_182914;NM_015180				NM_182914	SYNE2	23224	SG0000005465	-0.761905	0.036756
cg24135211	7974986	SYNE2	14	SYNE2;SYNE2	NM_182914;NM_015180				NM_182914	SYNE2	23224	SG0000005465	-0.857143	0.0107143
cg24135211	7974991	SYNE2	14	SYNE2;SYNE2	NM_182914;NM_015180				NM_182914	SYNE2	23224	SG0000005465	-0.826362	0.0114428
cg24135211	7975008	SYNE2	14	SYNE2;SYNE2	NM_182914;NM_015180				NM_182914	SYNE2	23224	SG0000005465	-0.809524	0.0217758
cg24135211	7975017	SYNE2	14	SYNE2;SYNE2	NM_182914;NM_015180				NM_182914	SYNE2	23224	SG0000005465	-0.857143	0.0107143
cg24806571	8107653	PRDM6	5	PRDM6	NM_001136239	chr5:122433878-122435551			NM_001136239	PRDM6	93166	SG0000006145	-0.738095	0.0458333
cg24959335	7932259	ITGA8	10	ITGA8	NM_003638	chr10:15761423-15762101			NM_003638	ITGA8	8516	SG0000007794	-0.826362	0.0114428
cg24959335	7932264	ITGA8	10	ITGA8	NM_003638	chr10:15761423-15762101			NM_003638	ITGA8	8516	SG0000007794	-0.738095	0.0458333
cg24959335	7932267	ITGA8	10	ITGA8	NM_003638	chr10:15761423-15762101			NM_003638	ITGA8	8516	SG0000007794	-0.785714	0.0279266
cg25059899	8023647	BCL2	18	BCL2	NM_000633				NM_000633	BCL2	596	SG0000017179	-0.738095	0.0458333
cg25410789	7938845	NAV2	11	NAV2;NAV2;NAV2;NAV2	NM_182964;NM_001111018;NM_145117;NM_001111019				NM_182964	NAV2	89797	SG0000016683	-0.761905	0.036756
cg25410789	7938859	NAV2	11	NAV2;NAV2;NAV2;NAV2	NM_182964;NM_001111018;NM_145117;NM_001111019				NM_001111019	NAV2	89797	SG0000016683	-0.738095	0.0458333
cg25410789	7938868	NAV2	11	NAV2;NAV2;NAV2;NAV2	NM_182964;NM_001111018;NM_145117;NM_001111019				NM_182964	NAV2	89797	SG0000016683	-0.785714	0.0279266
cg25410789	7938869	NAV2	11	NAV2;NAV2;NAV2;NAV2	NM_182964;NM_001111018;NM_145117;NM_001111019				NM_145117	NAV2	89797	SG0000016683	-0.857143	0.0107143
cg25410789	7938870	NAV2	11	NAV2;NAV2;NAV2;NAV2	NM_182964;NM_001111018;NM_145117;NM_001111019				NM_001111019	NAV2	89797	SG0000016683	-0.880952	0.00724206
cg25410789	7938872	NAV2	11	NAV2;NAV2;NAV2;NAV2	NM_182964;NM_001111018;NM_145117;NM_001111019				NM_182964	NAV2	89797	SG0000016683	-0.809524	0.0217758
cg25928521	7938638	PDE3B	11	PDE3B	NM_000922				NM_000922	PDE3B	5140	SG0000015227	-0.761905	0.036756
cg26055054	8170045	DDX26B	X	DDX26B	NM_182540	chrX:134655102-134655750			NM_182540	DDX26B	203522	SG0000016535	-0.738095	0.0458333
cg26076204	8088307	DNAH12	3	DNAH12;ASB14	NM_178504;NM_001142733				NM_178504	DNAH12	201625	SG0000017484	-0.809524	0.0217758
cg26177311	8013125	PEMT	17	PEMT;PEMT;PEMT	NM_148172;NM_148173;NM_007169				NM_148172	PEMT	10400	SG0000013302	-0.761905	0.036756
cg26177311	8013126	PEMT	17	PEMT;PEMT;PEMT	NM_148172;NM_148173;NM_007169				NM_007169	PEMT	10400	SG0000013302	-0.785714	0.0279266
cg26445794	7993191	NUBP1	16	NUBP1	NM_002484	chr16:10837584-10838196	16:10837134-10838460	Promoter_Associated	NM_002484	NUBP1	4682	SG0000010327	-0.761905	0.036756
cg26861460	8073685	PARVG	22	PARVG;PARVG;PARVG;PARVG	NM_022141;NM_001137605;NR_024427;NR_024426				NM_022141	PARVG	64098	SG0000013896	-0.738095	0.0458333
cg26896255	7907382	DNM3	1	DNM3;DNM3	NM_015569;NM_001136127				NM_001136127	DNM3	26052	SG0000019795	-0.904762	0.00456349
cg26925463	8143063	AKR1B1	7	AKR1B1	NM_001628	chr7:134143115-134144063	7:134139001-134139598	Unclassified_Cell_type_specific	NM_001628	AKR1B1	231	SG0000008566	-0.761905	0.036756
cg27021520	8086112	CLASP2	3	CLASP2	NM_015097	chr3:33759206-33759911	3:33759107-33760816	Promoter_Associated	NM_015097	CLASP2	23122	SG0000016353	-0.857143	0.0107143
cg27183791	8003449	ANKRD11	16	ANKRD11	NM_013275				NM_013275	ANKRD11	29123	SG0000016752	-0.857143	0.0107143
cg27183791	8003453	ANKRD11	16	ANKRD11	NM_013275				NM_013275	ANKRD11	29123	SG0000016752	-0.761905	0.036756
cg27183791	8003460	ANKRD11	16	ANKRD11	NM_013275				NM_013275	ANKRD11	29123	SG0000016752	-0.904762	0.00456349
cg27210490	7999612	RRN3	16	RRN3	NM_018427	chr16:15187935-15188329			NM_018427	RRN3	54700	SG0000008572	-0.885714	0.0333333
cg27552584	7911978	CHD5	1	CHD5	NM_015557				NM_015557	CHD5	26038	SG0000011625	-0.738095	0.0458333
cg27552584	7911985	CHD5	1	CHD5	NM_015557				NM_015557	CHD5	26038	SG0000011625	-0.738095	0.0458333
cg27622325	8057083	TTN	2	TTN;TTN;TTN;TTN	NM_133378;NM_133432;NM_003319;NM_133437				NM_133378	TTN	7273	SG0000015565	-0.821429	0.034127
cg27622325	8057096	TTN	2	TTN;TTN;TTN;TTN	NM_133378;NM_133432;NM_003319;NM_133437				NM_133437	TTN	7273	SG0000015565	-0.821429	0.034127
cg27622325	8057123	TTN	2	TTN;TTN;TTN;TTN	NM_133378;NM_133432;NM_003319;NM_133437				NM_133378	TTN	7273	SG0000015565	-0.785714	0.0480159
cg27622325	8057144	TTN	2	TTN;TTN;TTN;TTN	NM_133378;NM_133432;NM_003319;NM_133437				NM_133437	TTN	7273	SG0000015565	-0.785714	0.0480159
cg27622325	8057169	TTN	2	TTN;TTN;TTN;TTN	NM_133378;NM_133432;NM_003319;NM_133437				NM_133378	TTN	7273	SG0000015565	-0.892857	0.0123016
cg27622325	8057299	TTN	2	TTN;TTN;TTN;TTN	NM_133378;NM_133432;NM_003319;NM_133437				NM_133437	TTN	7273	SG0000015565	-0.785714	0.0480159

[truncated: 2 more sheets: E2+P4_Pos rho_Gain, E2+P4_Pos rho_Loss]
