# Supplementary material for: Steroid hormones regulate genome-wide epigenetic programming and gene transcription in human endometrial cells with marked aberrancies in endometriosis
Source: PLoS Genet. 2020 Jun 17;16(6):e1008601. doi: 10.1371/journal.pgen.1008601 (PMC7299312; doi:10.1371/journal.pgen.1008601)
Supplement: S14 Table — Common/unique genes are shown in columns and in Venn diagrams, in normal (NUP), stage I (Endo I), and stage IV (Endo IV). (XLSX) [file pgen.1008601.s017.xlsx]

## Sheet: Normal DM_DE association
Supp Table 14a. Differentially methylated (DM) loci associated with differentially expressed (DE) assessed by Spearman rho, with either positive association (pos) or negative association (neg). Common/unique genes is shown in columns and in Venn diagrams, in normal (NUP).
DM associated with DE, all pos and neg Rho	474 elements included exclusively in "NUP_E vs V_DM-DE":							17 common elements in "NUP_E vs V_DM-DE" and "NUP_P v V_DM-DE":	117 elements included exclusively in "NUP_P v V_DM-DE":		20 common elements in "NUP_E vs V_DM-DE" and "NUP_EP v V_DM":	4 common elements in "NUP_E vs V_DM-DE", "NUP_P v V_DM-DE" and "NUP_EP v V_DM":	8 common elements in "NUP_P v V_DM-DE" and "NUP_EP v V_DM":	127 elements included exclusively in "NUP_EP v V_DM":
NUP, E2 vs Veh=515	IGSF11	STXBP5L	CYP27C1	UBR5	BCL11A	MAGED1	NHLRC2	PTPRN2	TTC26	ENDOU	SLC20A1	CSMD1	RIPK1	PDE4D	ARAF
NUP, P4 vs Veh=146	RCBTB2	FAM122C	ZNF451	DSE	PON1	PER3	COL14A1	INO80D	ABCA3	TIMD4	NRK	PRKD3	HLA-DPA1	SMC4	PITX1
NUP, E2+P4 vs Veh=159	USP38	VEPH1	DNAH8	EFHA1	CEP290	CALD1	SMARCA5	ODZ2	PALLD	DCPS	CACNA1E	MECOM	PCDHA1	2018-03-01	BRF1
	SOBP	SDHB	PI15	SLC22A23	SLC35C1	INADL	MAP2	CNTNAP2	SNTG1	DNHD1	CHD5	MYT1L	DPP10	ZNF280D	MCF2
	SNRPN	C8orf34	LYST	UBE3C	RNF38	RANBP2	DSCR4	SLC9A10	NELL2	RPSA	RUNX2		INPP5A	FAM18B2	SNX12
	PTGS2	IZUMO2	NXF3	TDRD5	DNAJC27	DCBLD2	USH2A	AKAP13	LGI1	TRIM26	C3orf26		KIAA0825	EFR3B	TMEM232
	ACSM3	C20orf30	ASB8	GUCY2C	BEND6	PIK3C2A	ABI3BP	SLC8A1	C1orf129	VSX1	SUPT3H		SDK1	PAPOLA	C16orf87
	OCLN	PCDHGA1	WWC3	AHRR	SLC1A6	LSM3	FAM73A	EXOC4	ARHGEF12	KIAA1244	SRGAP1		PCDHA5	MRPS9	TCF3
	RPS6KA2	RGS6	ADAM28	NRG1	MCTS1	GPR176	KIAA0528	STX2	DNAH9	CTTN	ESRRG			PCDHA9	ROD1
	AIM1	KIAA0020	SLC30A9	SNCAIP	SRPX	MANBA	REV3L	NBEA	NRAP	PLAC1	DAOA			PHACTR1	FAM82A2
	NTRK3	SFI1	MED12L	ZNF385B	CCDC129	EPM2A	MBD1	FNDC3B	ABCD4	TMEM132C	ANK2			GABRA5	RHOT1
	MS4A4A	SORBS2	C6orf10	PRPF40A	CUL1	SRPRB	RGS21	CACNA2D1	POLR1A	PIGA	RSL24D1			SAMD13	TMEM79
	NRP1	PRKAA1	GAPVD1	ITPR2	COL23A1	BTBD3	UBN2	ARHGAP10	SLC26A10	SYNPO	FANK1			DCHS2	UBR2
	TEX14	FAM24A	WDR72	FRMD5	TPCN2	OR5V1	CPLX2	ZC3HC1	HMGXB4	TLR1	PCDHA2			RPS29	DNAH12
	GPSM2	ATP11A	WDPCP	STT3B	MBNL2	WDR44	KRT222	UBR1	TRPV1	PRICKLE3	CASZ1			ORC4	SUMF2
	SHROOM3	IL1F8	PTPRR	IL1RL1	MYRIP	ARHGAP24	UBE2CBP	RGS7	TMEM67	CDH18	CACNA2D3			CTNNA3	ATP8A2
	PPP4R4	RAP1GAP2	GK5	GRIA4	C15orf60	REPS2	NPY2R	C2orf63	ADARB2	CACNB4	PIK3C3			MXI1	CCDC138
	CALML4	RYR2	TTC39B	C4orf21	SNED1	TP73	SLC44A5		C20orf70	CCDC144NL	SRBD1			GRIN2D	SLITRK6
	PPP1R10	GRIK2	MBNL1	STK3	SPACA1	FLT1	DYNC1I1		THADA	SLC37A1	RCOR1			JPH1	CREM
	TMTC3	MMP28	BCAS3	FBXO38	GAB3	LIPF	ZMYND11		EP400	FGD1	LRCH3			SNAP91	ARG2
	GRIP2	ASB1	FNBP1L	RAD54B	PRDM10	PTPN4	IQCH		SFT2D2	PEX5L				DOCK7	KCNQ5
	NOS2	OR2L13	CDH26	MAP3K5	PCMTD2	ATIC	PRDM2		SLC10A7	ST7L				SUZ12	EPB42
	ENTPD4	SLC9A2	FANCI	CD96	CPNE4	USP8	DST		MYH14	TRHDE				VCL	PCDHA10
	TRIM63	TTF2	ZEB1	KALRN	THRB	EPHA3	MID2		SEZ6L	SLFN5				SLC5A10	ALS2CR8
	SHISA6	KLHL14	SRPK2	PSMD6	SV2C	ERP44	SPPL3		CACNA1C	ESR2				ANGPTL3	ABCA8
	MS4A6A	HTR2C	USP25	TMCO7	ALB	TRIM59	FBXO22		ARHGEF10	NR3C2				DYNLT3	MFSD1
	PCDHGB3	SULF1	GLS2	PCCA	MGAM	TBC1D9	CLCN3		NSDHL	HPS1				KLHL2	ESR1
	FAM13A	COL4A5	FAM184A	HERC4	RHOBTB3	TAS2R7	MED13L		IL5RA	NOVA1				POLR2G	BIN1
	TRPC3	LIMA1	CADM2	STK39	CPSF2	RLF	C5orf42		AFF2	ISL2				LASS6	HLTF
	PTPRC	PAGE5	GABRA6	FERMT1	EPB41L5	SEMG1	RFC1		EBAG9	NRXN1				MYH13	SLC30A7
	PCDH15	ZNF350	SCAF8	GTPBP4	PRTG	VGLL4	SRSF8		ABCC12	CCDC85C				KIF27	PLXNC1
	SGCD	ESPNL	CLOCK	DCLK1	SSX2IP	ZNF302	TXK		USP20	CELF1				KCNQ1	RSBN1
	ZNRD1	HTT	TRAF3IP1	MAP7	PLEKHA5	NLGN1	SH2D1A		RPTOR	TMCC2				C1orf114	TNFRSF4
	ETV1	NAA15	TPH2	DEAF1	CCDC102B	MAP2K2	PCDHA6		FSHR	MTTP				TRIM27	CDC73
	TANC1	CHMP7	SLC35A3	ASB2	AGTPBP1	NHEDC1	ANKS1B		TMBIM4	SRRM1				TMEM108	MAT2B
	PCDHB5	LETMD1	GOLGA4	GFOD1	HELQ	PICALM	HNRNPA2B1		GUCY2F	AMBRA1				FMN1	CCNT1
	ADAMTS12	UBE2B	LUZP2	COL5A2	LRRK2	RGS5	KIAA1324L		HTRA1	MYH2				CERKL	SLC25A3
	PCDHGA2	DLK1	GNB5	ZNF236	KCNMB2	LRRC16A	TTC17		BEX5	TRIM10				SLC5A12	FAM120C
	COL25A1	HSD17B7	SLC35D1	SERPINB7	CA3	FAN1	TUBA1B		DNAH3	USP13				TOLLIP	DMTF1
	NARG2	VAV3	ODZ3	JAK1	NFIA	HS6ST3	ADCY2		PLEC	APPL1				PLAGL1	SAV1
	HDX	LONP2	BCAT1	AGBL2	F2RL2	FOXP2	HNRNPD		NEURL	CELF2				LMO3	CALCR
	TRPM4	MACROD2	IBTK	VPS4B	IQGAP2	ZNF675	ZNF608		EXD3	XPO1				SAGE1	PCDHGA11
	CIAPIN1	C14orf145	FAM13B	KTN1	PTPRG	LRRN1	CASP1		IQSEC3	HRH4				C6	SCMH1
	MS4A12	AGMO	INTU	SMOC2	TMEM182	FNDC3A	ICA1L		GMDS	C5orf47				XG	TRA2B
	CNKSR2	PARP15	SLC17A4	ERCC8	2018-09-05	PTPDC1	FAM47B		PITRM1	TBC1D16				NEK10	BCL2
	TPD52L1	RTN4	USP33	RASSF8	GALK2	C11orf30	FAM172A		MBTPS2	RUNX1				YEATS4	CAP2
	FCGR2A	MACF1	CADM1	RBMS1	TMEM212	C7	BUB3		FGD4	C8orf44				TBC1D1	KCNMB3
	RBM26	RAP1GDS1	RPA3	DNM3	TPK1	FAM82A1	KDM5A		SUMF1	PLEKHM3				KIAA1598	PC
	GABRB3	ZW10	CDC42BPB	HAUS6	PKD1L1	FRAS1	MAGI2		RPS6KA3	YTHDC2				TPX2	FAM135B
	SCAND3	PLK1S1	SLC39A6	LZTFL1	ELF2	NT5DC1	BMPR1A		KIRREL3					PIWIL1	TFDP1
	BRAF	SYT14	USP45	SYNCRIP	UTRN	FAM168A	UXS1		MAGEA8					EPHX3	PCDHGA12
	ABCA12	MAN1A2	MAPK10	PPP2R2B	NCOA2	EP300	KLHDC7A		PPM1D					KIAA1033	MC4R
	FTSJD1	KIAA1217	ASPA	XIRP2	NTN4	SH3RF1	ABCB1		LPCAT1					TBC1D4	ELFN2
	ZBTB20	PRPF39	USP47	SPOCK3	KITLG	MIER1	CUL4A		SELENBP1					TOX2	OIT3
	DMD	SPAG16	ARPP21	C14orf166	PTPRK	PRTFDC1	GPM6A		DYNC1LI1					ALG6	POTEE
	GPC5	ROCK1	PDE11A	TMEM45A	MATN2	ZNF716	SEC24D		CHN1					GABPB1	PCDHGB7
	SVOPL	LZIC	MOG	PGRMC2	CCNH	ARHGAP15	ASPN		PNCK					PAX6	PCDHGB2
	SNX6	ELF1	DLGAP2	EPHA6	GLCCI1	IL7	MAN2A1		COX7B2					PSEN1	PRKG1
	C1orf51	ZBTB11	NOX3	NR2C2	LAMA2	GZMA	SLC17A3		MAML2					CAV1	TOP2B
	KCNAB1	VWA3B	SEC31A	PLCE1	ATP1A1	YTHDC1	FNIP2		MOBKL3					HCCS	TMEM169
	XPR1	FAM198B	UBE2D3	SNTG2	PRKCA	FIGN	ABCB4		NALCN					AP1G1	DLGAP1
	TMEM71	RTKN2	CREBBP	EIF5A2	CCNYL1	FAM127B	GPR133		ANPEP					SOX5	ANXA4
	OCA2	C20orf132	SYNE1	KIAA1429	GNAS	FCHO2	NFIC		C7orf23					RBM46	LDOC1
	TRIM40	TTLL7	SCML2	MLKL	LIPJ	OR1C1	SSR3		LRRK1					WDR27
	MINA	TMTC1	MYO5C	EPS15	EFNB2	KRAS	CXCL3		KHDRBS2
	COL4A6	PRKDC	SNX2	FCRL3	TUBGCP3	TMEM171	C2orf64		SHCBP1L
	HDAC4	GKN1	RBFOX1	CASC5	PCDH9	TRIM24			C17orf57
	LRP1B	SHC2	MMP16	THAP2	DSPP	SNX14			L3MBTL1

## Sheet: Endo I_DM_DE association
Supp Table 14b. Differentially methylated (DM) loci associated with differentially expressed (DE) assessed by Spearman rho, with either positive association (pos) or negative association (neg). Common/unique genes is shown in columns and in Venn diagrams, in stage I (Endo I).
DM associated with DE, all pos and neg Rho	382 elements included exclusively in "EndoI_E_DM-DE":						17 common elements in "EndoI_E_DM-DE" and "EndoI_P_DM":	133 elements included exclusively in "EndoI_P_DM":		30 common elements in "EndoI_E_DM-DE" and "EndoI_EP_DM-DE":	2 common elements in "EndoI_E_DM-DE", "EndoI_P_DM" and "EndoI_EP_DM-DE":	13 common elements in "EndoI_P_DM" and "EndoI_EP_DM-DE":	224 elements included exclusively in "EndoI_EP_DM-DE":
Endo I, E2 vs Veh=431	Symbol	COL24A1	AFF1	KIAA0586	POT1	DDOST	LEMD3	MOBP	ABCD3	COL1A2	TMCO3	FARP1	TFAP2A	MUC4	VPS52	PRICKLE1
Endo I, P4 vs Veh=165	HOXA5	VPS41	SCN1A	NCAPG2	SNTG1	JAKMIP1	PCDHA1	CBFA2T3	CYFIP2	FIP1L1	DIXDC1	NELL1	PAX3	C18orf34	TRPC4	HHLA2
Endo I, E2+P4 vs Veh=269	COL11A1	PANK2	TP63	PHEX	EPHA3	NKAIN2	KRT71	EYA4	IFI16	LRBA		PCDHA2	SLIT3	MAGI2	NUBP1	HS3ST1
	AEBP2	LAMA2	ADAMTS6	HTR4	PPP2R5A	HNF4G	PCDHA3	DSCAM	GABRA6	OSBPL6		BAI1	SNRPN	CPEB4	TMEM175	OXTR
	RERE	NEK7	POLH	ANKRD13B	C3orf63	MAP3K4	RBFOX1	C1orf144	TRPC3	ASPH		SHROOM3	PCDHGA8	SLC39A11	SLC39A3	EXOC6
	VMP1	ARHGAP18	ASPA	PCDHGA5	SERF1A	LYPLAL1	PCDHA5	PHF21A	C1orf158	COBL		TAT	ZNF510	EHBP1	CPB2	PACSIN3
	BBX	PTK2	NCOA2	KIF3A	ATP9B	DKK2	PTPRN2	NPAS3	TP53INP1	ANK2		ARHGAP6	UNC13C	UBE4B	AKR1B1	XKR6
	SLC4A4	USP25	ATL1	CCDC41	NIT2	PRKG1	STARD13	KALRN	GUCA1B	KCNQ1		GREB1	COL11A2	DNM3	RREB1	FPGT-TNNI3K
	DPYD	CACNA1A	GKN1	MEST	ASCC3	C6orf168	PCDHGA2	PDLIM5	CELF1	C13orf23		GNAS	SULT6B1	ACYP2	GPR153	MAGI1
	KIAA1751	SYTL2	GTPBP10	GOSR1	PSMC2	ATP13A3	IFRD1	SCML2	OTUD5	DNAH8		FAM104B	EZR	ANKRD11	DDX26B	PCNXL2
	SLC38A9	ADAM22	NFKBIZ	ADIPOR2	SEMA3C	ASZ1	MEIS2	MCTP1	SLCO1A2	MED13L		SPAM1	RB1	FAM174A	CHD5	DACH1
	MYPN	FGF14	VGLL1	DCAF12L1	PRKD3	OLA1	ABLIM3	RUNX1	EBF3	ATM		SHANK2	UBE2N	TTN	EYS	CDH6
	IGF2	PKIB	RORA	HDAC4	TXNL1	MIDN	MCF2L	UNK	LRCH4	NLK		NOTCH4	PFDN2	RRN3	ESRP1	SHANK1
	ALS2CR8	NFE2L3	CYLC2	HNRPLL	CSMD2	MINPP1	SGCE	TRO	FCRL3	ITGA6			COPS7A	GIN1	MRVI1	LRRC8C
	ZFPM2	SDR16C5	CUL2	RGS21	PCDHGA11	ZNF280C	CLCN5	HTR3A	GLT25D1	NELL2			MAGED2	ZNF449	ULK2	PALLD
	KLF5	IKZF2	RAD17	DROSHA	ZNF208	METTL20	MYT1L	WLS	OS9	ICA1L			PLEKHA7	FLJ43860	FAM120C	MLL2
	CHN1	SEC24B	ADAM2	NEXN	MAB21L1	KATNAL2	PCDHGB2	OBSCN	PCYT1B	SRBD1			C13orf26	REV1	PARVG	CYP2F1
	WDFY3	AHCYL2	SUPT3H	SPINK14	PRRG1	CNTN5		RNGTT	PAM	TNXB			CRISP2	PTPRU	PRDM6	DPY19L1
	CSMD1	NSD1	PPFIA2	MUT	LPHN3	SLC2A13		FOXN1	TAGAP	IQGAP3			CRYBA1	NAV2	BCL2	SLC1A3
	VPS54	NPHP3	RAPGEF2	USP47	FRK	CNTNAP2		MYH10	MCCC2	AGPAT3			THSD7B	GLIS1	ZNF275	RUNX2
	FER	GRID2	RNF217	HDAC9	EPYC	C3AR1		MRPL42	DPP4	RBM26			PCDH17	ATF6	MAST4	RTN1
	IGSF11	RSPO2	HRASLS5	ADAMDEC1	CAMTA1	ZFYVE16		ACHE	HHIP	SYNE2			VWA3B	CLASP2	OBFC2A	CHL1
	CLEC9A	SLC12A2	VTA1	PPP1R9A	ABCA5	CNR1		HOXD13	ANO1	LTBP2			ACTL9	ZNF451	C15orf61	RPS6KA1
	CNPY1	LCA5	NAALADL2	RBMS3	SENP1	CFHR5		VGLL3	DCAF8L1	FBN3			HELQ	CBFA2T2	C14orf38	SLC9A11
	CEP135	EGF	D2HGDH	CASK	HSD17B4	ADAMTSL3		ARHGAP44	ALAS2	PPIP5K2			SLC17A1	TEX11	METAP2	CCNB2
	DOCK4	DLG2	HERC4	RFWD2	DARS	IL13RA2		CRB1	EP400	FREM2			KCNQ5	LMO3	SNTB1	THUMPD2
	CASC1	DHX32	KCNAB2	PNLIP	AGTPBP1	PCDHGA1		ANKS1B	PKHD1L1	DLGAP1			CSTF3	PIGK	PRIM2	ABCF3
	NRXN1	MBTPS2	FAM190A	ZBTB16	CASZ1	FAM134B		PCDHA6	TYK2	PCDHA4			ZNF827	TRIM6	CROCC	MYST2
	ANGPT1	HAS2	VCX2	AKD1	FAM38B	TSGA10		AK5	ZDHHC9	LGR4			IQGAP2	A1BG	NAALAD2	STARD7
	WDR76	FUBP1	IL23R	TSC2	ZDHHC15	C11orf31		CFC1	EHBP1L1	ZC3H13			RPTOR	NAAA	RAP2A	MAK
	GTDC1	VPS13B	TYRP1	CFTR	UBE2V2	OSBPL8		MKX	SPDYE4				KAZN	GLT1D1	POU6F2	ACAN
	MPP7	UGGT2	ALCAM	CSMD3	BTAF1	LNX2		ANXA2	RBM12B				MST4	ZFC3H1	LPL	KIAA0317
	PPM1A	COL5A2	USP48	CDKL4	DIAPH2	CNTN4		EPHA5	GNG4				ROBO1	SYCP1	PSMA2	CHIC1
	PTPRD	ODAM	C2orf63	FIG4	MMP26	SLC25A13		NPR3	RAB30				CYBB	BASP1	SNX2	WNK3
	RIMS1	NRCAM	PRDM2	XPO4	RRH	PDSS2		NUP62CL	TIAM2				NOS1	FBN1	CNGB1	SMARCA1
	DOCK3	C5orf33	ROPN1B	MAB21L2	NT5DC1	OSTN		OLFML2B	ZNF167				PCDHB16	KLHDC8A	HIST1H2AD	UTRN
	NEO1	FANCB	CCDC88B	TKT	MLLT10	COL6A6		BZRAP1	DENND1B				WDR59	ITGA8	TGFBR2	ANXA11
	CAB39L	ABCB11	ZNF286A	CENPT	PROS1	EFHC2		SPATS2L	ARHGEF4				KIFC1	RABGAP1L	EIF5B	GLYAT
	ORC2	RYR2	ANKRD17	PPP3R1	NTM	RDM1		ODZ3	WRN				ZNF649	BCAP29	INTS3	PEMT
	SLC17A3	MAP7	EFCAB5	SUDS3	FAF1	DPPA2		LNX1	ABCG1				WFDC10B	TRIM6-TRIM34	OSBP2	CNTNAP5
	NEK10	PLAGL1	GPM6A	PLA2G4C	LYG2	KCTD6		RARS	IGF2BP1				SMEK1	RPS6KA2	CSNK1G1	COQ2
	GPR98	DCAF6	PCDH9	TRIM23	LYST	ACACA		KHSRP	LATS1				CYP26C1	DNAH12	CHD7	NPY1R
	ARMC3	NHLH2	TPK1	HP1BP3	ROCK2	STT3B		LAS1L	SLC9A3				PLCG2	PTPN4	EBF1	PDE3B
	COL4A1	ZDHHC17	SPATA16	ENOX1	PRRG4	PCDHGA7		STAT3	C4orf22				BEX2	TRIO	GUCY2C	SLC24A5
	NUMB	SCAI	RASSF6	EPC2	LIPF	POLK		MSRB3	RNF144A				RAB11FIP3	PPM1G	FSIP1	PTPRG
	PPP1R12A	PTPRZ1	CDH12	LHX1	C6orf10	KRTAP22-1		LRRFIP2	ARHGAP31				2018-09-10	MMGT1	DNAJC2	AP2A2
	WBSCR17	USP38	SFRS18	TBX15	NEBL	TSC22D2		MUC16	PYHIN1				SRSF10	FBXL18	ZNF673	ALOX5
	ADAMTS12	C3orf64	ADAM28	FAM160B1	SETDB2	CDCA2		EIF5A2	SIVA1				CTNNA2	BRE	SAMD7	GRIK2
	NBEA	DMD	CD44	MKRN3	LRRTM4	FAIM		SLC16A4	ONECUT1				C14orf135	ITPK1	LASS2	ZNF347
	CYLD	TXNDC16	GTF3C3	DCDC2	MECOM	BTF3L4		CACNA1H	RGS14				RGS12	DYNLT3	LRRC23	HOXC6
	SYNE1	ANK3	SLC17A6	SRSF1	SCAND3	NMU		KIF1B	KLHL1				CSGALNACT1	ARMCX2	GRID1	TLL2
	TMEM132D	USP24	RAB4A	SULF1	C17orf99	NOX1		DEFA4	PPAP2A				GRIK1	MUC1	HS6ST1	DYDC1
	DDX4	SLC38A4	ZFP41	TRIM40	LILRB4	STK38L		APBB2	SDK1				ALLC	RNF128	OR6C74	WSB2
	SUZ12	RFX3	SLC16A9	CMIP	TAB2	PCDHGA6		RNF38	TRAPPC9				KRT222	SYT14	2018-03-10	AUTS2
	ASAP1	TANC2	TRIM31	METTL22	CERKL	FARSB		LRMP	ST8SIA4				LOXHD1	SLC44A1	MCTP2	HERC2
	PPP3CA	RNPC3	FAM169A	PRDM16	ATF2	DNASE1L1		NXN	UGT2B7				TMEM161B	DYNC2H1	LCN12	UQCRQ
	HNRNPH3	GRM8	IL1F6	C5orf44	HS2ST1	KIAA1409		SAMD8	ARMC4
	POGZ	C11orf58	PAK2	BMP7	DKK3	DAAM1		SYT9	SPATC1
	UBE3C	HNRNPU	FAM13A	TSPAN4	RALGAPA1	DLX2		REEP4	MOSPD1
	CEP290	TNRC6A	DAB1	PUS10	FAM184A	FMO1		CMAH	CYP7A1
	LIFR	PRELID2	ST3GAL5	ZIC1	PDE7B	PTBP1		MAGIX	RASA3
	KLHL35	CDH10	KIAA1712	TSGA14	SIGLEC6	RICTOR		USP6NL	NECAB2
	TAP2	HLA-B	MTBP	MEF2C	MGA			POLR3B	GNG3
	NFIC	EPHA7	MYOM2	SH3TC2	CDH18			DDC	PGPEP1L
								HLA-DRB5	DCHS1
								NIPAL3	HLA-DPA1
								MYST4

## Sheet: Endo IV_DM_DE association
Supp Table 14c. Differentially methylated (DM) loci associated with differentially expressed (DE) assessed by Spearman rho, with either positive association (pos) or negative association (neg). Common/unique genes is shown in columns and in Venn diagrams, in stage IV (Endo IV).
DM associated with DE, all pos and neg Rho	94 elements included exclusively in "EndoIV_E_DM-DE":		7 common elements in "EndoIV_E_DM-DE" and "EndoIV_P_DM":	83 elements included exclusively in "EndoIV_P_DM":		4 common elements in "EndoIV_E_DM-DE" and "EndoIV_EP_DM-DE":	2 common elements in "EndoIV_E_DM-DE", "EndoIV_P_DM" and "EndoIV_EP_DM-DE":	2 common elements in "EndoIV_P_DM" and "EndoIV_EP_DM-DE":	91 elements included exclusively in "EndoIV_EP_DM-DE":
Endo IV_E2 vs Veh=107	CSMD3	WNT5B	JMJD1C	NLRP9	PSMA8	MED12L	HFM1	CACNA2D1	PCDH15	ZNF598
Endo IV_P4 vs Veh=94	PTPRD	BAI1	VPS13C	CHL1	LMX1A	SLC2A13	FOXP2	GALNTL6	RIMBP2	PREPL
Endo IV_E2+P4 vs Veh=99	CHD9	TMPRSS2	EFR3A	EZH2	ICA1	CCDC85C			CACNA1C	NAV2
	GRM8	GRAMD4	AQR	FGFR1	CHIC1	IGF1R			ATM	ZNF275
	VPS13B	HLA-E	EGFR	EHBP1	POLH				FBN2	PPFIA2
	IFT172	TNK2	EPHX2	SNX9	PGLYRP1				NONO	ST7
	KLK10	SEMA5A	SGCE	USH2A	ZSWIM4				ARAP2	EML6
	CSMD1	TUBGCP3		SUMF1	APC2				ARPP21	GAD1
	RAPGEF2	PTPRN2		GRIK2	UBE2D3				DCAF12L2	LPL
	PDE4D	RRBP1		RFX6	PDK4				C8orf84	CYLC2
	NDFIP2	ATG2B		ASAP1	PCDHGA1				PTK2	DSCAM
	WWOX	GPR137B		MCM10	OLA1				CDH8	CTBP2
	CUL4B	ZC3H3		KIAA0528	IQUB				SYNPO2L	IKBKG
	DMD	FAM127B		PTPRK	PPHLN1				DAB1	CCDC74A
	CHIC2	SERPINI2		TM9SF4	TMEM132D				SC5DL	ELK3
	KCNJ1	OR4A15		CORIN	PUS10				RECK	SLC44A4
	ZNF235	IQCB1		EHMT1	COL12A1				NELL1	COL6A6
	COL11A1	EPB41L5		CD84	CDKL4				OSBPL3	TFAP2A
	MEIR5	EIF4A2		C2orf67	MPZL2				RBMXL2	DENND2A
	DIXDC1	ITPR2		COL15A1	KIAA1217				FNDC3B	NRK
	CNTNAP2	CENPW		SRSF8	PQBP1				FKBP5	FMNL2
	SLC4A4	MAGED1		ARSE	YTHDF3				AFF3	KIAA0564
	HTR2C	DLG2		KCNA5	TMEM184C				VPS53	FTSJ1
	FLOT1	SPG7		INPP5F	SENP5				CNTNAP5	CACNA1A
	DMXL1	STK36		PCDHGA3	ESRRG				GULP1	VPS13D
	TFAP2D	AGTPBP1		WDR72	NEDD1				CUX1	DNAJC21
	KRT71	DHRS9		C10orf131	LIN7C				MATK	SCP2
	FAM178A	EEA1		STK39	MTRR				RPTOR	ARHGEF7
	ASZ1	SLC15A2		ZEB1	OR4C46				EXOG	VEPH1
	CAPS2	LRPAP1		RB1	C7				DCBLD1	NCOR2
	CADM2	GLCCI1		FAM63B	GRB2				MAGI1	CCNA1
	CAMK4	OR4A16		KRT5	TRAPPC9				C14orf80	CADPS
	DSG4	RALYL		CNTN1	PML				ADAMTSL5	KIAA0922
	CDH18	NRXN1		HEATR2	TYRO3				ATP9B	RAI1
	STATH	AEBP2		ANK1	TNNT3				UST	TMCC3
	ERBB4	NMUR2		USP42	RNF207				PDE1A	ARL15
	PARP8	SPECC1L		LDHD	SHANK3				TMEM108	POU2F2
	C11orf88	TRAF3		MAP3K14	HOMER2				C16orf62	SPATA17
	ACVR2A	C3orf43		PALM2-AKAP2	TAX1BP1				MET	KLHL29
	ZNF556	YAP1		DNAJA3	RNF212				PDE4DIP	FAM91A1
	ZBTB20	ST7L		JAKMIP3	ADARB2				SH3KBP1	DOCK4
	OGT	PCDHGA2		MORF4L1					CLUAP1	CTIF
	OR13A1	U2AF1							MAP3K3
	KATNAL1	NFIX							PTK7
	DKK1	GPC3							C2
	COL10A1								ITGBL1
	KIAA1109								SPOCK3
	ZSWIM5								TBC1D1
	MPP7								ATP8B4
