# Supplementary material for: Steroid hormones regulate genome-wide epigenetic programming and gene transcription in human endometrial cells with marked aberrancies in endometriosis
Source: PLoS Genet. 2020 Jun 17;16(6):e1008601. doi: 10.1371/journal.pgen.1008601 (PMC7299312; doi:10.1371/journal.pgen.1008601)
Supplement: S15 Table — (XLSX) [file pgen.1008601.s018.xlsx]

## Sheet: 1-EndoIV v C_E2_vs Cla
Supp Table 15a. Differentially expressed genes in eSF endo stage IV vs control treated with E2 in common with endo vs control in PE endometrial tissue.
Gene Symbol	Transcripts Cluster Id	FC ([Endo IV-E] vs [NUP-E])	genedescription	Probe.Set.ID	Fold.Change: PE.E - PE.NE.NUPP	Gene.Title								Functional Annotation Chart (GO)					Pathways (KEGG)
IGFBP5	8058857	3.28491	insulin-likegrowthfactorbindingprotein5	203425_s_at	2.44776	insulin-like growth factor binding protein 5
TBRG4	8139482	2.1209	smallnucleolarRNA,H/ACAbox5A|transforminggrowthfactorbetaregulator4	220789_s_at	2.93161	transforming growth factor beta regulator 4								Term	Genes	%	P-Value		Term	%	P-Value
EIF4A1	8004506	2.01013	smallnucleolarRNA,H/ACAbox48|eukaryotictranslationinitiationfactor4A1|smallnucleolarRNA,H/ACAbox67|smallnucleolarRNA,C/Dbox10	214805_at	1.89299	Eukaryotic translation initiation factor 4A1								small molecule biosynthetic process		8.8	0.00054		Terpenoid backbone biosynthesis	3.4	5.6e-05
GUSBP3	8112491	1.48742	glucuronidase,betapseudogene2|glucuronidase,betapseudogene9|glucuronidase,betapseudogene4|glucuronidase,betapseudogene1|beta-glucuronidase-likeproteinSMA4-like|glucuronidase,betapseudogene3|uncharacterizedLOC102725134|glucuronidase,betapseudogene11|putativebeta-glucuronidase-likeproteinMGC87375-like|uncharacterizedLOC101930267|glucuronidase,betapseudogene8	215599_at	2.23714	glucuronidase, beta pseudogene 3								regulation of cell migration		10.2	0.0011		Biosynthesis of antibiotics	6.1	0.0011
GOLGA6L4	7985450	1.5002	golginA6family-like10|golginA6family-like4|golginA6family-like9|golginA6family-like5,pseudogene|golginA6family-like17,pseudogene|putativegolginsubfamilyAmember6-likeprotein4-like|golginA6family-like3|golginA2pseudogene2,Y-linked|golginA2pseudogene3,Y-linked|golginA6family-like19|golginA8family,memberN	211012_s_at	5.20067	golgin A6 family-like 4 /// promyelocytic leukemia								protein maturation		6.1	0.0015		Lysosome	4.8	0.0012
IER3	8124848	1.48401	immediateearlyresponse3	201631_s_at	5.13065	immediate early response 3								proteolysis		17.7	0.0018		Fatty acid metabolism	3.4	0.0012
SPSB1	7897449	1.5799	splA/ryanodinereceptordomainandSOCSboxcontaining1	226075_at	4.89767	splA/ryanodine receptor domain and SOCS box containing 1								muscle cell migration		3.4	0.002		Synthesis and degradation of ketone bodies	2	0.0041
PDGFRB	8115543	1.53132	earlyB-cellfactor1|platelet-derivedgrowthfactorreceptor,betapolypeptide	202273_at	1.67146	platelet-derived growth factor receptor, beta polypeptide							Sublist	regulation of cell motility		10.2	0.0022		Hematopoietic cell lineage	3.4	0.011
GSDMB	8014903	1.47086	gasderminB	215659_at	1.53881	Gasdermin B								negative regulation of programmed cell death		10.9	0.0025		Valine, leucine and isoleucine degradation	2.7	0.011
SCARNA17	8021183	1.45914	smallCajalbody-specificRNA17	240830_at	3.02532	small Cajal body-specific RNA 17								cell proliferation involved in metanephros development		2	0.0027		Butanoate metabolism	2	0.029
SERPINE1	8135069	1.45331	serpinpeptidaseinhibitor,cladeE(nexin,plasminogenactivatorinhibitortype1),member1	1568765_at	3.39026	serpin peptidase inhibitor, clade E (nexin, plasminogen activator inhibitor type 1), member 1								negative regulation of cell death		10.9	0.0053
CTSO	8103389	-1.45773	cathepsinO	203758_at	-4.23305	cathepsin O								regulation of systemic arterial blood pressure		3.4	0.0054
LONRF2	8054281	-1.4593	LONpeptidaseN-terminaldomainandringfinger2	225996_at	-3.5517	LON peptidase N-terminal domain and ring finger 2								regulation of fibroblast proliferation		3.4	0.0054
TWISTNB	8138454	-1.4626	TWISTneighbor	226784_at	-2.80949	TWIST neighbor								alcohol metabolic process		5.4	0.0075
APH1B	7984124	-1.46612		226358_at	-1.77274	anterior pharynx defective 1 homolog B (C. elegans)								regulation of programmed cell death		14.3	0.0084
PCSK5	8155898	-1.46803	proproteinconvertasesubtilisin/kexintype5	213652_at	-5.41677	proprotein convertase subtilisin/kexin type 5								cellular lipid metabolic process		11.6	0.0089
FADS1	7948612	-1.46893	fattyaciddesaturase1|microRNA1908	208963_x_at	-2.41133	fatty acid desaturase 1								organic hydroxy compound biosynthetic process		4.1	0.01
SKAP2	8138689	-1.47059	srckinaseassociatedphosphoprotein2	204362_at	-2.41486	src kinase associated phosphoprotein 2								cell proliferation involved in kidney development		2	0.011
HMGCS1	8111941	-1.47072	3-hydroxy-3-methylglutaryl-CoAsynthase1(soluble)	221750_at	-2.81408	3-hydroxy-3-methylglutaryl-CoA synthase 1 (soluble)								regulation of osteoblast differentiation		3.4	0.012
RAP2A	7969693	-1.47597		221830_at	-3.35618	RAP2A, member of RAS oncogene family								kidney development		4.8	0.02
C17orf58	8017831	-1.48186	chromosome17openreadingframe58	226901_at	-1.8684	chromosome 17 open reading frame 58								response to gonadotropin		2	0.022
CENPN	7997381	-1.48562	centromereproteinN	219555_s_at	-3.24296	centromere protein N								positive regulation of leukocyte proliferation		3.4	0.025
MAGT1	8173713	-1.48581	magnesiumtransporter1	224899_s_at	-2.84531	magnesium transporter 1								renal system development		4.8	0.026
DSEL	8023727	-1.48729	dermatansulfateepimerase-like	232235_at	-2.09741	dermatan sulfate epimerase-like								negative regulation of fibroblast proliferation		2	0.027
UNC50	8043820	-1.48776	unc-50homolog(C.elegans)	203583_at	-1.79981	unc-50 homolog (C. elegans)								negative regulation of cell migration		4.1	0.029
SESTD1	8057394	-1.49572	SEC14andspectrindomains1	226763_at	-3.64403	SEC14 and spectrin domains 1								secretion		10.9	0.029
TMX1	7974303	-1.49724	thioredoxin-relatedtransmembraneprotein1	208097_s_at	-3.96695	thioredoxin-related transmembrane protein 1								response to organic cyclic compound		9.5	0.029
AASDHPPT	7951435	-1.49734	aminoadipate-semialdehydedehydrogenase-phosphopantetheinyltransferase	202170_s_at	-5.85307	aminoadipate-semialdehyde dehydrogenase-phosphopantetheinyl transferase								regulation of actin cytoskeleton organization		4.8	0.031
C3orf58	8083223	-1.49913	chromosome3openreadingframe58	226464_at	-2.15053	chromosome 3 open reading frame 58								response to vitamin		2.7	0.031
SUSD1	8163383	-1.50084	sushidomaincontaining1	226264_at	-2.10356	sushi domain containing 1								regulation of apoptotic signaling pathway		5.4	0.033
ACER3	7942679	-1.5018	alkalineceramidase3	222689_at	-3.24153	alkaline ceramidase 3								actin cytoskeleton organization		6.8	0.033
SRI	8140828	-1.50245	sorcin	208920_at	-2.56685	sorcin								pigment cell differentiation		2	0.033
INSIG1	8137526	-1.50733	insulininducedgene1	201626_at	-2.25661	insulin induced gene 1								metanephros development		2.7	0.034
PTPRD	8160040	-1.50798	proteintyrosinephosphatase,receptortype,D	214043_at	-2.95036	protein tyrosine phosphatase, receptor type, D								negative regulation of cell motility		4.1	0.036
DERL1	8152628	-1.50935	derlin1	218172_s_at	-4.20122	Der1-like domain family, member 1								sphingolipid metabolic process		3.4	0.036
TCTN3	7935251	-1.51027	tectonicfamilymember3	212123_at	-1.60492	tectonic family member 3								cell motility		12.2	0.036
KPNA2	8019737	-1.54587	karyopherinalpha2(RAGcohort1,importinalpha1)	211762_s_at	-2.60142	karyopherin alpha 2 (RAG cohort 1, importin alpha 1)								axis specification		2.7	0.036
C10orf32	7930170	-1.51777	chromosome10openreadingframe32|C10orf32-ASMTreadthrough(NMDcandidate)	225334_at	-2.75004	chromosome 10 open reading frame 32								programmed cell death		15.6	0.036
PGK1	8168500	-1.51941	phosphoglyceratekinase1	200737_at	-3.17076	phosphoglycerate kinase 1								negative regulation of osteoblast differentiation		2	0.039
IDI1	7931754	-1.52205	isopentenyl-diphosphatedeltaisomerase1	208881_x_at	-3.41235	isopentenyl-diphosphate delta isomerase 1								cardiovascular system development		9.5	0.039
SIAE	7952408	-1.52276	sialicacidacetylesterase	224391_s_at	-2.77155	sialic acid acetylesterase								circulatory system development		9.5	0.039
DACH1	7971950	-1.525	dachshundfamilytranscriptionfactor1	205472_s_at	-2.92564	dachshund homolog 1 (Drosophila)								positive regulation of cell migration		5.4	0.039
PPA1	7934133	-1.53112	pyrophosphatase(inorganic)1	217848_s_at	-2.40797	pyrophosphatase (inorganic) 1								positive regulation of melanocyte differentiation		1.4	0.039
ACAT2	8123137	-1.53167	acetyl-CoAacetyltransferase2	209608_s_at	-3.04936	acetyl-CoA acetyltransferase 2								intracellular protein transport in other organism involved in symbiotic interaction		1.4	0.039
WT1	7947363	-1.53223	Wilmstumor1	216953_s_at	-2.49429	Wilms tumor 1								symbiont intracellular protein transport in host		1.4	0.039
ACAT1	7943605	-1.53293	acetyl-CoAacetyltransferase1	205412_at	-3.27899	acetyl-CoA acetyltransferase 1								development of primary female sexual characteristics		2.7	0.039
APLP2	7945182	-1.53329	amyloidbeta(A4)precursor-likeprotein2	208702_x_at	-2.29815	amyloid beta (A4) precursor-like protein 2								urogenital system development		4.8	0.043
AP1S2	8017210	-1.53358	adaptor-relatedproteincomplex1,sigma2subunit|adaptor-relatedproteincomplex1,sigma2subunitpseudogene	230413_s_at	-2.82285	Adaptor-related protein complex 1, sigma 2 subunit								apoptotic signaling pathway		6.8	0.044
PCYOX1	8042519	-1.5382	prenylcysteineoxidase1	203803_at	-8.89017	prenylcysteine oxidase 1								regulation of defense response		7.5	0.044
MOSPD1	8175288	-1.53828	motilespermdomaincontaining1	218853_s_at	-4.56995	motile sperm domain containing 1								positive regulation of cell motility		5.4	0.046
IFIT1	7929065	-1.54097	interferon-inducedproteinwithtetratricopeptiderepeats1	203153_at	-3.42288	interferon-induced protein with tetratricopeptide repeats 1								negative regulation of blood pressure		2	0.046
KITLG	7965322	-1.54156	KITligand	226534_at	-2.00652	KIT ligand								organonitrogen compound biosynthetic process		12.2	0.046
IL7	8151447	-1.54243	interleukin7	206693_at	-1.8432	interleukin 7								metanephric S-shaped body morphogenesis		1.4	0.047
PCMT1	8122705	-1.54399	protein-L-isoaspartate(D-aspartate)O-methyltransferase	208857_s_at	-2.61473	protein-L-isoaspartate (D-aspartate) O-methyltransferase								positive regulation of organ growth		2	0.048
CTSC	7950906	-1.54642	cathepsinC	201487_at	-2.98935	cathepsin C
EIF1AX	7912852	-1.54732	eukaryotictranslationinitiationfactor1A,X-linked|eukaryotictranslationinitiationfactor1A,X-linkedpseudogene1	201017_at	-2.91108	eukaryotic translation initiation factor 1A, X-linked
RP2	8167006	-1.54852	retinitispigmentosa2(X-linkedrecessive)	205191_at	-1.88602	retinitis pigmentosa 2 (X-linked recessive)
QPCT	8041508	-1.54877	glutaminyl-peptidecyclotransferase	205174_s_at	-1.8475	glutaminyl-peptide cyclotransferase
SPPL2A	7988753	-1.55044	signalpeptidepeptidaselike2A	226353_at	-2.60807	signal peptide peptidase-like 2A
COPS4	8096098	-1.55222	COP9signalosomesubunit4	218042_at	-2.6188	COP9 constitutive photomorphogenic homolog subunit 4 (Arabidopsis)
PPT1	7915286	-1.55566	palmitoyl-proteinthioesterase1	200975_at	-2.49158	palmitoyl-protein thioesterase 1
COX7B	8168470	-1.55599	cytochromecoxidasesubunitVIIb	239252_at	-2.46018	cytochrome c oxidase subunit VIIb
SMC2	8156982	-1.56197	structuralmaintenanceofchromosomes2	213253_at	-2.68739	structural maintenance of chromosomes 2
ASAH1	8149534	-1.56234	N-acylsphingosineamidohydrolase(acidceramidase)1	1555419_a_at	-4.35139	N-acylsphingosine amidohydrolase (acid ceramidase) 1
ARL6IP5	8080926	-1.56293	ADP-ribosylationfactor-like6interactingprotein5	200760_s_at	-3.81701	ADP-ribosylation-like factor 6 interacting protein 5
VBP1	8171013	-1.56643	vonHippel-Lindaubindingprotein1	201472_at	-2.21847	von Hippel-Lindau binding protein 1
PLD1	8092134	-1.57309	phospholipaseD1,phosphatidylcholine-specific	226636_at	-1.58656	phospholipase D1, phosphatidylcholine-specific
SQLE	8148280	-1.574	squaleneepoxidase	213562_s_at	-1.85958	squalene epoxidase
MFSD6	8047078	-1.57805	majorfacilitatorsuperfamilydomaincontaining6	219858_s_at	-2.82733	major facilitator superfamily domain containing 6
HSD17B11	8101648	-1.58009	hydroxysteroid(17-beta)dehydrogenase11	217989_at	-1.73233	hydroxysteroid (17-beta) dehydrogenase 11
MRPS28	8151471	-1.58065	mitochondrialribosomalproteinS28|tumorproteinD52	219819_s_at	-2.03181	mitochondrial ribosomal protein S28
TPD52	8151471	-1.58065	mitochondrialribosomalproteinS28|tumorproteinD52	201691_s_at	-2.33475	tumor protein D52
KIAA1462	7932826	-1.58168		213316_at	-1.8781	KIAA1462
SAMHD1	8066117	-1.58325	SAMdomainandHDdomain1	204502_at	-3.36257	SAM domain and HD domain 1
MCM6	8055426	-1.58411	minichromosomemaintenancecomplexcomponent6	201930_at	-3.29306	minichromosome maintenance complex component 6
PDIA6	8050278	-1.59051	proteindisulfideisomerasefamilyA,member6	216640_s_at	-3.11266	protein disulfide isomerase family A, member 6
COL14A1	8148070	-1.59315	collagen,typeXIV,alpha1	212865_s_at	-2.49729	collagen, type XIV, alpha 1
PLA2R1	8056151	-1.59398	phospholipaseA2receptor1,180kDa	207415_at	-1.51352	phospholipase A2 receptor 1, 180kDa
SLC5A3	8068361	-1.59538	solutecarrierfamily5(sodium/myo-inositolcotransporter),member3	212944_at	-2.25766	solute carrier family 5 (sodium/myo-inositol cotransporter), member 3
IL6ST	8112139	-1.59749	interleukin6signaltransducer	211000_s_at	-4.11753	interleukin 6 signal transducer (gp130, oncostatin M receptor)
WLS	7916862	-1.59882	wntlessWntligandsecretionmediator	228949_at	-2.23463	wntless homolog (Drosophila)
ENDOD1	7943293	-1.60012	endonucleasedomaincontaining1	212573_at	-3.59144	endonuclease domain containing 1
EML1	7976698	-1.60191	echinodermmicrotubuleassociatedproteinlike1	204797_s_at	-3.35842	echinoderm microtubule associated protein like 1
KLHL13	8174654	-1.61116	kelch-likefamilymember13	227875_at	-2.30676	kelch-like 13 (Drosophila)
GPD2	8045816	-1.62091	glycerol-3-phosphatedehydrogenase2(mitochondrial)	225447_at	-3.20576	glycerol-3-phosphate dehydrogenase 2 (mitochondrial)
LHFPL2	8112803	-1.62499	lipomaHMGICfusionpartner-like2	212658_at	-2.53879	lipoma HMGIC fusion partner-like 2
NIPAL2	8151952	-1.62568	NIPA-likedomaincontaining2	227001_at	-3.13541	NIPA-like domain containing 2
CD59	7947425	-1.6452		200984_s_at	-2.9939	CD59 molecule, complement regulatory protein
CTSK	7919815	-1.64618	cathepsinK	202450_s_at	-2.55553	cathepsin K
C3orf14	8080847	-1.66233	chromosome3openreadingframe14	219288_at	-2.85789	chromosome 3 open reading frame 14
ELOVL6	8102342	-1.66247	ELOVLfattyacidelongase6	210868_s_at	-5.6477	ELOVL family member 6, elongation of long chain fatty acids (FEN1/Elo2, SUR4/Elo3-like, yeast)
PRICKLE2	8088550	-1.67398	pricklehomolog2(Drosophila)	225968_at	-2.82854	prickle homolog 2 (Drosophila)
RNASE4	7973084	-1.67539	angiogenin,ribonuclease,RNaseAfamily,5|ribonuclease,RNaseAfamily,4	205158_at	-2.17504	ribonuclease, RNase A family, 4
SLC18A2	7930837	-1.68108	solutecarrierfamily18(vesicularmonoaminetransporter),member2	205857_at	-2.57935	solute carrier family 18 (vesicular monoamine), member 2
FUCA2	8129974	-1.6827	fucosidase,alpha-L-2,plasma	223120_at	-1.58815	fucosidase, alpha-L- 2, plasma
ERO1L	7979179	-1.68492	ERO1-like(S.cerevisiae)	222646_s_at	-3.43569	ERO1-like (S. cerevisiae)
SFRP1	8150428	-1.6901	secretedfrizzled-relatedprotein1	202037_s_at	-3.03669	secreted frizzled-related protein 1
CDC26	8142878	-1.70387	celldivisioncycle26|FK506bindingprotein15,133kDa	225422_at	-2.21637	cell division cycle 26 homolog (S. cerevisiae)
FKBP15	8142878	-1.70387	celldivisioncycle26|FK506bindingprotein15,133kDa	76897_s_at	-1.52501	FK506 binding protein 15, 133kDa
EMP2	7999387	-1.70488	epithelialmembraneprotein2	225078_at	-2.16783	epithelial membrane protein 2
DHRS7	7979473	-1.70909	dehydrogenase/reductase(SDRfamily)member7	210788_s_at	-2.05496	dehydrogenase/reductase (SDR family) member 7
SDC2	8147461	-1.71571	syndecan2	212157_at	-5.39032	syndecan 2
ARHGAP28	8019964	-1.73208	RhoGTPaseactivatingprotein28	227911_at	-2.63511	Rho GTPase activating protein 28
PRCP	7950731	-1.74179	prolylcarboxypeptidase(angiotensinaseC)	201494_at	-1.7604	prolylcarboxypeptidase (angiotensinase C)
CLIC2	8176234	-1.74388	chlorideintracellularchannel2	213415_at	-2.68196	chloride intracellular channel 2
RSPO3	8121916	-1.74808	R-spondin3	228186_s_at	-2.20878	R-spondin 3 homolog (Xenopus laevis)
C1orf21	7908161	-1.75012	chromosome1openreadingframe21	223126_s_at	-1.50967	chromosome 1 open reading frame 21
NUCB2	7938687	-1.75661	nucleobindin2	203675_at	-5.1438	nucleobindin 2
CNIH4	7910014	-1.76223	cornichonfamilyAMPAreceptorauxiliaryprotein4	228306_at	-1.98018	cornichon homolog 4 (Drosophila)
ALDH9A1	7921970	-1.80527	aldehydedehydrogenase9family,memberA1	201612_at	-1.73099	aldehyde dehydrogenase 9 family, member A1
ABCG2	8101675	-1.81062	ATP-bindingcassette,sub-familyG(WHITE),member2	209735_at	-3.0116	ATP-binding cassette, sub-family G (WHITE), member 2
SPON1	7938608	-1.82394	spondin1,extracellularmatrixprotein	213994_s_at	-2.12885	spondin 1, extracellular matrix protein
EPHA5	8100578	-1.82635	EPHreceptorA5	237939_at	-2.41934	EPH receptor A5
CENPW	8121911	-1.83108	centromereproteinW	226936_at	-2.16823	centromere protein W
NQO1	8002303	-1.84199	NAD(P)Hdehydrogenase,quinone1	201468_s_at	-2.41792	NAD(P)H dehydrogenase, quinone 1
FAM46A	8127778	-1.84365	familywithsequencesimilarity46,memberA	224973_at	-1.89549	family with sequence similarity 46, member A
CCBE1	8023575	-1.84759	collagenandcalciumbindingEGFdomains1	243805_at	-1.82958	collagen and calcium binding EGF domains 1
TMX4	8064939	-1.8506	thioredoxin-relatedtransmembraneprotein4	201580_s_at	-2.66951	thioredoxin-related transmembrane protein 4
PMP22	8012896	-1.86873	peripheralmyelinprotein22	210139_s_at	-1.60123	peripheral myelin protein 22
CD109	8120719	-1.88096		226545_at	-4.35004	CD109 molecule
TIMP3	8075635	-2.44054	TIMPmetallopeptidaseinhibitor3	201149_s_at	-2.46109	TIMP metallopeptidase inhibitor 3
SPTLC2	7980438	-1.91287	serinepalmitoyltransferase,longchainbasesubunit2	203128_at	-5.38249	serine palmitoyltransferase, long chain base subunit 2
IL17RB	8080562	-1.92514	interleukin17receptorB	224156_x_at	-2.26792	interleukin 17 receptor B
LIPA	7934920	-1.9278	lipaseA,lysosomalacid,cholesterolesterase	201847_at	-3.19893	lipase A, lysosomal acid, cholesterol esterase
PSPH	8137464	-1.93921	phosphoserinephosphatase	205194_at	-1.51356	phosphoserine phosphatase
LAMA2	8121949	-1.94049	laminin,alpha2	213519_s_at	-2.44329	laminin, alpha 2
PLIN2	8160297	-1.94382	perilipin2	209122_at	-2.18239	perilipin 2
PPM1K	8101699	-1.96379	proteinphosphatase,Mg2+/Mn2+dependent,1K	235061_at	-2.94893	protein phosphatase, Mg2+/Mn2+ dependent, 1K
PDE7B	8122222	-1.96766	phosphodiesterase7B	230109_at	-2.44	phosphodiesterase 7B
RALA	8132406	-1.98289	v-ralsimianleukemiaviraloncogenehomologA(rasrelated)	224880_at	-2.42554	v-ral simian leukemia viral oncogene homolog A (ras related)
SLC40A1	8057677	-2.00796	solutecarrierfamily40(iron-regulatedtransporter),member1	223044_at	-1.97851	solute carrier family 40 (iron-regulated transporter), member 1
SCPEP1	8008646	-2.01828	serinecarboxypeptidase1	218217_at	-2.50046	serine carboxypeptidase 1
ADAMTS9	8088560	-2.02217	ADAMmetallopeptidasewiththrombospondintype1motif,9	226814_at	-3.76911	ADAM metallopeptidase with thrombospondin type 1 motif, 9
SLC47A1	8005603	-2.06865	solutecarrierfamily47(multidrugandtoxinextrusion),member1	219525_at	-2.13561	solute carrier family 47, member 1
PTCH1	8162533	-2.0696	patched1	209816_at	-2.22847	patched 1
IGF1	7965873	-2.07269	insulin-likegrowthfactor1(somatomedinC)	209540_at	-2.67847	insulin-like growth factor 1 (somatomedin C)
FAM134B	8111136	-2.09159	familywithsequencesimilarity134,memberB	218532_s_at	-2.82039	family with sequence similarity 134, member B
LCP1	7971461	-2.12423	lymphocytecytosolicprotein1(L-plastin)	208885_at	-1.73294	lymphocyte cytosolic protein 1 (L-plastin)
COLEC12	8021946	-2.23223	collectinsub-familymember12	221019_s_at	-2.32732	collectin sub-family member 12
LPAR1	8163257	-2.23282	lysophosphatidicacidreceptor1	204037_at	-2.09258	lysophosphatidic acid receptor 1
MME	8083494	-2.24559	membranemetallo-endopeptidase	203435_s_at	-3.31422	membrane metallo-endopeptidase
SOD2	8130556	-2.26827	superoxidedismutase2,mitochondrial|uncharacterizedLOC100129518	1566342_at	-2.89685	Superoxide dismutase 2, mitochondrial
TMOD1	8156706	-2.31739	tropomodulin1	213161_at	-3.12219	tropomodulin 1 /// thiosulfate sulfurtransferase (rhodanese)-like domain containing 2
IGSF10	8091537	-2.40684	immunoglobulinsuperfamily,member10	1556579_s_at	-1.97065	immunoglobulin superfamily, member 10
IL1R1	8043995	-2.52883	interleukin1receptor,typeI	202948_at	-2.30128	interleukin 1 receptor, type I
CFH	7908459	-2.60031	complementfactorH	213800_at	-2.01482	complement factor H
GREB1	8040292	-2.76653	growthregulationbyestrogeninbreastcancer1	205862_at	-1.65795	growth regulation by estrogen in breast cancer 1
CXCL12	7933194	-2.79208	chemokine(C-X-Cmotif)ligand12	203666_at	-2.19676	chemokine (C-X-C motif) ligand 12
SPARCL1	8101659	-2.86428	SPARC-like1(hevin)	200795_at	-2.77459	SPARC-like 1 (hevin)

## Sheet: 2-EndoIV vC_EPvs Class
Supp Table 15b. Differentially expressed genes in eSF endo stage IV vs control treated with E2+P4 in common with endo vs control in MSE endometrial tissue.
Gene Symbol	Transcripts Cluster Id	FC ([Endo IV-EP] vs [NUP-EP])	genedescription	Probe.Set.ID	Fold.Change: MSE.E - MSE.NE.NUPP	Gene.Title							Functional Annotation Chart (GO)					Pathways (KEGG)
TBRG4	8139482	1.98815	smallnucleolarRNA,H/ACAbox5A|transforminggrowthfactorbetaregulator4	220789_s_at	2.34589	transforming growth factor beta regulator 4
VGLL3	8088979	1.60309	vestigial-likefamilymember3	227399_at	1.65357	vestigial like 3 (Drosophila)							Term	Genes	%	P-Value		Category	Term	Genes	%	P-Value
PDGFRB	8115543	1.51447	earlyB-cellfactor1|platelet-derivedgrowthfactorreceptor,betapolypeptide	202273_at	1.51307	platelet-derived growth factor receptor, beta polypeptide							angiogenesis		13.3	0.0028		KEGG_PATHWAY	PI3K-Akt signaling pathway		13.3	0.0015
MYC	8148317	1.4978	v-mycavianmyelocytomatosisviraloncogenehomolog	202431_s_at	1.59044	v-myc myelocytomatosis viral oncogene homolog (avian)							positive regulation of kidney development		6.7	0.0039		KEGG_PATHWAY	Rap1 signaling pathway		8.9	0.016
SCARNA17	8021183	1.46447	smallCajalbody-specificRNA17	240830_at	2.00697	small Cajal body-specific RNA 17							nephron development		8.9	0.0043		KEGG_PATHWAY	Pathways in cancer		11.1	0.017
FERMT2	7979204	-1.45308	fermitinfamilymember2	209209_s_at	-2.29102	fermitin family member 2							anatomical structure formation involved in morphogenesis		20	0.005		KEGG_PATHWAY	Ras signaling pathway		8.9	0.02
RALA	8132406	-1.46503	v-ralsimianleukemiaviraloncogenehomologA(rasrelated)	224880_at	-1.72523	v-ral simian leukemia viral oncogene homolog A (ras related)							regulation of cell migration		15.6	0.0052		KEGG_PATHWAY	HTLV-I infection		8.9	0.027
ARRDC4	7986350	-1.46714	arrestindomaincontaining4	225283_at	-2.41067	arrestin domain containing 4						Sublist	blood vessel morphogenesis		13.3	0.0058		Sublist
MTUS1	8149500	-1.46798	microtubuleassociatedtumorsuppressor1	212093_s_at	-2.62825	microtubule associated tumor suppressor 1							urogenital system development		11.1	0.0068
TMEM133	7943369	-1.48357	transmembraneprotein133	223595_at	-1.76608	transmembrane protein 133							regulation of kidney development		6.7	0.0073
ARHGAP42	7943349	-1.48611	RhoGTPaseactivatingprotein42	230047_at	-1.60422	Rho GTPase activating protein 42							regulation of cell motility		15.6	0.0073
IL1R1	8043995	-1.48944	interleukin1receptor,typeI	202948_at	-1.8925	interleukin 1 receptor, type I							chemotaxis		13.3	0.0095
WLS	7916862	-1.50166	wntlessWntligandsecretionmediator	228949_at	-1.53303	wntless homolog (Drosophila)							regulation of chemotaxis		8.9	0.0097
TSPAN13	8131600	-1.50654	tetraspanin13	217979_at	-1.69418	tetraspanin 13							glomerulus development		6.7	0.0098
MDM1	7964810	-1.50804	Mdm1nuclearproteinhomolog(mouse)	213761_at	-3.30639	Mdm1 nuclear protein homolog (mouse)							muscle cell migration		6.7	0.011
TSPAN12	8142524	-1.54459	tetraspanin12	219274_at	-2.14496	tetraspanin 12							system development		40	0.014
SKAP2	8138689	-1.56648	srckinaseassociatedphosphoprotein2	204362_at	-1.60056	src kinase associated phosphoprotein 2							positive regulation of cell migration		11.1	0.014
ERO1L	7979179	-1.57643	ERO1-like(S.cerevisiae)	222646_s_at	-2.08064	ERO1-like (S. cerevisiae)							vasculature development		13.3	0.014
ETS2	8068593	-1.6002	v-etsavianerythroblastosisvirusE26oncogenehomolog2	201328_at	-1.5556	v-ets erythroblastosis virus E26 oncogene homolog 2 (avian)							nephron morphogenesis		6.7	0.015
KAL1	8171248	-1.62264	Kallmannsyndrome1sequence	205206_at	-1.97127	Kallmann syndrome 1 sequence							positive regulation of cell motility		11.1	0.016
SESTD1	8057394	-1.6285	SEC14andspectrindomains1	226763_at	-2.30518	SEC14 and spectrin domains 1							positive regulation of cellular component movement		11.1	0.017
ZCCHC6	8162147	-1.63228	zincfinger,CCHCdomaincontaining6	220933_s_at	-2.251	zinc finger, CCHC domain containing 6							metanephros development		6.7	0.019
CADM1	7951807	-1.64389	celladhesionmolecule1	209032_s_at	-3.47415	cell adhesion molecule 1							kidney morphogenesis		6.7	0.021
ANGPT2	8149071	-1.66267	angiopoietin2	205572_at	-1.85832	angiopoietin 2							cell proliferation involved in metanephros development		4.4	0.024
CTSS	7919800	-1.66911	cathepsinS	202902_s_at	-1.7919	cathepsin S							positive regulation of response to external stimulus		8.9	0.025
ABHD5	8079153	-1.73724	abhydrolasedomaincontaining5	213935_at	-2.58903	abhydrolase domain containing 5							kidney development		8.9	0.025
CNKSR2	8166355	-1.91447	connectorenhancerofkinasesuppressorofRas2	229116_at	-1.7852	connector enhancer of kinase suppressor of Ras 2							response to retinoic acid		6.7	0.026
LAMA2	8121949	-1.91506	laminin,alpha2	213519_s_at	-2.65346	laminin, alpha 2							positive regulation of cell communication		20	0.027
APOO	8171823	-1.93554	apolipoproteinO	221620_s_at	-2.29191	apolipoprotein O							regulation of sequestering of triglyceride		4.4	0.028
SAT1	8166469	-1.95497	spermidine/spermineN1-acetyltransferase1	213988_s_at	-2.66059	spermidine/spermine N1-acetyltransferase 1							renal system development		8.9	0.029
ADAMTS5	8069689	-1.99369	ADAMmetallopeptidasewiththrombospondintype1motif,5	229357_at	-3.14414	ADAM metallopeptidase with thrombospondin type 1 motif, 5							positive regulation of metanephros development		4.4	0.033
PSPH	8137464	-2.00623	phosphoserinephosphatase	205194_at	-1.99183	phosphoserine phosphatase							positive regulation of chemotaxis		6.7	0.033
ATP13A3	8092849	-2.0237	ATPasetype13A3	212297_at	-1.58183	ATPase type 13A3							sequestering of triglyceride		4.4	0.035
LPAR1	8163257	-2.02448	lysophosphatidicacidreceptor1	204037_at	-1.76199	lysophosphatidic acid receptor 1							cell differentiation		33.3	0.036
PRLR	8111490	-2.02929	prolactinreceptor	206346_at	-2.91071	prolactin receptor							metanephric glomerulus development		4.4	0.037
ADAMTS9	8088560	-2.09492	ADAMmetallopeptidasewiththrombospondintype1motif,9	226814_at	-2.73794	ADAM metallopeptidase with thrombospondin type 1 motif, 9							cellular response to platelet-derived growth factor stimulus		4.4	0.042
THSD7A	8138231	-2.1003	thrombospondin,typeI,domaincontaining7A	214920_at	-2.28213	thrombospondin, type I, domain containing 7A							secretion		15.6	0.043
RORB	8155864	-2.19397	RAR-relatedorphanreceptorB	242385_at	-2.93136	RAR-related orphan receptor B							kidney mesenchyme development		4.4	0.044
FAM134B	8111136	-2.22566	familywithsequencesimilarity134,memberB	218532_s_at	-2.13516	family with sequence similarity 134, member B							eye development		8.9	0.045
GPR155	8056837	-2.24485	Gprotein-coupledreceptor155	239533_at	-1.63333	G protein-coupled receptor 155							cell proliferation involved in kidney development		4.4	0.046
SPARCL1	8101659	-2.2833	SPARC-like1(hevin)	200795_at	-1.9147	SPARC-like 1 (hevin)							positive regulation of signal transduction		17.8	0.049
HSD17B6	7956271	-2.28999	hydroxysteroid(17-beta)dehydrogenase6	37512_at	-1.65641	hydroxysteroid (17-beta) dehydrogenase 6 homolog (mouse)							regulation of cytokine secretion		6.7	0.049
CAB39L	7971590	-2.64039	calciumbindingprotein39-like	225915_at	-2.61587	calcium binding protein 39-like
F3	7917875	-2.92141	coagulationfactorIII(thromboplastin,tissuefactor)	204363_at	-2.5016	coagulation factor III (thromboplastin, tissue factor)
GREB1	8040292	-3.19408	growthregulationbyestrogeninbreastcancer1	205862_at	-2.09879	growth regulation by estrogen in breast cancer 1
LGR4	7947199	-3.34798	leucine-richrepeatcontainingGprotein-coupledreceptor4	218326_s_at	-3.14507	leucine-rich repeat-containing G protein-coupled receptor 4
LPL	8144917	-4.54114	lipoproteinlipase	203548_s_at	-1.61669	lipoprotein lipase

## Sheet: 3-EndoI v C_E2_vs clas
Supp Table 15c. Differentially expressed genes in eSF endo stage I vs control treated with E2 in common with endo vs control in PE endometrial tissue.
Gene Symbol	Transcripts Cluster Id	FC ([Endo I-E] vs [NUP-E])	genedescription	Probe.Set.ID	Fold.Change: PE.E - PE.NE.NUPP	Gene.Title						Functional Annotation Chart (GO)					Pathways (KEGG)
IGFBP5	8058857	3.23533	insulin-likegrowthfactorbindingprotein5	203425_s_at	2.44776	insulin-like growth factor binding protein 5
TBRG4	8139482	1.72597	smallnucleolarRNA,H/ACAbox5A|transforminggrowthfactorbetaregulator4	220789_s_at	2.93161	transforming growth factor beta regulator 4						Term	Genes	%	P-Value		Term	RT	Genes	%	P-Value
KRT17	8015387	1.68921	keratin17|junctionplakoglobin	212236_x_at	3.98035	keratin 17						regulation of inflammatory response		13	0.00033		Complement and coagulation cascades	RT		5.6	0.028
JUP	8005449	1.50178	keratin17pseudogene2|keratin17pseudogene1|keratin17pseudogene3|junctionplakoglobin	201015_s_at	3.50967	junction plakoglobin						cellular response to organic substance		31.5	0.0004		Progesterone-mediated oocyte maturation	RT		5.6	0.042
KRT18	7955637	1.66065	keratin18	201596_x_at	2.59242	keratin 18						negative regulation of programmed cell death		18.5	0.00068		HIF-1 signaling pathway	RT		5.6	0.05
SERPINE1	8135069	1.6505	serpinpeptidaseinhibitor,cladeE(nexin,plasminogenactivatorinhibitortype1),member1	1568765_at	3.39026	serpin peptidase inhibitor, clade E (nexin, plasminogen activator inhibitor type 1), member 1						positive regulation of cell migration		13	0.0011		Inflammatory mediator regulation of TRP channels	RT		5.6	0.052
EIF4A1	8004506	1.5993	smallnucleolarRNA,H/ACAbox48|eukaryotictranslationinitiationfactor4A1|smallnucleolarRNA,H/ACAbox67|smallnucleolarRNA,C/Dbox10	214805_at	1.89299	Eukaryotic translation initiation factor 4A1						negative regulation of cell death		18.5	0.0012
C4B	8179399	1.58149	complementcomponent4B(Chidobloodgroup)|complementcomponent4B(Chidobloodgroup),copy2|complementcomponent4A(Rodgersbloodgroup)	214428_x_at	2.48783	complement component 4A (Rodgers blood group) /// complement component 4B (Chido blood group) /// complement C4-B-like						positive regulation of cell motility		13	0.0013
C4A	8179399	1.58149	complementcomponent4B(Chidobloodgroup)|complementcomponent4B(Chidobloodgroup),copy2|complementcomponent4A(Rodgersbloodgroup)	214428_x_at	2.48783	complement component 4A (Rodgers blood group) /// complement component 4B (Chido blood group) /// complement C4-B-like						positive regulation of transport		18.5	0.0014
IER3	8178435	1.46822	immediateearlyresponse3	201631_s_at	5.13065	immediate early response 3						positive regulation of cellular component movement		13	0.0015
PIK3R1	8105778	-1.45163	phosphoinositide-3-kinase,regulatorysubunit1(alpha)	212239_at	-2.0923	phosphoinositide-3-kinase, regulatory subunit 1 (alpha)						cell motility		22.2	0.0016
C17orf58	8017831	-1.45473	chromosome17openreadingframe58	226901_at	-1.8684	chromosome 17 open reading frame 58						cell migration		20.4	0.0023
JAK2	8154178	-1.45696	Januskinase2	205842_s_at	-2.1988	Janus kinase 2						positive regulation of protein import into nucleus		7.4	0.003
RORB	8155864	-1.45855	RAR-relatedorphanreceptorB	242385_at	-2.43386	RAR-related orphan receptor B						positive regulation of protein import		7.4	0.0032
HOXD10	8046536	-1.46304	homeoboxD10	207373_at	-2.0744	homeobox D10						signal transduction		51.9	0.0033
LYST	7925257	-1.46721	lysosomaltraffickingregulator	203518_at	-2.691	lysosomal trafficking regulator						cell surface receptor signaling pathway		31.5	0.0035
GPRC5B	7999909	-1.46919	Gprotein-coupledreceptor,classC,group5,memberB	225511_at	-1.82206	G protein-coupled receptor, family C, group 5, member B						regulation of defense response		14.8	0.0037
PLD1	8092134	-1.47239	phospholipaseD1,phosphatidylcholine-specific	226636_at	-1.58656	phospholipase D1, phosphatidylcholine-specific						regulation of cell migration		14.8	0.004
PCDH19	8173933	-1.47569	protocadherin19	227282_at	-1.53927	protocadherin 19						response to organic cyclic compound		16.7	0.005
PRICKLE2	8088550	-1.48194	pricklehomolog2(Drosophila)	225968_at	-2.82854	prickle homolog 2 (Drosophila)						positive regulation of inflammatory response		7.4	0.0051
CD109	8120719	-1.49013		226545_at	-4.35004	CD109 molecule						positive regulation of nucleocytoplasmic transport		7.4	0.0051
DDX60L	8103601	-1.5046	DEAD(Asp-Glu-Ala-Asp)boxpolypeptide60-like	228152_s_at	-4.06038	DEAD (Asp-Glu-Ala-Asp) box polypeptide 60-like						cellular response to oxygen-containing compound		16.7	0.0052
KLHL13	8174654	-1.50647	kelch-likefamilymember13	227875_at	-2.30676	kelch-like 13 (Drosophila)						wound healing		13	0.0053
PLA2R1	8056151	-1.50742	phospholipaseA2receptor1,180kDa	207415_at	-1.51352	phospholipase A2 receptor 1, 180kDa						positive regulation of cytokine production		11.1	0.0057
CLIC2	8176234	-1.54165	chlorideintracellularchannel2	213415_at	-2.68196	chloride intracellular channel 2						regulation of cell motility		14.8	0.0059
IL17RD	8088264	-1.55909	interleukin17receptorD	227997_at	-1.98903	interleukin 17 receptor D						positive regulation of protein localization to nucleus		7.4	0.0066
CCBE1	8023575	-1.59104	collagenandcalciumbindingEGFdomains1	243805_at	-1.82958	collagen and calcium binding EGF domains 1						regulation of cell growth		11.1	0.0068
ISOC1	8107814	-1.61066	isochorismatasedomaincontaining1	218170_at	-1.76506	isochorismatase domain containing 1						animal organ development		33.3	0.0071
TMX4	8064939	-1.61427	thioredoxin-relatedtransmembraneprotein4	201580_s_at	-2.66951	thioredoxin-related transmembrane protein 4						positive regulation of response to external stimulus		9.3	0.0082
PLIN2	8160297	-1.64551	perilipin2	209122_at	-2.18239	perilipin 2						inflammatory response		13	0.011
TWISTNB	8138454	-1.64807	TWISTneighbor	226784_at	-2.80949	TWIST neighbor						epithelium development		16.7	0.012
FAM46A	8127778	-1.68106	familywithsequencesimilarity46,memberA	224973_at	-1.89549	family with sequence similarity 46, member A						response to hormone		14.8	0.013
SPTLC2	7980438	-1.71798	serinepalmitoyltransferase,longchainbasesubunit2	203128_at	-5.38249	serine palmitoyltransferase, long chain base subunit 2						single-organism transport		33.3	0.017
IL1R1	8043995	-1.75626	interleukin1receptor,typeI	202948_at	-2.30128	interleukin 1 receptor, type I						muscle cell migration		5.6	0.017
SLC18A2	7930837	-1.77846	solutecarrierfamily18(vesicularmonoaminetransporter),member2	205857_at	-2.57935	solute carrier family 18 (vesicular monoamine), member 2						morphogenesis of an epithelium		11.1	0.019
WT1	7947363	-1.81943	Wilmstumor1	216953_s_at	-2.49429	Wilms tumor 1						organic substance transport		27.8	0.02
FAM134B	8111136	-1.82334	familywithsequencesimilarity134,memberB	218532_s_at	-2.82039	family with sequence similarity 134, member B						regulation of muscle system process		7.4	0.021
SPON1	7938608	-1.84201	spondin1,extracellularmatrixprotein	213994_s_at	-2.12885	spondin 1, extracellular matrix protein						positive regulation of secretion		9.3	0.021
PGR	7951165	-1.85238	progesteronereceptor	228554_at	-2.38922	progesterone receptor						regulation of programmed cell death		18.5	0.022
EPHA5	8100578	-1.86438	EPHreceptorA5	237939_at	-2.41934	EPH receptor A5						regulation of protein transport		13	0.023
RSPO3	8121916	-1.91504	R-spondin3	228186_s_at	-2.20878	R-spondin 3 homolog (Xenopus laevis)						molting cycle process		5.6	0.023
ABCG2	8101675	-1.93677	ATP-bindingcassette,sub-familyG(WHITE),member2	209735_at	-3.0116	ATP-binding cassette, sub-family G (WHITE), member 2						hair cycle process		5.6	0.023
ADAMTS19	8107823	-1.97094	ADAMmetallopeptidasewiththrombospondintype1motif,19	1553180_at	-3.37175	ADAM metallopeptidase with thrombospondin type 1 motif, 19						positive regulation of signal transduction		18.5	0.024
PDE7B	8122222	-1.999	phosphodiesterase7B	230109_at	-2.44	phosphodiesterase 7B						cellular response to nitrogen compound		11.1	0.025
COLEC12	8021946	-2.02012	collectinsub-familymember12	221019_s_at	-2.32732	collectin sub-family member 12						regulation of signal transduction		27.8	0.025
CXCL12	7933194	-2.02265	chemokine(C-X-Cmotif)ligand12	203666_at	-2.19676	chemokine (C-X-C motif) ligand 12						leukocyte migration		9.3	0.026
ADAMTS9	8088560	-2.05676	ADAMmetallopeptidasewiththrombospondintype1motif,9	226814_at	-3.76911	ADAM metallopeptidase with thrombospondin type 1 motif, 9						positive regulation of gene expression		20.4	0.026
SLC40A1	8057677	-2.24734	solutecarrierfamily40(iron-regulatedtransporter),member1	223044_at	-1.97851	solute carrier family 40 (iron-regulated transporter), member 1						negative regulation of cell adhesion		7.4	0.028
IL17RB	8080562	-2.35506	interleukin17receptorB	224156_x_at	-2.26792	interleukin 17 receptor B						response to organonitrogen compound		13	0.029
LONRF2	8054281	-2.44161	LONpeptidaseN-terminaldomainandringfinger2	225996_at	-3.5517	LON peptidase N-terminal domain and ring finger 2						apoptotic signaling pathway		11.1	0.029
LCP1	7971461	-2.66241	lymphocytecytosolicprotein1(L-plastin)	208885_at	-1.73294	lymphocyte cytosolic protein 1 (L-plastin)						positive regulation of defense response		9.3	0.032
IGF1	7965873	-2.75847	insulin-likegrowthfactor1(somatomedinC)	209540_at	-2.67847	insulin-like growth factor 1 (somatomedin C)						skin development		7.4	0.033
GREB1	8040292	-3.48634	growthregulationbyestrogeninbreastcancer1	205862_at	-1.65795	growth regulation by estrogen in breast cancer 1						hair cycle		5.6	0.034
SPARCL1	8101659	-4.5126	SPARC-like1(hevin)	200795_at	-2.77459	SPARC-like 1 (hevin)						regulation of establishment of protein localization		13	0.034
												chemical homeostasis		14.8	0.035
												system development		37	0.036
												cellular response to hormone stimulus		11.1	0.036
												cellular homeostasis		13	0.037
												tissue morphogenesis		11.1	0.037
												positive regulation of insulin-like growth factor receptor signaling pathway		3.7	0.038
												positive regulation of cell communication		18.5	0.039
												positive regulation of intracellular protein transport		7.4	0.041
												positive regulation of leukocyte migration		5.6	0.042
												smooth muscle cell proliferation		5.6	0.042
												regulation of osteoblast differentiation		5.6	0.043
												secretion		14.8	0.043
												positive regulation of macromolecule biosynthetic process		18.5	0.045
												regulation of smooth muscle cell proliferation		5.6	0.045
												positive regulation of endocytosis		5.6	0.045
												protein maturation		7.4	0.047
												positive regulation of protein transport		9.3	0.048

## Sheet: 4-EndoI v C_EP_vs Clas
Supp Table 15d. Differentially expressed genes in eSF endo stage I vs control treated with E2+P4 in common with endo vs control in MSE endometrial tissue.
Gene Symbol	Transcripts Cluster Id	FC ([Endo I-EP] vs [NUP-EP])	genedescription	Probe.Set.ID	Fold.Change: MSE.E - MSE.NE.NUPP	Gene.Title				Functional Annotation Chart (GO)						Pathways (KEGG)
LAMA4	8128991	1.86152	laminin,alpha4	210089_s_at	2.23065	laminin, alpha 4
COL12A1	8127563	1.59626	collagen,typeXII,alpha1	233109_at	1.65022	Collagen, type XII, alpha 1				Term	Genes	%	P-Value		Sublist	Term	Genes	%	P-Value
TBRG4	8139482	1.57039	smallnucleolarRNA,H/ACAbox5A|transforminggrowthfactorbetaregulator4	220789_s_at	2.34589	transforming growth factor beta regulator 4				system development		46	0.00034			FoxO signaling pathway		7.9	0.002
GDF15	8027002	1.53814	growthdifferentiationfactor15	229868_s_at	1.52911	Growth differentiation factor 15				cell differentiation		41.3	0.00043			PI3K-Akt signaling pathway		11.1	0.0022
SMAD3	7984364	1.46211	SMADfamilymember3	205398_s_at	2.1262	SMAD family member 3				cardiovascular system development		19	0.00048			HIF-1 signaling pathway		6.3	0.0067
ETS2	8068593	-1.46052	v-etsavianerythroblastosisvirusE26oncogenehomolog2	201328_at	-1.5556	v-ets erythroblastosis virus E26 oncogene homolog 2 (avian)				circulatory system development		19	0.00048			Rap1 signaling pathway		7.9	0.0097
RHOU	7910387	-1.46716	rashomologfamilymemberU	223168_at	-2.23216	ras homolog gene family, member U				anatomical structure formation involved in morphogenesis		20.6	0.00069			Ras signaling pathway		7.9	0.012
TPST1	8133155	-1.47107	tyrosylproteinsulfotransferase1	204140_at	-1.73112	tyrosylprotein sulfotransferase 1				sequestering of triglyceride		4.8	0.0013			AMPK signaling pathway		6.3	0.013
DIXDC1	7943803	-1.49113	DIXdomaincontaining1	214724_at	-2.65533	DIX domain containing 1				vasculature development		14.3	0.0014			Ovarian steroidogenesis		4.8	0.017
FKBP5	8125919	-1.49955	FK506bindingprotein5	224840_at	-2.47649	FK506 binding protein 5				cellular polysaccharide biosynthetic process		6.3	0.0018			Adherens junction		4.8	0.033
INSR	8033362	-1.5033	insulinreceptor	226216_at	-2.81305	insulin receptor				regulation of cell migration		14.3	0.003
DDHD1	7979223	-1.50588	DDHDdomaincontaining1	225971_at	-3.14805	DDHD domain containing 1				cellular carbohydrate biosynthetic process		6.3	0.0031
PPFIA1	7942174	-1.5145	proteintyrosinephosphatase,receptortype,fpolypeptide(PTPRF),interactingprotein(liprin),alpha1	202066_at	-1.71167	protein tyrosine phosphatase, receptor type, f polypeptide (PTPRF), interacting protein (liprin), alpha 1				sex determination		4.8	0.0033
TMEM133	7943369	-1.51737	transmembraneprotein133	223595_at	-1.76608	transmembrane protein 133				cellular response to nitrogen compound		12.7	0.0037
TSPAN12	8142524	-1.52259	tetraspanin12	219274_at	-2.14496	tetraspanin 12				regulation of positive chemotaxis		4.8	0.0039
TSPAN13	8131600	-1.524	tetraspanin13	217979_at	-1.69418	tetraspanin 13				regulation of cell motility		14.3	0.0046
C1GALT1	8131475	-1.54494	core1synthase,glycoprotein-N-acetylgalactosamine3-beta-galactosyltransferase1	226107_at	-1.88134	core 1 synthase, glycoprotein-N-acetylgalactosamine 3-beta-galactosyltransferase, 1				animal organ development		33.3	0.005
FIG4	8121429	-1.54702		203656_at	-1.80561	FIG4 homolog, SAC1 lipid phosphatase domain containing (S. cerevisiae)				cellular polysaccharide metabolic process		6.3	0.0053
NDP	8172220	-1.55954	Norriedisease(pseudoglioma)	206022_at	-2.77206	Norrie disease (pseudoglioma)				urogenital system development		9.5	0.0058
IGF1R	7986359	-1.55957	insulin-likegrowthfactor1receptor	225330_at	-1.88139	insulin-like growth factor 1 receptor				eye development		9.5	0.0069
CTSS	7919800	-1.56061	cathepsinS	202902_s_at	-1.7919	cathepsin S				extracellular matrix organization		9.5	0.0069
MDM1	7964810	-1.58033	Mdm1nuclearproteinhomolog(mouse)	213761_at	-3.30639	Mdm1 nuclear protein homolog (mouse)				blood vessel morphogenesis		11.1	0.0082
IGF1	7965873	-1.59142	insulin-likegrowthfactor1(somatomedinC)	209540_at	-2.27877	insulin-like growth factor 1 (somatomedin C)				polysaccharide metabolic process		6.3	0.0084
SPTLC2	7980438	-1.59846	serinepalmitoyltransferase,longchainbasesubunit2	203128_at	-3.0349	serine palmitoyltransferase, long chain base subunit 2				positive regulation of cellular metabolic process		30.2	0.0089
B3GNT2	8042211	-1.60775	UDP-GlcNAc:betaGalbeta-1,3-N-acetylglucosaminyltransferase2	222870_s_at	-1.61821	UDP-GlcNAc:betaGal beta-1,3-N-acetylglucosaminyltransferase 2				regulation of polysaccharide metabolic process		4.8	0.0091
MAP3K4	8123274	-1.63099	mitogen-activatedproteinkinasekinasekinase4	216199_s_at	-2.16955	mitogen-activated protein kinase kinase kinase 4				cell surface receptor signaling pathway		28.6	0.011
ANGPT2	8149071	-1.65354	angiopoietin2	205572_at	-1.85832	angiopoietin 2				positive regulation of signal transduction		19	0.012
WT1	7947363	-1.66701	Wilmstumor1	216953_s_at	-1.8489	Wilms tumor 1				biomineral tissue development		6.3	0.012
HOMER1	8112841	-1.72861	homerhomolog1(Drosophila)	226651_at	-1.55058	homer homolog 1 (Drosophila)				regulation of signal transduction		28.6	0.013
SVIL	7932796	-1.74332	supervillin	202565_s_at	-1.79067	supervillin				positive regulation of cell migration		9.5	0.014
APOO	8171823	-1.78234	apolipoproteinO	221620_s_at	-2.29191	apolipoprotein O				digestive system development		6.3	0.015
MCC	8113551	-1.79267	mutatedincolorectalcancers	206132_at	-2.9647	mutated in colorectal cancers				kidney development		7.9	0.015
RNF19A	8152041	-1.79975	ringfingerprotein19A,RBRE3ubiquitinproteinligase	223085_at	-1.77464	ring finger protein 19A				positive regulation of cell motility		9.5	0.016
MAP3K5	8129804	-1.80015	mitogen-activatedproteinkinasekinasekinase5	203836_s_at	-3.14972	mitogen-activated protein kinase kinase kinase 5				cellular response to oxygen-containing compound		14.3	0.016
PAPPA	8157487	-1.80321	pregnancy-associatedplasmaproteinA,pappalysin1	224942_at	-2.06821	pregnancy-associated plasma protein A, pappalysin 1				angiogenesis		9.5	0.016
SESN1	8128698	-1.83392	sestrin1	218346_s_at	-2.07127	sestrin 1				positive regulation of cellular catabolic process		7.9	0.016
CADM1	7951807	-1.86552	celladhesionmolecule1	209032_s_at	-3.47415	cell adhesion molecule 1				positive chemotaxis		4.8	0.017
ABLIM1	7936463	-1.86553	actinbindingLIMprotein1	210461_s_at	-1.58928	actin binding LIM protein 1				reproductive structure development		9.5	0.017
ZCCHC6	8162147	-1.8689	zincfinger,CCHCdomaincontaining6	220933_s_at	-2.251	zinc finger, CCHC domain containing 6				positive regulation of cellular component movement		9.5	0.017
FERMT2	7979204	-1.89301	fermitinfamilymember2	209209_s_at	-2.29102	fermitin family member 2				reproductive system development		9.5	0.018
ARRDC4	7986350	-1.89655	arrestindomaincontaining4	225283_at	-2.41067	arrestin domain containing 4				renal system development		7.9	0.019
KAL1	8171248	-1.9122	Kallmannsyndrome1sequence	205206_at	-1.97127	Kallmann syndrome 1 sequence				lipid storage		4.8	0.02
ABHD5	8079153	-1.91263	abhydrolasedomaincontaining5	213935_at	-2.58903	abhydrolase domain containing 5				positive regulation of organelle organization		11.1	0.02
SESTD1	8057394	-1.94717	SEC14andspectrindomains1	226763_at	-2.30518	SEC14 and spectrin domains 1				cellular response to organic substance		23.8	0.021
CNKSR2	8166355	-1.97011	connectorenhancerofkinasesuppressorofRas2	229116_at	-1.7852	connector enhancer of kinase suppressor of Ras 2				regulation of organelle organization		15.9	0.021
CLEC2D	7953878	-2.03431	C-typelectindomainfamily2,memberD	220132_s_at	-1.7399	C-type lectin domain family 2, member D				positive regulation of cell communication		19	0.021
F3	7917875	-2.10665	coagulationfactorIII(thromboplastin,tissuefactor)	204363_at	-2.5016	coagulation factor III (thromboplastin, tissue factor)				glomerulus development		4.8	0.022
ADAMTS5	8069689	-2.11177	ADAMmetallopeptidasewiththrombospondintype1motif,5	229357_at	-3.14414	ADAM metallopeptidase with thrombospondin type 1 motif, 5				cellular response to hormone stimulus		11.1	0.023
LPAR1	8163257	-2.1445	lysophosphatidicacidreceptor1	204037_at	-1.76199	lysophosphatidic acid receptor 1				regulation of stress fiber assembly		4.8	0.026
PRUNE2	8161865	-2.1864	prunehomolog2(Drosophila)	212806_at	-2.0473	prune homolog 2 (Drosophila)				cell-cell signaling by wnt		9.5	0.026
SAT1	8166469	-2.20498	spermidine/spermineN1-acetyltransferase1	213988_s_at	-2.66059	spermidine/spermine N1-acetyltransferase 1				cellular response to organonitrogen compound		9.5	0.028
ATP13A3	8092849	-2.21548	ATPasetype13A3	212297_at	-1.58183	ATPase type 13A3				positive regulation of cellular protein metabolic process		17.5	0.029
ADAMTS9	8088560	-2.27037	ADAMmetallopeptidasewiththrombospondintype1motif,9	226814_at	-2.73794	ADAM metallopeptidase with thrombospondin type 1 motif, 9				regulation of chemotaxis		6.3	0.029
CAB39L	7971590	-2.33071	calciumbindingprotein39-like	225915_at	-2.61587	calcium binding protein 39-like				positive regulation of cell differentiation		12.7	0.03
ENPP1	8122099	-2.39032	ectonucleotidepyrophosphatase/phosphodiesterase1	205066_s_at	-4.04486	ectonucleotide pyrophosphatase/phosphodiesterase 1				positive regulation of catabolic process		7.9	0.032
GPR155	8056837	-2.49755	Gprotein-coupledreceptor155	239533_at	-1.63333	G protein-coupled receptor 155				response to hormone		12.7	0.033
PRLR	8111490	-2.66701	prolactinreceptor	206346_at	-2.91071	prolactin receptor				osteoblast differentiation		6.3	0.033
RORB	8155864	-2.73488	RAR-relatedorphanreceptorB	242385_at	-2.93136	RAR-related orphan receptor B				carbohydrate biosynthetic process		6.3	0.033
FAM134B	8111136	-2.76119	familywithsequencesimilarity134,memberB	218532_s_at	-2.13516	family with sequence similarity 134, member B				regulation of actin filament bundle assembly		4.8	0.034
SPARCL1	8101659	-2.92291	SPARC-like1(hevin)	200795_at	-1.9147	SPARC-like 1 (hevin)				glycogen metabolic process		4.8	0.034
LGR4	7947199	-3.40724	leucine-richrepeatcontainingGprotein-coupledreceptor4	218326_s_at	-3.14507	leucine-rich repeat-containing G protein-coupled receptor 4				sensory organ development		9.5	0.035
THSD7A	8138231	-4.77387	thrombospondin,typeI,domaincontaining7A	214920_at	-2.28213	thrombospondin, type I, domain containing 7A				positive regulation of DNA metabolic process		6.3	0.036
GREB1	8040292	-4.96694	growthregulationbyestrogeninbreastcancer1	205862_at	-2.09879	growth regulation by estrogen in breast cancer 1				regulation of carbohydrate biosynthetic process		4.8	0.037
LPL	8144917	-5.47546	lipoproteinlipase	203548_s_at	-1.61669	lipoprotein lipase				regulation of female gonad development		3.2	0.039
										regulation of generation of precursor metabolites and energy		4.8	0.04
										cell surface receptor signaling pathway involved in cell-cell signaling		9.5	0.041
										muscle cell differentiation		7.9	0.041
										positive regulation of protein metabolic process		17.5	0.041
										positive regulation of macromolecule metabolic process		27	0.041
										bone mineralization		4.8	0.042
										regulation of sequestering of triglyceride		3.2	0.042
										positive regulation of muscle cell differentiation		4.8	0.042
										muscle organ development		7.9	0.042
										muscle tissue development		7.9	0.043
										cell development		20.6	0.045
										energy reserve metabolic process		4.8	0.045
										positive regulation of transport		12.7	0.046
										regulation of cellular catabolic process		7.9	0.046
										cell motility		15.9	0.047
										mesonephric tubule development		4.8	0.048
										male sex determination		3.2	0.049
										positive regulation of glycolytic process		3.2	0.049
