# Supplementary material for: Steroid hormones regulate genome-wide epigenetic programming and gene transcription in human endometrial cells with marked aberrancies in endometriosis
Source: PLoS Genet. 2020 Jun 17;16(6):e1008601. doi: 10.1371/journal.pgen.1008601 (PMC7299312; doi:10.1371/journal.pgen.1008601)
Supplement: S16 Table — (XLSX) [file pgen.1008601.s019.xlsx]

## Sheet:  Table
Supp Table 16. Genes commonly differentially expressed in eSF from disease vs normal, treated or untreated in vitro with hormones and in eSF FACS-isolated in disease vs normal.
Gene symbol	Fold Change eSF FACS Endo vs eSF FACS control	Transcripts Cluster Id	FC ([Endo I-Veh] vs [NUP-Veh])	Genedescription				opposite direction: black; same direction: white
TNXB|TNXA	-2.32271	8178712	-2.44172	tenascin XB | tenascin XA pseudogene				5.67141
ABI3BP	-1.90727	8089145	-1.73974	ABI family, member 3 (NESH) binding protein				3.31815
RGS4	1.89949	7906919	1.62742	regulator of G-protein signaling 4				3.09126
TGFBR3	-1.96731	7917649	-1.51744	transforming growth factor, beta receptor III				2.98528
CENPW	-1.66935	8121911	-1.6077	centromere protein W				2.68382
SULF1	1.61339	8146863	1.55174	sulfatase 1				2.50355
SYNE2	-1.59619	7974920	-1.48505	spectrin repeat containing, nuclear envelope 2				2.37042
SERTAD4	1.53906	7909503	1.47516	SERTA domain containing 4				2.27037
TGFB2	1.58901	7909789	-1.616	transforming growth factor, beta 2				-2.56784
SLC5A3|MRPS6	1.8714	8068353	-1.51168	solute carrier family 5 (sodium/myo-inositol cotransporter), member 3 | mitochondrial ribosomal protein S6				-2.82896
DACH1	1.70917	7971950	-1.86485	dachshund homolog 1 (Drosophila)				-3.18735
CRABP2	1.88314	7921099	-1.75806	cellular retinoic acid binding protein 2				-3.31068
ETV1	2.02035	8138289	-1.67569	ets variant 1				-3.38548
SLC5A3	1.95287	8068361	-1.73743	solute carrier family 5 (sodium/myo-inositol cotransporter), member 3				-3.39296
PLXNC1	2.22965	7957570	-2.08439	plexin C1				-4.64745
Gene symbol	Fold Change eSF FACS Endo vs eSF FACS control	Transcripts Cluster Id	FC ([Endo IV-Veh] vs [NUP-Veh])	Genedescription				opposite direction: black; same direction: white
TNXB|TNXA	-2.32271	8178712	-3.80222	tenascin XB | tenascin XA pseudogene				8.83146
NAV3	1.8049	7957298	2.39479	neuron navigator 3				4.32235
SULF1	1.61339	8146863	2.44212	sulfatase 1				3.94009
TGFBR3	-1.96731	7917649	-1.9265	transforming growth factor, beta receptor III				3.79003
DKK1	-1.89847	7927631	-1.9514	dickkopf homolog 1 (Xenopus laevis)				3.70466
C1orf21	-1.86795	7908161	-1.89619	chromosome 1 open reading frame 21				3.54199
CENPW	-1.66935	8121911	-1.90849	centromere protein W				3.18594
ADAMTS5	-1.87359	8069689	-1.60181	ADAM metallopeptidase with thrombospondin type 1 motif, 5				3.00114
SNORD46	1.75799	7901048	1.50144	small nucleolar RNA, C/D box 46				2.63951
SERTAD4	1.53906	7909503	1.69043	SERTA domain containing 4				2.60168
RAI14	1.64812	8104788	1.51948	retinoic acid induced 14				2.50428
HPSE2	-1.58857	7935613	-1.54498	heparanase 2				2.45431
LAMA4	1.52908	8128991	-1.53547	laminin, alpha 4				-2.34786
TGFB2	1.58901	7909789	-1.55092	transforming growth factor, beta 2				-2.46443
DUSP10	1.558	7924450	-1.69385	dual specificity phosphatase 10				-2.63902
NR4A2	1.71954	8055952	-1.54136	nuclear receptor subfamily 4, group A, member 2				-2.65042
STC1	1.67321	8149825	-1.83959	stanniocalcin 1				-3.07803
SLC5A3|MRPS6	1.8714	8068353	-1.66375	solute carrier family 5 (sodium/myo-inositol cotransporter), member 3 | mitochondrial ribosomal protein S6				-3.11355
NID2	1.93136	7979133	-1.62618	nidogen 2 (osteonidogen)				-3.14075
MFAP4	1.66091	8013341	-2.00481	microfibrillar-associated protein 4				-3.32981
PLXNC1	2.22965	7957570	-1.50014	plexin C1				-3.34479
DACH1	1.70917	7971950	-2.11722	dachshund homolog 1 (Drosophila)				-3.6187
CENPK	-2.48962	8112376	1.51493	centromere protein K				-3.7716
SLC5A3	1.95287	8068361	-2.05743	solute carrier family 5 (sodium/myo-inositol cotransporter), member 3				-4.01788
SFRP1	1.79617	8150428	-2.28603	secreted frizzled-related protein 1				-4.1061
CRABP2	1.88314	7921099	-2.42171	cellular retinoic acid binding protein 2				-4.56044
ITGBL1	-3.2438	7969861	1.82922	integrin, beta-like 1 (with EGF-like repeat domains)				-5.93364
CALB2	-2.50295	7997139	2.50829	calbindin 2				-6.27812
Gene symbol	Fold Change eSF FACS Endo vs eSF FACS control	Transcripts Cluster Id	FC ([Endo I-E] vs [NUP-E])	Genedescription				opposite direction: black; same direction: white
LCP1	-2.11612	7971461	-2.66241	lymphocyte cytosolic protein 1 (L-plastin)				5.63398
RGS4	1.89949	7906919	2.89284	regulator of G-protein signaling 4				5.49491
IL17RB	-2.0574	8080562	-2.35506	interleukin 17 receptor B				4.84529
TNXB|TNXA	-2.32271	8179935	-1.82842	tenascin XB | tenascin XA pseudogene				4.24688
ABI3BP	-1.90727	8089145	-2.09913	ABI family, member 3 (NESH) binding protein				4.00359
SULF1	1.61339	8146863	2.31399	sulfatase 1				3.73336
SERTAD4	1.53906	7909503	2.03804	SERTA domain containing 4				3.13668
TGFBR3	-1.96731	7917649	-1.56888	transforming growth factor, beta receptor III				3.08647
SNORD46	1.75799	7901048	1.74428	small nucleolar RNA, C/D box 46				3.06643
FAM134B	-1.64005	8111136	-1.82334	family with sequence similarity 134, member B				2.99036
DPT	1.7671	7922130	1.50685	dermatopontin				2.66276
KLHL13	-1.55472	8174654	-1.50647	kelch-like 13 (Drosophila)				2.34214
GRIA1	-1.63415	8109383	1.56266	glutamate receptor, ionotropic, AMPA 1				-2.55362
NR4A2	1.71954	8055952	-2.06724	nuclear receptor subfamily 4, group A, member 2				-3.5547
PLXNC1	2.22965	7957570	-1.94742	plexin C1				-4.34206
ADAMTS9	2.3507	8088560	-2.05676	ADAM metallopeptidase with thrombospondin type 1 motif, 9				-4.83483
Gene symbol	Fold Change eSF FACS Endo vs eSF FACS control	Transcripts Cluster Id	FC ([Endo IV-E] vs [NUP-E])	Genedescription				opposite direction: black; same direction: white
SULF1	1.61339	8146863	3.79094	sulfatase 1				6.11625
TNXB|TNXA	-2.32271	8179935	-2.5324	tenascin XB | tenascin XA pseudogene				5.88205
DKK1	-1.89847	7927631	-2.50562	dickkopf homolog 1 (Xenopus laevis)				4.75684
LCP1	-2.11612	7971461	-2.12423	lymphocyte cytosolic protein 1 (L-plastin)				4.49513
RGS4	1.89949	7906919	2.36154	regulator of G-protein signaling 4				4.48572
IL17RB	-2.0574	8080562	-1.92514	interleukin 17 receptor B				3.96078
SGIP1	1.95354	7902127	1.82341	SH3-domain GRB2-like (endophilin) interacting protein 1				3.5621
TGFBR3	-1.96731	7917649	-1.80155	transforming growth factor, beta receptor III				3.54422
SERTAD4	1.53906	7909503	2.28309	SERTA domain containing 4				3.51383
FAM134B	-1.64005	8111136	-2.09159	family with sequence similarity 134, member B				3.4303
ABI3BP	-1.90727	8089145	-1.75661	ABI family, member 3 (NESH) binding protein				3.35032
SNORD46	1.75799	7901048	1.89555	small nucleolar RNA, C/D box 46				3.33236
C1orf21	-1.86795	7908161	-1.75012	chromosome 1 open reading frame 21				3.26914
NAV3	1.8049	7957298	1.76982	neuron navigator 3				3.19435
CENPW	-1.66935	8121911	-1.83108	centromere protein W				3.05671
HPSE2	-1.58857	7935613	-1.82153	heparanase 2				2.89362
RAI14	1.64812	8104788	1.6237	retinoic acid induced 14				2.67605
CRISPLD2	-1.55208	7997642	-1.63653	cysteine-rich secretory protein LCCL domain containing 2				2.54004
KLHL13	-1.55472	8174654	-1.61116	kelch-like 13 (Drosophila)				2.5049
GRN	-1.50819	8007620	-1.65503	granulin				2.49611
PCSK5	1.50412	8155898	-1.46803	proprotein convertase subtilisin/kexin type 5				-2.2081
LAMA4	1.52908	8128991	-1.60971	laminin, alpha 4				-2.46138
TOB1	1.5824	8016739	-1.57016	transducer of ERBB2, 1				-2.48462
DACH1	1.70917	7971950	-1.525	dachshund homolog 1 (Drosophila)				-2.60648
DUSP10	1.558	7924450	-1.69727	dual specificity phosphatase 10				-2.64435
GRIA1	-1.63415	8109383	1.68744	glutamate receptor, ionotropic, AMPA 1				-2.75752
STC1	1.67321	8149825	-1.7617	stanniocalcin 1				-2.9477
SFRP1	1.79617	8150428	-1.6901	secreted frizzled-related protein 1				-3.03571
NID2	1.93136	7979133	-1.57692	nidogen 2 (osteonidogen)				-3.0456
SLC5A3	1.95287	8068361	-1.59538	solute carrier family 5 (sodium/myo-inositol cotransporter), member 3				-3.11555
MFAP4	1.66091	8013341	-1.92441	microfibrillar-associated protein 4				-3.19626
CRABP2	1.88314	7921099	-2.05557	cellular retinoic acid binding protein 2				-3.87093
CALB2	-2.50295	7997139	1.77912	calbindin 2				-4.45303
NR4A2	1.71954	8055952	-2.62615	nuclear receptor subfamily 4, group A, member 2				-4.51576
ADAMTS9	2.3507	8088560	-2.02217	ADAM metallopeptidase with thrombospondin type 1 motif, 9				-4.75352
ITGBL1	-3.2438	7969861	1.82086	integrin, beta-like 1 (with EGF-like repeat domains)				-5.90652
Gene symbol	Fold Change eSF FACS Endo vs eSF FACS control	Transcripts Cluster Id	FC ([Endo I-EP] vs [NUP-EP])	Genedescription				opposite direction: black; same direction: white
ABI3BP	-1.90727	8089145	-6.4966	ABI family, member 3 (NESH) binding protein				12.3908
LCP1	-2.11612	7971461	-2.90048	lymphocyte cytosolic protein 1 (L-plastin)				6.13776
MAOB	-1.53675	8172204	-3.2265	monoamine oxidase B				4.95832
FAM134B	-1.64005	8111136	-2.76119	family with sequence similarity 134, member B				4.52849
SFRP1	1.79617	8150428	2.3843	secreted frizzled-related protein 1				4.28261
ADAMTS5	-1.87359	8069689	-2.11177	ADAM metallopeptidase with thrombospondin type 1 motif, 5				3.95659
GREM1	2.03234	7982377	1.77019	gremlin 1				3.59764
PARM1	-2.29543	8095751	-1.55615	prostate androgen-regulated mucin-like protein 1				3.57203
KIAA0040	-1.50442	7922474	-2.33304					3.50988
RGS4	1.89949	7906919	1.81963	regulator of G-protein signaling 4				3.45636
CILP	-2.31602	7989750	-1.48052	cartilage intermediate layer protein, nucleotide pyrophosphohydrolase				3.42892
TMEM37	-1.53679	8044813	-2.22786	transmembrane protein 37				3.42376
RHOU	-2.31462	7910387	-1.46716	ras homolog gene family, member U				3.39592
MXRA5	1.62095	8171172	2.08025	matrix-remodelling associated 5				3.37198
CRISPLD2	-1.55208	7997642	-1.8785	cysteine-rich secretory protein LCCL domain containing 2				2.91558
LAMA4	1.52908	8128991	1.86152	laminin, alpha 4				2.84642
SNORD46	1.75799	7901048	1.60311	small nucleolar RNA, C/D box 46				2.81825
SULF1	1.61339	8146863	1.66904	sulfatase 1				2.69281
SERTAD4	1.53906	7909503	1.71458	SERTA domain containing 4				2.63885
TRIB2	1.78309	8040365	1.45206	tribbles homolog 2 (Drosophila)				2.58915
OSGIN2	1.51117	8147221	-1.50405	oxidative stress induced growth inhibitor family member 2				-2.27288
IGF1R	1.51774	7986359	-1.55957	insulin-like growth factor 1 receptor				-2.36702
IGFBP2	-1.63442	8048205	1.49658	insulin-like growth factor binding protein 2, 36kDa				-2.44604
HPSE2	-1.58857	7935613	1.55519	heparanase 2				-2.47052
ANGPT2	1.50058	8149071	-1.65354	angiopoietin 2				-2.48127
GRIA1	-1.63415	8109383	1.70799	glutamate receptor, ionotropic, AMPA 1				-2.7911
ARHGAP29	-1.78949	7917850	1.58007	Rho GTPase activating protein 29				-2.82752
KIF5A	1.53685	7956522	-1.88646	kinesin family member 5A				-2.89921
SLC5A3	1.95287	8068361	-1.58338	solute carrier family 5 (sodium/myo-inositol cotransporter), member 3				-3.09213
NID2	1.93136	7979133	-1.72121	nidogen 2 (osteonidogen)				-3.32428
CD83	2.38806	8116983	-1.49059					-3.55961
KDR	1.63778	8100393	-2.39184	kinase insert domain receptor (a type III receptor tyrosine kinase)				-3.91731
ADAMTS9	2.3507	8088560	-2.27037	ADAM metallopeptidase with thrombospondin type 1 motif, 9				-5.33697
TGFB2	1.58901	7909789	-4.17504	transforming growth factor, beta 2				-6.63417
THSD7A	1.54039	8138231	-4.77387	thrombospondin, type I, domain containing 7A				-7.35363
Gene symbol	Fold Change eSF FACS Endo vs eSF FACS control	Transcripts Cluster Id	FC ([Endo IV-EP] vs [NUP-EP])	Genedescription				opposite direction: black; same direction: white
ABI3BP	-1.90727	8089145	-2.36327	ABI family, member 3 (NESH) binding protein				4.50739
LCP1	-2.11612	7971461	-2.12212	lymphocyte cytosolic protein 1 (L-plastin)				4.49065
PARM1	-2.29543	8095751	-1.90428	prostate androgen-regulated mucin-like protein 1				4.37115
SNORD46	1.75799	7901048	2.15988	small nucleolar RNA, C/D box 46				3.79705
ADAMTS5	-1.87359	8069689	-1.99369	ADAM metallopeptidase with thrombospondin type 1 motif, 5				3.73536
KIAA0040	-1.50442	7922474	-2.46143					3.70304
FAM134B	-1.64005	8111136	-2.22566	family with sequence similarity 134, member B				3.65019
MAOB	-1.53675	8172204	-2.24177	monoamine oxidase B				3.44503
SULF1	1.61339	8146863	2.12074	sulfatase 1				3.42157
PLXNC1	2.22965	7957570	1.4721	plexin C1				3.28227
SGIP1	1.95354	7902127	1.46646	SH3-domain GRB2-like (endophilin) interacting protein 1				2.86479
DPT	1.7671	7922130	1.51478	dermatopontin				2.67678
GREB1L	-1.78324	8020384	-1.48694	growth regulation by estrogen in breast cancer-like				2.65157
SERTAD4	1.53906	7909503	1.668	SERTA domain containing 4				2.56716
TMEM37	-1.53679	8044813	-1.60692	transmembrane protein 37				2.46951
CRISPLD2	-1.55208	7997642	-1.58217	cysteine-rich secretory protein LCCL domain containing 2				2.45566
ANGPT2	1.50058	8149071	-1.66267	angiopoietin 2				-2.49497
NR4A2	1.71954	8055952	-1.5937	nuclear receptor subfamily 4, group A, member 2				-2.74043
CRABP2	1.88314	7921099	-1.49602	cellular retinoic acid binding protein 2				-2.81722
SLC5A3|MRPS6	1.8714	8068353	-1.57134	solute carrier family 5 (sodium/myo-inositol cotransporter), member 3 | mitochondrial ribosomal protein S6				-2.94061
DUSP10	1.558	7924450	-1.88803	dual specificity phosphatase 10				-2.94154
GRIA1	-1.63415	8109383	1.91977	glutamate receptor, ionotropic, AMPA 1				-3.13718
THSD7A	1.54039	8138231	-2.1003	thrombospondin, type I, domain containing 7A				-3.23528
SLC5A3	1.95287	8068361	-1.69622	solute carrier family 5 (sodium/myo-inositol cotransporter), member 3				-3.31248
KDR	1.63778	8100393	-2.28108	kinase insert domain receptor (a type III receptor tyrosine kinase)				-3.73592
STC1	1.67321	8149825	-2.33853	stanniocalcin 1				-3.91285
NID2	1.93136	7979133	-2.27155	nidogen 2 (osteonidogen)				-4.38718
ADAMTS9	2.3507	8088560	-2.09492	ADAM metallopeptidase with thrombospondin type 1 motif, 9				-4.92454
ITGBL1	-3.2438	7969861	1.63598	integrin, beta-like 1 (with EGF-like repeat domains)				-5.30678
TGFB2	1.58901	7909789	-3.9678	transforming growth factor, beta 2				-6.30486
