# Supplementary material for: Steroid hormones regulate genome-wide epigenetic programming and gene transcription in human endometrial cells with marked aberrancies in endometriosis
Source: PLoS Genet. 2020 Jun 17;16(6):e1008601. doi: 10.1371/journal.pgen.1008601 (PMC7299312; doi:10.1371/journal.pgen.1008601)
Supplement: S17 Table — (XLSX) [file pgen.1008601.s020.xlsx]

## Sheet: NUP_E v_veh_k27me3_peaks.csv
	seqnames	start	end	width	strand	gene_name	ncb17_e_veh_k27me3_peaks.score..is.na.ncb17_e_veh_k27me3_peaks.feature..	log10LR
1	chr7	44998598	45000508	1911	-	RP4-647J21.1	1854.58	1854.58
2	chr20	61809852	61809938	87	+	MIR124-3	1686.36	1686.36
3	chr16	75872528	75894765	22238	-	RP11-2C15.1	1565.14	1565.14
4	chr19	31156181	31159554	3374	-	CTC-565M22.1	1559.18	1559.18
5	chr18	42710530	42761312	50783	-	RP11-846C15.2	1545.97	1545.97
6	chr10	49718568	49719632	1065	-	ARHGAP22-IT1	1533.88	1533.88
7	chr17	36105206	36108563	3358	+	RP11-115K3.1	1515.59	1515.59
8	chr11	118558748	118561309	2562	-	AP002954.6	1446.27	1446.27
9	chr4	164031225	164088073	56849	-	NAF1	1423.63	1423.63
10	chr6	111804714	111919505	114792	+	TRAF3IP2-AS1	1374.72	1374.72
11	chr8	140613081	140715299	102219	-	KCNK9	1360.46	1360.46
12	chr7	100486346	100487339	994	-	UFSP1	1350.37	1350.37
13	chr9	94768344	94768826	483	+	RP11-118F2.2	1337.6	1337.6
14	chr11	17249817	17250698	882	+	RP11-452G18.2	1329.1	1329.1
15	chr2	45147332	45166338	19007	-	RP11-89K21.1	1295.95	1295.95
16	chr8	9599182	9599278	97	+	MIR597	1295.16	1295.16
17	chr8	98881068	99048944	167877	+	MATN2	1292.05	1292.05
18	chr20	35650146	35650387	242	-	RPS3AP3	1284.4	1284.4
19	chr6	37179956	37225931	45976	-	TMEM217	1277.56	1277.56
20	chr4	106848217	106853879	5663	-	RP11-710F7.2	1266.77	1266.77
21	chr15	38964048	38981392	17345	+	RP11-275I4.2	1253.76	1253.76
22	chr13	109248500	109860355	611856	+	MYO16	1250.05	1250.05
23	chr16	24930706	25026987	96282	-	ARHGAP17	1244.37	1244.37
24	chr21	10475515	10476061	547	-	bP-21201H5.1	1242.74	1242.74
25	chr12	95470525	95611258	140734	-	FGD6	1240.79	1240.79
26	chr13	82264046	82265207	1162	+	PTMAP5	1235.24	1235.24
27	chr12	18891045	18892121	1077	+	CAPZA3	1234.14	1234.14
28	chr13	54690611	54690986	376	+	RP11-168P6.2	1233.39	1233.39
29	chr16	26733195	26740447	7253	+	RP11-142A12.1	1232.33	1232.33
30	chr8	77403435	77595513	192079	-	ZFHX4-AS1	1227.86	1227.86
31	chr20	24449835	24647252	197418	+	SYNDIG1	1227.84	1227.84
32	chr2	86667770	86719839	52070	+	KDM3A	1226.06	1226.06
33	chr22	26111008	26111136	129	-	RNA5SP494	1218.59	1218.59
34	chr9	27608380	27610743	2364	-	CTAGE12P	1213.05	1213.05
35	chr1	78509067	78509832	766	-	RP11-386I14.2	1211.21	1211.21
36	chr2	179990263	179990364	102	-	snoU13	1208.51	1208.51
37	chr10	16555742	16564004	8263	-	C1QL3	1207.52	1207.52
38	chrX	104463611	104465358	1748	-	TEX13A	1205.66	1205.66
39	chr8	50652776	50653881	1106	-	PSAT1P1	1203.82	1203.82
40	chr16	60463552	60463637	86	-	AC009081.1	1203.81	1203.81
41	chr6	137518621	137540586	21966	-	IFNGR1	1196.43	1196.43
42	chr7	11221359	11559802	338444	+	AC004538.3	1196.43	1196.43
43	chr13	89193119	89197764	4646	+	LINC00433	1194.61	1194.61
44	chr3	146109208	146213778	104571	-	PLSCR2	1194.61	1194.61
45	chr6	100832891	100912805	79915	-	SIM1	1194.58	1194.58
46	chr9	32840596	32841760	1165	-	RP11-462B18.2	1194.04	1194.04
47	chr5	25126414	25190765	64352	-	RP11-549K20.1	1192.77	1192.77
48	chr11	29357425	29615842	258418	-	RP11-460B17.3	1192.21	1192.21
49	chr10	44983783	44983893	111	-	RP11-733D4.2	1191.42	1191.42
50	chr8	102859484	102859588	105	-	snoU13	1190.9	1190.9
51	chr11	29181503	29288281	106779	+	RP11-466I1.1	1190.89	1190.89
52	chr4	106461347	106473512	12166	-	AC004066.3	1189.05	1189.05
53	chr5	62597350	62597883	534	+	CTD-2049O17.1	1189.05	1189.05
54	chr14	88277326	88304683	27358	+	RP11-804L24.2	1187.2	1187.2
55	chr13	105466678	105467420	743	+	RPL7P45	1187.2	1187.2
56	chr5	14581884	14615116	33233	+	FAM105A	1185.32	1185.32
57	chr8	50652776	50653881	1106	-	PSAT1P1	1183.51	1183.51
58	chr7	30410987	30412357	1371	+	AC006978.6	1183.51	1183.51
59	chr10	68685764	68859588	173825	+	LRRTM3	1182.5	1182.5
60	chr12	75121818	75122631	814	-	RP11-361A23.3	1179.88	1179.88
61	chr6	164529652	164530726	1075	-	RP1-155D22.1	1179.85	1179.85
62	chr16	60058482	60059045	564	-	RP11-430C1.2	1179.83	1179.83
63	chr4	116964563	116965201	639	-	EIF3KP3	1179.83	1179.83
64	chr5	95297705	95966789	669085	+	CTD-2337A12.1	1179.83	1179.83
65	chr12	66328557	66342259	13703	-	RP11-366L20.3	1178.11	1178.11
66	chr18	54624501	54624699	199	+	U3	1176.15	1176.15
67	chr4	70065669	70080449	14781	-	UGT2B11	1176.15	1176.15
68	chrX	51942963	51946358	3396	+	RP11-363G10.2	1174.31	1174.31
69	chr4	125070532	125173199	102668	-	CTD-2325B11.1	1172.47	1172.47
70	chr1	115247078	115259515	12438	-	LRG_92	1172.46	1172.46
71	chr1	115247090	115259515	12426	-	NRAS	1172.46	1172.46
72	chr1	175846479	175849604	3126	+	RP11-222A5.1	1172.46	1172.46
73	chr1	191115155	191116091	937	-	HNRNPA1P46	1172.46	1172.46
74	chr3	136148926	136149025	100	-	RNU6-1284P	1172.46	1172.46
75	chr9	11275314	11276314	1001	-	RP11-23D5.1	1172.46	1172.46
76	chr2	212642998	212644488	1491	+	AC105921.5	1170.64	1170.64
77	chr12	10977559	11324212	346654	-	PRR4	1170.61	1170.61
78	chr16	64189073	64190478	1406	+	RP11-744D14.2	1170.61	1170.61
79	chr2	124626833	124627147	315	-	RN7SKP102	1170.61	1170.61
80	chr6	121102366	121102658	293	+	COX6A1P3	1170.61	1170.61
81	chr2	96455402	96465914	10513	+	AC008268.2	1169.34	1169.34
82	chr11	13076162	13156386	80225	-	CTC-497E21.5	1168.77	1168.77
83	chr15	69222843	69321229	98387	+	RP11-809H16.2	1168.77	1168.77
84	chr2	215275789	215443683	167895	+	VWC2L	1168.77	1168.77
85	chr6	90074355	90121989	47635	-	RRAGD	1168.77	1168.77
86	chr7	12740383	12740514	132	-	SNORA64	1168.77	1168.77
87	chr7	8978417	8978999	583	+	AC009500.2	1166.95	1166.95
88	chr4	148666454	148666568	115	-	RNA5SP165	1166.93	1166.93
89	chr15	49619159	49913128	293970	-	FAM227B	1166.93	1166.93
90	chr2	170514642	170517867	3226	-	AC016772.4	1166.93	1166.93
91	chr6	34036934	34036995	62	-	AL590403.1	1166.93	1166.93
92	chr2	181337864	181338146	283	-	RP11-512G4.1	1165.7	1165.7
93	chr11	42204842	42275262	70421	-	CTD-2572N17.1	1165.15	1165.15
94	chr3	24597325	24597950	626	+	EIF3KP2	1165.11	1165.11
95	chr5	24170479	24171355	877	+	CTD-2015B23.2	1165.1	1165.1
96	chr6	149068464	149398126	329663	+	UST	1165.09	1165.09
97	chr3	1134260	1445901	311642	+	CNTN6	1165.09	1165.09
98	chr3	72821690	72822622	933	+	RP11-624D20.1	1165.09	1165.09
99	chr3	97595819	97663810	67992	+	CRYBG3	1165.09	1165.09
100	chr8	3558014	3558150	137	+	RNA5SP251	1165.09	1165.09
101	chr10	57228087	57228982	896	+	RP11-598C10.2	1164.61	1164.61
102	chr7	19184405	19185044	640	-	FERD3L	1164.39	1164.39
103	chr8	123497754	123502054	4301	-	RP11-96B2.1	1164.21	1164.21
104	chr14	36683813	36704814	21002	+	RP11-259K15.2	1163.28	1163.28
105	chr7	146593689	146593785	97	-	AC084872.1	1163.26	1163.26
106	chr18	68696006	68700292	4287	+	RP11-529J17.1	1163.25	1163.25
107	chr4	86643621	86643686	66	+	MIR4451	1163.25	1163.25
108	chr7	125071401	125106455	35055	+	RP11-807H17.1	1163.2	1163.2
109	chrX	110862905	110864717	1813	-	EIF4BP7	1162.53	1162.53
110	chr15	27216429	27778373	561945	+	GABRG3	1161.41	1161.41
111	chr9	91703519	91724849	21331	-	RP11-82L18.2	1161.41	1161.41
112	chr7	138857262	138859012	1751	-	RP11-365F18.3	1160.19	1160.19
113	chr11	111222977	111326355	103379	-	POU2AF1	1159.57	1159.57
114	chr18	51131624	51132095	472	-	RPL29P32	1159.57	1159.57
115	chr2	138269668	138269780	113	-	RNA5SP105	1159.57	1159.57
116	chr3	22945626	22946642	1017	+	RANP7	1159.57	1159.57
117	chr4	75310851	75320726	9876	+	AREG	1159.57	1159.57
118	chr3	7561428	7602020	40593	-	GRM7-AS1	1157.84	1157.84
119	chr3	105085753	105295744	209992	+	ALCAM	1157.74	1157.74
120	chr2	230222345	230579274	356930	-	DNER	1157.73	1157.73
121	chr4	29216020	29222784	6765	+	RP11-472K22.2	1157.73	1157.73
122	chr6	25435508	25435590	83	+	snoU13	1157.14	1157.14
123	chr10	128933694	128994422	60729	-	FAM196A	1155.91	1155.91
124	chr1	63995288	63995569	282	-	RN7SL488P	1155.89	1155.89
125	chr2	204801471	204826300	24830	+	ICOS	1155.89	1155.89
126	chr2	204801471	204826300	24830	+	LRG_65	1155.89	1155.89
127	chr7	113516832	113715975	199144	-	PPP1R3A	1154.38	1154.38
128	chr8	132724759	132725227	469	+	CTD-2008O4.1	1154.05	1154.05
129	chr12	6896024	6929974	33951	+	CD4	1153.93	1153.93
130	chr8	26405185	26405979	795	+	RP11-1G11.2	1153.91	1153.91
131	chr1	70910754	70911219	466	+	RP11-42O15.3	1152.22	1152.22
132	chr4	36066682	36067348	667	-	RP11-640B6.1	1152.22	1152.22
133	chr4	72897521	73013784	116264	+	NPFFR2	1152.22	1152.22
134	chr6	58228887	58229426	540	-	XXbac-BPGBPG55C20.3	1152.21	1152.21
135	chr6	72596406	73112845	516440	+	RIMS1	1152.21	1152.21
136	chr7	93701071	93706469	5399	-	AC003092.2	1152.21	1152.21
137	chr5	43014516	43067521	53006	-	CTD-2201E18.3	1152.07	1152.07
138	chr1	74215200	74215306	107	-	RNA5SP50	1152.07	1152.07
139	chr6	77156705	77156806	102	-	RNU6-261P	1151.99	1151.99
140	chr7	135929194	135929282	89	-	AC009784.1	1151.48	1151.48
141	chr17	25738464	25739832	1369	-	RP11-578C11.2	1150.95	1150.95
142	chr1	72259915	72302695	42781	-	NEGR1-IT1	1150.38	1150.38
143	chr10	20638978	20640029	1052	+	AMD1P1	1150.38	1150.38
144	chr14	83483450	83484488	1039	-	RP11-452D21.2	1150.38	1150.38
145	chr13	34674848	34674975	128	-	SNORA25	1150.37	1150.37
146	chr10	36721810	36723412	1603	-	MTND5P17	1148.53	1148.53
147	chr4	29408722	29409634	913	+	RP11-68D16.1	1148.53	1148.53
148	chr6	153741573	153741707	135	+	RNA5SP225	1148.53	1148.53
149	chr7	110072296	110174811	102516	-	AC003088.1	1148.53	1148.53
150	chr7	140419127	140624564	205438	-	BRAF	1146.71	1146.71
151	chr8	111945492	111946762	1271	-	RP11-946L20.1	1146.69	1146.69
152	chr15	25223730	25664609	440880	+	SNHG14	1146.69	1146.69
153	chr2	84104851	84105677	827	-	AC104395.1	1146.69	1146.69
154	chr1	34334554	34351059	16506	+	RP5-1007G16.1	1146.64	1146.64
155	chr2	141924826	141924926	101	-	RNU6-904P	1145.4	1145.4
156	chrX	11134212	11134313	102	-	Y_RNA	1144.88	1144.88
157	chr15	100221991	100222082	92	-	Y_RNA	1144.85	1144.85
158	chr17	61972275	61974021	1747	-	CSH1	1144.85	1144.85
159	chr5	139452442	139488215	35774	-	LINC01024	1144.85	1144.85
160	chr7	50503078	50503184	107	+	RNU6-1091P	1144.85	1144.85
161	chr7	151125921	151137899	11979	-	CRYGN	1144.85	1144.85
162	chr7	123977434	123989914	12481	-	RP5-921G16.2	1143.86	1143.86
163	chr3	136327892	136328444	553	+	HMGN1P10	1143.48	1143.48
164	chr1	241660903	241683061	22159	-	FH	1143.01	1143.01
165	chr10	30301729	30404423	102695	-	KIAA1462	1143.01	1143.01
166	chr13	34486129	34486218	90	+	AL161891.1	1143.01	1143.01
167	chr2	89442057	89442643	587	-	IGKV3-20	1143.01	1143.01
168	chr7	95401866	95739634	337769	+	DYNC1I1	1143.01	1143.01
169	chr21	34961647	35016232	54586	-	CRYZL1	1141.17	1141.17
170	chr3	29968302	29975647	7346	-	RBMS3-AS1	1141.17	1141.17
171	chr10	130711143	130714535	3393	+	RP11-442O18.2	1140.22	1140.22
172	chr1	109276878	109277347	470	-	RP11-293A10.3	1139.86	1139.86
173	chr2	22167481	22188423	20943	-	AC068490.1	1139.34	1139.34
174	chr2	132795360	132795566	207	-	AC093787.1	1139.34	1139.34
175	chr3	24729410	25215796	486387	+	AC133680.1	1139.34	1139.34
176	chr3	95885661	95885746	86	-	AC108739.1	1139.34	1139.34
177	chrX	63264185	63264938	754	+	HNRNPDP1	1139.34	1139.34
178	chr13	86927755	86929524	1770	+	DDX6P2	1137.5	1137.5
179	chr18	54264439	54318831	54393	-	TXNL1	1137.5	1137.5
180	chr3	100468000	100712359	244360	-	ABI3BP	1137.5	1137.5
181	chrX	62890076	62891382	1307	-	ARHGEF9-IT1	1137.5	1137.5
182	chrX	135383122	135519215	136094	+	GPR112	1137.5	1137.5
183	chr9	107032509	107049236	16728	+	RP11-86L19.2	1136.9	1136.9
184	chr2	36526531	36526973	443	-	AC009414.1	1136.42	1136.42
185	chr4	54766038	54783002	16965	+	RP11-89B16.1	1135.67	1135.67
186	chr4	178607827	178612222	4396	-	RP11-140M13.1	1135.66	1135.66
187	chr1	186798085	186958113	160029	+	PLA2G4A	1135.66	1135.66
188	chr14	71865054	71865124	71	+	SNORD56B	1135.66	1135.66
189	chr15	76764440	76764706	267	+	RP11-331H13.1	1135.66	1135.66
190	chr16	7176294	7176640	347	-	RP11-545E8.1	1135.66	1135.66
191	chr19	52932440	52955568	23129	+	ZNF534	1135.66	1135.66
192	chr3	55644631	55647132	2502	+	RP11-58O15.1	1135.66	1135.66
193	chr11	98990906	98991220	315	+	RN7SKP53	1133.89	1133.89
194	chr5	40052393	40053426	1034	+	LINC00603	1133.84	1133.84
195	chr14	30281122	30281224	103	+	RNU6-1234P	1133.82	1133.82
196	chr20	22034831	22055238	20408	+	RP11-125P18.1	1133.82	1133.82
197	chr3	98376646	98379414	2769	+	WWP1P1	1133.82	1133.82
198	chr4	126597873	126673948	76076	+	RP11-399F2.2	1133.82	1133.82
199	chr6	122004071	122005418	1348	+	RP11-129H15.4	1133.82	1133.82
200	chr12	31687649	31688181	533	-	RP11-820K3.2	1133.11	1133.11
201	chr9	89559279	89562104	2826	-	GAS1	1132.99	1132.99
202	chr11	20385231	20405329	20099	+	HTATIP2	1132.18	1132.18
203	chr13	83397266	83398271	1006	+	GYG1P2	1131.99	1131.99
204	chr14	42421679	42421763	85	+	AL138498.1	1131.99	1131.99
205	chr2	206813815	206814869	1055	+	AC007679.1	1131.99	1131.99
206	chr3	59050876	59105235	54360	+	CTD-2185K10.1	1131.99	1131.99
207	chr5	60039390	60040797	1408	-	KRT8P31	1131.99	1131.99
208	chr5	142712170	142712804	635	+	RPL7P21	1131.99	1131.99
209	chr2	142396413	142396532	120	+	AC012353.1	1130.15	1130.15
210	chrX	15363713	15402498	38786	-	FIGF	1130.15	1130.15
211	chrX	135383122	135519215	136094	+	GPR112	1130.15	1130.15
212	chr2	150177107	150177950	844	+	FAM8A3P	1129.35	1129.35
213	chr13	63757234	63801189	43956	-	LINC00376	1128.89	1128.89
214	chr14	86401054	86596117	195064	+	CTD-2341M24.1	1128.74	1128.74
215	chr1	115259534	115301297	41764	-	CSDE1	1128.32	1128.32
216	chr5	129450102	129450203	102	+	RNA5SP191	1128.32	1128.32
217	chr6	155976097	155976160	64	-	RNU7-152P	1128.32	1128.32
218	chr5	101707486	101834720	127235	-	SLCO6A1	1128.27	1128.27
219	chr17	70422080	70424993	2914	+	RP11-57A1.1	1127.04	1127.04
220	chr6	109825590	109825729	140	+	AL109947.2	1126.87	1126.87
221	chr15	60780483	61521518	741036	-	RORA	1126.48	1126.48
222	chr19	361750	376013	14264	-	THEG	1126.48	1126.48
223	chr2	184814060	184814163	104	-	snoU13	1126.48	1126.48
224	chr8	132142635	132157128	14494	-	RP11-381I15.1	1126.48	1126.48
225	chr4	31351906	31353347	1442	+	RP11-315A17.1	1126.47	1126.47
226	chr10	23492745	23528745	36001	-	C10orf115	1125.31	1125.31
227	chr20	431307	431406	100	+	Y_RNA	1125.01	1125.01
228	chr13	19308220	19309036	817	+	ZNF965P	1124.83	1124.83
229	chr5	171984395	171986017	1623	-	CTB-54I1.1	1124.71	1124.71
230	chr2	63459588	63460712	1125	-	AC074367.1	1124.66	1124.66
231	chr7	10262424	10262637	214	+	U3	1124.66	1124.66
232	chr11	5775923	5776959	1037	+	OR52N4	1124.64	1124.64
233	chr4	42708124	42709352	1229	+	RP11-109E24.1	1124.64	1124.64
234	chr5	26880709	27121257	240549	-	CDH9	1124.64	1124.64
235	chr7	15239943	15601640	361698	-	AGMO	1124.64	1124.64
236	chr16	77467279	77478233	10955	+	RP11-449J10.1	1124.27	1124.27
237	chr8	9413424	9639856	226433	+	TNKS	1123.65	1123.65
238	chr2	53697585	53697767	183	-	SCARNA16	1122.92	1122.92
239	chr1	66041812	66044063	2252	-	RP11-430H12.2	1122.82	1122.82
240	chr7	106211393	106239354	27962	-	CTB-30L5.1	1122.82	1122.82
241	chr16	64398684	64634150	235467	+	RP11-467L24.1	1122.81	1122.81
242	chr2	172349415	172349605	191	+	AC007969.4	1122.81	1122.81
243	chr2	211969658	211970456	799	+	RP11-212J19.1	1122.81	1122.81
244	chr3	84339263	84339404	142	-	AC108696.1	1122.81	1122.81
245	chr3	99979844	100044095	64252	+	TBC1D23	1122.81	1122.81
246	chr5	107060662	107062818	2157	+	RP11-252I13.1	1122.81	1122.81
247	chr7	99798276	99869837	71562	-	GATS	1122.81	1122.81
248	chr10	67839001	67878084	39084	+	RP11-210G22.1	1122.77	1122.77
249	chr7	35535631	35549873	14243	-	AC007652.1	1121.82	1121.82
250	chr7	96920826	96920908	83	-	AC004745.1	1121.82	1121.82
251	chr4	55929902	55930196	295	+	RN7SL424P	1121	1121
252	chr1	211305930	211306716	787	-	KCNH1-IT1	1120.97	1120.97
253	chr11	30001660	30003939	2280	-	RP11-215H22.1	1120.97	1120.97
254	chr18	49371377	49371998	622	-	RPS8P3	1120.97	1120.97
255	chr4	81952119	81978685	26567	+	BMP3	1120.97	1120.97
256	chr6	71222997	71223059	63	+	RNU7-48P	1120.97	1120.97
257	chrX	36392908	36393298	391	-	RPS15AP40	1120.97	1120.97
258	chr6	20756334	20800925	44592	-	RP3-348I23.2	1120.97	1120.97
259	chr16	53088945	53363062	274118	+	CHD9	1120.04	1120.04
260	chr18	70285502	70286457	956	+	HNRNPA1P11	1119.15	1119.15
261	chrX	71908800	71932190	23391	+	PHKA1-AS1	1119.15	1119.15
262	chr10	22621516	22621910	395	-	RP11-573G6.8	1119.14	1119.14
263	chr9	72999503	73029540	30038	-	KLF9	1119.14	1119.14
264	chr11	39183003	39183517	515	+	RP11-313M3.1	1119.14	1119.14
265	chr16	59574030	59574170	141	+	RNU4-58P	1119.14	1119.14
266	chr3	898807	899774	968	+	AC090044.2	1119.14	1119.14
267	chr6	153552455	153668623	116169	+	AL590867.1	1119.14	1119.14
268	chr9	10532145	10532411	267	+	RP11-87N24.1	1119.14	1119.14
269	chrX	28942186	28942255	70	+	SNORD74	1119.14	1119.14
270	chr16	25703347	26149009	445663	+	HS3ST4	1119.14	1119.14
271	chr12	56268462	56268625	164	+	RNU1-69P	1119.04	1119.04
272	chr2	55241554	55241657	104	-	RNU6-433P	1117.34	1117.34
273	chr3	7561428	7602020	40593	-	GRM7-AS1	1117.34	1117.34
274	chr16	53737875	54155853	417979	+	FTO	1117.32	1117.32
275	chr18	51131624	51132095	472	-	RPL29P32	1117.32	1117.32
276	chr3	114649388	114650296	909	+	YBX1P3	1117.3	1117.3
277	chr4	164445450	165305202	859753	-	2019-03-01	1117.3	1117.3
278	chr6	111751463	111752984	1522	+	BRD7P4	1117.3	1117.3
279	chr7	94905898	94905996	99	+	snoU13	1117.3	1117.3
280	chr7	157820065	157823820	3756	+	AC011899.10	1117.3	1117.3
281	chr12	102789645	102874423	84779	-	IGF1	1117.3	1117.3
282	chr6	20993705	20993799	95	-	RNU6-150P	1116.95	1116.95
283	chr1	86115106	86174116	59011	-	ZNHIT6	1115.89	1115.89
284	chr1	11845780	11866977	21198	-	MTHFR	1115.64	1115.64
285	chr1	63543752	63544702	951	-	RP11-5P4.3	1115.49	1115.49
286	chr10	16763351	16790376	27026	-	RP11-197M22.2	1115.49	1115.49
287	chr1	89990395	90063423	73029	+	LRRC8B	1115.48	1115.48
288	chr7	87505531	87538856	33326	+	DBF4	1115.48	1115.48
289	chr7	99474581	99517223	42643	-	TRIM4	1115.48	1115.48
290	chr1	98240225	98240582	358	+	RP11-272L13.2	1115.47	1115.47
291	chr17	16520162	16521195	1034	-	AC005822.1	1115.47	1115.47
292	chr6	115679662	115679916	255	-	RP11-126M14.1	1115.47	1115.47
293	chr8	112754241	112769055	14815	+	RP11-58O3.2	1115.47	1115.47
294	chr8	130363937	130692485	328549	-	CCDC26	1113.67	1113.67
295	chr10	33387463	33387564	102	-	AL121748.1	1113.65	1113.65
296	chr10	4093918	4131205	37288	+	RP11-433J20.1	1113.64	1113.64
297	chr10	11210885	11213339	2455	-	RP3-323N1.2	1113.64	1113.64
298	chr10	116853124	117708503	855380	+	ATRNL1	1113.64	1113.64
299	chr11	104553111	104553309	199	-	RP11-681H10.1	1113.64	1113.64
300	chr18	46958114	46973790	15677	-	RP11-110H1.9	1113.64	1113.64
301	chr18	52385091	52562747	177657	+	RAB27B	1113.64	1113.64
302	chr2	198127835	198128259	425	+	ATP5G2P3	1113.64	1113.64
303	chr3	21430025	21430109	85	-	AC104183.1	1113.64	1113.64
304	chr3	132316081	132337811	21731	+	ACKR4	1113.64	1113.64
305	chr4	60399504	60399616	113	+	Y_RNA	1113.64	1113.64
306	chr3	105085753	105295744	209992	+	ALCAM	1111.92	1111.92
307	chr4	178465631	178465718	88	-	AC078881.1	1111.83	1111.83
308	chrX	40594652	40597950	3299	+	MED14-AS1	1111.83	1111.83
309	chr14	34446516	34446597	82	-	AL358340.1	1111.81	1111.81
310	chr4	43135884	43236973	101090	+	RP11-395F4.1	1111.81	1111.81
311	chr4	134792401	134931845	139445	-	RP11-427M20.1	1111.81	1111.81
312	chr1	241468880	241469182	303	-	RP11-306K13.1	1111.8	1111.8
313	chr2	44039611	44066004	26394	-	ABCG5	1111.8	1111.8
314	chr4	167234087	167234186	100	-	Y_RNA	1111.8	1111.8
315	chr9	5311444	5311716	273	+	HMGN2P31	1111.8	1111.8
316	chr11	22282755	22283802	1048	-	CTD-3064C13.1	1111.58	1111.58
317	chrX	9935392	9936134	743	+	AC002365.1	1110.01	1110.01
318	chr11	121318040	121323722	5683	-	RP11-730K11.1	1109.97	1109.97
319	chr14	34446516	34446597	82	-	AL358340.1	1109.97	1109.97
320	chr16	9407692	9407761	70	-	AC092122.1	1109.97	1109.97
321	chr16	86939781	86940078	298	-	RP11-107C10.1	1109.97	1109.97
322	chr20	51474877	51479394	4518	-	RP11-80K6.2	1109.97	1109.97
323	chr3	153599315	153658625	59311	+	RP11-217E22.5	1109.97	1109.97
324	chr4	126237554	126414087	176534	+	FAT4	1109.97	1109.97
325	chr8	92476263	92476367	105	-	snoU13	1109.97	1109.97
326	chrX	21957579	21958278	700	+	LL0XNC01-39B3.1	1109.97	1109.97
327	chrX	105709772	105710670	899	-	NAP1L4P2	1109.97	1109.97
328	chr7	108524032	108524644	613	-	C7orf66	1109.39	1109.39
329	chr10	34198166	34206723	8558	+	RP11-490O24.2	1108.17	1108.17
330	chr3	54666149	54673884	7736	-	ESRG	1108.15	1108.15
331	chr3	125409100	125409187	88	+	AF186996.2	1108.15	1108.15
332	chr5	118642039	118642326	288	-	RN7SL174P	1108.15	1108.15
333	chr1	58694354	58694675	322	-	RP11-414C16.1	1108.14	1108.14
334	chr14	29859552	29905618	46067	+	RP11-260G13.1	1108.14	1108.14
335	chr4	80584915	80617991	33077	+	RP11-452C8.1	1108.14	1108.14
336	chr4	164031225	164088073	56849	-	NAF1	1108.14	1108.14
337	chr1	75987247	75987916	670	+	RP11-87O11.1	1107.59	1107.59
338	chr19	8841316	8842371	1056	+	OR2Z1	1107.51	1107.51
339	chr11	93268634	93268982	349	+	RP11-288E14.2	1106.75	1106.75
340	chr13	35120066	35245319	125254	-	RP11-266E6.3	1106.3	1106.3
341	chr2	113103588	113103835	248	+	AC115115.4	1106.3	1106.3
342	chr2	189141459	189141571	113	-	RNA5SP114	1106.3	1106.3
343	chr4	179327849	179327984	136	+	RNA5SP173	1106.3	1106.3
344	chr9	12098660	12159147	60488	-	RP11-74C3.1	1106.3	1106.3
345	chr5	87008952	87029086	20135	-	CTD-2316B1.2	1106.16	1106.16
346	chr5	119581143	119669197	88055	-	CTC-552D5.1	1105.67	1105.67
347	chr3	6532166	6777816	245651	+	AC069277.2	1104.58	1104.58
348	chr1	113992322	113993350	1029	+	RP11-512F24.1	1104.48	1104.48
349	chr2	167980414	167997465	17052	-	XIRP2-AS1	1104.47	1104.47
350	chr4	111538579	111563279	24701	-	PITX2	1104.47	1104.47
351	chr6	81265558	81266906	1349	-	RP11-486E2.1	1104.47	1104.47
352	chr9	121915736	122131745	216010	-	BRINP1	1104.47	1104.47
353	chr1	93665312	93665496	185	-	RP4-612C19.2	1102.65	1102.65
354	chr4	40812044	41218731	406688	-	APBB2	1102.65	1102.65
355	chr1	187683374	187683866	493	-	RP5-925F19.1	1102.64	1102.64
356	chr12	73184231	73184425	195	-	AC131213.1	1102.64	1102.64
357	chr12	103631369	103889749	258381	-	C12orf42	1102.64	1102.64
358	chr17	51900239	51902573	2335	+	KIF2B	1102.64	1102.64
359	chr18	2555357	2555491	135	+	snoU109	1102.64	1102.64
360	chr3	52937588	53080766	143179	-	SFMBT1	1102.64	1102.64
361	chr3	53564349	53564428	80	-	SNORD63	1102.64	1102.64
362	chr8	106792474	107072752	280279	-	RP11-152P17.2	1102.64	1102.64
363	chr9	24872710	24872796	87	-	AL157830.1	1102.64	1102.64
364	chrX	136770050	136770153	104	-	RNU6-985P	1102.64	1102.64
365	chr1	67465015	67519782	54768	-	SLC35D1	1102.49	1102.49
366	chr18	18642344	18642434	91	-	AC036178.1	1101.43	1101.43
367	chr1	114544055	114544857	803	-	RP4-590F24.1	1101.26	1101.26
368	chr3	120347020	120401418	54399	-	HGD	1100.9	1100.9
369	chr17	6757180	6857426	100247	+	ALOX12P2	1100.84	1100.84
370	chr14	86481030	86529304	48275	-	RP11-1079H9.1	1100.84	1100.84
371	chr6	69345259	70099403	754145	+	BAI3	1100.84	1100.84
372	chr12	56556767	56583351	26585	-	SMARCC2	1100.83	1100.83
373	chr14	52781023	52795324	14302	+	PTGER2	1100.82	1100.82
374	chr20	22034831	22055238	20408	+	RP11-125P18.1	1100.82	1100.82
375	chr4	148837680	148838537	858	-	RP11-315D13.1	1100.82	1100.82
376	chr8	68045789	68048146	2358	-	RP11-453N18.1	1100.82	1100.82
377	chr1	92065728	92065878	151	+	RP11-91I11.1	1100.8	1100.8
378	chr12	63539014	63544722	5709	-	AVPR1A	1100.8	1100.8
379	chr12	73004458	73005096	639	+	CHCHD3P2	1100.8	1100.8
380	chr16	33605231	33605684	454	+	IGHV3OR16-12	1100.8	1100.8
381	chr20	10160883	10166423	5541	+	RP11-416N4.1	1100.8	1100.8
382	chr5	170736288	170739138	2851	+	TLX3	1100.8	1100.8
383	chr7	98246609	98259180	12572	+	NPTX2	1100.8	1100.8
384	chr6	13786789	13814800	28012	-	MCUR1	1100.79	1100.79
385	chr8	100245276	100246687	1412	-	AP004290.1	1099.53	1099.53
386	chr11	132729140	132729972	833	-	OPCML-IT2	1099	1099
387	chr6	97120005	97120845	841	-	RP11-304C16.3	1098.99	1098.99
388	chr18	3377914	3378245	332	-	RPL31P59	1098.97	1098.97
389	chr10	76854192	76868979	14788	-	DUSP13	1098.97	1098.97
390	chr12	124690774	124693564	2791	+	RP11-522N14.2	1098.97	1098.97
391	chr13	66843129	66844590	1462	+	TRIM60P19	1098.97	1098.97
392	chr18	28293241	28294252	1012	+	RP11-675P14.1	1098.97	1098.97
393	chr3	19356340	19356423	84	-	MIR4791	1098.97	1098.97
394	chr4	158689165	158689265	101	-	Y_RNA	1098.97	1098.97
395	chr5	20158771	20159065	295	-	RP11-61K20.1	1098.97	1098.97
396	chr5	24554127	24613331	59205	+	RP11-116O11.1	1098.97	1098.97
397	chr5	124828954	124937920	108967	+	RP11-756H20.1	1098.97	1098.97
398	chr22	35318599	35468259	149661	-	RP1-272J12.1	1098.75	1098.75
399	chr21	33452629	33570125	117497	-	LINC00159	1098.4	1098.4
400	chr14	50575350	50583318	7969	-	VCPKMT	1098.39	1098.39
401	chr1	241995237	241996089	853	+	RP11-553N16.1	1097.43	1097.43
402	chr8	19936816	19975953	39138	+	AC100802.3	1097.15	1097.15
403	chr17	12104917	12118584	13668	+	RP11-471L13.2	1097.15	1097.15
404	chr2	211342406	211543831	201426	+	CPS1	1097.14	1097.14
405	chr1	46312666	46313266	601	-	TMA16P2	1097.14	1097.14
406	chr10	16113415	16113808	394	-	FTLP19	1097.14	1097.14
407	chr12	90674671	90694117	19447	+	RP11-753N8.1	1097.14	1097.14
408	chr13	92000074	92006833	6760	+	MIR17HG	1097.14	1097.14
409	chr18	40323192	40695657	372466	-	RIT2	1097.14	1097.14
410	chr2	35949825	35950208	384	-	MRPL50P1	1097.14	1097.14
411	chr3	95373267	95402037	28771	-	MTHFD2P1	1097.14	1097.14
412	chr3	143905747	143905862	116	-	RNA5SP144	1097.14	1097.14
413	chr4	128018046	128391724	373679	-	RP11-125O18.1	1097.14	1097.14
414	chr5	64064757	64314590	249834	+	CWC27	1097.14	1097.14
415	chr5	122179134	122365049	185916	+	SNX24	1097.14	1097.14
416	chr8	93647563	93647693	131	+	AC091096.1	1097.14	1097.14
417	chr12	80737295	80737572	278	-	RN7SKP261	1096.83	1096.83
418	chr2	72515914	72516239	326	+	AC006461.2	1096.43	1096.43
419	chr16	1728257	1752281	24025	+	HN1L	1095.35	1095.35
420	chr17	66539369	66542970	3602	+	AC079210.1	1095.35	1095.35
421	chr2	185463093	185804219	341127	+	ZNF804A	1095.35	1095.35
422	chr13	83719675	83720038	364	+	RP11-464I4.1	1095.33	1095.33
423	chr5	51875389	51876940	1552	-	CTD-2141G3.1	1095.33	1095.33
424	chr7	40815157	40824816	9660	+	AC005160.3	1095.33	1095.33
425	chrX	12632122	12632316	195	-	7SK	1095.32	1095.32
426	chr16	25836031	25837651	1621	-	RP11-185O21.1	1095.31	1095.31
427	chr3	6532166	6777816	245651	+	AC069277.2	1095.31	1095.31
428	chr4	134792401	134931845	139445	-	RP11-427M20.1	1095.31	1095.31
429	chr9	83484673	83486210	1538	-	RP11-289F5.1	1095.31	1095.31
430	chr2	37068327	37068530	204	-	AC007382.1	1095.31	1095.31
431	chr19	18699495	18703146	3652	+	C19orf60	1095.14	1095.14
432	chr9	66458144	66458262	119	-	RNA5SP283	1094.77	1094.77
433	chr21	36844393	36844730	338	-	RPL34P3	1094.1	1094.1
434	chr4	116685255	116685975	721	-	PGAM4P2	1094	1094
435	chr11	64649007	64649417	411	+	AP001187.11	1093.68	1093.68
436	chr2	179588184	179591773	3590	+	RP11-171I2.1	1093.49	1093.49
437	chr4	75843032	75843348	317	+	HSPE1P23	1093.49	1093.49
438	chr2	235017725	235018125	401	+	AC006037.2	1093.48	1093.48
439	chr15	93138790	93139692	903	-	RP11-386M24.6	1093.48	1093.48
440	chr21	15743436	15755805	12370	-	HSPA13	1093.48	1093.48
441	chr3	4344988	4359251	14264	+	SETMAR	1093.48	1093.48
442	chr8	74903587	74941322	37736	+	LY96	1093.48	1093.48
443	chr3	47205987	47288091	82105	+	KIF9-AS1	1092.56	1092.56
444	chr7	93220885	93540577	319693	+	GNGT1	1091.69	1091.69
445	chr15	42273780	42343388	69609	-	PLA2G4E	1091.67	1091.67
446	chr4	142491084	142497230	6147	-	RP11-208N20.1	1091.66	1091.66
447	chr4	174554879	174555522	644	-	RANP6	1091.66	1091.66
448	chr6	75558793	75560200	1408	-	RP11-560O20.1	1091.65	1091.65
449	chr10	127834043	127834151	109	-	RNA5SP328	1091.65	1091.65
450	chr14	73603126	73690399	87274	+	PSEN1	1091.65	1091.65
451	chr2	140974566	140974808	243	-	AC092156.3	1091.65	1091.65
452	chrX	32866024	32866122	99	-	snoU13	1091.65	1091.65
453	chr5	135802366	135855987	53622	+	RP11-114H21.2	1091.65	1091.65
454	chr13	24144509	24250232	105724	+	TNFRSF19	1090.78	1090.78
455	chr15	66135822	66135896	75	+	RNU6-265P	1089.87	1089.87
456	chr15	95398815	95400240	1426	-	CTD-2576F9.2	1089.85	1089.85
457	chr4	96470280	96473608	3329	+	RP11-710C12.1	1089.83	1089.83
458	chr19	28284371	28409771	125401	+	CTC-459F4.3	1089.82	1089.82
459	chr2	215114764	215548970	434207	-	AC107218.3	1089.82	1089.82
460	chr2	225875178	225875257	80	-	MIR4439	1089.82	1089.82
461	chr4	31172766	31213297	40532	+	RP11-617I14.1	1089.82	1089.82
462	chr4	124983617	124984145	529	+	RP11-728C8.1	1089.82	1089.82
463	chr5	103415612	103441104	25493	+	RP11-138J23.1	1089.82	1089.82
464	chr8	5363590	5366648	3059	-	RP5-991O23.1	1089.82	1089.82
465	chrX	61998720	61999796	1077	+	RP11-3D23.1	1089.82	1089.82
466	chr8	123426571	123440790	14220	-	RP11-94A24.1	1089.78	1089.78
467	chr9	75356068	75356533	466	-	RP11-28P17.3	1089.72	1089.72
468	chr11	61936765	61937300	536	+	RP11-691L4.2	1088.01	1088.01
469	chr8	69135553	69135637	85	-	Y_RNA	1088	1088
470	chrX	122736990	122737782	793	+	FERP1	1088	1088
471	chr1	72767155	72767512	358	+	RPL31P12	1087.99	1087.99
472	chr11	73221703	73221865	163	+	RP11-809N8.5	1087.99	1087.99
473	chr2	172231441	172231788	348	-	AC008065.1	1087.99	1087.99
474	chr8	17739552	17740170	619	+	RP11-156K13.2	1087.99	1087.99
475	chrX	83318984	83442933	123950	-	RPS6KA6	1087.99	1087.99
476	chr8	19970854	19971183	330	-	RPL30P9	1087.69	1087.69
477	chr3	116569124	116569214	91	-	MIR4447	1087.51	1087.51
478	chr15	45923346	45983492	60147	+	SQRDL	1087.5	1087.5
479	chr11	25652266	25652587	322	+	RP11-46P12.1	1087.4	1087.4
480	chr9	28598666	28599290	625	-	RP11-32I2.1	1087.07	1087.07
481	chr1	188187531	188189807	2277	+	RP11-201A3.1	1086.16	1086.16
482	chr10	323124	323248	125	+	AL603831.1	1086.16	1086.16
483	chr10	58355723	58355791	69	-	SNORD2	1086.16	1086.16
484	chr12	30052836	30052940	105	+	U3	1086.16	1086.16
485	chr5	89811428	89825401	13974	-	LYSMD3	1086.16	1086.16
486	chr6	116359919	116360658	740	+	TPI1P3	1086.16	1086.16
487	chr9	35490124	35561895	71772	+	RUSC2	1086.16	1086.16
488	chr9	141090383	141093775	3393	-	RP11-885N19.6	1085.34	1085.34
489	chr16	57505863	57521239	15377	-	DOK4	1085.25	1085.25
490	chr2	81645847	81646426	580	-	AC012075.1	1084.34	1084.34
491	chr11	55554440	55555381	942	+	OR5D15P	1084.33	1084.33
492	chr12	32548984	32549081	98	-	Y_RNA	1084.33	1084.33
493	chr13	108183519	108183596	78	-	MIR1267	1084.33	1084.33
494	chr17	37408897	37410550	1654	-	RP11-690G19.3	1084.33	1084.33
495	chr19	29097595	29106136	8542	+	AC079466.1	1084.33	1084.33
496	chr2	140740253	140740553	301	+	RN7SL283P	1084.33	1084.33
497	chr3	18580165	18581391	1227	+	RAD23BP1	1084.33	1084.33
498	chr4	58586201	58590821	4621	+	RP11-4O3.2	1084.33	1084.33
499	chr4	67296810	67297239	430	+	RPS23P3	1084.33	1084.33
500	chr4	150587209	150632301	45093	+	RP11-707F2.1	1084.33	1084.33
501	chr4	155444639	155445959	1321	+	RP11-158C21.2	1084.33	1084.33
502	chr5	167080233	167087486	7254	-	CTB-78F1.1	1084.33	1084.33
503	chr6	40326483	40337213	10731	-	RP11-552E20.4	1084.33	1084.33
504	chr7	115221369	115221496	128	-	SNORA25	1084.33	1084.33
505	chr8	84315993	84321135	5143	+	RP11-51M18.1	1084.33	1084.33
506	chr8	125204912	125259639	54728	-	RP11-37N22.1	1084.33	1084.33
507	chr16	52689216	52689962	747	+	RP11-297L17.6	1084.33	1084.33
508	chrX	56590026	56593443	3418	+	UBQLN2	1082.52	1082.52
509	chr12	82906456	82909596	3141	+	RP11-263K4.3	1082.5	1082.5
510	chr14	38472318	38474052	1735	-	CTD-2058B24.3	1082.5	1082.5
511	chr2	83083927	83084885	959	+	AC098817.5	1082.5	1082.5
512	chr20	13373324	13374321	998	+	GAPDHP2	1082.5	1082.5
513	chr21	14721586	14722969	1384	+	FGF7P2	1082.5	1082.5
514	chr22	46409486	46411378	1893	+	CITF22-92A6.1	1082.5	1082.5
515	chr4	8007028	8007108	81	-	MIR95	1082.5	1082.5
516	chr5	29001867	29003464	1598	+	SUCLG2P4	1082.5	1082.5
517	chr8	53446597	53478067	31471	-	FAM150A	1082.5	1082.5
518	chr8	79060336	79066148	5813	+	RP11-91P17.1	1082.5	1082.5
519	chr11	24722821	24723121	301	+	CTC-830E23.1	1080.86	1080.86
520	chr12	89404458	89413456	8999	-	RP11-13A1.1	1080.71	1080.71
521	chr13	32313674	32377009	63336	+	RXFP2	1080.69	1080.69
522	chr1	98262477	98263622	1146	+	DPYD-AS2	1080.67	1080.67
523	chr1	177362423	177566844	204422	-	RP1-35C21.2	1080.67	1080.67
524	chr1	238271036	238271867	832	-	YWHAQP9	1080.67	1080.67
525	chr14	85860223	85886418	26196	+	LINC00911	1080.67	1080.67
526	chr16	7176294	7176640	347	-	RP11-545E8.1	1080.67	1080.67
527	chr2	158067359	158068051	693	-	AC016732.2	1080.67	1080.67
528	chr5	42423879	42721979	298101	+	GHR	1080.67	1080.67
529	chr5	67670593	67670955	363	+	CTD-2582M21.1	1080.67	1080.67
530	chr9	27948076	28670283	722208	-	LINGO2	1080.67	1080.67
531	chr2	14414746	14414849	104	-	RNU6-1288P	1080.41	1080.41
532	chr3	129350862	129351335	474	-	RP11-263I1.1	1080.3	1080.3
533	chr3	137442616	137443385	770	+	NPM1P17	1079.81	1079.81
534	chr2	123822897	123825298	2402	+	AC062020.2	1079.72	1079.72
535	chr2	122548020	122554278	6259	+	AC018737.3	1078.85	1078.85
536	chr3	21179755	21179833	79	-	AC104441.1	1078.85	1078.85
537	chr6	94873638	94904376	30739	+	RP3-463P15.1	1078.85	1078.85
538	chr4	130781577	130781655	79	-	RNY5P4	1078.85	1078.85
539	chr13	28788650	28790034	1385	+	EEF1A1P3	1078.84	1078.84
540	chr15	72084977	72110600	25624	+	NR2E3	1078.84	1078.84
541	chr14	30524416	30525160	745	+	RP11-269C4.1	1078.84	1078.84
542	chr18	50463664	50463773	110	+	AC090660.1	1078.84	1078.84
543	chr2	115199876	116603328	1403453	+	DPP10	1078.84	1078.84
544	chr20	6427370	6509106	81737	+	CASC20	1078.84	1078.84
545	chr3	87643988	87644526	539	+	APOOP2	1078.84	1078.84
546	chr5	26880709	27121257	240549	-	CDH9	1078.84	1078.84
547	chr7	20181539	20193154	11616	+	MACC1-AS1	1078.84	1078.84
548	chrX	32601773	32601869	97	-	MIR3915	1078.84	1078.84
549	chr5	61601989	61833076	231088	+	KIF2A	1078.44	1078.44
550	chr14	30045687	30661104	615418	-	PRKD1	1078.38	1078.38
551	chr6	103450389	103451772	1384	+	RP1-76C18.1	1077.48	1077.48
552	chr4	91759652	91760263	612	-	TMSB4XP8	1077.29	1077.29
553	chr12	63665184	63666116	933	+	HNRNPA1P69	1077.22	1077.22
554	chrX	44744751	44744811	61	+	RNU6-523P	1077.02	1077.02
555	chr1	227179841	227180907	1067	+	RP5-1087E8.3	1077.01	1077.01
556	chr10	16865963	17171830	305868	-	CUBN	1077.01	1077.01
557	chr10	34153241	34153651	411	+	RPL23P11	1077.01	1077.01
558	chr11	60282886	60310194	27309	+	MS4A13	1077.01	1077.01
559	chr17	43059882	43060140	259	+	CTD-2534I21.9	1077.01	1077.01
560	chr2	115177702	115177879	178	+	RNU2-41P	1077.01	1077.01
561	chr2	190749490	190749579	90	+	AC008122.1	1077.01	1077.01
562	chr4	16503164	16900432	397269	-	LDB2	1077.01	1077.01
563	chr4	114372188	114683083	310896	-	CAMK2D	1077.01	1077.01
564	chr5	52709334	52710090	757	+	RP11-289K10.1	1077.01	1077.01
565	chr5	94955782	94957846	2065	+	GPR150	1077.01	1077.01
566	chr6	89887220	89940997	53778	-	GABRR1	1077.01	1077.01
567	chr7	154630098	154657193	27096	-	RP11-476H24.1	1077.01	1077.01
568	chr8	26868664	26869888	1225	-	RP11-613H2.1	1077.01	1077.01
569	chr17	60019966	60142643	122678	-	MED13	1076.27	1076.27
570	chr8	106207218	106209197	1980	-	TMCC1P1	1076.23	1076.23
571	chr17	32015822	32016193	372	+	RP11-118G23.1	1076.1	1076.1
572	chr6	139935575	139936341	767	-	ATP5F1P6	1075.92	1075.92
573	chr10	67330096	67526299	196204	+	RP11-222A11.1	1075.21	1075.21
574	chr12	108827907	108886362	58456	-	RP11-13G14.4	1075.21	1075.21
575	chr21	32174560	32174745	186	-	KRTAP8-2P	1075.21	1075.21
576	chr2	150296411	150296941	531	+	AC007394.3	1075.2	1075.2
577	chr3	113569084	113569578	495	-	RP11-435F17.1	1075.2	1075.2
578	chr7	135344787	135345401	615	+	AC093107.7	1075.2	1075.2
579	chr3	102878804	102878968	165	+	RNU1-43P	1075.18	1075.18
580	chr7	24323782	24331484	7703	+	NPY	1075.18	1075.18
581	chr11	97779253	97779537	285	-	RP11-379J13.1	1075.18	1075.18
582	chr15	84748920	84795356	46437	+	EFTUD1P1	1075.18	1075.18
583	chr16	6923900	6924006	107	+	RNU6-457P	1075.18	1075.18
584	chr19	31956559	31957337	779	+	CTD-2050I18.2	1075.18	1075.18
585	chr2	144052990	144238358	185369	-	AC096558.1	1075.18	1075.18
586	chr20	34541539	34547394	5856	-	SCAND1	1075.18	1075.18
587	chr7	92600318	92600613	296	-	RN7SL7P	1075.18	1075.18
588	chr7	112262433	112348135	85703	+	AC002463.3	1075.18	1075.18
589	chr1	180727858	180727953	96	+	U6	1075.18	1075.18
590	chr18	66420416	66421820	1405	-	RP11-106E15.1	1074.64	1074.64
591	chr10	98757795	98945677	187883	-	SLIT1	1074.5	1074.5
592	chr3	29052733	29052827	95	+	AC097361.1	1074.47	1074.47
593	chr19	36987818	36989061	1244	-	CTBP2P7	1074.46	1074.46
594	chr3	189686819	189687650	832	-	MTAPP2	1074.08	1074.08
595	chr13	28494157	28500368	6212	+	PDX1	1073.91	1073.91
596	chr9	84745667	84746547	881	+	RP11-388B24.4	1073.49	1073.49
597	chr2	58687427	58689167	1741	-	AC007238.1	1073.38	1073.38
598	chr6	115188037	115188140	104	-	RNU6-475P	1073.38	1073.38
599	chr2	15026771	15047788	21018	-	AC068286.1	1073.37	1073.37
600	chr7	90736689	90737108	420	+	PTP4A1P3	1073.37	1073.37
601	chr2	237923847	237923948	102	-	RNU6-1051P	1073.36	1073.36
602	chr11	24477457	24477556	100	+	Y_RNA	1073.35	1073.35
603	chr11	133653566	133680271	26706	-	RP11-448P19.1	1073.35	1073.35
604	chr14	48788271	48788597	327	-	RP11-2G1.3	1073.35	1073.35
605	chr18	36235173	36267962	32790	-	RP11-687D19.1	1073.35	1073.35
606	chr2	124774435	124782750	8316	-	AC079154.1	1073.35	1073.35
607	chr20	11890052	11899325	9274	-	RP4-742J24.2	1073.35	1073.35
608	chr3	77141208	77141314	107	+	RNU6-386P	1073.35	1073.35
609	chr5	105258695	105258809	115	-	RNA5SP189	1073.35	1073.35
610	chr5	129083772	129102425	18654	+	KIAA1024L	1073.35	1073.35
611	chr9	6328349	6331900	3552	+	TPD52L3	1073.35	1073.35
612	chr4	184438047	184438680	634	+	RP11-367N14.3	1073.33	1073.33
613	chr15	51329685	51586109	256425	+	RP11-108K3.1	1072.77	1072.77
614	chr5	10971952	11904155	932204	-	CTNND2	1071.61	1071.61
615	chr2	167744997	168116263	371267	+	XIRP2	1071.55	1071.55
616	chr10	36378014	36378317	304	-	RP11-810B23.1	1071.54	1071.54
617	chr16	1429290	1429424	135	-	AL031721.1	1071.54	1071.54
618	chr6	115188037	115188140	104	-	RNU6-475P	1071.54	1071.54
619	chr1	107086964	107087366	403	-	RP11-478L17.1	1071.53	1071.53
620	chr14	42421679	42421763	85	+	AL138498.1	1071.53	1071.53
621	chr5	95583480	95614455	30976	+	RP11-254I22.2	1071.53	1071.53
622	chr5	149311577	149312231	655	-	AC008427.2	1071.53	1071.53
623	chr7	153789286	153793128	3843	-	AC006019.4	1071.53	1071.53
624	chr20	22941171	22946700	5530	-	RP11-189G24.2	1071.51	1071.51
625	chr3	194815317	194816786	1470	+	XXYLT1-AS1	1071.3	1071.3
626	chr7	14815031	14815148	118	+	AC006150.2	1071.29	1071.29
627	chr7	146778026	146794701	16676	-	AC006004.1	1070.97	1070.97
628	chr10	82167585	82192753	25169	+	FAM213A	1070.95	1070.95
629	chr7	83585093	84122040	536948	-	SEMA3A	1070.54	1070.54
630	chr12	4829507	4960277	130771	+	GALNT8	1070.26	1070.26
631	chr6	19690056	19753344	63289	-	RP3-471C18.2	1070.15	1070.15
632	chr1	119911402	119936753	25352	+	HAO2	1070	1070
633	chr6	108639283	108639608	326	+	RP1-128O3.6	1069.75	1069.75
634	chr10	62776033	62786178	10146	+	LINC00845	1069.74	1069.74
635	chr10	88853918	88951225	97308	+	FAM35A	1069.72	1069.72
636	chr2	29320571	29412509	91939	+	CLIP4	1069.72	1069.72
637	chr13	103331776	103332308	533	+	RP11-29B2.5	1069.71	1069.71
638	chr2	161128662	161350305	221644	-	RBMS1	1069.71	1069.71
639	chr7	123224913	123265011	40099	-	RP11-390E23.3	1069.71	1069.71
640	chr8	77177778	77177967	190	-	RNU2-54P	1069.71	1069.71
641	chr9	101369115	101370415	1301	+	SEPT7P7	1069.71	1069.71
642	chr6	27418522	27440897	22376	-	ZNF184	1069.71	1069.71
643	chr8	82605842	82608409	2568	-	SLC10A5	1069.71	1069.71
644	chr1	218715033	218715241	209	-	U3	1069.7	1069.7
645	chr11	101390551	101390636	86	-	MIR3920	1069.7	1069.7
646	chr12	123405498	123466196	60699	-	ABCB9	1069.7	1069.7
647	chr2	235131482	235133158	1677	+	RP11-309M7.1	1069.7	1069.7
648	chr20	53092136	53267710	175575	+	DOK5	1069.7	1069.7
649	chr3	65160633	65179174	18542	+	RP11-543A18.1	1069.7	1069.7
650	chr3	175485346	175485449	104	+	RNU6-1317P	1069.7	1069.7
651	chr4	18489685	18491131	1447	-	RP11-608B3.1	1069.7	1069.7
652	chr4	43865291	43865563	273	+	RN7SL193P	1069.7	1069.7
653	chr4	54131628	54131734	107	-	RNU6-310P	1069.7	1069.7
654	chr4	100333418	100356894	23477	-	ADH7	1069.7	1069.7
655	chr9	84887671	85179347	291677	+	RP11-15B24.5	1069.7	1069.7
656	chrX	83755033	83757461	2429	-	RP6-33F8.1	1069.7	1069.7
657	chr11	18551156	18610294	59139	-	UEVLD	1069.57	1069.57
658	chr7	18166843	18166932	90	-	MIR1302-6	1069.5	1069.5
659	chr14	24261139	24261445	307	+	RN7SKP205	1069.48	1069.48
660	chr20	48249482	48330415	80934	-	B4GALT5	1069.39	1069.39
661	chr6	34204650	34214008	9359	+	HMGA1	1068.8	1068.8
662	chr7	78754055	78755066	1012	+	AC006355.3	1068.42	1068.42
663	chr6	24544332	24646383	102052	-	KIAA0319	1067.88	1067.88
664	chr6	48919707	48920418	712	-	RP1-57E3.1	1067.88	1067.88
665	chr7	46820971	46823041	2071	+	EPS15P1	1067.87	1067.87
666	chr12	47473386	47630443	157058	+	PCED1B	1067.87	1067.87
667	chr12	108827907	108886362	58456	-	RP11-13G14.4	1067.87	1067.87
668	chr13	67204847	67204908	62	-	RNU7-87P	1067.87	1067.87
669	chr13	90485411	90486195	785	-	RPL7L1P1	1067.87	1067.87
670	chr15	56835150	56921790	86641	-	RP11-1129I3.1	1067.87	1067.87
671	chr16	88493879	88507165	13287	+	ZNF469	1067.87	1067.87
672	chr2	4561794	4562646	853	-	NPM1P48	1067.87	1067.87
673	chr3	26795428	26795567	140	-	AC114877.1	1067.87	1067.87
674	chr3	90079434	90079644	211	+	U3	1067.87	1067.87
675	chr4	165708442	165708548	107	+	RNU6-668P	1067.87	1067.87
676	chr4	176207756	176211918	4163	+	RP11-287F9.1	1067.87	1067.87
677	chr7	83548918	83549019	102	-	AC006322.1	1067.87	1067.87
678	chr7	124287773	124287876	104	+	RNU6-102P	1067.87	1067.87
679	chr7	126019024	126064239	45216	+	AC000370.2	1067.87	1067.87
680	chr9	105057659	105057746	88	+	AL391867.1	1067.87	1067.87
681	chr14	33404139	34273382	869244	+	NPAS3	1067.76	1067.76
682	chr3	159818478	159820661	2184	+	BRD7P2	1067.71	1067.71
683	chr4	181494617	181495180	564	-	RP11-751A18.1	1067.52	1067.52
684	chr1	179262925	179327815	64891	+	SOAT1	1067.05	1067.05
685	chr11	2904443	2907111	2669	-	CDKN1C	1066.53	1066.53
686	chr7	78569166	78570211	1046	+	MAGI2-AS1	1066.41	1066.41
687	chr15	35080297	35087927	7631	-	LRG_388	1066.06	1066.06
688	chr2	185766838	185767289	452	-	AC010747.2	1066.06	1066.06
689	chr4	175558065	175750465	192401	-	GLRA3	1066.06	1066.06
690	chr6	15248046	15248865	820	-	JARID2-AS1	1066.06	1066.06
691	chr10	107568533	107578955	10423	-	RP11-56I23.1	1066.05	1066.05
692	chr14	83514923	83514984	62	+	RNU7-51P	1066.05	1066.05
693	chr2	158067359	158068051	693	-	AC016732.2	1066.05	1066.05
694	chr3	24472239	24472598	360	+	RPL31P20	1066.05	1066.05
695	chr4	58357556	58361399	3844	+	RP11-319E12.2	1066.05	1066.05
696	chr8	83203859	83204614	756	-	HNRNPA1P4	1066.05	1066.05
697	chr9	32333455	32334352	898	-	SLC25A5P8	1066.05	1066.05
698	chr3	67878596	67878697	102	+	AC113171.1	1066.04	1066.04
699	chr5	117618270	117620477	2208	+	CTD-3179P9.2	1064.26	1064.26
700	chr6	94873638	94904376	30739	+	RP3-463P15.1	1064.26	1064.26
701	chr14	62617374	62618976	1603	-	RP11-355I22.8	1064.23	1064.23
702	chr9	118014817	118016530	1714	-	RP11-445L6.3	1064.23	1064.23
703	chr10	27232252	27233347	1096	-	LINC00614	1064.22	1064.22
704	chr1	243787968	243788358	391	-	FABP7P1	1064.22	1064.22
705	chr14	69550115	69552106	1992	+	DDX18P1	1064.22	1064.22
706	chr14	84639185	84639950	766	+	CTD-2320B12.3	1064.22	1064.22
707	chr2	203221844	203222140	297	-	RN7SL40P	1064.22	1064.22
708	chr3	5297220	5298446	1227	-	AC026202.5	1064.22	1064.22
709	chr3	74311719	74570291	258573	-	CNTN3	1064.22	1064.22
710	chr3	148415571	148460795	45225	+	AGTR1	1064.22	1064.22
711	chr4	86933449	86935027	1579	-	RP13-514E23.1	1064.22	1064.22
712	chr5	135148356	135162271	13916	+	RP11-119J18.1	1064.22	1064.22
713	chr7	89073288	89123576	50289	+	AC002383.2	1064.22	1064.22
714	chr8	42691817	42698468	6652	-	THAP1	1064.22	1064.22
715	chr18	14771248	14771326	79	+	AP006564.1	1064.03	1064.03
716	chr11	104316596	104480049	163454	-	RP11-886D15.1	1063.93	1063.93
717	chr5	10971952	11904155	932204	-	CTNND2	1063.76	1063.76
718	chr15	43699407	43802926	103520	-	TP53BP1	1063.6	1063.6
719	chr4	148837680	148838537	858	-	RP11-315D13.1	1062.99	1062.99
720	chr17	18314473	18317694	3222	+	RP1-37N7.3	1062.58	1062.58
721	chr12	75414749	75438573	23825	+	RP11-81K13.1	1062.4	1062.4
722	chr13	46354405	46425871	71467	-	SIAH3	1062.4	1062.4
723	chr2	115888512	115918920	30409	-	DPP10-AS1	1062.4	1062.4
724	chr12	22199108	22218608	19501	+	CMAS	1062.39	1062.39
725	chr18	64710604	64710681	78	+	AC113195.1	1062.39	1062.39
726	chr9	132427920	132484875	56956	+	PRRX2	1062.39	1062.39
727	chr1	66041812	66044063	2252	-	RP11-430H12.2	1062.39	1062.39
728	chr1	199166208	199166312	105	-	AC105941.1	1062.39	1062.39
729	chr11	21191294	21191683	390	+	RP11-670N15.2	1062.39	1062.39
730	chr18	49072717	49072818	102	+	snoU13	1062.39	1062.39
731	chr19	52452387	52484620	32234	+	HCCAT3	1062.39	1062.39
732	chr2	191208196	191236391	28196	+	INPP1	1062.39	1062.39
733	chr20	37353105	37358015	4911	+	SLC32A1	1062.39	1062.39
734	chr22	23332865	23350523	17659	+	AP000362.1	1062.39	1062.39
735	chr3	111904327	111904845	519	-	RP11-757F18.3	1062.39	1062.39
736	chr5	78579955	78580741	787	-	CTC-451P13.1	1062.39	1062.39
737	chr9	12098660	12159147	60488	-	RP11-74C3.1	1062.39	1062.39
738	chr2	171669723	171717661	47939	+	GAD1	1062.39	1062.39
739	chr2	135213330	135476570	263241	-	TMEM163	1061.5	1061.5
740	chr10	52232574	52234006	1433	+	RP11-512N4.2	1060.92	1060.92
741	chr3	158214350	158214723	374	+	RP11-538P18.1	1060.59	1060.59
742	chr8	33196385	33196484	100	+	RNU6-528P	1060.59	1060.59
743	chr17	71064009	71064427	419	-	RP11-766H1.1	1060.59	1060.59
744	chr10	4557144	4557249	106	+	RNU6-163P	1060.58	1060.58
745	chr13	29352695	29353074	380	+	POM121L13P	1060.58	1060.58
746	chr2	30945637	31043408	97772	-	CAPN13	1060.58	1060.58
747	chr1	15442448	15478960	36513	-	TMEM51-AS1	1060.57	1060.57
748	chr1	57852248	57853122	875	+	RP6-102O10.1	1060.57	1060.57
749	chr1	245778075	245778447	373	-	RP11-522M21.2	1060.57	1060.57
750	chr11	51393464	51394433	970	-	OR4A6P	1060.57	1060.57
751	chr12	65812511	65813807	1297	-	KRT18P60	1060.57	1060.57
752	chr14	29945990	29946118	129	+	RNU11-5P	1060.57	1060.57
753	chr15	78832747	78841604	8858	+	PSMA4	1060.57	1060.57
754	chr15	101708735	101711026	2292	+	RP11-424I19.2	1060.57	1060.57
755	chr2	6506142	6515554	9413	-	AC105253.1	1060.57	1060.57
756	chr2	58687427	58689167	1741	-	AC007238.1	1060.57	1060.57
757	chr2	92047410	92047507	98	+	AC127391.3	1060.57	1060.57
758	chr4	14911585	15003669	92085	-	CPEB2-AS1	1060.57	1060.57
759	chr5	14581884	14615116	33233	+	FAM105A	1060.57	1060.57
760	chr6	100874994	100885360	10367	+	RP1-121G13.2	1060.57	1060.57
761	chr1	146890777	146891610	834	+	OR13Z1P	1060.54	1060.54
762	chr9	139553308	139567130	13823	+	EGFL7	1060.44	1060.44
763	chr19	41452252	41453355	1104	+	AC092071.1	1060.36	1060.36
764	chr14	33404139	34273382	869244	+	NPAS3	1060.04	1060.04
765	chr13	95117554	95117644	91	-	AL139318.1	1059.67	1059.67
766	chr8	118176207	118176492	286	+	RN7SL826P	1059.65	1059.65
767	chr16	64772226	64772467	242	+	RP11-439I14.3	1059.07	1059.07
768	chr22	28699742	28699838	97	+	Y_RNA	1059.06	1059.06
769	chr13	55380002	55380092	91	-	AL512655.1	1059.03	1059.03
770	chr7	111593708	111593820	113	-	RNA5SP237	1058.76	1058.76
771	chr6	41514164	41570122	55959	+	FOXP4	1058.75	1058.75
772	chr1	168370067	168391894	21828	-	RP5-968D22.1	1058.75	1058.75
773	chrX	108297361	108297792	432	-	CTD-2328D6.1	1058.75	1058.75
774	chr12	96883349	97269333	385985	+	C12orf55	1058.74	1058.74
775	chr13	22673302	22673683	382	-	NME1P1	1058.74	1058.74
776	chr13	31885426	31887058	1633	+	ANKRD26P4	1058.74	1058.74
777	chr13	100153671	100216260	62590	+	TM9SF2	1058.74	1058.74
778	chr2	164449906	164592522	142617	-	FIGN	1058.74	1058.74
779	chr20	56793551	56803709	10159	-	ANKRD60	1058.74	1058.74
780	chr5	57878048	58155213	277166	+	RAB3C	1058.74	1058.74
781	chr5	141913820	141913910	91	-	AC005215.1	1058.74	1058.74
782	chr6	103450389	103451772	1384	+	RP1-76C18.1	1058.74	1058.74
783	chr6	133561736	133853258	291523	+	EYA4	1058.74	1058.74
784	chr7	10262424	10262637	214	+	U3	1058.74	1058.74
785	chr17	1732996	1803376	70381	+	RPA1	1058.74	1058.74
786	chr5	177433406	177482560	49155	+	FAM153C	1058.52	1058.52
787	chr13	112967781	112976072	8292	+	LINC01043	1058.12	1058.12
788	chr3	87372418	87373873	1456	+	KRT8P25	1058.01	1058.01
789	chr13	83872206	83872302	97	-	RNU6-67P	1057.1	1057.1
790	chr4	166605791	166683930	78140	+	RP11-340B18.1	1056.99	1056.99
791	chr2	235017725	235018125	401	+	AC006037.2	1056.95	1056.95
792	chr10	57327499	57327602	104	+	snoU13	1056.92	1056.92
793	chr4	97073448	97073554	107	-	RNU6-34P	1056.91	1056.91
794	chr13	92712097	92712222	126	+	RNU4ATAC3P	1056.91	1056.91
795	chr14	48514684	48515419	736	+	RP11-10A2.1	1056.91	1056.91
796	chr2	179345195	179381189	35995	+	PLEKHA3	1056.91	1056.91
797	chr3	94890764	94891221	458	+	RPS18P6	1056.91	1056.91
798	chr4	171264240	171293462	29223	+	RP11-789C1.2	1056.91	1056.91
799	chr5	92242887	92275298	32412	-	CTC-458G6.2	1056.91	1056.91
800	chr9	28863624	28863704	81	-	MIR876	1056.91	1056.91
801	chr9	97904731	97904823	93	-	RNA5SP288	1056.91	1056.91
802	chrX	148393763	148393845	83	+	AC231656.1	1056.48	1056.48
803	chr18	75897223	75900887	3665	+	RP11-100K18.1	1056.18	1056.18
804	chr1	163738576	163738928	353	-	RP4-640E24.1	1055.15	1055.15
805	chr10	8765973	8766251	279	+	RP11-575N15.1	1055.11	1055.11
806	chr14	47429626	47429749	124	+	SNORA25	1055.11	1055.11
807	chr3	28283075	28366633	83559	+	CMC1	1055.11	1055.11
808	chr4	82347547	82965397	617851	-	RASGEF1B	1055.1	1055.1
809	chr4	82523951	82965397	441447	-	RP11-689K5.3	1055.1	1055.1
810	chr1	24958207	24999758	41552	+	SRRM1	1055.09	1055.09
811	chr1	73771853	73820934	49082	+	RP4-598G3.1	1055.09	1055.09
812	chr1	240817541	240817925	385	+	RP11-467I20.5	1055.09	1055.09
813	chr13	107627286	107627374	89	-	AL354741.1	1055.09	1055.09
814	chr14	102968013	102968116	104	+	RNU6-244P	1055.09	1055.09
815	chr2	227044760	227050087	5328	-	AC068138.1	1055.09	1055.09
816	chr6	100874994	100885360	10367	+	RP1-121G13.2	1055.09	1055.09
817	chr6	117639374	117923691	284318	-	GOPC	1055.09	1055.09
818	chr7	110072296	110174811	102516	-	AC003088.1	1055.09	1055.09
819	chr7	135710509	135769416	58908	+	AC024084.1	1055.09	1055.09
820	chr9	87219026	87219344	319	-	RP11-361M4.1	1055.09	1055.09
821	chr9	109737114	109865269	128156	-	RP11-508N12.2	1055.09	1055.09
822	chr9	120602600	120659534	56935	-	RP11-281A20.1	1055.09	1055.09
823	chr5	9854489	9890049	35561	+	RP11-447B18.1	1055.09	1055.09
824	chr10	42775182	42777267	2086	-	PABPC1P8	1054.78	1054.78
825	chr8	84113187	84114666	1480	-	RP11-813B8.1	1054.6	1054.6
826	chr15	80555410	80634147	78738	-	LINC00927	1054.36	1054.36
827	chr1	6100630	6101399	770	-	AL035406.1	1054.25	1054.25
828	chr16	87926544	87927291	748	-	GS1-21A4.1	1053.87	1053.87
829	chr4	170087423	170088268	846	+	RPL6P12	1053.29	1053.29
830	chr5	176307870	176326333	18464	-	HK3	1053.28	1053.28
831	chr5	166711804	167691162	979359	+	TENM2	1053.26	1053.26
832	chr6	81265558	81266906	1349	-	RP11-486E2.1	1053.26	1053.26
833	chr10	89156780	89184549	27770	-	LINC00864	1053.26	1053.26
834	chr10	134898748	134900201	1454	-	GPR123-AS1	1053.26	1053.26
835	chr12	104378889	104378982	94	+	AC078819.1	1053.26	1053.26
836	chr14	32953304	32954006	703	-	RP11-320M16.1	1053.26	1053.26
837	chr2	36816784	36818696	1913	-	AC007401.1	1053.26	1053.26
838	chr2	80255138	80257677	2540	-	AC016716.2	1053.26	1053.26
839	chr2	89196748	89197300	553	+	IGKV5-2	1053.26	1053.26
840	chr2	134877554	135212192	334639	+	MGAT5	1053.26	1053.26
841	chr7	147401386	147401667	282	-	RP4-777G9.1	1053.26	1053.26
842	chr9	17589159	17591316	2158	-	PABPC1P11	1053.26	1053.26
843	chr9	95218487	95244788	26302	-	ASPN	1053.26	1053.26
844	chr1	95285898	95360802	74905	+	SLC44A3	1053.21	1053.21
845	chr10	38671997	38691844	19848	-	SEPT7P9	1052.99	1052.99
846	chr11	111779289	111794446	15158	-	CRYAB	1052.95	1052.95
847	chr4	147043356	147043436	81	-	AC097372.1	1052.07	1052.07
848	chr2	189598882	189654831	55950	-	DIRC1	1052.03	1052.03
849	chr13	76709067	76709360	294	+	RN7SL571P	1051.59	1051.59
850	chr8	117778742	117861702	82961	+	UTP23	1051.48	1051.48
851	chr1	219730534	219731043	510	+	RP11-95P13.2	1051.46	1051.46
852	chr12	31079362	31149534	70173	+	TSPAN11	1051.45	1051.45
853	chr14	56247864	56263406	15543	-	LINC00520	1051.45	1051.45
854	chr6	115679662	115679916	255	-	RP11-126M14.1	1051.45	1051.45
855	chr1	21330043	21330427	385	-	RPS15AP6	1051.44	1051.44
856	chr11	17809595	18034709	225115	-	SERGEF	1051.44	1051.44
857	chr11	115204296	115210981	6686	+	AP000462.3	1051.44	1051.44
858	chr12	62415351	62415955	605	-	RPS3P6	1051.44	1051.44
859	chr12	106976685	107156581	179897	+	RFX4	1051.44	1051.44
860	chr13	69885465	69896233	10769	+	LINC00401	1051.44	1051.44
861	chr13	113930931	113932049	1119	+	LDHBP1	1051.44	1051.44
862	chr14	19172103	19188741	16639	-	RP11-754I20.3	1051.44	1051.44
863	chr14	30524416	30525160	745	+	RP11-269C4.1	1051.44	1051.44
864	chr16	50890525	50913189	22665	-	CTD-2034I21.1	1051.44	1051.44
865	chr19	33166313	33169206	2894	+	RGS9BP	1051.44	1051.44
866	chr2	156186933	156187039	107	+	RNU6-546P	1051.44	1051.44
867	chr4	157217713	157217798	86	-	AC108211.1	1051.44	1051.44
868	chr5	11027312	11027419	108	+	RNU6-429P	1051.44	1051.44
869	chr6	27292578	27293742	1165	+	VN1R10P	1051.44	1051.44
870	chr6	75320165	75320431	267	-	RP11-554D15.2	1051.44	1051.44
871	chr7	124569927	124819369	249443	+	POT1-AS1	1051.44	1051.44
872	chr8	64599737	65281115	681379	-	RP11-32K4.1	1051.44	1051.44
873	chr9	15776179	15776284	106	-	RNU6-14P	1051.44	1051.44
874	chr9	105277486	105280590	3105	+	RP11-342F21.1	1051.44	1051.44
875	chr9	128509624	128729656	220033	+	PBX3	1051.44	1051.44
876	chrY	21489455	21490459	1005	+	GAPDHP19	1051.44	1051.44
877	chr6	64567334	64567662	329	+	GCNT1P4	1051.44	1051.44
878	chr6	98472407	98472497	91	+	MIR2113	1051.04	1051.04
879	chr18	28293241	28294252	1012	+	RP11-675P14.1	1050.82	1050.82
880	chr3	78646390	79816965	1170576	-	ROBO1	1049.81	1049.81
881	chr6	78646918	78646988	71	+	SNORD112	1049.69	1049.69
882	chr7	118520157	118521342	1186	-	RP11-515K14.1	1049.64	1049.64
883	chr15	77400471	77712486	312016	-	PEAK1	1049.63	1049.63
884	chr17	21536014	21544603	8590	+	NCOR1P2	1049.63	1049.63
885	chr3	88997292	89000078	2787	+	NARG2P2	1049.63	1049.63
886	chr1	176826438	177134109	307672	-	ASTN1	1049.61	1049.61
887	chr11	103272741	103273314	574	-	RP11-37O16.7	1049.61	1049.61
888	chr14	61176246	61191066	14821	-	SIX4	1049.61	1049.61
889	chr4	63376187	63376489	303	+	HMGN1P11	1049.61	1049.61
890	chr4	120415550	120550146	134597	-	PDE5A	1049.61	1049.61
891	chr6	51464521	51487682	23162	+	RP3-335N17.2	1049.61	1049.61
892	chr7	32852369	32878182	25814	+	DPY19L1P2	1049.61	1049.61
893	chr7	63667581	63680031	12451	+	RP11-468B6.1	1049.61	1049.61
894	chr8	28807193	28813472	6280	+	HMBOX1-IT1	1049.61	1049.61
895	chr9	33461439	33473928	12490	-	NOL6	1049.61	1049.61
896	chrX	73289111	73290667	1557	+	RP13-33H18.1	1049.61	1049.61
897	chrX	100938779	100939448	670	+	GHc-602D8.2	1049.61	1049.61
898	chr8	138708967	138710710	1744	+	CTD-3145H4.1	1049.4	1049.4
899	chr5	54526980	54529508	2529	-	CCNO	1049.35	1049.35
900	chr5	137667624	137685416	17793	+	FAM53C	1048.71	1048.71
901	chr10	118198980	118199556	577	-	HMGB3P8	1048.22	1048.22
902	chr3	85849137	85877200	28064	-	CADM2-AS2	1048.05	1048.05
903	chr11	40635652	40635765	114	+	AC090720.1	1047.85	1047.85
904	chr6	19348412	19349307	896	+	RPL5P20	1047.83	1047.83
905	chr1	188477669	188505596	27928	+	RP11-669M2.1	1047.82	1047.82
906	chr16	66335712	66335843	132	+	RNA5SP428	1047.82	1047.82
907	chr7	88423420	88425035	1616	-	C7orf62	1047.82	1047.82
908	chr9	98534605	98537013	2409	+	DKFZP434H0512	1047.82	1047.82
909	chrX	49920807	49921019	213	+	PYY3	1047.82	1047.82
910	chr10	19492779	20079330	586552	+	MALRD1	1047.8	1047.8
911	chr10	25682486	25682773	288	-	RN7SKP220	1047.8	1047.8
912	chr6	55299167	55444012	144846	-	HMGCLL1	1047.8	1047.8
913	chr1	78560491	78560599	109	-	RNA5SP22	1047.79	1047.79
914	chr1	162286642	162287584	943	-	RP11-565P22.2	1047.79	1047.79
915	chr13	59645596	59645937	342	-	POLR3KP1	1047.79	1047.79
916	chr13	91145541	91187334	41794	+	LINC01049	1047.79	1047.79
917	chr14	47429626	47429749	124	+	SNORA25	1047.79	1047.79
918	chr18	26231696	26233172	1477	+	ARIH2P1	1047.79	1047.79
919	chr2	108002088	108159105	157018	-	AC096669.2	1047.79	1047.79
920	chr3	85434860	85434942	83	+	MIR5688	1047.79	1047.79
921	chr4	67762980	67763089	110	+	RNU6-699P	1047.79	1047.79
922	chr4	68918916	68995598	76683	-	TMPRSS11F	1047.79	1047.79
923	chr4	166128770	166244308	115539	+	KLHL2	1047.79	1047.79
924	chr4	174798622	174834403	35782	-	RP11-161D15.2	1047.79	1047.79
925	chr5	129450102	129450203	102	+	RNA5SP191	1047.79	1047.79
926	chr5	143550396	143865249	314854	+	KCTD16	1047.79	1047.79
927	chr6	153115631	153153048	37418	-	RP1-200K18.1	1047.79	1047.79
928	chr8	112754241	112769055	14815	+	RP11-58O3.2	1047.79	1047.79
929	chr9	127279554	127533589	254036	-	NR6A1	1047.79	1047.79
930	chrX	37850070	37850569	500	+	CXorf27	1047.79	1047.79
931	chr12	29811309	29811731	423	-	RP11-1110J8.1	1047.79	1047.79
932	chr15	41221538	41231237	9700	+	DLL4	1047.42	1047.42
933	chr5	125198439	125198886	448	-	CTC-394G3.1	1046.88	1046.88
934	chr1	189101481	189102423	943	-	RP11-373J16.2	1045.98	1045.98
935	chr10	60848461	60848799	339	-	RP11-561G1.3	1045.98	1045.98
936	chr10	117579353	117579998	646	-	RP11-169K19.1	1045.98	1045.98
937	chr12	14683085	14686163	3079	+	RP11-502N13.2	1045.98	1045.98
938	chr13	45225948	45275152	49205	+	LINC00407	1045.98	1045.98
939	chr14	28081794	28108842	27049	+	LINC00645	1045.98	1045.98
940	chr18	63585018	63588178	3161	-	RP11-389J22.3	1045.98	1045.98
941	chr4	94741322	94741431	110	+	RNA5SP164	1045.98	1045.98
942	chr1	67390578	67454302	63725	+	MIER1	1045.97	1045.97
943	chr14	47913309	47913697	389	-	RPS15AP3	1045.97	1045.97
944	chr16	86191812	86192404	593	-	RP11-805I24.4	1045.97	1045.97
945	chr2	108370568	108438585	68018	+	GACAT1	1045.97	1045.97
946	chr20	8589827	8589912	86	+	AL031655.1	1045.97	1045.97
947	chr20	43935491	43945803	10313	+	RBPJL	1045.97	1045.97
948	chr6	10762956	10838764	75809	-	MAK	1045.97	1045.97
949	chr7	64011876	64012444	569	+	RP11-561N12.4	1045.97	1045.97
950	chr7	79173227	79174169	943	-	AC091813.2	1045.97	1045.97
951	chr7	137744802	137745039	238	+	AC024082.4	1045.97	1045.97
952	chrX	16216551	16217412	862	-	RPL6P30	1045.97	1045.97
953	chr9	66664325	66665950	1626	+	RP11-282E4.1	1045.95	1045.95
954	chr11	125827795	125828547	753	+	RP11-680F20.12	1045.6	1045.6
955	chr14	22320735	22321183	449	+	TRAV8-3	1045.43	1045.43
956	chr5	13553763	13554075	313	-	CTD-2042D5.1	1045.1	1045.1
957	chr17	52030297	52032685	2389	+	RP11-618P13.1	1044.49	1044.49
958	chr4	44842397	44843419	1023	-	RP11-55C6.1	1044.25	1044.25
959	chr13	81462483	81463002	520	+	ARF4P4	1044.17	1044.17
960	chr3	20179057	20179133	77	+	MIR3135A	1044.17	1044.17
961	chr1	241161751	241162094	344	-	RP11-435F13.2	1044.16	1044.16
962	chr2	233543673	233543775	103	+	snoU13	1044.16	1044.16
963	chr7	32885006	32885673	668	+	RP11-265E18.1	1044.16	1044.16
964	chr4	70438109	70451245	13137	-	RP11-401E5.2	1044.14	1044.14
965	chr1	51752930	51810788	57859	-	TTC39A	1044.14	1044.14
966	chr12	19241974	19242825	852	+	RPL7P6	1044.14	1044.14
967	chr12	100041531	100043824	2294	+	FAM71C	1044.14	1044.14
968	chr14	84216728	84216845	118	+	RNU6ATAC28P	1044.14	1044.14
969	chr15	92286071	92287185	1115	-	CTD-2343P13.1	1044.14	1044.14
970	chr2	490944	492655	1712	-	AC093326.1	1044.14	1044.14
971	chr20	9556255	9558336	2082	+	RP5-986I17.2	1044.14	1044.14
972	chr20	54039549	54084752	45204	+	RP5-1010E17.1	1044.14	1044.14
973	chr22	19163095	19166343	3249	-	SLC25A1	1044.14	1044.14
974	chr3	194283707	194284730	1024	-	AC046143.6	1044.14	1044.14
975	chr5	13250347	13250774	428	-	RPS23P5	1044.14	1044.14
976	chr5	102884556	102898494	13939	-	NUDT12	1044.14	1044.14
977	chr5	124828954	124937920	108967	+	RP11-756H20.1	1044.14	1044.14
978	chr6	23125209	23125315	107	-	RNU6-1060P	1044.14	1044.14
979	chr7	18066405	18067486	1082	-	PRPS1L1	1044.14	1044.14
980	chr8	74128164	74128862	699	-	RP11-956J14.2	1044.14	1044.14
981	chr9	15776179	15776284	106	-	RNU6-14P	1044.14	1044.14
982	chr9	89875365	89875500	136	+	SNORA26	1044.14	1044.14
983	chr11	97749781	97813762	63982	-	RP11-379J13.2	1044.14	1044.14
984	chr12	81488154	81519624	31471	-	RP11-543H12.1	1044.14	1044.14
985	chr6	43295872	43296214	343	+	RP11-480N24.4	1044.14	1044.14
986	chr12	95611522	95696566	85045	+	VEZT	1043.95	1043.95
987	chr8	100103966	100106288	2323	-	CTD-2340D6.2	1043.92	1043.92
988	chr16	60058482	60059045	564	-	RP11-430C1.2	1043.68	1043.68
989	chr8	5363590	5366648	3059	-	RP5-991O23.1	1043.57	1043.57
990	chr7	96110938	96339203	228266	-	SHFM1	1043.23	1043.23
991	chr10	65796105	65797040	936	-	RP11-174J11.1	1042.61	1042.61
992	chr4	106482748	106491395	8648	+	ARHGEF38-IT1	1042.41	1042.41
993	chr16	64769828	64770707	880	+	RP11-439I14.2	1042.34	1042.34
994	chr16	68123352	68123446	95	-	Y_RNA	1042.34	1042.34
995	chr3	83986196	83987387	1192	+	SRRM1P2	1042.34	1042.34
996	chr4	160587655	160698936	111282	-	RP11-6C14.1	1042.32	1042.32
997	chr18	70285502	70286457	956	+	HNRNPA1P11	1042.32	1042.32
998	chr11	114397851	114397954	104	+	snoU13	1042.32	1042.32
999	chr1	66041812	66044063	2252	-	RP11-430H12.2	1042.32	1042.32
1000	chr1	118806995	118807112	118	-	RNA5SP56	1042.32	1042.32
1001	chr1	219608494	219615984	7491	-	RP11-95P13.1	1042.32	1042.32
1002	chr11	21022427	21022543	117	-	RNA5SP336	1042.32	1042.32
1003	chr14	52781023	52795324	14302	+	PTGER2	1042.32	1042.32
1004	chr2	33827108	33827353	246	+	ATP6V0E1P3	1042.32	1042.32
1005	chr3	172871527	173054755	183229	+	RP11-324C10.1	1042.32	1042.32
1006	chr5	16428645	16432545	3901	+	RP1-167G20.2	1042.32	1042.32
1007	chr6	33663196	33663474	279	-	SBP1	1042.32	1042.32
1008	chr6	114162001	114162089	89	+	snoU13	1042.32	1042.32
1009	chr6	135604670	135818914	214245	-	AHI1	1042.32	1042.32
1010	chr7	10262424	10262637	214	+	U3	1042.32	1042.32
1011	chr7	81575760	82073114	497355	-	CACNA2D1	1042.32	1042.32
1012	chr7	140280087	140280149	63	+	AC006452.1	1042.32	1042.32
1013	chr8	9945431	9945541	111	+	AC023385.1	1042.32	1042.32
1014	chrX	43266914	43267808	895	-	NANOGP10	1042.32	1042.32
1015	chrX	103494719	103499614	4896	-	ESX1	1042.32	1042.32
1016	chr3	64430907	64440508	9602	+	RP11-14D22.1	1042.31	1042.31
1017	chr2	236414395	236416210	1816	+	AGAP1-IT1	1041.71	1041.71
1018	chr3	154687072	154688012	941	-	RP11-439C8.2	1041.53	1041.53
1019	chr4	16180562	16184743	4182	+	RP11-452J21.2	1041.39	1041.39
1020	chr13	92000074	92006833	6760	+	MIR17HG	1041.28	1041.28
1021	chr8	47460711	47462424	1714	+	HSPA8P13	1040.77	1040.77
1022	chr5	77238581	77242262	3682	-	RP11-107N7.1	1040.51	1040.51
1023	chr5	118490332	118490411	80	+	MIR5706	1040.51	1040.51
1024	chr1	100315640	100389579	73940	+	AGL	1040.5	1040.5
1025	chr17	64891608	64891689	82	+	RNA5SP446	1040.5	1040.5
1026	chr17	72517313	72527613	10301	-	CD300LB	1040.5	1040.5
1027	chr3	99683158	99683242	85	-	MIR3921	1040.5	1040.5
1028	chr4	110354928	110462052	107125	+	SEC24B	1040.5	1040.5
1029	chr4	171195070	171204230	9161	+	RP11-789C1.1	1040.5	1040.5
1030	chr7	12250867	12282993	32127	+	TMEM106B	1040.5	1040.5
1031	chr7	132437783	132437886	104	+	SNORD46	1040.5	1040.5
1032	chr9	121915736	122131745	216010	-	BRINP1	1040.5	1040.5
1033	chr21	16201475	16202310	836	-	RBMX2P1	1040.12	1040.12
1034	chr11	133229924	133235975	6052	-	OPCML-IT1	1040.08	1040.08
1035	chr2	30273932	30366670	92739	-	AC016907.3	1039.89	1039.89
1036	chr10	83635070	84746935	1111866	+	NRG3	1039.75	1039.75
1037	chr1	179443716	179457805	14090	-	AL160286.1	1039.72	1039.72
1038	chr17	6757180	6857426	100247	+	ALOX12P2	1038.76	1038.76
1039	chr11	132729140	132729972	833	-	OPCML-IT2	1038.75	1038.75
1040	chr12	74931551	74935223	3673	+	ATXN7L3B	1038.71	1038.71
1041	chr1	20354672	20417683	63012	+	PLA2G5	1038.69	1038.69
1042	chr10	84100527	84100632	106	+	RNU6-441P	1038.69	1038.69
1043	chr4	46245565	46246232	668	-	RP11-320H14.1	1038.69	1038.69
1044	chr10	95753746	96092580	338835	+	PLCE1	1038.67	1038.67
1045	chr12	23261392	23261427	36	-	RP11-686N4.1	1038.67	1038.67
1046	chr12	73597595	73600615	3021	-	RP11-314D7.3	1038.67	1038.67
1047	chr12	81254734	81255287	554	-	RP11-299A16.1	1038.67	1038.67
1048	chr14	20443603	20444818	1216	+	OR4K15	1038.67	1038.67
1049	chr15	92220001	92220290	290	+	RP11-692C24.3	1038.67	1038.67
1050	chr18	28293241	28294252	1012	+	RP11-675P14.1	1038.67	1038.67
1051	chr18	33421723	33422581	859	+	NRBF2P1	1038.67	1038.67
1052	chr2	12739113	12745271	6159	+	AC096559.2	1038.67	1038.67
1053	chr2	23729913	23747214	17302	-	AC011239.1	1038.67	1038.67
1054	chr21	10475515	10476061	547	-	bP-21201H5.1	1038.67	1038.67
1055	chr3	104221544	104222110	567	+	RP11-281P11.1	1038.67	1038.67
1056	chr5	45558021	45560088	2068	+	RP11-484L7.1	1037.64	1037.64
1057	chr11	11591631	11595329	3699	+	RP11-483L5.1	1037.07	1037.07
1058	chr6	116359919	116360658	740	+	TPI1P3	1036.93	1036.93
1059	chr3	238279	451090	212812	+	CHL1	1036.89	1036.89
1060	chr13	55014839	55015450	612	-	RPL13AP25	1036.86	1036.86
1061	chr4	29751818	29751932	115	+	AC109351.1	1036.86	1036.86
1062	chr7	67556210	67584196	27987	+	RP5-945F2.2	1036.86	1036.86
1063	chr13	91434020	91434123	104	-	RNU6-75P	1036.85	1036.85
1064	chr1	43990858	44089343	98486	+	PTPRF	1036.85	1036.85
1065	chr10	4457497	4468371	10875	-	RP11-34C15.2	1036.85	1036.85
1066	chr12	76745577	76953589	208013	-	OSBPL8	1036.85	1036.85
1067	chr13	38923986	38937140	13155	+	UFM1	1036.85	1036.85
1068	chr15	71633466	71634086	621	-	RP11-592N21.1	1036.85	1036.85
1069	chr16	63384667	63385053	387	-	RPS15AP34	1036.85	1036.85
1070	chr18	68002675	68019695	17021	+	RP11-41O4.1	1036.85	1036.85
1071	chr18	68667713	68678726	11014	-	RP11-384E22.1	1036.85	1036.85
1072	chr3	59735036	61237133	1502098	-	FHIT	1036.85	1036.85
1073	chr4	127484664	127485931	1268	+	RBM48P1	1036.85	1036.85
1074	chr6	122179325	122179914	590	-	HMGB3P18	1036.85	1036.85
1075	chrX	13396854	13397459	606	-	GPX1P1	1036.85	1036.85
1076	chr13	76262692	76263333	642	-	FAM204CP	1036.85	1036.85
1077	chr20	10618332	10654694	36363	-	JAG1	1036.84	1036.84
1078	chr10	44236885	44237798	914	-	TCEB1P30	1036.75	1036.75
1079	chr7	50657760	50861159	203400	-	GRB10	1036.5	1036.5
1080	chr20	42017282	42017681	400	-	RP5-862K6.4	1036.38	1036.38
1081	chr5	43666867	43667334	468	-	RPL29P12	1036.32	1036.32
1082	chr16	34740963	34741541	579	-	RP11-80F22.2	1035.75	1035.75
1083	chr18	64963519	64963619	101	+	AC091042.1	1035.09	1035.09
1084	chr4	179207849	179208439	591	+	RP11-84H6.1	1035.05	1035.05
1085	chr10	127455022	127464390	9369	-	MMP21	1035.04	1035.04
1086	chr12	6976283	6980112	3830	+	TPI1	1035.04	1035.04
1087	chr3	96385038	96385123	86	-	AC117444.1	1035.04	1035.04
1088	chr10	15279491	15283766	4276	+	RP11-25G10.2	1035.03	1035.03
1089	chr10	85071384	85074231	2848	-	MARK2P15	1035.03	1035.03
1090	chr14	59237870	59237964	95	-	AL121819.1	1035.03	1035.03
1091	chr17	36911532	36911653	122	-	RNU6-866P	1035.03	1035.03
1092	chr2	41370920	41384695	13776	+	HNRNPA1P57	1035.03	1035.03
1093	chr20	25228705	25278650	49946	+	PYGB	1035.03	1035.03
1094	chr3	56974068	56994882	20815	+	ARHGEF3-AS1	1035.03	1035.03
1095	chr3	115342171	115440337	98167	+	GAP43	1035.03	1035.03
1096	chr4	143435599	143440136	4538	+	RP11-223C24.2	1035.03	1035.03
1097	chr6	152134411	152135314	904	-	RP3-443C4.2	1035.03	1035.03
1098	chrX	118370216	118378429	8214	+	PGRMC1	1035.03	1035.03
1099	chrX	132041307	132041603	297	-	RP3-363L9.1	1035.03	1035.03
1100	chr2	107313787	107315132	1346	-	EEF1A1P12	1034.88	1034.88
1101	chr12	66957747	66962974	5228	-	OSBPL9P4	1034.81	1034.81
1102	chr5	139536904	139552636	15733	+	CTB-131B5.5	1034.81	1034.81
1103	chr15	52940831	52942063	1233	-	RP11-519C12.1	1034.71	1034.71
1104	chrX	95450476	95450616	141	+	RPS29P28	1033.8	1033.8
1105	chr1	104695928	104696452	525	-	FTLP17	1033.51	1033.51
1106	chr10	24564614	24564710	97	+	MIR603	1033.23	1033.23
1107	chr16	27078028	27080486	2459	+	C16orf82	1033.22	1033.22
1108	chr4	53811816	53824254	12439	+	RP11-752D24.2	1033.22	1033.22
1109	chr5	767512	769046	1535	-	CTD-2589H19.4	1033.22	1033.22
1110	chr12	106563782	106566215	2434	+	RP11-185N2.1	1033.21	1033.21
1111	chr13	72249199	72249601	403	+	H3F3BP1	1033.21	1033.21
1112	chr14	31612145	31612254	110	+	RNU6-541P	1033.21	1033.21
1113	chr16	61089303	61089868	566	-	RP11-51O6.1	1033.21	1033.21
1114	chr2	81421461	81428308	6848	-	AC105342.1	1033.21	1033.21
1115	chr2	164008761	164009817	1057	-	RPL7P61	1033.21	1033.21
1116	chr20	33432523	33460663	28141	-	GGT7	1033.21	1033.21
1117	chr3	40807698	40904117	96420	+	RP11-761N21.1	1033.21	1033.21
1118	chr4	7967039	8160559	193521	-	ABLIM2	1033.21	1033.21
1119	chr4	52844245	52844538	294	-	RP11-61F5.1	1033.21	1033.21
1120	chr4	70212327	70223895	11569	+	RP11-618I10.2	1033.21	1033.21
1121	chr6	12008995	12165232	156238	+	HIVEP1	1033.21	1033.21
1122	chr7	35807732	35808250	519	-	AC007551.2	1033.21	1033.21
1123	chr8	93156316	93156663	348	-	RP11-777J24.1	1033.21	1033.21
1124	chrX	107683074	107940775	257702	+	COL4A5	1033.21	1033.21
1125	chr10	26505236	26593487	88252	+	GAD2	1033.21	1033.21
1126	chr6	66498310	66499180	871	+	SLC25A51P1	1033.21	1033.21
1127	chr9	81356636	81357660	1025	-	MTND2P8	1033.21	1033.21
1128	chr1	104469189	104470428	1240	+	RP11-97C18.1	1032.31	1032.31
1129	chr3	147103833	147124647	20815	-	ZIC4	1031.87	1031.87
1130	chr15	35838396	36151202	312807	+	DPH6-AS1	1031.79	1031.79
1131	chr15	21893090	21903057	9968	-	RP11-32B5.2	1031.52	1031.52
1132	chr5	130581186	130734140	152955	+	CDC42SE2	1031.43	1031.43
1133	chr2	199164087	199239821	75735	-	AC005235.1	1031.42	1031.42
1134	chr6	66011354	66014960	3607	+	RP11-74E24.2	1031.42	1031.42
1135	chr15	28560798	28561102	305	+	RPL41P2	1031.41	1031.41
1136	chr1	155864072	155864177	106	+	RNU4-19P	1031.4	1031.4
1137	chr4	42112955	42154895	41941	-	BEND4	1031.4	1031.4
1138	chr4	76279286	76287776	8491	+	RP11-542G1.3	1031.4	1031.4
1139	chr9	121526145	121526623	479	+	TUBB4BP6	1031.4	1031.4
1140	chr19	14903121	14903589	469	+	AC005255.3	1031.39	1031.39
1141	chr2	18966073	18969018	2946	+	AC106053.1	1031.39	1031.39
1142	chr2	227044760	227050087	5328	-	AC068138.1	1031.39	1031.39
1143	chr3	171757418	172119455	362038	+	FNDC3B	1031.39	1031.39
1144	chr4	20529898	20530007	110	+	MIR218-1	1031.39	1031.39
1145	chr4	38240234	38240317	84	+	AC098680.1	1031.39	1031.39
1146	chr4	48485360	48491213	5854	+	SLC10A4	1031.39	1031.39
1147	chr4	185009859	185142383	132525	-	ENPP6	1031.39	1031.39
1148	chr4	189552078	189552901	824	+	RP11-756P10.1	1031.39	1031.39
1149	chr5	12914180	13032998	118819	-	RP11-419C19.2	1031.39	1031.39
1150	chr6	115954706	115955355	650	-	RP11-282C5.1	1031.39	1031.39
1151	chr7	154720208	154741618	21411	+	PAXIP1-AS2	1031.39	1031.39
1152	chrX	27996110	27999566	3457	-	DCAF8L1	1031.39	1031.39
1153	chrX	78624861	78625662	802	-	RP1-164L12.1	1031.39	1031.39
1154	chrX	99141738	99142689	952	-	RP11-368G3.1	1031.39	1031.39
1155	chr1	176585404	176585925	522	-	PTP4A1P7	1031.39	1031.39
1156	chr6	52955759	52956056	298	+	RN7SL244P	1031.27	1031.27
1157	chr9	101705461	101833069	127609	+	COL15A1	1031.03	1031.03
1158	chr3	31437429	31437523	95	+	AC099540.1	1030.72	1030.72
1159	chr19	13972877	13991571	18695	+	NANOS3	1030.36	1030.36
1160	chr2	41370920	41384695	13776	+	HNRNPA1P57	1030.22	1030.22
1161	chr22	49609837	49610173	337	-	RPL35P8	1030.1	1030.1
1162	chr9	91585802	91586256	455	-	PCNPP2	1030.08	1030.08
1163	chr2	221056599	221056677	79	+	AC114765.3	1029.94	1029.94
1164	chr11	31391387	31453396	62010	+	DNAJC24	1029.68	1029.68
1165	chr10	60475314	60476017	704	+	FAM133CP	1029.59	1029.59
1166	chr19	43905648	43922763	17116	+	TEX101	1029.59	1029.59
1167	chrX	14783097	14783239	143	-	AC003658.1	1029.59	1029.59
1168	chr8	111779092	111784988	5897	+	KB-1299A7.2	1029.58	1029.58
1169	chr11	27068733	27241660	172928	-	RP11-1L12.3	1029.56	1029.56
1170	chr11	100207588	100208357	770	+	RPA2P3	1029.56	1029.56
1171	chr12	48744728	48836194	91467	+	RP11-370I10.6	1029.56	1029.56
1172	chr15	54340785	54343073	2289	-	RP11-390M11.1	1029.56	1029.56
1173	chr2	22411208	22413185	1978	+	AC068044.1	1029.56	1029.56
1174	chr2	29726773	29726859	87	-	AC106899.1	1029.56	1029.56
1175	chr2	217860629	217861213	585	+	RP11-574O16.1	1029.56	1029.56
1176	chr3	61728129	61728780	652	-	RPL10AP6	1029.56	1029.56
1177	chr3	185633694	185655924	22231	-	TRA2B	1029.56	1029.56
1178	chr4	18489685	18491131	1447	-	RP11-608B3.1	1029.56	1029.56
1179	chr4	67762980	67763089	110	+	RNU6-699P	1029.56	1029.56
1180	chr5	38938021	39074510	136490	-	RICTOR	1029.56	1029.56
1181	chr6	167317186	167318323	1138	+	RPS6KA2-AS1	1029.56	1029.56
1182	chr7	16889581	16890349	769	-	RP11-455J15.1	1029.56	1029.56
1183	chr7	83548918	83549019	102	-	AC006322.1	1029.56	1029.56
1184	chr7	103112231	103629963	517733	-	RELN	1029.56	1029.56
1185	chr8	40156260	40200921	44662	-	CTA-392C11.1	1029.56	1029.56
1186	chr9	98177116	98189078	11963	-	RP11-435O5.2	1029.56	1029.56
1187	chr9	110859712	110860131	420	-	CHCHD4P2	1029.56	1029.56
1188	chr2	110310113	110310423	311	+	RP11-537E18.1	1029.56	1029.56
1189	chr20	16963477	16963678	202	-	U3	1029.46	1029.46
1190	chr3	6532166	6777816	245651	+	AC069277.2	1028.87	1028.87
1191	chr3	146060783	146066267	5485	-	RP11-758I14.2	1028.86	1028.86
1192	chr9	3181589	3198517	16929	+	RP11-32F11.2	1028.5	1028.5
1193	chr13	98015226	98015355	130	-	RNA5SP37	1028.47	1028.47
1194	chr19	6306153	6333640	27488	-	ACER1	1028.36	1028.36
1195	chr3	176728507	176728855	349	-	MTND5P15	1028.35	1028.35
1196	chr4	42659513	42659945	433	+	RP11-109E24.2	1028.28	1028.28
1197	chr15	61056105	61057824	1720	+	RP11-554D20.1	1028.25	1028.25
1198	chr1	219086099	219089526	3428	-	RP11-412H9.2	1027.98	1027.98
1199	chr22	47741319	47769291	27973	+	CITF22-49D8.1	1027.79	1027.79
1200	chr6	100054606	100063454	8849	+	PRDM13	1027.79	1027.79
1201	chr6	34036934	34036995	62	-	AL590403.1	1027.78	1027.78
1202	chr13	65532229	65533528	1300	-	LGMNP1	1027.77	1027.77
1203	chr5	84823862	84823952	91	-	AC026700.1	1027.77	1027.77
1204	chrX	115592849	115594164	1316	-	CT83	1027.77	1027.77
1205	chr1	193148175	193155784	7610	-	B3GALT2	1027.76	1027.76
1206	chr14	92980118	93155339	175222	+	RIN3	1027.76	1027.76
1207	chr15	88017414	88017520	107	-	RNU6-185P	1027.76	1027.76
1208	chr3	38738293	38835501	97209	-	SCN10A	1027.76	1027.76
1209	chr4	131424512	131425499	988	-	GAPDHP56	1027.76	1027.76
1210	chr6	55192267	55267291	75025	+	GFRAL	1027.76	1027.76
1211	chrX	154147853	154148457	605	-	CTD-2183H9.3	1027.76	1027.76
1212	chr10	68254457	68254557	101	+	snoR442	1027.74	1027.74
1213	chr4	119388745	119476483	87739	+	CEP170P1	1027.74	1027.74
1214	chr1	236078715	236078821	107	+	RNU6-968P	1027.74	1027.74
1215	chr11	42961325	42961548	224	+	CTD-2537L20.1	1027.74	1027.74
1216	chr15	69452923	69564556	111634	+	GLCE	1027.74	1027.74
1217	chr2	199431369	199431453	85	-	AC019330.2	1027.74	1027.74
1218	chr3	31745550	31763144	17595	+	OSBPL10-AS1	1027.74	1027.74
1219	chr3	89096592	89097584	993	-	GAPDHP50	1027.74	1027.74
1220	chr6	108573605	108573711	107	+	RNA5SP212	1027.74	1027.74
1221	chr8	5312740	5313187	448	-	RP11-745K9.2	1027.74	1027.74
1222	chr10	91923408	91923717	310	-	RN7SKP143	1027.66	1027.66
1223	chr2	77247462	77247547	86	-	AC079117.2	1027.52	1027.52
1224	chr9	94398533	94398643	111	+	MIR3910-2	1027.12	1027.12
1225	chr20	19570741	19570831	91	-	AL139429.1	1025.98	1025.98
1226	chr8	6473125	6474719	1595	-	CTD-2541M15.3	1025.98	1025.98
1227	chr1	103228878	103319398	90521	-	RP5-936J12.1	1025.95	1025.95
1228	chr3	95373267	95402037	28771	-	MTHFD2P1	1025.95	1025.95
1229	chr3	189831723	189832061	339	+	RN7SL486P	1025.95	1025.95
1230	chr9	94188520	94189426	907	+	RP11-440G5.2	1025.95	1025.95
1231	chr16	34872994	34879551	6558	-	RP11-14K3.1	1025.93	1025.93
1232	chr5	101312000	101312502	503	+	RP11-1152B5.1	1025.93	1025.93
1233	chr7	78115847	78116345	499	+	AC007237.2	1025.93	1025.93
1234	chr7	34249138	34295955	46818	+	AC009262.2	1025.93	1025.93
1235	chr15	44614380	44614557	178	-	AC090519.3	1025.92	1025.92
1236	chr18	9277977	9278077	101	+	snoU13	1025.92	1025.92
1237	chr6	3694157	3694309	153	-	RP1-72E17.2	1025.92	1025.92
1238	chr1	73214604	73364823	150220	-	RP4-660H19.1	1025.92	1025.92
1239	chr14	43126966	43127121	156	-	RP11-90P16.2	1025.92	1025.92
1240	chr14	51441980	51562779	120800	-	TRIM9	1025.92	1025.92
1241	chr14	98797969	98798087	119	-	AL163760.1	1025.92	1025.92
1242	chr18	50463664	50463773	110	+	AC090660.1	1025.92	1025.92
1243	chr18	70818476	70931715	113240	-	RP11-169F17.1	1025.92	1025.92
1244	chr2	189091916	189093109	1194	+	AC104131.1	1025.92	1025.92
1245	chr2	238165734	238166319	586	+	AC112715.2	1025.92	1025.92
1246	chr5	25190791	25306281	115491	+	RP11-184E9.1	1025.92	1025.92
1247	chr5	25909612	25911343	1732	+	MSNP1	1025.92	1025.92
1248	chr7	116712126	116786534	74409	-	ST7-AS2	1025.92	1025.92
1249	chrX	142967173	142968355	1183	+	UBE2NL	1025.92	1025.92
1250	chrX	148412432	148412492	61	+	RNU7-98P	1025.92	1025.92
1251	chr8	143026860	143026986	127	+	AC104417.1	1025.92	1025.92
1252	chr8	61099906	61193971	94066	-	CA8	1025.57	1025.57
1253	chr21	10862622	10863067	446	+	IGHV1OR21-1	1025.53	1025.53
1254	chr22	30340198	30340285	88	+	AC003681.1	1025.35	1025.35
1255	chr17	29417805	29422468	4664	-	RP11-848P1.5	1024.93	1024.93
1256	chr22	21353393	21356485	3093	-	THAP7	1024.72	1024.72
1257	chr3	132316081	132337811	21731	+	ACKR4	1024.14	1024.14
1258	chr15	32467448	32467552	105	-	Y_RNA	1024.13	1024.13
1259	chr13	105466678	105467420	743	+	RPL7P45	1024.11	1024.11
1260	chrX	80618767	80619669	903	+	RP11-346E8.1	1024.11	1024.11
1261	chr10	61410523	61495760	85238	-	SLC16A9	1024.11	1024.11
1262	chr8	127859300	128033259	173960	+	PCAT1	1024.11	1024.11
1263	chr10	13099902	13100676	775	-	RPL5P25	1024.1	1024.1
1264	chr10	69093881	69094640	760	+	RP11-93L14.1	1024.1	1024.1
1265	chr10	95717948	95721297	3350	-	PIPSL	1024.1	1024.1
1266	chr10	134596683	134598269	1587	-	RP11-288G11.3	1024.1	1024.1
1267	chr11	39183003	39183517	515	+	RP11-313M3.1	1024.1	1024.1
1268	chr11	67056018	67069956	13939	+	ANKRD13D	1024.1	1024.1
1269	chr12	28658327	28658461	135	+	RNA5SP355	1024.1	1024.1
1270	chr13	37314178	37315000	823	+	GAPDHP34	1024.1	1024.1
1271	chr14	84216728	84216845	118	+	RNU6ATAC28P	1024.1	1024.1
1272	chr3	68241548	68241730	183	+	RP11-1008M1.1	1024.1	1024.1
1273	chr3	77141208	77141314	107	+	RNU6-386P	1024.1	1024.1
1274	chr3	85008132	86123579	1115448	+	CADM2	1024.1	1024.1
1275	chr3	179113877	179115965	2089	-	RP11-145M9.4	1024.1	1024.1
1276	chr4	22120606	22120712	107	+	RNU6-420P	1024.1	1024.1
1277	chr4	114372188	114683083	310896	-	CAMK2D	1024.1	1024.1
1278	chr4	128982423	129144086	161664	+	LARP1B	1024.1	1024.1
1279	chr5	4135795	4143761	7967	+	CTD-2008N3.1	1024.1	1024.1
1280	chr5	61857686	61858043	358	-	RP11-95I19.2	1024.1	1024.1
1281	chr6	19290550	19321252	30703	-	RP11-686D16.1	1024.1	1024.1
1282	chr6	21665003	22214734	549732	+	CASC15	1024.1	1024.1
1283	chr9	32633452	32648683	15232	+	RP11-555J4.4	1024.1	1024.1
1284	chr9	91150016	91199189	49174	+	NXNL2	1024.1	1024.1
1285	chrX	78578943	78580714	1772	+	KIF4CP	1024.1	1024.1
1286	chr6	166131723	166131826	104	-	RNU6-730P	1023.67	1023.67
1287	chr11	26067534	26069145	1612	+	RP11-336F14.1	1023.53	1023.53
1288	chr16	19717673	19726705	9033	+	AC002550.5	1022.44	1022.44
1289	chr6	27077569	27077759	191	-	RNU2-62P	1022.33	1022.33
1290	chr15	42273780	42343388	69609	-	PLA2G4E	1022.31	1022.31
1291	chr3	6532166	6777816	245651	+	AC069277.2	1022.29	1022.29
1292	chr12	85065377	85065805	429	+	RP11-701B6.1	1022.29	1022.29
1293	chr17	13836037	13843911	7875	-	AC005304.1	1022.29	1022.29
1294	chr3	132964950	132976032	11083	-	RP11-402L6.1	1022.29	1022.29
1295	chr12	31258039	31259764	1726	-	RP11-551L14.7	1022.28	1022.28
1296	chr3	33839844	33911194	71351	+	PDCD6IP	1022.28	1022.28
1297	chrX	30845559	30993201	147643	-	TAB3	1022.28	1022.28
1298	chr10	27079469	27079575	107	-	RNU6-946P	1022.28	1022.28
1299	chr11	103777914	104035107	257194	-	PDGFD	1022.28	1022.28
1300	chr15	62206624	62206875	252	+	RN7SL613P	1022.28	1022.28
1301	chr2	164449906	164592522	142617	-	FIGN	1022.28	1022.28
1302	chr2	225334867	225450110	115244	-	CUL3	1022.28	1022.28
1303	chr22	33560049	33562425	2377	+	RP1-302D9.3	1022.28	1022.28
1304	chr4	15494353	15494596	244	-	AC007016.3	1022.28	1022.28
1305	chr4	79102020	79103200	1181	-	SERBP1P5	1022.28	1022.28
1306	chr4	135854044	135855286	1243	-	RP11-192C21.2	1022.28	1022.28
1307	chr5	163723702	164598649	874948	+	CTC-340A15.2	1022.28	1022.28
1308	chr6	111412416	111412535	120	-	RNU6-960P	1022.28	1022.28
1309	chr6	143619907	143620691	785	-	RP1-95L4.2	1022.28	1022.28
1310	chr7	93701071	93706469	5399	-	AC003092.2	1022.28	1022.28
1311	chr9	25937910	25938432	523	+	RP11-477G9.1	1022.28	1022.28
1312	chr9	132200495	132201397	903	+	RP11-65J3.2	1022.28	1022.28
1313	chr6	170209414	170210198	785	-	RP1-182D15.2	1022.28	1022.28
1314	chrX	146882523	146882820	298	+	RP11-434J24.2	1022.28	1022.28
1315	chr13	87871259	87871524	266	+	UBBP5	1022.18	1022.18
1316	chr17	55122839	55124158	1320	+	RNF126P1	1022.07	1022.07
1317	chr17	57206637	57206819	183	-	RNU2-58P	1022	1022
1318	chr17	60083100	60083348	249	-	RN7SL800P	1021.95	1021.95
1319	chr4	85724411	85731544	7134	+	WDFY3-AS1	1021.63	1021.63
1320	chr1	103228878	103319398	90521	-	RP5-936J12.1	1021.38	1021.38
1321	chr1	226411319	226414755	3437	+	MIXL1	1020.49	1020.49
1322	chr12	61994231	61994624	394	-	RP11-410B16.1	1020.47	1020.47
1323	chr12	102907029	102907433	405	-	RP11-210L7.1	1020.47	1020.47
1324	chr1	248112160	248113098	939	+	OR2L8	1020.46	1020.46
1325	chr4	65472136	65472331	196	+	RP11-63H19.1	1020.46	1020.46
1326	chr11	40105260	40106067	808	-	RP11-40H19.1	1020.46	1020.46
1327	chr11	55860753	55861762	1010	+	OR8I2	1020.46	1020.46
1328	chr13	31774073	31906413	132341	+	B3GALTL	1020.46	1020.46
1329	chr13	89630701	89631039	339	-	GRPEL2P1	1020.46	1020.46
1330	chr3	25066498	25066617	120	+	RNA5SP125	1020.46	1020.46
1331	chr3	74583934	74584022	89	-	AC128653.1	1020.46	1020.46
1332	chr3	96533425	97471304	937880	+	EPHA6	1020.46	1020.46
1333	chr3	104221544	104222110	567	+	RP11-281P11.1	1020.46	1020.46
1334	chr3	147884131	147885085	955	-	HNRNPA1P20	1020.46	1020.46
1335	chr5	11027312	11027419	108	+	RNU6-429P	1020.46	1020.46
1336	chr5	35633065	35633126	62	-	RNU7-130P	1020.46	1020.46
1337	chr5	105751277	105752942	1666	-	CTC-278L1.1	1020.46	1020.46
1338	chr6	54349967	54350648	682	-	CLNS1AP1	1020.46	1020.46
1339	chr7	92234235	92465908	231674	-	CDK6	1020.46	1020.46
1340	chr8	4644854	4646106	1253	+	PAICSP4	1020.46	1020.46
1341	chr9	6047360	6066714	19355	+	RP11-218I7.2	1020.46	1020.46
1342	chrX	89852234	89852339	106	-	RNU6-555P	1020.46	1020.46
1343	chr1	87250596	87251150	555	+	RP4-612B15.2	1020.46	1020.46
1344	chr3	16216156	16273499	57344	+	GALNT15	1020.46	1020.46
1345	chr5	56066626	56068130	1505	+	AC008940.1	1020.34	1020.34
1346	chr7	94727539	94727679	141	+	RNU4-16P	1019.53	1019.53
1347	chr4	3294755	3441640	146886	+	RGS12	1019.14	1019.14
1348	chr11	29181503	29288281	106779	+	RP11-466I1.1	1019.14	1019.14
1349	chr2	14414746	14414849	104	-	RNU6-1288P	1019.1	1019.1
1350	chr2	162775292	162775376	85	+	AC092841.1	1019.09	1019.09
1351	chr9	120447532	120447866	335	-	RPL35AP22	1018.89	1018.89
1352	chr6	38643701	38670917	27217	-	GLO1	1018.72	1018.72
1353	chr2	80802238	80845902	43665	-	AC008067.2	1018.68	1018.68
1354	chr6	56951642	57035105	83464	+	ZNF451	1018.68	1018.68
1355	chr2	187350883	187374090	23208	+	ZC3H15	1018.67	1018.67
1356	chr10	90033621	90344287	310667	-	RNLS	1018.65	1018.65
1357	chr11	122322182	122322307	126	+	RNU4ATAC5P	1018.65	1018.65
1358	chr12	50013117	50013395	279	+	HIGD1AP9	1018.65	1018.65
1359	chr13	86927755	86929524	1770	+	DDX6P2	1018.65	1018.65
1360	chr13	111635654	111642911	7258	+	LINC00431	1018.65	1018.65
1361	chr6	1610681	1614127	3447	+	FOXC1	1018.65	1018.65
1362	chr8	80830952	80942524	111573	-	MRPS28	1018.65	1018.65
1363	chr13	78272147	78272251	105	-	MIR3665	1018.64	1018.64
1364	chr8	145809424	145811872	2449	+	CTD-2517M22.9	1018.64	1018.64
1365	chr1	78470030	78470238	209	-	RP11-386I14.4	1018.64	1018.64
1366	chr10	52389292	52390835	1544	-	RP11-50E11.2	1018.64	1018.64
1367	chr11	6864895	6865897	1003	-	RP11-560B16.5	1018.64	1018.64
1368	chr11	109964087	110042566	78480	+	ZC3H12C	1018.64	1018.64
1369	chr13	69982348	69982867	520	-	SRSF1P1	1018.64	1018.64
1370	chr15	69755365	69863775	108411	+	RP11-279F6.1	1018.64	1018.64
1371	chr18	70535623	70548634	13012	+	RP11-676J15.1	1018.64	1018.64
1372	chr20	1572038	1572494	457	+	RP4-576H24.5	1018.64	1018.64
1373	chr21	10862622	10863067	446	+	IGHV1OR21-1	1018.64	1018.64
1374	chr3	147884131	147885085	955	-	HNRNPA1P20	1018.64	1018.64
1375	chr3	189363116	189363255	140	-	RP11-600G3.1	1018.64	1018.64
1376	chr4	164445450	165305202	859753	-	2019-03-01	1018.64	1018.64
1377	chr5	81147420	81148020	601	+	CTD-2249K22.1	1018.64	1018.64
1378	chr5	165809310	165809604	295	+	CTB-63M22.1	1018.64	1018.64
1379	chr6	105135116	105135546	431	+	RP11-427E4.1	1018.64	1018.64
1380	chr7	130507627	130507978	352	-	AC016831.5	1018.64	1018.64
1381	chr7	146593689	146593785	97	-	AC084872.1	1018.64	1018.64
1382	chr9	25937910	25938432	523	+	RP11-477G9.1	1018.64	1018.64
1383	chr2	34292293	34294617	2325	+	AC009499.2	1018.64	1018.64
1384	chr15	55734833	55735555	723	-	RP11-178D12.2	1018	1018
1385	chr2	168487990	168488051	62	-	RNU7-148P	1017.19	1017.19
1386	chr10	28627483	28629871	2389	-	ZNF101P1	1016.86	1016.86
1387	chr2	35696782	35696907	126	+	AC083939.1	1016.86	1016.86
1388	chr11	34963384	34963467	84	+	MIR1343	1016.85	1016.85
1389	chr10	9317796	9329020	11225	+	LINC00709	1016.83	1016.83
1390	chr5	168081518	168094766	13249	+	CTC-558O2.2	1016.83	1016.83
1391	chr7	14853756	14856190	2435	+	AC006150.1	1016.83	1016.83
1392	chr1	219935131	219935217	87	+	RNA5SP76	1016.82	1016.82
1393	chr3	128846258	128880136	33879	-	ISY1	1016.82	1016.82
1394	chr6	84437774	84446244	8471	+	RP3-393K13.1	1016.82	1016.82
1395	chr11	95431250	95433787	2538	+	RP11-644L4.1	1016.82	1016.82
1396	chr15	99010069	99010641	573	+	RP11-719C20.1	1016.82	1016.82
1397	chr18	43003729	43063183	59455	-	RP11-309E23.2	1016.82	1016.82
1398	chr5	170323933	170331465	7533	+	CTC-455F18.3	1016.82	1016.82
1399	chr6	25754927	25781419	26493	+	SLC17A4	1016.82	1016.82
1400	chr6	47653600	47689757	36158	+	GPR115	1016.82	1016.82
1401	chr6	100625085	100626068	984	+	RP3-344J20.1	1016.82	1016.82
1402	chr7	18336962	18337059	98	+	AC091697.1	1016.82	1016.82
1403	chr8	20513202	20557645	44444	-	RP11-108E14.1	1016.82	1016.82
1404	chr10	121883644	121883738	95	-	AL353664.1	1016.82	1016.82
1405	chr18	1509184	1647098	137915	+	RP11-476K15.1	1016.82	1016.82
1406	chr19	20107867	20150315	42449	-	ZNF682	1016.82	1016.82
1407	chr5	79328994	79329125	132	-	TRMT112P2	1016.82	1016.82
1408	chr12	56735381	56753939	18559	-	STAT2	1016.6	1016.6
1409	chrX	3490898	3491002	105	+	RNU6-114P	1016.11	1016.11
1410	chr13	73987610	74222390	234781	-	LINC00393	1016.02	1016.02
1411	chr4	31508288	31560443	52156	+	RP11-665I14.1	1015.71	1015.71
1412	chr1	152078793	152086556	7764	-	TCHH	1015.25	1015.25
1413	chr4	16257931	16258178	248	-	RPS21P4	1015.2	1015.2
1414	chr17	45380832	45400979	20148	-	RP11-290H9.4	1015.19	1015.19
1415	chr1	178620841	178621417	577	+	RP5-1098D14.1	1015.05	1015.05
1416	chr1	149900543	149908791	8249	-	MTMR11	1015.02	1015.02
1417	chr6	87183205	87183313	109	-	AL391417.1	1015.02	1015.02
1418	chr8	21906506	21940038	33533	+	DMTN	1015.02	1015.02
1419	chr1	190234028	190331400	97373	+	RP11-547I7.1	1015	1015
1420	chr4	124783015	124783170	156	-	RP11-107E21.1	1015	1015
1421	chr9	38478468	38479347	880	+	RP11-403F21.3	1015	1015
1422	chr1	162467041	162499419	32379	+	UHMK1	1015	1015
1423	chr10	42644758	42644997	240	-	KSR1P1	1015	1015
1424	chr16	50918120	50934962	16843	+	RP11-883G14.1	1015	1015
1425	chr18	68892940	68893957	1018	+	RP11-47G4.1	1015	1015
1426	chr18	72259010	72265744	6735	-	LINC00909	1015	1015
1427	chr19	8386042	8388224	2183	+	RPS28	1015	1015
1428	chr2	23084424	23084756	333	+	RN7SKP27	1015	1015
1429	chr2	148602086	148688393	86308	+	ACVR2A	1015	1015
1430	chr20	20297428	20297684	257	-	RN7SL690P	1015	1015
1431	chr5	22580334	22580928	595	-	GCNT1P2	1015	1015
1432	chr7	30811033	30932002	120970	+	FAM188B	1015	1015
1433	chr7	125071401	125106455	35055	+	RP11-807H17.1	1015	1015
1434	chr7	136170404	136173065	2662	+	AC009541.1	1015	1015
1435	chr7	153146514	153146960	447	+	AC091652.2	1015	1015
1436	chr10	121718025	121718104	80	+	MIR4682	1015	1015
1437	chr9	71939488	72007371	67884	+	FAM189A2	1014.93	1014.93
1438	chr9	138391830	138396519	4690	+	MRPS2	1014.9	1014.9
1439	chr13	88324870	88331871	7002	+	SLITRK5	1014.9	1014.9
1440	chr5	166591939	166595406	3468	-	CTC-264O10.1	1014.45	1014.45
1441	chr2	206854309	206865582	11274	+	AC007679.3	1014.24	1014.24
1442	chr10	115803806	115806667	2862	+	ADRB1	1014.14	1014.14
1443	chr5	32646670	32652082	5413	-	CTD-2004A9.1	1013.56	1013.56
1444	chr18	10454625	10489945	35321	+	APCDD1	1013.21	1013.21
1445	chr13	50623109	50623197	89	-	MIR16-1	1013.21	1013.21
1446	chr9	84887671	85179347	291677	+	RP11-15B24.5	1013.2	1013.2
1447	chr6	88430633	88430736	104	+	snoU13	1013.18	1013.18
1448	chr1	206744620	206785904	41285	-	EIF2D	1013.18	1013.18
1449	chr10	28293631	28293861	231	+	RP11-218D6.3	1013.18	1013.18
1450	chr18	61880317	61927290	46974	-	RP11-909B2.1	1013.18	1013.18
1451	chr2	201927812	201928774	963	+	HNRNPA1P35	1013.18	1013.18
1452	chr4	26859300	27027003	167704	+	STIM2	1013.18	1013.18
1453	chr5	146035966	146036258	293	-	RN7SL791P	1013.18	1013.18
1454	chr6	93949738	94129265	179528	-	EPHA7	1013.18	1013.18
1455	chr9	133454352	133513739	59388	+	FUBP3	1013.18	1013.18
1456	chr10	27793197	27831143	37947	+	RAB18	1013.18	1013.18
1457	chr15	78830023	78831288	1266	+	AC027228.1	1013.18	1013.18
1458	chr18	53548919	53587430	38512	-	RP11-214L13.1	1013.18	1013.18
1459	chr9	22446840	22455739	8900	+	DMRTA1	1013.18	1013.18
1460	chr7	80291647	80291901	255	-	AC073850.6	1013.07	1013.07
1461	chr7	151038785	151075535	36751	+	NUB1	1013.04	1013.04
1462	chr11	100805005	100805109	105	+	snoU13	1012.96	1012.96
1463	chr2	45901840	45902615	776	-	U51244.2	1012.95	1012.95
1464	chr22	37621301	37640488	19188	-	RAC2	1012.7	1012.7
1465	chr4	156750881	156787425	36545	-	ASIC5	1012.62	1012.62
1466	chr22	28315364	28404569	89206	+	TTC28-AS1	1012.28	1012.28
1467	chr4	39443285	39443384	100	+	Y_RNA	1012.23	1012.23
1468	chr19	6531010	6535931	4922	+	TNFSF9	1012.23	1012.23
1469	chr21	41987304	42002693	15390	-	DSCAM-IT1	1011.72	1011.72
1470	chr7	7333139	7333511	373	+	AC079448.1	1011.46	1011.46
1471	chr13	61773932	61774014	83	-	MIR3169	1011.39	1011.39
1472	chr2	4874591	4874674	84	-	SNORA31	1011.38	1011.38
1473	chr3	74583934	74584022	89	-	AC128653.1	1011.38	1011.38
1474	chr4	97231852	97740015	508164	+	RP11-145G20.1	1011.37	1011.37
1475	chr1	173469603	173572233	102631	-	SLC9C2	1011.37	1011.37
1476	chr18	60491423	60492724	1302	+	AC015989.1	1011.37	1011.37
1477	chr4	65263412	65263505	94	-	RNU6-191P	1011.37	1011.37
1478	chr8	63394757	63396370	1614	-	RP11-577N1.2	1011.37	1011.37
1479	chr12	110562140	110656602	94463	+	IFT81	1011.37	1011.37
1480	chr15	62929371	62937490	8120	-	RP11-625H11.1	1011.37	1011.37
1481	chr16	19717673	19726705	9033	+	AC002550.5	1011.37	1011.37
1482	chr3	155705093	155705965	873	+	SETP14	1011.37	1011.37
1483	chr1	70876901	70905534	28634	+	CTH	1011.37	1011.37
1484	chr12	26490342	26986131	495790	-	ITPR2	1011.37	1011.37
1485	chr3	94890764	94891221	458	+	RPS18P6	1011.37	1011.37
1486	chr18	65269929	65270259	331	-	RP11-29O13.1	1011.21	1011.21
1487	chr9	68298799	68299489	691	+	RP11-452D2.2	1011.11	1011.11
1488	chr14	79538475	79541110	2636	-	CTD-2243E23.1	1011.08	1011.08
1489	chr8	55528627	55543394	14768	+	RP1	1009.93	1009.93
1490	chr16	679239	684116	4878	+	WFIKKN1	1009.84	1009.84
1491	chr16	22298029	22300059	2031	-	RP11-141O15.1	1009.81	1009.81
1492	chr14	86798720	86867629	68910	+	RP11-26L16.1	1009.72	1009.72
1493	chr9	12300266	12300451	186	-	RNU2-47P	1009.67	1009.67
1494	chr4	68295309	68295472	164	-	RNU1-63P	1009.63	1009.63
1495	chr11	124120423	124135763	15341	+	OR8G1	1009.57	1009.57
1496	chr10	111764012	111764315	304	+	RN7SL450P	1009.56	1009.56
1497	chr10	52722753	52723118	366	-	CCDC58P2	1009.55	1009.55
1498	chr13	102619992	102620096	105	-	MIR2681	1009.55	1009.55
1499	chr6	6169567	6169642	76	+	MIR5683	1009.55	1009.55
1500	chr6	56296748	56298011	1264	-	RCC2P7	1009.55	1009.55
1501	chr1	20878932	20881512	2581	+	FAM43B	1009.55	1009.55
1502	chr13	48510622	48612125	101504	-	SUCLA2	1009.55	1009.55
1503	chr16	80213026	80214579	1554	+	RP11-525K10.2	1009.55	1009.55
1504	chr17	12453099	12546171	93073	+	LINC00670	1009.55	1009.55
1505	chr18	54318574	54698828	380255	+	WDR7	1009.55	1009.55
1506	chr20	12915525	12916431	907	-	RP5-1069C8.3	1009.55	1009.55
1507	chr4	131802182	131806796	4615	-	RP11-401I19.1	1009.55	1009.55
1508	chr5	145967936	146464347	496412	-	PPP2R2B	1009.55	1009.55
1509	chr5	157912198	157961446	49249	+	RP11-32D16.1	1009.55	1009.55
1510	chr8	80432380	80432884	505	+	RP11-758H6.1	1009.55	1009.55
1511	chrX	23216456	23216807	352	+	GS1-590J15.1	1009.55	1009.55
1512	chr12	98073657	98073825	169	-	RP11-528M18.3	1009.55	1009.55
1513	chr19	45165545	45187631	22087	+	CEACAM19	1009.55	1009.55
1514	chr8	77403435	77595513	192079	-	ZFHX4-AS1	1009.55	1009.55
1515	chrX	104920064	104920170	107	-	RNU6-207P	1009.24	1009.24
1516	chr22	21388465	21388561	97	-	MIR649	1009.16	1009.16
1517	chr8	108896722	108896839	118	+	RNA5SP275	1009.13	1009.13
1518	chr16	75446582	75498604	52023	-	RP11-77K12.1	1009.04	1009.04
1519	chr1	195095811	195095906	96	+	AL357932.1	1007.77	1007.77
1520	chr8	24347825	24372342	24518	-	RP11-561E1.1	1007.77	1007.77
1521	chr18	67068291	67516323	448033	+	DOK6	1007.75	1007.75
1522	chr11	59620273	59634048	13776	-	TCN1	1007.74	1007.74
1523	chr2	55077426	55077489	64	+	RNU7-81P	1007.74	1007.74
1524	chr3	76483169	76484579	1411	+	RP11-550F7.1	1007.74	1007.74
1525	chr1	87616981	87617128	148	+	AL139139.1	1007.73	1007.73
1526	chr10	85071384	85074231	2848	-	MARK2P15	1007.73	1007.73
1527	chr2	197154133	197154429	297	+	RN7SL820P	1007.73	1007.73
1528	chr1	112223252	112298446	75195	-	FAM212B	1007.73	1007.73
1529	chr12	43447892	43448189	298	-	MRPS36P5	1007.73	1007.73
1530	chr13	19411908	19412238	331	-	RHOT1P3	1007.73	1007.73
1531	chr18	67671029	67873181	202153	-	RTTN	1007.73	1007.73
1532	chr2	155292365	155313950	21586	-	AC009227.2	1007.73	1007.73
1533	chr9	104331635	104500862	169228	-	GRIN3A	1007.73	1007.73
1534	chr9	110681147	110681259	113	-	RNA5SP293	1007.73	1007.73
1535	chr17	58213123	58217442	4320	-	CTD-2319I12.5	1007.73	1007.73
1536	chr3	86284471	86284574	104	+	RNU6-1129P	1007.73	1007.73
1537	chr3	195140165	195140275	111	-	Y_RNA	1007.73	1007.73
1538	chr4	169418217	169849608	431392	+	PALLD	1007.73	1007.73
1539	chr5	31193857	31329253	135397	+	CDH6	1007.73	1007.73
1540	chr6	84743475	84800600	57126	+	MRAP2	1007.73	1007.73
1541	chr17	12453099	12546171	93073	+	LINC00670	1007.72	1007.72
1542	chr4	90757559	90763129	5571	+	RP11-67M1.1	1007.12	1007.12
1543	chr13	26828276	26979375	151100	+	CDK8	1006.64	1006.64
1544	chr8	63767627	63769693	2067	-	XRCC6P4	1005.94	1005.94
1545	chr12	23252302	23344521	92220	+	RP11-153K16.1	1005.92	1005.92
1546	chr11	58684488	58696162	11675	-	RP11-780O24.2	1005.91	1005.91
1547	chr14	73319932	73320039	108	-	Y_RNA	1005.91	1005.91
1548	chr15	26063130	26063217	88	+	Y_RNA	1005.91	1005.91
1549	chr18	75133575	75272719	139145	+	RP11-176N18.2	1005.91	1005.91
1550	chr4	54766038	54783002	16965	+	RP11-89B16.1	1005.91	1005.91
1551	chr1	4714792	4852594	137803	+	AJAP1	1005.91	1005.91
1552	chr11	7506619	7532608	25990	+	OLFML1	1005.91	1005.91
1553	chr14	44760200	44760921	722	-	RP11-322L17.1	1005.91	1005.91
1554	chr16	4798240	4817625	19386	-	ZNF500	1005.91	1005.91
1555	chr16	15835008	15835648	641	+	AF001548.6	1005.91	1005.91
1556	chr5	10971952	11904155	932204	-	CTNND2	1005.91	1005.91
1557	chr5	63256183	63258334	2152	-	HTR1A	1005.91	1005.91
1558	chr8	58658708	58662758	4051	+	CTD-2339F6.1	1005.91	1005.91
1559	chr8	67104328	67109550	5223	+	LINC00967	1005.91	1005.91
1560	chr8	135224108	135332690	108583	-	RP11-513H8.1	1005.91	1005.91
1561	chrX	47834250	47863377	29128	-	ZNF182	1005.91	1005.91
1562	chrX	67290362	67291609	1248	-	RP11-516A11.1	1005.91	1005.91
1563	chrX	117048207	117048308	102	-	Y_RNA	1005.91	1005.91
1564	chr10	113082536	113083155	620	+	BTBD7P2	1005.91	1005.91
1565	chr11	22282755	22283802	1048	-	CTD-3064C13.1	1005.91	1005.91
1566	chr11	42204842	42275262	70421	-	CTD-2572N17.1	1005.91	1005.91
1567	chr5	21341942	21589481	247540	+	GUSBP1	1005.91	1005.91
1568	chr5	115378868	115378958	91	-	AC034236.1	1005.88	1005.88
1569	chr15	101433945	101459488	25544	-	RP11-66B24.4	1005.81	1005.81
1570	chrX	124796899	124796989	91	+	AL645819.1	1005.8	1005.8
1571	chr4	163442834	163443193	360	+	TOMM22P4	1005.78	1005.78
1572	chr10	21770645	21770746	102	+	Y_RNA	1005.36	1005.36
1573	chr10	7139114	7139637	524	+	RP11-393K12.2	1005.36	1005.36
1574	chr15	25590780	25592382	1603	-	RP13-487P22.1	1005.32	1005.32
1575	chr11	37723675	37723770	96	-	SNORA31	1005.04	1005.04
1576	chr9	107360650	107361788	1139	-	OR13C5	1004.55	1004.55
1577	chr16	1271651	1275257	3607	-	TPSG1	1004.13	1004.13
1578	chr6	71566382	71666741	100360	-	B3GAT2	1004.13	1004.13
1579	chr8	59323823	59364060	40238	+	UBXN2B	1004.13	1004.13
1580	chr12	60812764	60813074	311	+	RP11-154D9.1	1004.12	1004.12
1581	chr11	78244222	78269611	25390	+	RP11-843A23.1	1004.12	1004.12
1582	chr1	159050923	159051585	663	-	RAD1P2	1004.11	1004.11
1583	chr11	115803492	115813713	10222	+	AP000797.4	1004.11	1004.11
1584	chr12	24983355	24989492	6138	+	RP11-625L16.3	1004.11	1004.11
1585	chr3	24729410	25215796	486387	+	AC133680.1	1004.11	1004.11
1586	chr18	21537718	21562520	24803	-	RP11-403A21.1	1004.1	1004.1
1587	chr4	143435599	143440136	4538	+	RP11-223C24.2	1004.1	1004.1
1588	chr9	114980715	115095947	115233	-	PTBP3	1004.1	1004.1
1589	chr1	3223200	3226660	3461	-	RP11-22L13.1	1004.1	1004.1
1590	chr3	131704699	131704775	77	-	MIR5704	1004.1	1004.1
1591	chr4	53306660	53307701	1042	-	RP11-588F10.1	1004.1	1004.1
1592	chr7	39333906	39334005	100	-	AC092174.1	1004.1	1004.1
1593	chrX	135991554	136103789	112236	+	RP11-308D16.4	1004.1	1004.1
1594	chr3	176321931	176353320	31390	-	RP11-71G7.1	1004.1	1004.1
1595	chr5	9053928	9054007	80	-	MIR4636	1004.1	1004.1
1596	chr7	9890553	9891015	463	+	GS1-69O6.1	1004.1	1004.1
1597	chr8	83426803	83589388	162586	-	RP11-653B10.1	1004.1	1004.1
1598	chr9	20716104	20716187	84	+	MIR491	1004.1	1004.1
1599	chr5	9511445	9518198	6754	+	CTD-2201E9.1	1004.09	1004.09
1600	chr4	75919087	75960034	40948	-	RP11-44F21.2	1004.07	1004.07
1601	chr6	146864829	146876101	11273	+	RAB32	1003.92	1003.92
1602	chr17	4046462	4090605	44144	+	CYB5D2	1003.91	1003.91
1603	chr12	26953776	26954235	460	+	RP11-666F17.2	1003.18	1003.18
1604	chr4	8961354	8965707	4354	+	UNC93B8	1003.09	1003.09
1605	chr14	88603077	88626189	23113	-	RP11-753D20.1	1002.63	1002.63
1606	chr5	35633065	35633126	62	-	RNU7-130P	1002.38	1002.38
1607	chr6	123317116	123394072	76957	+	CLVS2	1002.32	1002.32
1608	chr14	45846471	45858489	12019	+	RP11-454K7.1	1002.3	1002.3
1609	chr15	100091587	100092322	736	-	RPL7P5	1002.3	1002.3
1610	chr4	166128770	166244308	115539	+	KLHL2	1002.3	1002.3
1611	chr1	61005921	61106163	100243	-	RP11-776H12.1	1002.29	1002.29
1612	chr1	186649754	186650578	825	+	RP5-973M2.2	1002.29	1002.29
1613	chr15	80351910	80430735	78826	+	ZFAND6	1002.29	1002.29
1614	chr15	94816725	94817234	510	+	RP11-354B3.1	1002.29	1002.29
1615	chr1	80839049	80840306	1258	-	RP11-339D23.1	1002.28	1002.28
1616	chr12	102348776	102356168	7393	-	RP11-554E23.2	1002.28	1002.28
1617	chr2	37662653	37662751	99	-	RNU6-1116P	1002.28	1002.28
1618	chr2	226265364	226518734	253371	+	NYAP2	1002.28	1002.28
1619	chr4	28824866	28825833	968	-	MESTP3	1002.28	1002.28
1620	chr1	103228878	103319398	90521	-	RP5-936J12.1	1002.28	1002.28
1621	chr1	244617679	244804479	186801	+	C1orf101	1002.28	1002.28
1622	chr10	2543975	2609431	65457	+	RP11-526P5.2	1002.28	1002.28
1623	chr11	7110165	7112379	2215	+	RBMXL2	1002.28	1002.28
1624	chr11	15723509	15780444	56936	-	RP11-396O20.2	1002.28	1002.28
1625	chr13	54389554	54450254	60701	+	LINC00558	1002.28	1002.28
1626	chr13	61773932	61774014	83	-	MIR3169	1002.28	1002.28
1627	chr15	35413774	35414285	512	-	PRELID1P4	1002.28	1002.28
1628	chr16	34324872	34339205	14334	+	CTD-2144E22.10	1002.28	1002.28
1629	chr16	72088491	72094954	6464	+	HP	1002.28	1002.28
1630	chr18	46732282	46735151	2870	+	RP11-30L3.2	1002.28	1002.28
1631	chr19	31640362	31640757	396	+	AC020952.1	1002.28	1002.28
1632	chr6	9124454	9162010	37557	-	RP11-354I10.1	1002.28	1002.28
1633	chr6	67920301	67920373	73	-	SNORD65	1002.28	1002.28
1634	chr8	107771711	107782473	10763	-	ABRA	1002.28	1002.28
1635	chr16	74746853	74808729	61877	-	FA2H	1002.28	1002.28
1636	chr19	34912921	34913216	296	-	RN7SL154P	1002.28	1002.28
1637	chr3	12938719	13114617	175899	-	IQSEC1	1002.28	1002.28
1638	chrX	51244942	51253857	8916	-	RP11-56H2.2	1002.24	1002.24
1639	chrX	153834111	153834203	93	+	AF277315.19	1002.09	1002.09
1640	chr10	98675390	98675659	270	-	HMGN2P35	1001.77	1001.77
1641	chr12	17142060	17142870	811	+	RP11-1018J11.1	1001.71	1001.71
1642	chr7	75471920	75518244	46325	+	RHBDD2	1001.69	1001.69
1643	chr1	67773047	67862583	89537	+	IL12RB2	1001.22	1001.22
1644	chr5	158952946	158953018	73	+	AC008703.2	1001.17	1001.17
1645	chr10	53455247	53459355	4109	-	CSTF2T	1001.17	1001.17
1646	chr1	156809855	156828810	18956	-	INSRR	1000.47	1000.47
1647	chr19	2997636	3047633	49998	-	TLE2	1000.47	1000.47
1648	chr7	148427921	148428020	100	-	AC005229.1	1000.47	1000.47
1649	chrX	56269370	56269842	473	-	RPL23AP83	1000.47	1000.47
1650	chr5	133936834	133984961	48128	-	SAR1B	1000.46	1000.46
1651	chr6	91223292	91296764	73473	-	MAP3K7	1000.46	1000.46
1652	chr6	152134411	152135314	904	-	RP3-443C4.2	1000.46	1000.46
1653	chr1	32930670	32962287	31618	+	ZBTB8B	1000.46	1000.46
1654	chr1	189635279	189635386	108	-	RNA5SP73	1000.46	1000.46
1655	chr10	73471458	73497581	26124	-	C10orf105	1000.46	1000.46
1656	chr12	93164413	93323107	158695	-	EEA1	1000.46	1000.46
1657	chr12	108168162	108170421	2260	+	ASCL4	1000.46	1000.46
1658	chr12	117415247	117425142	9896	-	RP11-231I16.1	1000.46	1000.46
1659	chr18	19434601	19434948	348	-	RP11-268I9.1	1000.46	1000.46
1660	chr2	52600256	52617150	16895	+	AC087073.1	1000.46	1000.46
1661	chr2	153733334	153734281	948	+	UBQLN4P2	1000.46	1000.46
1662	chr2	162138413	162139129	717	+	AC009299.4	1000.46	1000.46
1663	chr2	179265561	179267618	2058	+	RP11-65L3.1	1000.46	1000.46
1664	chr22	23804273	23829167	24895	-	AP000345.1	1000.46	1000.46
1665	chr3	66673184	66673526	343	-	RP11-814M22.2	1000.46	1000.46
1666	chr3	121964613	121964684	72	+	SNORD112	1000.46	1000.46
1667	chr5	134571924	134583869	11946	-	CTC-349C3.2	1000.46	1000.46
1668	chr5	156351130	156351721	592	+	APOOP1	1000.46	1000.46
1669	chr7	64043111	64043585	475	+	RP11-561N12.1	1000.46	1000.46
1670	chr10	71444655	71452208	7554	+	RP11-242G20.1	1000.46	1000.46
1671	chr15	84386179	84386274	96	+	RNU6-401P	1000.46	1000.46
1672	chr4	3968761	3969387	627	-	ENPP7P9	1000.46	1000.46
1673	chr6	150647759	150647899	141	-	RNU4-7P	1000.46	1000.46
1674	chr20	52556699	52559047	2349	+	AC005220.3	1000.41	1000.41
1675	chr8	5768467	5768758	292	-	RN7SKP159	1000.1	1000.1
1676	chr16	89558425	89570868	12444	-	RP11-104N10.1	999.992	999.992
1677	chr2	188135425	188135531	107	-	RNU6-989P	999.979	999.979
1678	chr3	162204329	162204737	409	-	TOMM22P6	999.769	999.769
1679	chr5	32925745	33298016	372272	-	CTD-2066L21.3	999.757	999.757
1680	chr1	231727038	231747836	20799	-	LINC00582	999.72	999.72
1681	chr6	11173685	11259332	85648	+	RP3-510L9.1	999.559	999.559
1682	chr6	42531800	42661242	129443	+	UBR2	999.201	999.201
1683	chr1	94994781	95007356	12576	-	F3	999.053	999.053
1684	chr2	130184995	130185098	104	+	snoU13	998.719	998.719
1685	chr3	103349505	103349756	252	+	TUBBP11	998.67	998.67
1686	chr5	15384329	15384962	634	+	MARK2P5	998.67	998.67
1687	chr12	124997768	124999359	1592	+	RP11-83B20.1	998.657	998.657
1688	chr5	4012822	4013763	942	-	CTD-2287N17.1	998.657	998.657
1689	chr7	108524032	108524644	613	-	C7orf66	998.657	998.657
1690	chr12	109715784	109747025	31242	-	FOXN4	998.657	998.657
1691	chr10	128933694	128994422	60729	-	FAM196A	998.647	998.647
1692	chr1	217665317	217667625	2309	+	RP11-361K17.2	998.645	998.645
1693	chr11	57957906	57958990	1085	+	OR9Q2	998.645	998.645
1694	chr1	239866684	239893765	27082	-	CHRM3-AS2	998.645	998.645
1695	chr10	43169645	43187171	17527	-	AL022344.4	998.645	998.645
1696	chr11	71649717	71650590	874	-	RP11-757C15.4	998.645	998.645
1697	chr11	113239200	113239839	640	+	RP11-159N11.4	998.645	998.645
1698	chr12	66957747	66962974	5228	-	OSBPL9P4	998.645	998.645
1699	chr13	94806447	94840245	33799	-	GPC6-AS1	998.645	998.645
1700	chr16	19354969	19413015	58047	-	CTA-363E6.2	998.645	998.645
1701	chr16	53420856	53422997	2142	+	RP11-44F14.8	998.645	998.645
1702	chr18	62773109	62792946	19838	-	AC007948.1	998.645	998.645
1703	chr2	10884312	10884375	64	+	RNU7-138P	998.645	998.645
1704	chr2	46656329	46711564	55236	+	TMEM247	998.645	998.645
1705	chr20	52556699	52559047	2349	+	AC005220.3	998.645	998.645
1706	chr21	17407733	17407829	97	-	RNU6-426P	998.645	998.645
1707	chr5	5375836	5376949	1114	-	ALG3P1	998.645	998.645
1708	chr5	25909612	25911343	1732	+	MSNP1	998.645	998.645
1709	chr5	39888678	39889161	484	-	GCSHP1	998.645	998.645
1710	chr5	65526957	65527060	104	-	snoU13	998.645	998.645
1711	chr6	93949738	94129265	179528	-	EPHA7	998.645	998.645
1712	chrX	109096541	109097148	608	+	RPS5P7	998.645	998.645
1713	chr2	48444714	48445038	325	+	RN7SKP224	998.645	998.645
1714	chr4	18489685	18491131	1447	-	RP11-608B3.1	998.645	998.645
1715	chr6	93097559	93098545	987	-	RP1-149C7.1	998.645	998.645
1716	chr21	46419122	46424642	5521	-	LINC00162	998.632	998.632
1717	chr6	110966902	110967761	860	+	RP11-346C16.2	998.299	998.299
1718	chr7	125557925	125573886	15962	+	AC005276.1	998.138	998.138
1719	chr2	191318818	191319247	430	-	RP11-647K16.1	998.126	998.126
1720	chr15	101417919	101456831	38913	+	ALDH1A3	998.098	998.098
1721	chr2	75878414	75878753	340	-	AC005034.3	997.712	997.712
1722	chr6	76320674	76321661	988	-	RP11-474L11.5	997.706	997.706
1723	chr11	41736118	41857992	121875	+	RP11-375D13.2	997.577	997.577
1724	chr11	124661124	124661556	433	+	RP11-677M14.6	997.274	997.274
1725	chr5	79703832	79775169	71338	+	ZFYVE16	996.965	996.965
1726	chr10	125185229	125187156	1928	-	RP11-338O1.2	996.853	996.853
1727	chr4	109731877	110223813	491937	-	COL25A1	996.853	996.853
1728	chr1	68564142	68698803	134662	-	WLS	996.841	996.841
1729	chr1	99929934	99930332	399	+	RP4-735N21.1	996.841	996.841
1730	chr14	34509303	34528506	19204	+	EGLN3-AS1	996.841	996.841
1731	chr4	68295309	68295472	164	-	RNU1-63P	996.841	996.841
1732	chrX	74546607	74547834	1228	-	RP11-311P8.2	996.832	996.832
1733	chr3	127407909	127542051	134143	-	MGLL	996.832	996.832
1734	chr2	56190326	56274461	84136	-	AC011306.2	996.829	996.829
1735	chr8	4644854	4646106	1253	+	PAICSP4	996.829	996.829
1736	chr10	105807847	105807944	98	-	MIR936	996.829	996.829
1737	chr12	21590549	21623300	32752	+	PYROXD1	996.829	996.829
1738	chr15	49619159	49913128	293970	-	FAM227B	996.829	996.829
1739	chr18	61420169	61472604	52436	+	SERPINB7	996.829	996.829
1740	chr2	38828740	38829320	581	+	AC011247.3	996.829	996.829
1741	chr20	32833759	32834343	585	-	RP4-785G19.2	996.829	996.829
1742	chr22	35462129	35483380	21252	+	ISX	996.829	996.829
1743	chr3	125398417	125398625	209	+	GS1-388B5.2	996.829	996.829
1744	chr3	142184157	142191179	7023	-	RP11-383G6.3	996.829	996.829
1745	chr6	54349967	54350648	682	-	CLNS1AP1	996.829	996.829
1746	chr7	43806889	43807198	310	+	AC005189.6	996.829	996.829
1747	chr8	105432721	105433132	412	-	AP003471.1	996.829	996.829
1748	chr4	79300351	79300668	318	+	MINOS1P4	996.829	996.829
1749	chr5	137959168	137959271	104	+	snoU13	996.829	996.829
1750	chr11	87429246	87430303	1058	-	RP11-720D4.3	996.816	996.816
1751	chr16	58652579	58652668	90	+	snoU13	996.779	996.779
1752	chr1	85101841	85102789	949	-	RP11-484D4.3	996.569	996.569
1753	chr9	128134604	128135045	442	-	RP11-184B22.2	996.396	996.396
1754	chr9	34832292	34838583	6292	-	FAM205B	996.05	996.05
1755	chr5	39719086	39721615	2530	-	INTS6P1	996.013	996.013
1756	chr3	65672976	65674143	1168	+	ILF2P1	995.966	995.966
1757	chr2	173422879	173422980	102	-	Y_RNA	995.84	995.84
1758	chr16	5810688	5810789	102	-	AC012175.1	995.569	995.569
1759	chr2	55463731	55496483	32753	-	MTIF2	995.346	995.346
1760	chr6	113924117	113924227	111	+	AL357519.2	995.346	995.346
1761	chr2	18966073	18969018	2946	+	AC106053.1	995.186	995.186
1762	chr8	61878361	61880334	1974	-	AC022182.3	995.026	995.026
1763	chr13	29598748	30077892	479145	+	MTUS2	995.025	995.025
1764	chr2	192813769	193060435	246667	-	TMEFF2	995.025	995.025
1765	chr20	20951089	20953203	2115	+	RP5-1177M21.1	995.025	995.025
1766	chr3	188280026	188286454	6429	-	LPP-AS1	995.025	995.025
1767	chr9	80850978	80894606	43629	+	CEP78	995.025	995.025
1768	chr12	65444406	65515346	70941	-	WIF1	995.013	995.013
1769	chr15	101402129	101425534	23406	+	RP11-66B24.8	995.013	995.013
1770	chr17	39032193	39041479	9287	-	KRT20	995.013	995.013
1771	chr5	149112388	149112453	66	+	MIR378A	995.013	995.013
1772	chr7	107788068	108097161	309094	-	NRCAM	995.013	995.013
1773	chr1	180238788	180245359	6572	-	RP5-1180C10.2	995.013	995.013
1774	chr11	119160272	119160387	116	-	RNU6-262P	995.013	995.013
1775	chr12	10758612	10766222	7611	-	MAGOHB	995.013	995.013
1776	chr12	15966427	15981208	14782	-	RP11-6B19.2	995.013	995.013
1777	chr13	82264046	82265207	1162	+	PTMAP5	995.013	995.013
1778	chr13	90013414	90015478	2065	-	SP3P	995.013	995.013
1779	chr14	47913309	47913697	389	-	RPS15AP3	995.013	995.013
1780	chr15	53944174	53944320	147	+	RNU2-53P	995.013	995.013
1781	chr16	6069095	7763340	1694246	+	RBFOX1	995.013	995.013
1782	chr18	47397925	47398036	112	-	Y_RNA	995.013	995.013
1783	chr19	5978414	6020374	41961	+	CTC-232P5.1	995.013	995.013
1784	chr19	9251056	9274100	23045	+	ZNF317	995.013	995.013
1785	chr2	13863173	13898277	35105	+	AC016730.1	995.013	995.013
1786	chr22	19005347	19007761	2415	+	DGCR9	995.013	995.013
1787	chr6	10980992	11044547	63556	-	ELOVL2	995.013	995.013
1788	chr8	87878670	88627447	748778	+	CNBD1	995.013	995.013
1789	chr13	53832212	53832505	294	+	RN7SL618P	995.013	995.013
1790	chr5	45890318	45896072	5755	+	CTD-2013M15.1	995.013	995.013
1791	chr8	91523356	91523468	113	+	RNA5SP273	995.013	995.013
1792	chr1	89003196	89150887	147692	-	RP11-76N22.2	994.939	994.939
1793	chr7	4828196	4828270	75	-	MIR4656	994.726	994.726
1794	chr10	82289353	82295698	6346	-	RP11-137H2.4	994.67	994.67
1795	chr1	28199055	28213196	14142	+	THEMIS2	994.346	994.346
1796	chr7	90261220	90261882	663	+	TVP23CP1	994.247	994.247
1797	chr2	32757220	32757313	94	+	MIR558	993.951	993.951
1798	chr10	126721352	126721439	88	-	MIR4296	993.247	993.247
1799	chr7	15105832	15108276	2445	+	AC006458.3	993.222	993.222
1800	chr7	96251318	96293650	42333	-	RP11-682N22.1	993.222	993.222
1801	chr12	57316938	57328189	11252	-	SDR9C7	993.21	993.21
1802	chr7	22338213	22338325	113	+	RNA5SP227	993.21	993.21
1803	chr8	96960009	96960461	453	-	RP11-31K23.1	993.21	993.21
1804	chr10	56107723	56107774	52	-	AC013737.1	993.197	993.197
1805	chr10	82700421	82700957	537	-	WARS2P1	993.197	993.197
1806	chr18	65497908	65499204	1297	-	RP11-638L3.2	993.197	993.197
1807	chr2	114763018	114763232	215	-	U3	993.197	993.197
1808	chr5	44388834	44414091	25258	+	FGF10-AS1	993.197	993.197
1809	chr6	20722559	20723886	1328	-	RP3-348I23.3	993.197	993.197
1810	chr6	165823051	165823165	115	+	RNA5SP226	993.197	993.197
1811	chr1	64850081	64850142	62	-	RNU7-62P	993.197	993.197
1812	chr1	75428998	75430802	1805	+	RP11-93N20.1	993.197	993.197
1813	chr1	237284107	237284409	303	+	RN7SKP195	993.197	993.197
1814	chr10	47083534	47088320	4787	+	NPY4R	993.197	993.197
1815	chr11	128078724	128111334	32611	+	RP11-702B10.1	993.197	993.197
1816	chr14	61995846	62124682	128837	+	RP11-47I22.4	993.197	993.197
1817	chr18	47984257	47985165	909	+	RPLP0P11	993.197	993.197
1818	chr2	24787499	24787607	109	-	RNA5SP88	993.197	993.197
1819	chr2	67047816	67049702	1887	-	AC009474.1	993.197	993.197
1820	chr2	116225632	116226514	883	+	RPSAP23	993.197	993.197
1821	chr20	416124	443197	27074	-	TBC1D20	993.197	993.197
1822	chr21	23381263	23470778	89516	-	AP000472.2	993.197	993.197
1823	chr3	142184157	142191179	7023	-	RP11-383G6.3	993.197	993.197
1824	chr4	101581436	101596270	14835	-	EMCN-IT3	993.197	993.197
1825	chr4	122589110	122618268	29159	-	ANXA5	993.197	993.197
1826	chr6	38790083	38790180	98	-	SNORA8	993.197	993.197
1827	chr6	78205836	78206388	553	+	RPS6P7	993.197	993.197
1828	chr6	130465460	130686570	221111	-	SAMD3	993.197	993.197
1829	chr7	153789286	153793128	3843	-	AC006019.4	993.197	993.197
1830	chr8	111117305	111118193	889	-	RP11-403P13.1	993.197	993.197
1831	chr9	9799423	9803784	4362	+	RP11-527D15.1	993.197	993.197
1832	chr11	44117099	44266979	149881	+	EXT2	993.197	993.197
1833	chr2	222384284	222384377	94	-	AC079834.2	993.197	993.197
1834	chr6	159185693	159185785	93	-	MIR3918	993.197	993.197
1835	chr2	57275485	57276471	987	-	RP11-443I9.1	993.123	993.123
1836	chr19	571297	583493	12197	+	BSG	993.037	993.037
1837	chr7	38570643	38570939	297	-	RN7SL83P	992.938	992.938
1838	chrX	142178133	142178463	331	+	RN7SKP81	992.851	992.851
1839	chr16	77926319	77926812	494	+	RP11-281J9.1	992.666	992.666
1840	chr1	69521581	69650686	129106	+	RP11-424D14.1	992.629	992.629
1841	chr1	224954602	224961043	6442	+	RP11-449J1.1	992.518	992.518
1842	chr12	130509038	130529501	20464	-	RP11-474D1.4	992.373	992.373
1843	chr3	20549136	20549248	113	-	RNU6-815P	991.818	991.818
1844	chr1	204697119	204697234	116	+	SCARNA20	991.814	991.814
1845	chr2	171784974	171823639	38666	+	GORASP2	991.74	991.74
1846	chr1	28100369	28100552	184	+	RP3-426I6.5	991.58	991.58
1847	chr11	84256174	84257889	1716	-	HNRNPA1P72	991.543	991.543
1848	chr10	59272917	59273185	269	+	RP11-550A9.1	991.394	991.394
1849	chr3	42511132	42511371	240	+	RP11-219I21.1	991.394	991.394
1850	chr2	47958541	47959174	634	-	AC006509.7	991.385	991.385
1851	chr14	74371970	74372339	370	+	RP5-1021I20.6	991.382	991.382
1852	chr19	18497372	18497444	73	+	MIR3189	991.382	991.382
1853	chr2	141440929	141441457	529	-	AC117947.1	991.382	991.382
1854	chr2	206118028	206118227	200	-	AC008171.1	991.382	991.382
1855	chr4	174189311	174189384	74	+	MIR548T	991.382	991.382
1856	chr7	17830385	17980124	149740	-	SNX13	991.382	991.382
1857	chr7	57472731	57472796	66	+	MIR3147	991.382	991.382
1858	chr1	165171104	165325952	154849	-	LMX1A	991.382	991.382
1859	chr11	116191061	116191162	102	+	snoU13	991.382	991.382
1860	chr14	68048672	68067004	18333	-	PIGH	991.382	991.382
1861	chr2	123822897	123825298	2402	+	AC062020.2	991.382	991.382
1862	chr20	18763068	18764334	1267	-	EEF1A1P34	991.382	991.382
1863	chr3	78987155	78987442	288	-	RN7SL751P	991.382	991.382
1864	chr3	170559884	170559961	78	-	RNY5P3	991.382	991.382
1865	chr4	125585207	125633887	48681	-	ANKRD50	991.382	991.382
1866	chr5	10761177	10770406	9230	+	CTD-2154B17.4	991.382	991.382
1867	chr6	54172657	54254950	82294	+	TINAG	991.382	991.382
1868	chr8	101349823	101362935	13113	+	KB-1991G8.1	991.382	991.382
1869	chrX	43515467	43606068	90602	+	MAOA	991.382	991.382
1870	chrX	130929685	130930195	511	-	RP11-512H23.2	991.382	991.382
1871	chr1	35641979	35658749	16771	-	SFPQ	991.382	991.382
1872	chr19	708953	748329	39377	+	PALM	991.382	991.382
1873	chr2	48729061	48729163	103	-	RNU6-282P	991.382	991.382
1874	chr5	102421704	102455855	34152	-	GIN1	991.382	991.382
1875	chr6	116765323	116766023	701	+	RP1-93H18.7	991.184	991.184
1876	chr4	31508288	31560443	52156	+	RP11-665I14.1	991.135	991.135
1877	chr18	42710530	42761312	50783	-	RP11-846C15.2	991.123	991.123
1878	chr8	26149007	26230196	81190	+	PPP2R2A	991.11	991.11
1879	chr10	37811939	37833629	21691	+	TACC1P1	991.098	991.098
1880	chr1	93953890	93954009	120	-	RNA5SP53	991.086	991.086
1881	chr3	118619404	118864915	245512	-	IGSF11	990.901	990.901
1882	chr2	212163666	212163914	249	-	AC013404.1	990.814	990.814
1883	chr4	165109463	165111519	2057	+	RP11-39C10.1	989.666	989.666
1884	chr6	143109260	143115223	5964	+	RP1-67K17.4	989.664	989.664
1885	chr6	149916009	149970108	54100	-	KATNA1	989.604	989.604
1886	chr9	122697331	122700110	2780	+	RP11-360A18.2	989.604	989.604
1887	chr3	107602095	107647754	45660	+	LINC00636	989.592	989.592
1888	chr4	42895284	43032675	137392	+	GRXCR1	989.592	989.592
1889	chr7	158325410	158325505	96	-	MIR595	989.592	989.592
1890	chr10	49199649	49207818	8170	-	FAM25C	989.579	989.579
1891	chr18	12738964	12750067	11104	-	RP11-973H7.5	989.579	989.579
1892	chr11	90891251	90900462	9212	+	RP11-699F16.2	989.567	989.567
1893	chr12	125261402	125367214	105813	-	SCARB1	989.567	989.567
1894	chr2	242045514	242089679	44166	-	PASK	989.567	989.567
1895	chr12	10019626	10022407	2782	+	RP11-290C10.1	989.567	989.567
1896	chr18	11552365	11552846	482	+	RP11-712C7.2	989.567	989.567
1897	chr18	14728271	14852737	124467	+	ANKRD30B	989.567	989.567
1898	chr2	218147462	218200843	53382	+	AC009492.1	989.567	989.567
1899	chr3	61728129	61728780	652	-	RPL10AP6	989.567	989.567
1900	chr3	80265411	80266384	974	+	HNRNPA3P8	989.567	989.567
1901	chr3	120626919	121143608	516690	+	STXBP5L	989.567	989.567
1902	chr4	33239861	33240292	432	-	RP11-638O6.1	989.567	989.567
1903	chr4	79741906	79741975	70	+	MIR5096	989.567	989.567
1904	chr4	178102596	178102895	300	+	RN7SKP136	989.567	989.567
1905	chr5	26669455	26669845	391	+	CTD-2533K21.3	989.567	989.567
1906	chr6	23337939	23346788	8850	+	RP11-439H9.1	989.567	989.567
1907	chr6	97010424	97064512	54089	+	FHL5	989.567	989.567
1908	chr8	34827724	34827817	94	+	AC098612.1	989.567	989.567
1909	chr9	28888877	28888953	77	-	MIR873	989.567	989.567
1910	chr9	120845142	120845660	519	-	TPT1P9	989.567	989.567
1911	chr12	42879155	42883821	4667	-	RP11-328C8.5	989.567	989.567
1912	chr14	54383988	54384471	484	-	AL138479.3	989.567	989.567
1913	chr15	76352178	76521462	169285	+	C15orf27	989.567	989.567
1914	chr2	9411421	9411757	337	-	RP11-385J23.1	989.567	989.567
1915	chr2	85198216	85286595	88380	+	KCMF1	989.567	989.567
1916	chr6	35410821	35417643	6823	+	MKRNP2	989.567	989.567
1917	chr7	110749324	110749413	90	-	snoU13	989.567	989.567
1918	chr15	46952856	46952958	103	+	RNU6-1014P	989.555	989.555
1919	chr20	24472108	24482981	10874	-	RP11-526K17.2	989.11	989.11
1920	chr2	100824716	100867946	43231	+	LINC01104	988.937	988.937
1921	chr8	92988136	92989646	1511	+	GS1-5L10.1	988.678	988.678
1922	chr12	175931	287626	111696	+	IQSEC3	988.493	988.493
1923	chr5	156789623	156887086	97464	-	CTB-109A12.1	988.403	988.403
1924	chr2	38430505	38466732	36228	-	AC009229.5	988.345	988.345
1925	chr3	41910490	41910587	98	-	Y_RNA	988.172	988.172
1926	chr2	215711671	215711805	135	+	SNORA70	987.826	987.826
1927	chr10	63212397	63241714	29318	+	RP11-809M12.1	987.789	987.789
1928	chr1	35409357	35409425	69	+	SNORD112	987.768	987.768
1929	chr1	78470030	78470238	209	-	RP11-386I14.4	987.765	987.765
1930	chr3	73290940	73291047	108	-	RNU6-1270P	987.765	987.765
1931	chr8	18248755	18258728	9974	+	NAT2	987.765	987.765
1932	chr3	133774100	133776492	2393	-	RP11-202A13.1	987.755	987.755
1933	chr14	92047040	92247051	200012	-	CATSPERB	987.752	987.752
1934	chr16	12391054	12391180	127	-	ACA64	987.752	987.752
1935	chr2	224113219	224113512	294	-	RN7SL807P	987.752	987.752
1936	chr10	64133951	64431771	297821	+	ZNF365	987.752	987.752
1937	chr17	29283298	29283979	682	-	AC091177.1	987.752	987.752
1938	chr3	112769759	112782290	12532	-	RP11-572M11.1	987.752	987.752
1939	chr3	147998678	148117743	119066	+	RP11-501O2.5	987.752	987.752
1940	chr5	157683145	157685444	2300	+	CTC-436K13.3	987.752	987.752
1941	chr6	18155560	18224084	68525	+	KDM1B	987.752	987.752
1942	chr6	62389865	62996132	606268	-	KHDRBS2	987.752	987.752
1943	chr7	50599457	50611161	11705	+	AC018705.5	987.752	987.752
1944	chr8	64147195	64147469	275	-	RN7SL135P	987.752	987.752
1945	chr8	127186430	127187258	829	-	RFPL4AP5	987.752	987.752
1946	chrX	67819926	67820315	390	+	RPL31P63	987.752	987.752
1947	chr2	137147902	137148239	338	+	RN7SKP141	987.752	987.752
1948	chr1	240693752	240694162	411	+	RP11-467I20.2	985.975	985.975
1949	chr19	52657117	52674896	17780	-	ZNF836	985.963	985.963
1950	chr3	17506642	17507002	361	+	AC140076.1	985.963	985.963
1951	chrX	125683369	125686834	3466	-	DCAF12L1	985.963	985.963
1952	chr12	2777666	2781386	3721	-	CACNA1C-AS2	985.95	985.95
1953	chr12	111389487	111395616	6130	-	RP1-46F2.3	985.95	985.95
1954	chr4	123073488	123283913	210426	+	KIAA1109	985.95	985.95
1955	chr5	176981825	176982365	541	+	RP11-1277A3.3	985.95	985.95
1956	chrX	58011120	58012567	1448	+	KRT8P17	985.95	985.95
1957	chr1	150933059	150947479	14421	-	CERS2	985.944	985.944
1958	chr5	53371348	53371413	66	-	MIR4459	985.939	985.939
1959	chr1	193148175	193155784	7610	-	B3GALT2	985.938	985.938
1960	chr6	147525561	147706866	181306	+	STXBP5	985.938	985.938
1961	chr8	64321622	64322015	394	+	IFITM8P	985.938	985.938
1962	chr8	146066427	146079121	12695	-	COMMD5	985.938	985.938
1963	chr1	79085607	79111830	26224	+	IFI44L	985.938	985.938
1964	chr11	107779146	107779490	345	+	RP11-832N8.1	985.938	985.938
1965	chr11	108093559	108239826	146268	+	LRG_135	985.938	985.938
1966	chr12	55224303	55252177	27875	+	MUCL1	985.938	985.938
1967	chr13	46743594	46743883	290	-	RN7SL288P	985.938	985.938
1968	chr16	62630276	62632353	2078	+	AC009110.1	985.938	985.938
1969	chr16	83743784	83751503	7720	-	RP11-298D21.3	985.938	985.938
1970	chr18	43608272	43609795	1524	+	RP11-8H2.1	985.938	985.938
1971	chr2	179443517	179445633	2117	+	RP11-171I2.2	985.938	985.938
1972	chr4	13978790	13979652	863	+	RP11-341G5.2	985.938	985.938
1973	chr4	113150717	113152752	2036	-	RP11-73K9.2	985.938	985.938
1974	chr4	173301179	173301638	460	-	RP11-485C11.1	985.938	985.938
1975	chr5	35048861	35230794	181934	-	PRLR	985.938	985.938
1976	chr5	45890318	45896072	5755	+	CTD-2013M15.1	985.938	985.938
1977	chr5	60497136	60560756	63621	-	CTC-436P18.3	985.938	985.938
1978	chr5	71465294	71465367	74	+	MIR4803	985.938	985.938
1979	chr5	159175240	159188068	12829	-	AC008691.1	985.938	985.938
1980	chr7	19184405	19185044	640	-	FERD3L	985.938	985.938
1981	chr8	2584858	2680004	95147	+	GS1-57L11.1	985.938	985.938
1982	chr18	29424351	29425141	791	+	RP11-210K20.2	985.938	985.938
1983	chr19	10623623	10628607	4985	-	S1PR5	985.938	985.938
1984	chr4	22120606	22120712	107	+	RNU6-420P	985.926	985.926
1985	chr11	132395703	132395781	79	+	RNU6-1182P	985.827	985.827
1986	chr12	111389487	111395616	6130	-	RP1-46F2.3	985.519	985.519
1987	chr9	106451755	106451859	105	-	RNA5SP291	985.395	985.395
1988	chr19	43568363	43587197	18835	-	PSG2	985.346	985.346
1989	chr14	23337027	23337126	100	+	Y_RNA	985.012	985.012
1990	chr21	39378846	39382920	4075	-	DSCR4-IT1	984.938	984.938
1991	chr17	58603654	58628159	24506	+	RP11-15E18.1	984.911	984.911
1992	chr1	238025475	238091621	66147	+	RP11-193H5.1	984.605	984.605
1993	chr2	239419331	239463695	44365	-	LINC01107	984.321	984.321
1994	chr4	34388376	34388459	84	-	AC093786.1	984.161	984.161
1995	chr1	56843005	56843090	86	-	AC119674.1	984.149	984.149
1996	chr3	114819270	114821908	2639	+	ZBTB20-AS4	984.149	984.149
1997	chr4	17063501	17063788	288	+	MTND5P4	984.149	984.149
1998	chr1	205904256	205904896	641	+	RP4-681L3.2	984.136	984.136
1999	chr11	73433394	73433739	346	+	RP11-456I15.2	984.136	984.136
[truncated: 45,331 more rows]

## Sheet: NUP_E_v_veh_k27ac_peaks.csv
	seqnames	start	end	width	strand	gene_name	log10LR
1	chr2	91777536	91809447	31912	+	AC116050.1	612.819
2	chr17	15879874	15903031	23158	-	ZSWIM7	569.852
3	chr7	81328322	81399754	71433	-	HGF	535.9
4	chr16	46590001	46590103	103	-	RNU6-845P	534.223
5	chr19	24101883	24140732	38850	-	CTB-92J24.3	524.864
6	chr15	51739908	51915030	175123	-	DMXL2	511.067
7	chr17	49707674	50237377	529704	-	CA10	510.309
8	chr2	96778707	96781984	3278	-	ADRA2B	498.253
9	chr10	37537046	37604729	67684	+	ATP8A2P1	497.425
10	chr12	123745528	123756881	11354	-	CDK2AP1	493.952
11	chr18	77439801	77514510	74710	+	CTDP1	490.858
12	chr18	77439801	77514510	74710	+	LRG_236	490.858
13	chr8	1710156	1712668	2513	-	CTD-2336O2.1	488.233
14	chr6	54807965	54809897	1933	+	RP3-523K23.2	486.006
15	chr3	69098109	69098186	78	-	MIR3136	471.181
16	chr10	84827718	84827827	110	-	RNU6-478P	465.122
17	chr16	71476958	71477759	802	-	RP11-510M2.8	463.298
18	chr13	43507994	43509028	1035	+	ZDHHC4P1	458.7
19	chr4	85413140	85419603	6464	-	NKX6-1	455.608
20	chr19	41223008	41246765	23758	+	ITPKC	453.702
21	chr17	38547484	38547590	107	-	Y_RNA	449.367
22	chr21	10996026	11098980	102955	-	BAGE2	447.52
23	chr5	49692026	49739082	47057	-	EMB	447.119
24	chr10	88024451	88024545	95	-	MIR346	441.343
25	chr7	107582561	107583185	625	+	CTB-13F3.1	439.724
26	chr20	61870131	61870194	64	+	MIR3196	438.101
27	chr2	239335383	239360891	25509	+	ASB1	424.843
28	chr10	57228087	57228982	896	+	RP11-598C10.2	424.169
29	chr8	60368444	60368569	126	+	RNA5SP267	423.304
30	chr9	138479848	138483821	3974	+	RP11-98L5.4	422.526
31	chr3	105374305	105588396	214092	-	CBLB	421.622
32	chr15	43030932	43213007	182076	-	TTBK2	420.482
33	chr4	161739574	161740021	448	+	RPS14P7	420.44
34	chr9	21239201	21239978	778	-	IFNA14	418.543
35	chr3	182328462	182329202	741	+	RPL7L1P8	418.53
36	chr4	58586201	58590821	4621	+	RP11-4O3.2	417.921
37	chr1	238940349	238942500	2152	-	MIPEPP2	416.451
38	chr16	19125324	19184900	59577	+	CTD-2349B8.1	415.971
39	chr2	41823526	41823632	107	+	AC010739.1	414.957
40	chr5	156607907	156682109	74203	+	LRG_189	412.271
41	chr8	81035087	81039905	4819	+	RP11-92K15.1	412.271
42	chr4	13052966	13053035	70	+	RNU6-962P	411.652
43	chr4	45011557	45053669	42113	+	RP11-362I1.1	410.197
44	chr6	124061579	124061677	99	-	AL354936.1	409.762
45	chr10	94590935	94819250	228316	+	EXOC6	408.653
46	chr5	892758	919472	26715	+	TRIP13	408.01
47	chr11	70049269	70053496	4228	+	FADD	407.59
48	chr11	70049269	70053508	4240	+	LRG_228	407.59
49	chr7	144966607	144967477	871	+	AC004911.2	407.371
50	chr3	164388666	164403864	15199	-	RP11-71H9.2	407.278
51	chr1	714150	745440	31291	+	RP11-206L10.9	406.009
52	chr12	82658722	82658823	102	+	AC083810.1	406.009
53	chr18	55628463	55631666	3204	-	RP11-693L9.2	406.009
54	chr4	89299891	89364263	64373	+	HERC6	405.582
55	chr10	28821422	28912041	90620	+	WAC	404.447
56	chr2	64435632	64435850	219	-	RP11-547M24.1	403.923
57	chr6	71892315	71892421	107	+	RNU6-411P	403.923
58	chr7	97653041	97653288	248	+	RN7SL13P	402.552
59	chr3	160283235	160287036	3802	+	KRT8P12	402.497
60	chr2	210288782	210598842	310061	+	MAP2	401.839
61	chr6	9124454	9162010	37557	-	RP11-354I10.1	401.839
62	chr9	105373444	105374437	994	-	ZYG11AP1	401.839
63	chr7	115985909	115985998	90	-	AC002066.2	401.492
64	chr11	103816276	103817274	999	+	RP11-617B3.2	399.756
65	chr1	36273773	36323491	49719	+	AGO4	399.756
66	chr11	101322295	101743293	420999	-	TRPC6	399.756
67	chr3	133889331	133889929	599	+	HMGB3P14	398.912
68	chr1	159994743	159996584	1842	-	RP11-226L15.5	398.698
69	chr4	179607040	179607110	71	-	SNORD65	397.688
70	chr1	58326204	58346577	20374	+	DAB1-AS1	397.673
71	chr18	66195207	66195360	154	+	RP11-585K6.2	397.673
72	chr9	125551150	125552237	1088	+	OR5C1	397.673
73	chrX	113125873	113126950	1078	+	QTRT1P1	397.673
74	chr14	50234326	50249909	15584	+	KLHDC2	397.277
75	chr4	102332443	102995969	663527	+	BANK1	396.173
76	chr1	164524821	164868533	343713	+	PBX1	396.073
77	chr9	29636484	29636851	368	+	RP11-48L13.1	395.592
78	chr2	155292365	155313950	21586	-	AC009227.2	395.592
79	chr1	80557788	80558922	1135	-	RP11-339A11.1	394.859
80	chr17	60536019	60692842	156824	+	TLK2	394.682
81	chr2	120770581	120936695	166115	+	EPB41L5	394.542
82	chr2	223289236	223425667	136432	+	SGPP2	393.829
83	chr6	63938992	63940015	1024	-	RP11-184C23.4	393.512
84	chr2	145425534	145940216	514683	+	TEX41	393.512
85	chr2	176942200	176948641	6442	-	EVX2	393.512
86	chrX	84010144	84011011	868	+	SETP4	393.512
87	chr13	62798230	62824080	25851	+	LINC01075	393.512
88	chr18	21289789	21290251	463	-	RPL23AP77	392.239
89	chr1	222215047	222238105	23059	-	RP11-400N13.3	391.447
90	chr15	71173681	71185124	11444	-	THAP10	391.433
91	chr16	50441612	50442424	813	+	RP11-21B23.3	391.433
92	chr19	24345172	24346227	1056	-	HAVCR1P1	391.433
93	chr5	146559767	146614422	54656	-	CTC-255N20.1	391.433
94	chr12	70760056	70828072	68017	+	KCNMB4	391.433
95	chr15	55903744	56035288	131545	-	PRTG	390.505
96	chr3	191810911	191811225	315	+	RN7SKP222	389.355
97	chr5	27472399	27496508	24110	+	LINC01021	389.355
98	chr7	6414154	6443608	29455	+	RAC1	389.093
99	chr9	120545726	120630349	84624	+	RP11-281A20.2	387.795
100	chr19	2236520	2248678	12159	+	SF3A2	387.543
101	chr4	126991863	126993159	1297	+	RP11-318I4.1	387.282
102	chr14	92788925	92962596	173672	+	SLC24A4	387.278
103	chr10	109517591	109871360	353770	-	RP11-215N21.1	387.277
104	chr17	63631656	64188202	556547	-	CEP112	387.277
105	chr4	112473010	112473329	320	+	RP11-255I10.1	387.277
106	chr10	59064239	59064319	81	-	MIR3924	387.204
107	chr10	115876906	115877310	405	+	UBE2V1P5	385.639
108	chr9	82006219	82006674	456	+	CHCHD2P9	385.492
109	chr14	95267186	95267800	615	-	RPL15P2	385.202
110	chr5	109849530	109849616	87	-	MIR548F3	385.202
111	chr5	122971804	122973097	1294	+	KRT18P16	385.202
112	chr6	114798514	114809916	11403	-	RP3-399L15.1	385.202
113	chr6	125440195	125585553	145359	+	TPD52L1	385.202
114	chr8	14190064	14190172	109	+	Y_RNA	385.202
115	chr5	106530857	106531033	177	+	PSMC1P5	385.202
116	chr6	65684286	65684385	100	+	AL109922.1	385.202
117	chr13	44118054	44122192	4139	+	ENOX1-AS1	385.192
118	chr5	129083772	129102425	18654	+	KIAA1024L	384.185
119	chr9	28598666	28599290	625	-	RP11-32I2.1	383.141
120	chr8	34641570	34722316	80747	+	RP11-258J10.1	383.128
121	chr1	173938456	173938574	119	-	RNA5SP68	383.127
122	chr11	88237744	88799113	561370	-	GRM5	383.127
123	chr18	67372214	67392211	19998	-	RP11-543H23.2	383.127
124	chr3	89637036	89637720	685	-	RP11-91A15.2	383.127
125	chr3	115342171	115440337	98167	+	GAP43	383.127
126	chr3	188707171	188707924	754	-	RP11-297K7.1	383.127
127	chr6	133318690	133319179	490	-	RPL23AP46	383.127
128	chr8	132724759	132725227	469	+	CTD-2008O4.1	383.127
129	chrX	85736535	85736816	282	+	FCF1P9	383.127
130	chr13	63757234	63801189	43956	-	LINC00376	383.127
131	chr3	23521988	23522069	82	-	AC092038.2	383.127
132	chr2	91935966	91937021	1056	-	AC027612.1	381.095
133	chr2	183004763	183387919	383157	-	PDE1A	381.067
134	chr6	147269664	147272295	2632	-	RP11-497D6.5	381.067
135	chr1	37920480	37940012	19533	-	LINC01137	381.053
136	chr1	90460671	90501090	40420	+	ZNF326	381.053
137	chr15	70894463	70894855	393	+	RP11-64K10.1	381.053
138	chr4	75023327	75024085	759	-	AC093677.1	381.053
139	chr6	116440086	116479910	39825	-	COL10A1	381.053
140	chr7	113516832	113715975	199144	-	PPP1R3A	381.053
141	chr7	118102553	118102648	96	+	AC006926.1	381.053
142	chr8	54883791	54886770	2980	+	RP11-30L15.4	381.053
143	chr6	76477776	76477875	100	-	RNU6-155P	380.898
144	chr18	70285502	70286457	956	+	HNRNPA1P11	380.78
145	chr10	8661896	8662571	676	+	CHCHD3P1	379.967
146	chr1	172107938	172108047	110	-	MIR214	378.98
147	chr10	21913521	21915215	1695	-	HNRNPRP1	378.98
148	chr14	29451509	29451616	108	-	RNU6-864P	378.98
149	chr16	47296652	47297411	760	+	RP11-329J18.4	378.98
150	chr2	207731519	207733013	1495	+	AC008269.2	378.98
151	chr2	215674953	215827998	153046	+	AC072062.1	378.98
152	chr20	44258165	44259835	1671	+	WFDC10A	378.98
153	chr21	16333556	16437321	103766	-	NRIP1	378.98
154	chr5	68530668	68573250	42583	+	CDK7	378.98
155	chr6	65087688	65122672	34985	+	RP11-349P19.1	378.98
156	chr6	169362705	169364436	1732	-	RP3-495K2.3	378.98
157	chrX	82814904	82815320	417	-	RP1-223D17.1	378.98
158	chrX	93891662	93894569	2908	-	PAICSP7	378.98
159	chr1	94057756	94071130	13375	+	RP5-1033H22.2	378.882
160	chr6	125440195	125585553	145359	+	TPD52L1	378.77
161	chr1	76819268	76819931	664	-	RP11-335E14.1	378.043
162	chr16	46590001	46590103	103	-	RNU6-845P	377.472
163	chr9	111389113	111389430	318	+	RP11-220D10.1	377.052
164	chr12	60420552	60420638	87	-	AC091517.1	376.908
165	chr2	186526501	186526633	133	+	U8	376.908
166	chr2	189598882	189654831	55950	-	DIRC1	376.908
167	chr4	46037786	46126098	88313	-	GABRG1	376.908
168	chr5	151329132	151650009	320878	+	CTB-12O2.1	376.908
169	chr6	92339633	92400146	60514	-	CASC6	376.908
170	chrX	50108408	50213737	105330	-	DGKK	376.908
171	chrX	121605578	121605671	94	-	AL513487.1	376.908
172	chr5	75576781	75577092	312	+	RP11-466P24.4	376.908
173	chr2	154617963	154619159	1197	-	DNAJA1P2	376.599
174	chr16	32857285	32857501	217	-	RP11-989E6.1	375.942
175	chr4	70047378	70048090	713	+	RP13-644M16.4	375.064
176	chr10	111287877	111288766	890	+	PHB2P1	374.852
177	chr18	68002675	68019695	17021	+	RP11-41O4.1	374.852
178	chr10	98680459	98680548	90	+	AL162502.1	374.838
179	chr11	131640689	131641532	844	-	RP11-651K21.1	374.838
180	chr12	1609691	1616484	6794	-	LINC00942	374.838
181	chr3	192958914	192995527	36614	+	HRASLS	374.838
182	chr6	20722559	20723886	1328	-	RP3-348I23.3	374.838
183	chr11	61840354	61840524	171	-	RP11-810P12.6	374.838
184	chr12	24366190	24715524	349335	-	RP11-444D3.1	374.838
185	chr3	21179755	21179833	79	-	AC104441.1	374.838
186	chr5	45890318	45896072	5755	+	CTD-2013M15.1	374.838
187	chr6	109687717	109703762	16046	-	CD164	374.838
188	chr6	114541845	114541950	106	-	RNA5SP213	374.838
189	chr9	86354336	86444431	90096	-	GKAP1	374.838
190	chrX	153903529	153979858	76330	-	GAB3	374.838
191	chr9	97662711	97667036	4326	+	RP11-49O14.2	374.838
192	chr10	18523097	18550123	27027	-	RP11-109I13.2	374.838
193	chr7	77525197	77525309	113	+	Y_RNA	374.128
194	chr19	10244022	10305755	61734	-	LRG_362	374.106
195	chr1	10490159	10512210	22052	+	APITD1	373.473
196	chr1	10490159	10512210	22052	+	APITD1-CORT	373.473
197	chr10	117579353	117579998	646	-	RP11-169K19.1	372.783
198	chr4	38008405	38008726	322	-	MRPS33P2	372.783
199	chr1	164312242	164313101	860	+	NMNAT1P2	372.768
200	chr2	103353367	103460352	106986	+	TMEM182	372.768
201	chr7	26961729	26962531	803	+	RPL7AP38	372.768
202	chr1	74100899	74180897	79999	+	RP4-788P17.1	372.768
203	chr10	61841499	61841612	114	+	Y_RNA	372.768
204	chr10	113257949	113258699	751	-	RP11-309P22.1	372.768
205	chr12	88536073	88593664	57592	+	TMTC3	372.768
206	chr13	20392261	20392759	499	-	ST6GALNAC4P1	372.768
207	chr13	82264046	82265207	1162	+	PTMAP5	372.768
208	chr17	51183095	51183719	625	+	RP11-750B16.1	372.768
209	chr2	114163973	114164486	514	+	IGKV1OR2-108	372.768
210	chr2	191986676	191986782	107	+	RNU6-959P	372.768
211	chr22	45297427	45298351	925	+	RP1-127B20.4	372.768
212	chr3	405053	427478	22426	-	CHL1-AS1	372.768
213	chr3	50914143	50915088	946	-	ST13P14	372.768
214	chr4	36498159	36643522	145364	-	RP11-722M1.1	372.768
215	chr4	79109490	79109577	88	+	AC093897.1	372.768
216	chr5	110412619	110427813	15195	-	CTC-551A13.2	372.768
217	chr6	66803324	66804802	1479	-	NUFIP1P	372.768
218	chr7	41733514	41818986	85473	+	INHBA-AS1	372.768
219	chr8	114963115	114963227	113	+	Y_RNA	372.768
220	chr9	5765076	5833117	68042	-	ERMP1	372.768
221	chr9	21190653	21191243	591	-	IFNWP9	372.768
222	chr9	71320575	71624092	303518	+	PIP5K1B	372.768
223	chrX	122736990	122737782	793	+	FERP1	372.768
224	chr5	108572821	108662070	89250	-	CTD-2587M2.1	372.768
225	chr18	35252652	35253139	488	+	RP11-19F9.1	372.727
226	chr1	199584316	199584408	93	-	AL450244.1	372.459
227	chr2	69871557	70053596	182040	+	ANXA4	372.36
228	chr2	3891774	3895001	3228	+	AC019172.2	371.756
229	chr5	159901409	159901490	82	+	MIR3142	370.742
230	chr1	49723083	49734957	11875	+	RP11-141A19.2	370.714
231	chr1	77102562	77103024	463	+	RP5-1102E8.3	370.714
232	chr3	43513969	43514088	120	+	Y_RNA	370.714
233	chr11	127527463	127527772	310	+	RP11-822P1.1	370.7
234	chr1	105976616	105977443	828	+	RP11-414B7.1	370.7
235	chr11	32851489	32879669	28181	+	PRRG4	370.7
236	chr14	37903674	37903778	105	-	RNU6-886P	370.7
237	chr16	12391054	12391180	127	-	ACA64	370.7
238	chr16	18581770	18583005	1236	-	RP11-457I16.2	370.7
239	chr17	6830791	6831510	720	-	RP11-530N7.2	370.7
240	chr18	36914836	36915639	804	-	RPL7AP66	370.7
241	chr2	14775215	14790933	15719	+	AC011897.1	370.7
242	chr2	160625364	160654753	29390	-	CD302	370.7
243	chr4	170015407	170192256	176850	-	SH3RF1	370.7
244	chr5	50723830	50724261	432	-	CTD-2335O3.2	370.7
245	chr5	106712590	107006596	294007	-	EFNA5	370.7
246	chr5	151329132	151650009	320878	+	CTB-12O2.1	370.7
247	chr6	75794042	75915767	121726	-	COL12A1	370.7
248	chr7	11221359	11559802	338444	+	AC004538.3	370.7
249	chr7	94647475	94647709	235	-	GS1-200K5.1	370.7
250	chrX	27996110	27999566	3457	-	DCAF8L1	370.7
251	chr13	63757234	63801189	43956	-	LINC00376	370.7
252	chr13	82264046	82265207	1162	+	PTMAP5	370.7
253	chr3	6934319	6935709	1391	-	GRM7-AS2	370.7
254	chr9	38147425	38147558	134	+	U8	370.693
255	chr2	242664030	242665108	1079	-	AC114730.11	370.632
256	chr12	81110691	81113452	2762	+	MYF5	370.545
257	chr3	168269642	168269737	96	+	MIR551B	369.87
258	chr10	19492779	20079330	586552	+	MALRD1	369.705
259	chr6	14280358	14285376	5019	-	LINC01108	369.547
260	chr1	245533636	245533721	86	+	AL359983.1	369.266
261	chr8	93364140	93364376	237	-	RP11-700E23.3	369.181
262	chr2	145425534	145940216	514683	+	TEX41	369.034
263	chr5	65502040	65505275	3236	-	CTD-2016O11.1	369.032
264	chr10	66380131	66380679	549	-	RPL17P35	368.647
265	chr14	33404139	34273382	869244	+	NPAS3	368.633
266	chr6	79314184	79315753	1570	-	RP3-390M24.1	368.633
267	chr1	99469832	99614408	144577	+	RP5-896L10.1	368.633
268	chr11	83039969	83040289	321	+	CYCSP28	368.633
269	chr12	73184231	73184425	195	-	AC131213.1	368.633
270	chr13	64402973	64418258	15286	-	RP11-394A14.2	368.633
271	chr15	45923346	45983492	60147	+	SQRDL	368.633
272	chr18	63273326	63319289	45964	+	RP11-775G23.1	368.633
273	chr2	35223345	35225227	1883	-	AC019064.1	368.633
274	chr2	167980414	167997465	17052	-	XIRP2-AS1	368.633
275	chr3	12369502	12369773	272	+	AC091492.2	368.633
276	chr3	89156674	89531284	374611	+	EPHA3	368.633
277	chr3	145402359	145402879	521	+	GM2AP1	368.633
278	chr4	4477848	4483427	5580	-	STX18-IT1	368.633
279	chr4	116549968	116550863	896	+	RPF2P2	368.633
280	chr5	173400782	173433143	32362	+	C5orf47	368.633
281	chr6	66011354	66014960	3607	+	RP11-74E24.2	368.633
282	chr6	84562985	84567234	4250	+	RIPPLY2	368.633
283	chr7	7778165	7782204	4040	-	AC007161.5	368.633
284	chr7	20135760	20170098	34339	+	RP11-486P11.1	368.633
285	chr7	62471841	62471947	107	-	RNU6-417P	368.633
286	chr7	85846101	85847049	949	-	SOCS5P1	368.633
287	chr8	14547891	14548128	238	+	RP11-776K3.1	368.633
288	chr9	90038549	90038808	260	+	RP11-497K15.1	368.633
289	chr9	106451755	106451859	105	-	RNA5SP291	368.633
290	chr9	106842305	106855354	13050	-	RP11-82L2.1	368.633
291	chrX	41907136	41914089	6954	-	RP11-524P6.1	368.633
292	chr17	29792561	29792848	288	+	RN7SL79P	368.599
293	chr11	2629558	2721224	91667	-	KCNQ1OT1	367.899
294	chr3	44979165	44979974	810	+	RPL12P44	367.708
295	chr8	22423510	22424684	1175	-	RP11-582J16.3	367.488
296	chr3	141882414	141944449	62036	-	GK5	367.381
297	chr9	99955205	99955307	103	-	RNU6-798P	366.735
298	chr3	32023263	32033120	9858	+	ZNF860	366.595
299	chr10	113909624	113975135	65512	-	GPAM	366.595
300	chr4	177134824	177198722	63899	-	ASB5	366.581
301	chr6	157297428	157298206	779	+	RP11-2J18.1	366.581
302	chr21	11153837	11155057	1221	-	VN1R7P	366.567
303	chr5	116751205	116881993	130789	+	LINC00992	366.567
304	chr9	21403080	21403650	571	+	IFNA12P	366.567
305	chr1	213783039	213783183	145	-	AL592063.1	366.567
306	chr1	216245807	216260259	14453	+	RP11-22M7.2	366.567
307	chr1	246196853	246198905	2053	+	RP11-83A16.1	366.567
308	chr13	58205944	58303445	97502	+	PCDH17	366.567
309	chr13	88888802	88889224	423	-	RPL29P29	366.567
310	chr14	33404139	34273382	869244	+	NPAS3	366.567
311	chr15	31107474	31136356	28883	+	HERC2P10	366.567
312	chr17	45759783	45760049	267	-	RP11-138C9.1	366.567
313	chr17	58804526	58804843	318	-	AC111155.1	366.567
314	chr18	24916343	25175128	258786	-	RP11-739N10.1	366.567
315	chr2	22411208	22413185	1978	+	AC068044.1	366.567
316	chr2	72356367	72375167	18801	-	CYP26B1	366.567
317	chr2	109494764	109494916	153	+	AC073415.2	366.567
318	chr2	185463093	185804219	341127	+	ZNF804A	366.567
319	chr3	109696387	109696614	228	-	RP11-696F10.1	366.567
320	chr3	175527552	175528340	789	+	RP11-523G9.3	366.567
321	chr3	196263403	196263573	171	+	AC092933.3	366.567
322	chr4	132925965	133045186	119222	-	RP11-789C2.1	366.567
323	chr4	157217713	157217798	86	-	AC108211.1	366.567
324	chr5	82497048	82497960	913	+	CTD-2110K23.1	366.567
325	chr5	113824694	114004107	179414	-	RP11-492A10.1	366.567
326	chr6	78171948	78173490	1543	-	HTR1B	366.567
327	chr7	113516832	113715975	199144	-	PPP1R3A	366.567
328	chr7	118102553	118102648	96	+	AC006926.1	366.567
329	chr9	30935483	30935975	493	+	FTLP4	366.567
330	chr10	65281123	65384883	103761	+	REEP3	366.567
331	chr19	23015003	23042224	27222	+	ZNF723	366.567
332	chr18	11552365	11552846	482	+	RP11-712C7.2	366.358
333	chr12	118683877	118684807	931	+	RPS2P5	366.09
334	chr11	90602289	90602370	82	-	MIR1261	366.076
335	chr5	106712590	107006596	294007	-	EFNA5	366.063
336	chrX	20470226	20470549	324	+	RN7SKP183	364.951
337	chr10	123495818	123499245	3428	+	RP11-78A18.2	364.731
338	chr16	34597783	34624955	27173	+	RP11-488I20.3	364.685
339	chr9	38620471	38624987	4517	+	FAM201A	364.516
340	chr10	124030821	124097677	66857	+	BTBD16	364.516
341	chr1	121244142	121245689	1548	+	RP11-344P13.3	364.502
342	chr1	121261143	121310591	49449	+	EMBP1	364.502
343	chr1	210111538	210337636	226099	+	SYT14	364.502
344	chr10	68374995	68375096	102	-	snoU13	364.502
345	chr10	91461367	91534700	73334	+	KIF20B	364.502
346	chr11	30001660	30003939	2280	-	RP11-215H22.1	364.502
347	chr11	46397952	46398034	83	+	MIR4688	364.502
348	chr12	66741211	67197966	456756	-	GRIP1	364.502
349	chr12	89713141	89713426	286	+	MRPS6P4	364.502
350	chr14	24834879	24848810	13932	+	NFATC4	364.502
351	chr14	67227250	67227736	487	+	CTD-2560C21.1	364.502
352	chr16	77224732	77236302	11571	+	MON1B	364.502
353	chr17	11191522	11194128	2607	+	RP11-680C21.1	364.502
354	chr18	1655178	1779956	124779	+	CTD-2015H3.2	364.502
355	chr18	63091249	63114748	23500	+	RP11-453M23.1	364.502
356	chr2	52949815	53137158	187344	-	AC010967.2	364.502
357	chr2	139621167	139621465	299	-	RN7SKP286	364.502
358	chr2	163027194	163101661	74468	-	FAP	364.502
359	chr20	47751017	47751549	533	+	ARPC3P1	364.502
360	chr22	42196683	42222303	25621	+	CCDC134	364.502
361	chr4	37080199	37127046	46848	+	RP11-103J17.1	364.502
362	chr4	94239774	94240937	1164	-	RP11-703C10.1	364.502
363	chr5	115524152	115524249	98	-	RNU6-644P	364.502
364	chr6	87860877	87865003	4127	-	RP11-393I2.4	364.502
365	chr6	117620527	117620801	275	+	RN7SKP18	364.502
366	chr6	124144385	124150430	6046	+	RP11-374A22.1	364.502
367	chr6	164529652	164530726	1075	-	RP1-155D22.1	364.502
368	chr7	8978417	8978999	583	+	AC009500.2	364.502
369	chr7	100271154	100276797	5644	+	GNB2	364.502
370	chr8	104863827	104863916	90	+	AP001572.1	364.502
371	chr9	123363091	123476748	113658	-	MEGF9	364.502
372	chr1	202496438	202496555	118	-	SNORA70	364.502
373	chr1	225634945	225653045	18101	-	RP11-496N12.6	364.502
374	chr11	68273551	68273634	84	-	AP000807.1	364.502
375	chr11	97528464	97528582	119	+	RNA5SP347	364.502
376	chr17	16520162	16521195	1034	-	AC005822.1	364.502
377	chr2	105950484	105953932	3449	-	RP11-332H14.2	364.502
378	chr22	29950797	29977326	26530	-	NIPSNAP1	364.502
379	chr3	94225610	94226464	855	-	ARMC10P1	364.502
380	chr1	187610358	187612992	2635	+	ERVMER61-1	364.474
381	chr9	114980715	115095947	115233	-	PTBP3	364.376
382	chr4	142351985	142352438	454	+	RP11-362F19.3	364.084
383	chr10	76401168	76401534	367	-	RP11-312P12.3	364.077
384	chr6	146960836	146960905	70	+	RNU6-734P	363.838
385	chrX	12843959	12844952	994	+	PSMA6P2	363.77
386	chr11	68658744	68671303	12560	-	MRPL21	363.758
387	chr1	246887349	246931439	44091	+	SCCPDH	363.595
388	chr2	156186933	156187039	107	+	RNU6-546P	363.547
389	chr12	8664970	8665322	353	-	RP11-561P12.2	363.028
390	chr2	66466632	66466786	155	-	AC118345.2	363.014
391	chr6	37970608	37971089	482	-	RP11-420A21.1	362.943
392	chr12	74042446	74042819	374	+	RP11-166B14.1	362.466
393	chr3	98514785	98620533	105749	-	DCBLD2	362.466
394	chr12	11504757	11548500	43744	-	PRB1	362.452
395	chr8	14736566	14737328	763	-	CTD-2023J5.1	362.452
396	chr5	64900488	64900588	101	-	RNU6-540P	362.438
397	chr1	40598436	40599120	685	+	RP11-115D7.3	362.438
398	chr1	61005921	61106163	100243	-	RP11-776H12.1	362.438
399	chr1	194118603	194167824	49222	+	RP11-563D10.1	362.438
400	chr10	5454514	5500426	45913	+	NET1	362.438
401	chr10	20638978	20640029	1052	+	AMD1P1	362.438
402	chr10	127585108	127698161	113054	+	FANK1	362.438
403	chr12	41582250	41968392	386143	+	PDZRN4	362.438
404	chr15	20563361	20563434	74	+	AC026495.1	362.438
405	chr17	66186025	66188943	2919	+	RP11-147L13.8	362.438
406	chr2	53797511	53797617	107	-	RNU6-997P	362.438
407	chr2	107978738	108023785	45048	+	AC096669.1	362.438
408	chr2	114737146	114764879	27734	+	AC010982.1	362.438
409	chr2	114763018	114763232	215	-	U3	362.438
410	chr20	53691155	53691685	531	+	RPL12P4	362.438
411	chr21	22770068	22770146	79	-	AP001137.1	362.438
412	chr3	59957215	59957583	369	-	NPCDR1	362.438
413	chr3	64089146	64091732	2587	+	PRICKLE2-AS2	362.438
414	chr3	83986196	83987387	1192	+	SRRM1P2	362.438
415	chr3	127002924	127003524	601	-	RP11-88I21.1	362.438
416	chr3	154544805	154578806	34002	-	RP11-439C8.1	362.438
417	chr4	66439177	66440046	870	+	RP11-408P14.1	362.438
418	chr4	175844964	175845189	226	-	RP13-577H12.3	362.438
419	chr5	2965120	2967742	2623	+	RP11-35O7.1	362.438
420	chr5	45558021	45560088	2068	+	RP11-484L7.1	362.438
421	chr5	135078151	135082045	3895	-	AC011431.1	362.438
422	chr5	165036446	165036684	239	+	RN7SKP60	362.438
423	chr6	83782692	83782854	163	+	AL139333.1	362.438
424	chr7	49981847	49984036	2190	-	AC096568.3	362.438
425	chr9	138096568	138129443	32876	-	RP11-399H11.3	362.438
426	chrX	57931864	57937067	5204	-	ZXDA	362.438
427	chrX	88002226	88009786	7561	+	CPXCR1	362.438
428	chr3	87372418	87373873	1456	+	KRT8P25	362.438
429	chr7	90099101	90118278	19178	+	AC006153.3	362.438
430	chr11	86603256	86636079	32824	-	RP11-736K20.5	361.624
431	chr2	91805186	91847998	42813	-	AC027612.6	361.36
432	chr7	158523686	158622944	99259	-	ESYT2	361.287
433	chr1	104469189	104470428	1240	+	RP11-97C18.1	360.417
434	chr5	50678921	50690564	11644	+	ISL1	360.403
435	chrX	77775090	77775683	594	-	HMGN1P34	360.403
436	chr3	159526205	159526359	155	-	RNU2-31P	360.389
437	chr4	126644422	126645372	951	-	TMEM248P1	360.389
438	chr5	73665201	73832801	167601	-	CTC-419K13.1	360.389
439	chrX	29592395	29592475	81	+	MIR4666B	360.389
440	chr3	108293412	108293545	134	+	SNORA70	360.377
441	chr2	193638808	193639142	335	+	RPS17P8	360.375
442	chr4	70754595	70755124	530	+	RP11-736K12.1	360.375
443	chr1	67131547	67142710	11164	-	AL139147.1	360.375
444	chr10	26505236	26593487	88252	+	GAD2	360.375
445	chr10	131498729	131499821	1093	-	RP11-109A6.2	360.375
446	chr11	108991605	108991713	109	-	RNA5SP349	360.375
447	chr13	33160564	33352157	191594	+	PDS5B	360.375
448	chr13	38923986	38937140	13155	+	UFM1	360.375
449	chr13	72552226	72552344	119	+	RNA5SP32	360.375
450	chr15	89532750	89533476	727	-	RP11-320A16.1	360.375
451	chr16	73517216	73521643	4428	+	RP11-44L9.1	360.375
452	chr2	59874756	59874858	103	+	RNU6-508P	360.375
453	chr2	169779448	169887832	108385	-	ABCB11	360.375
454	chr21	16119083	16126184	7102	-	AF127936.3	360.375
455	chr3	1435857	1436132	276	-	AC026214.2	360.375
456	chr3	15773759	15774977	1219	+	RP11-44D5.1	360.375
457	chr3	181251965	181253669	1705	-	RP11-4B14.3	360.375
458	chr4	171812618	171812748	131	+	RNU6ATAC13P	360.375
459	chr5	118890945	118891353	409	-	FABP5P6	360.375
460	chr6	44126548	44152139	25592	+	CAPN11	360.375
461	chr6	74991982	74992376	395	+	RP11-9G10.1	360.375
462	chr6	91156491	91156565	75	+	AL391559.1	360.375
463	chr7	6144515	6201195	56681	+	USP42	360.375
464	chr7	17338246	17385776	47531	+	AHR	360.375
465	chr8	59496063	59572403	76341	-	NSMAF	360.375
466	chr9	22446840	22455739	8900	+	DMRTA1	360.375
467	chrX	41649445	41649503	59	-	RP5-1174J21.1	360.375
468	chrX	91715451	91715544	94	+	AL121869.1	360.375
469	chr5	102089685	102366809	277125	+	PAM	360.375
470	chr3	125029725	125030194	470	+	DUTP1	360.235
471	chr11	65416663	65416724	62	+	MIR4489	359.842
472	chr4	147855153	147866623	11471	+	RP11-292D4.2	359.716
473	chr7	19152097	19153894	1798	+	AC003986.6	359.324
474	chr16	60959637	60962445	2809	-	RP11-90K18.1	359.183
475	chr18	46065417	46389588	324172	+	CTIF	358.838
476	chr4	67762980	67763089	110	+	RNU6-699P	358.627
477	chr1	176336835	176337537	703	-	MORF4L1P7	358.474
478	chr1	198975169	198990166	14998	-	RP11-16L9.3	358.37
479	chr13	73610539	73610986	448	+	PSMD10P3	358.328
480	chr12	100651466	100651568	103	-	Y_RNA	358.328
481	chr9	98865361	98865456	96	-	Y_RNA	358.328
482	chr14	106892325	106892465	141	-	AB019438.66	358.314
483	chr7	41733514	41818986	85473	+	INHBA-AS1	358.314
484	chr7	54933511	54933717	207	+	SNORA73	358.314
485	chr8	31496902	32622548	1125647	+	NRG1	358.314
486	chr8	73976775	74036323	59549	-	SBSPON	358.314
487	chr10	37890366	37891859	1494	-	MTRNR2L7	358.314
488	chr10	68812367	68814786	2420	+	RP11-344A5.1	358.314
489	chr12	47735397	47735872	476	-	RP11-493L12.6	358.314
490	chr12	67285656	67462942	177287	-	RP11-123O10.4	358.314
491	chr12	112317142	112318053	912	-	RPS2P41	358.314
492	chr14	86798720	86867629	68910	+	RP11-26L16.1	358.314
493	chr16	3701640	3767598	65959	-	TRAP1	358.314
494	chr16	22094577	22103552	8976	-	RP11-101E7.2	358.314
495	chr16	55572112	55575939	3828	+	RP11-212I21.4	358.314
496	chr16	58699013	58719008	19996	-	SLC38A7	358.314
497	chr16	62859865	62859952	88	-	AC010546.1	358.314
498	chr18	34814082	34816205	2124	-	RP11-95O2.1	358.314
499	chr19	24281227	24281782	556	-	CTD-2017D11.3	358.314
500	chr2	36740398	36740875	478	-	RP11-78I14.1	358.314
501	chr2	52152830	52152971	142	-	AC097463.2	358.314
502	chr2	102313312	102511149	197838	+	MAP4K4	358.314
503	chr2	183004763	183387919	383157	-	PDE1A	358.314
504	chr21	20673930	20676056	2127	+	AP000855.4	358.314
505	chr21	41584279	41584358	80	-	MIR4760	358.314
506	chr3	1947335	1947809	475	+	RPL21P17	358.314
507	chr3	106621020	106621370	351	+	MTND2P14	358.314
508	chr3	147795946	147805816	9871	+	RP11-639B1.1	358.314
509	chr4	44450022	44450127	106	+	AC131951.1	358.314
510	chr4	61529667	61529756	90	-	AC095061.1	358.314
511	chr4	168663030	168663438	409	-	RP11-521F1.1	358.314
512	chr5	7288037	7288590	554	-	RP11-404K5.3	358.314
513	chr5	14960341	14961502	1162	+	SEPHS2P1	358.314
514	chr6	170097344	170097429	86	+	AL513547.1	358.314
515	chr7	78569166	78570211	1046	+	MAGI2-AS1	358.314
516	chr7	123914733	123927598	12866	-	RP11-264K23.1	358.314
517	chr8	96691066	96691143	78	-	AC116154.1	358.314
518	chr8	115803882	115804158	277	-	RP11-192P9.1	358.314
519	chr9	30558878	30559479	602	-	RP11-255N24.4	358.314
520	chr9	41588823	41609544	20722	-	ZNF658B	358.314
521	chr9	71736209	71870124	133916	+	TJP2	358.314
522	chrX	15935671	15936754	1084	+	SETP15	358.314
523	chrX	105412298	105452949	40652	+	MUM1L1	358.314
524	chrX	141694646	141694731	86	-	AL080272.1	358.314
525	chr10	107900022	107948480	48459	+	RP11-298H24.1	358.314
526	chr9	25937910	25938432	523	+	RP11-477G9.1	358.314
527	chr7	68188898	68189035	138	-	RNA5SP231	358.124
528	chr8	40377084	40377677	594	-	RP11-301G7.1	357.529
529	chr10	116853124	117708503	855380	+	ATRNL1	357.404
530	chr1	55258558	55260578	2021	+	RP11-67L3.2	357.328
531	chr16	78271259	78275115	3857	-	RP11-190D6.2	356.982
532	chr14	105618531	105647531	29001	-	RP11-44N21.4	356.625
533	chr2	242254515	242293442	38928	+	2019-09-02	356.601
534	chr13	42381813	42382108	296	+	RN7SL515P	356.267
535	chr5	20304154	20305557	1404	-	RP11-420O16.2	356.267
536	chr11	98990906	98991220	315	+	RN7SKP53	356.255
537	chr1	100549119	100598511	49393	-	SASS6	356.253
538	chr14	59971257	60043549	72293	-	CCDC175	356.253
539	chr8	16232127	16232591	465	+	MRPL49P2	356.253
540	chr1	63361680	63367310	5631	+	RP4-771M4.3	356.253
541	chr1	101360484	101360912	429	+	RP4-549L20.3	356.253
542	chr1	108318796	108318878	83	-	AL591042.1	356.253
543	chr10	46951472	46966835	15364	+	RP11-38L15.3	356.253
544	chr10	113257949	113258699	751	-	RP11-309P22.1	356.253
545	chr11	22850926	22966939	116014	+	RP11-17A1.3	356.253
546	chr11	63466068	63466236	169	-	RP11-697H9.5	356.253
547	chr13	38055604	38058906	3303	-	LINC01048	356.253
548	chr14	42421679	42421763	85	+	AL138498.1	356.253
549	chr15	72452148	72490126	37979	-	GRAMD2	356.253
550	chr19	33622996	33666701	43706	+	WDR88	356.253
551	chr2	9346894	9545812	198919	+	ASAP2	356.253
552	chr2	139659003	139660317	1315	-	AHCYP4	356.253
553	chr2	200625267	200715896	90630	-	FTCDNL1	356.253
554	chr20	53092136	53267710	175575	+	DOK5	356.253
555	chr20	59053169	59053239	71	+	MIR4533	356.253
556	chr3	135644733	135645009	277	+	RP11-237P21.1	356.253
557	chr4	21699073	21720649	21577	+	RP11-556G22.2	356.253
558	chr4	134482011	134482089	79	-	AC105252.1	356.253
559	chr4	137628333	137628416	84	-	AC093875.1	356.253
560	chr4	183469812	183469932	121	+	RNU2-34P	356.253
561	chr5	35034257	35034347	91	-	AC010368.1	356.253
562	chr5	151329132	151650009	320878	+	CTB-12O2.1	356.253
563	chr6	111804714	111919505	114792	+	TRAF3IP2-AS1	356.253
564	chr8	36845495	36845930	436	-	AC090453.1	356.253
565	chr8	50081098	50141484	60387	+	RP11-10H3.1	356.253
566	chr8	71016028	71016414	387	-	RP11-152C15.1	356.253
567	chr8	88587826	88588736	911	-	AF121898.2	356.253
568	chr8	94146324	94179079	32756	-	C8orf87	356.253
569	chr8	118535510	118536300	791	-	RPS10P16	356.253
570	chrX	41583408	41589388	5981	+	GPR82	356.253
571	chr15	60163710	60165694	1985	-	RP11-568G20.2	356.253
572	chr18	33877677	34360018	482342	+	FHOD3	356.253
573	chr2	115017627	115018803	1177	-	SEPHS1P7	356.253
574	chr3	18031515	18037036	5522	+	AC132807.1	356.253
575	chr3	38537618	38583652	46035	+	EXOG	356.253
576	chr7	95848974	95849068	95	-	MIR591	356.253
577	chr9	123363091	123476748	113658	-	MEGF9	356.253
578	chr22	21457305	21476574	19270	+	BCRP2	355.987
579	chr1	145200338	145200891	554	-	RP11-458D21.6	355.955
580	chr8	91233716	91581546	347831	+	LINC00534	355.933
581	chr2	194141393	194142339	947	-	AC092638.2	355.721
582	chr10	109221318	109221427	110	+	RNA5SP326	355.694
583	chr1	202440937	202441258	322	-	RP11-175B9.3	355.595
584	chr17	34084218	34085344	1127	-	RP1-161P9.5	355.315
585	chr7	147528862	147528969	108	+	RNU6-1184P	355.174
586	chr2	43449541	43453748	4208	-	ZFP36L2	354.935
587	chr11	88237744	88799113	561370	-	GRM5	354.656
588	chr6	1610681	1614127	3447	+	FOXC1	354.464
589	chr2	197550872	197551054	183	-	SCARNA16	354.236
590	chr4	142326326	142328740	2415	+	RP11-362F19.2	354.222
591	chr8	4644854	4646106	1253	+	PAICSP4	354.208
592	chr16	10315634	10315930	297	-	RN7SL493P	354.194
593	chr1	74100899	74180897	79999	+	RP4-788P17.1	354.194
594	chr1	78840849	78840953	105	-	RNA5SP23	354.194
595	chr1	176998499	176998581	83	-	MIR488	354.194
596	chr11	37723675	37723770	96	-	SNORA31	354.194
597	chr12	81488154	81519624	31471	-	RP11-543H12.1	354.194
598	chr13	55014839	55015450	612	-	RPL13AP25	354.194
599	chr13	72249199	72249601	403	+	H3F3BP1	354.194
600	chr13	89279107	89282651	3545	+	LINC00560	354.194
601	chr13	106118216	106143383	25168	+	DAOA	354.194
602	chr15	38746328	38779911	33584	+	FAM98B	354.194
603	chr15	72264547	72332606	68060	+	RP11-390D11.1	354.194
604	chr16	51311763	51313023	1261	+	UNGP1	354.194
605	chr17	54671060	54672951	1892	+	NOG	354.194
606	chr18	22641890	22932154	290265	-	ZNF521	354.194
607	chr2	226265364	226518734	253371	+	NYAP2	354.194
608	chr20	61758847	61760811	1965	-	RP5-963E22.5	354.194
609	chr3	19356340	19356423	84	-	MIR4791	354.194
610	chr3	36211259	36211940	682	-	RFC3P1	354.194
611	chr3	110246329	110248429	2101	-	RP11-119D18.1	354.194
612	chr3	119462986	119469197	6212	-	RP11-169N13.4	354.194
613	chr3	142168944	142170991	2048	+	RP11-383G6.4	354.194
614	chr4	76922428	76928641	6214	-	CXCL9	354.194
615	chr4	103806205	103940896	134692	-	SLC9B1	354.194
616	chr5	73073864	73082316	8453	-	CTC-575I10.1	354.194
617	chr5	93903166	93904614	1449	+	MTND5P12	354.194
618	chr5	104435174	104435799	626	+	RAB9BP1	354.194
619	chr5	110283728	110286479	2752	-	CTD-2089O24.1	354.194
620	chr5	167460096	167460210	115	-	SNORA40	354.194
621	chr6	88849583	88876078	26496	-	CNR1	354.194
622	chr6	119480462	119480641	180	+	RP3-354N19.1	354.194
623	chr7	15105832	15108276	2445	+	AC006458.3	354.194
624	chr7	37888199	37940003	51805	+	NME8	354.194
625	chr8	19095247	19099422	4176	+	RP11-618M23.1	354.194
626	chr8	89820547	89821137	591	-	RP11-642C5.1	354.194
627	chr8	138708967	138710710	1744	+	CTD-3145H4.1	354.194
628	chr9	84103223	84103752	530	+	RP11-232A1.2	354.194
629	chrX	63444187	63615333	171147	-	MTMR8	354.194
630	chr1	36690017	36770958	80942	+	THRAP3	354.194
631	chr14	96485821	96486102	282	+	RP11-241N4.2	354.194
632	chr14	105235686	105262088	26403	-	AKT1	354.194
633	chr14	61995846	62124682	128837	+	RP11-47I22.4	354.166
634	chr6	151815165	151942328	127164	+	CCDC170	354.04
635	chr16	33965426	33965577	152	+	RNA5-8SP2	353.18
636	chr13	114518603	114542321	23719	+	GAS6-AS1	352.15
637	chr3	150458914	150481264	22351	-	SIAH2	352.15
638	chr7	43190494	43190593	100	+	MIR3943	352.15
639	chr15	62206624	62206875	252	+	RN7SL613P	352.141
640	chr12	62727872	62727978	107	-	RNU6-595P	352.136
641	chr15	33527753	33539822	12070	-	TMCO5B	352.136
642	chr16	58881711	58914117	32407	-	RP11-700H13.1	352.136
643	chr18	5840694	5840832	139	+	MIR3976	352.136
644	chr1	14548386	14549613	1228	-	RP11-344F13.1	352.136
645	chr10	674578	677195	2618	+	RP11-809C18.3	352.136
646	chr10	131076515	131089986	13472	+	RP11-168C9.1	352.136
647	chr11	19781550	19781629	80	-	MIR4694	352.136
648	chr12	59762832	59762932	101	-	RNU6-279P	352.136
649	chr12	63398118	63400321	2204	-	RP11-848D3.5	352.136
650	chr13	38428989	38429107	119	-	RNA5SP26	352.136
651	chr16	19098178	19109432	11255	+	RP11-626G11.4	352.136
652	chr16	33390406	33425011	34606	+	RP11-293B20.2	352.136
653	chr16	80581739	80586411	4673	-	RP11-109P11.1	352.136
654	chr18	4988091	4988168	78	-	AP005138.1	352.136
655	chr18	58163101	58163569	469	-	RP11-325K19.3	352.136
656	chr2	13863173	13898277	35105	+	AC016730.1	352.136
657	chr2	30299959	30301138	1180	+	AC016907.2	352.136
658	chr2	54683422	54896812	213391	+	SPTBN1	352.136
659	chr2	100721381	100723966	2586	+	AC092667.2	352.136
660	chr2	189091916	189093109	1194	+	AC104131.1	352.136
661	chr2	193494645	193510432	15788	+	AC013401.1	352.136
662	chr20	5107432	5178533	71102	+	CDS2	352.136
663	chr21	34775202	34851655	76454	+	IFNGR2	352.136
664	chr21	34775202	34809828	34627	+	LRG_67	352.136
665	chr22	36099850	36100223	374	+	MRPS16P3	352.136
666	chr3	62764851	62765460	610	-	RP11-1036F1.1	352.136
667	chr3	70174221	70175760	1540	-	RP11-963H1.1	352.136
668	chr3	97478367	97480374	2008	+	RP11-389G6.3	352.136
669	chr3	173775431	173775654	224	+	RN7SKP234	352.136
670	chr4	38760412	38760513	102	-	RNA5SP158	352.136
671	chr4	66082334	66083151	818	+	RP11-498E11.2	352.136
672	chr4	95038943	95128707	89765	-	RP11-363G15.2	352.136
673	chr4	114372188	114683083	310896	-	CAMK2D	352.136
674	chr4	142491084	142497230	6147	-	RP11-208N20.1	352.136
675	chr5	17625660	17626068	409	-	RP11-432M8.11	352.136
676	chr5	34656517	34657355	839	-	CTD-2024P10.1	352.136
677	chr5	45890318	45896072	5755	+	CTD-2013M15.1	352.136
678	chr6	97120005	97120845	841	-	RP11-304C16.3	352.136
679	chr7	123224913	123265011	40099	-	RP11-390E23.3	352.136
680	chr7	157258925	157292410	33486	+	AC006372.4	352.136
681	chrX	76983344	76983557	214	+	FABP5P15	352.136
682	chrX	92297489	92297941	453	+	RP11-156J23.1	352.136
683	chr1	51215968	51216025	58	+	RNU6-1253P	352.136
684	chr11	9702471	9702785	315	+	RN7SKP50	352.136
685	chr14	73738890	73740789	1900	-	RP4-647C14.3	352.136
686	chr4	119561828	119562013	186	+	RP11-384K6.4	352.136
687	chrX	123414380	123415272	893	+	NPM1P34	352.136
688	chr4	184416091	184425647	9557	-	RP11-367N14.2	352.1
689	chr13	29352695	29353074	380	+	POM121L13P	351.792
690	chr20	43922085	43937169	15085	-	MATN4	351.436
691	chr18	62853395	62854254	860	+	AC007631.1	351.156
692	chr12	63665184	63666116	933	+	HNRNPA1P69	351.156
693	chr21	15743436	15755805	12370	-	HSPA13	350.611
694	chr2	165349322	165478358	129037	-	GRB14	350.477
695	chr6	96730443	96730737	295	+	RN7SL797P	350.429
696	chr13	104096970	104097318	349	-	ATP6V1G1P7	350.349
697	chr16	67182008	67185117	3110	-	B3GNT9	350.277
698	chr14	40855456	40855998	543	+	RP11-662J14.1	350.107
699	chr15	66839517	66858317	18801	-	LCTL	350.107
700	chr20	7812445	7812969	525	-	RP5-836E8.1	350.107
701	chr2	165349322	165478358	129037	-	GRB14	350.094
702	chr19	41579709	41580012	304	-	CTD-2356P16.6	350.093
703	chr3	59521589	59522141	553	+	RP11-719N22.1	350.093
704	chr5	106530857	106531033	177	+	PSMC1P5	350.093
705	chr8	5334070	5334488	419	+	RPL23AP54	350.093
706	chr2	222909244	222909713	470	-	AC009302.4	350.079
707	chr22	38822332	38851205	28874	-	KCNJ4	350.079
708	chr6	145669894	145669985	92	+	AL356739.1	350.079
709	chr7	131771025	131772751	1727	+	AC105443.2	350.079
710	chr1	51048076	51048183	108	+	RNU6-1026P	350.079
711	chr1	167190066	167396582	206517	+	POU2F1	350.079
712	chr1	172109461	172113934	4474	-	DNM3OS	350.079
713	chr1	197473878	197744826	270949	-	DENND1B	350.079
714	chr10	63686695	63686777	83	-	AC067742.1	350.079
715	chr10	102986733	102989551	2819	-	LBX1	350.079
716	chr11	12559630	12562514	2885	-	RP11-51B23.3	350.079
717	chr11	22134994	22138547	3554	+	CTD-2019O4.1	350.079
718	chr11	39883056	39883144	89	-	AC021749.1	350.079
719	chr11	82283051	82283122	72	-	SNORD112	350.079
720	chr11	88026760	88070941	44182	-	LRG_50	350.079
721	chr12	11365126	11404303	39178	+	RP11-711K1.8	350.079
722	chr12	11365126	11404303	39178	+	RP11-711K1.8	350.079
723	chr12	49578579	49583107	4529	-	TUBA1A	350.079
724	chr12	55677534	55706860	29327	+	OR6C72P	350.079
725	chr12	60486645	60489632	2988	+	RP11-316A16.1	350.079
726	chr13	113139325	113242481	103157	-	TUBGCP3	350.079
727	chr14	39074459	39075302	844	+	RP11-14N4.1	350.079
728	chr14	48514684	48515419	736	+	RP11-10A2.1	350.079
729	chr15	42500611	42519188	18578	+	RP11-546B15.1	350.079
730	chr15	42873354	42873686	333	-	EIF4EBP2P2	350.079
731	chr15	89678778	89679726	949	-	HMGB1P8	350.079
732	chr17	13399006	13505244	106239	-	HS3ST3A1	350.079
733	chr17	31232680	31233602	923	+	AC084809.3	350.079
734	chr17	63651032	63651513	482	+	GS1-531I17.2	350.079
735	chr17	64394187	64412972	18786	-	RP11-4F22.2	350.079
736	chr18	39047395	39212149	164755	-	RP11-142I20.1	350.079
737	chr18	69557645	69611813	54169	-	RP11-736G13.1	350.079
738	chr2	115199876	116603328	1403453	+	DPP10	350.079
739	chr2	123822897	123825298	2402	+	AC062020.2	350.079
740	chr2	181436439	181557181	120743	-	AC009478.1	350.079
741	chr2	207284016	207284962	947	-	HNRNPA1P51	350.079
742	chr2	216743556	216743642	87	-	AC122136.1	350.079
743	chr20	20640354	20640608	255	+	EIF4E2P1	350.079
744	chr21	29420733	29509930	89198	+	AL035610.1	350.079
745	chr3	18031515	18037036	5522	+	AC132807.1	350.079
746	chr3	59735036	61237133	1502098	-	FHIT	350.079
747	chr3	71338920	71355004	16085	+	FOXP1-AS1	350.079
748	chr3	96533425	97471304	937880	+	EPHA6	350.079
749	chr3	138543905	138545171	1267	+	EEF1A1P25	350.079
750	chr3	182733006	182833863	100858	-	MCCC1	350.079
751	chr4	32352660	32354842	2183	+	RP11-240A16.1	350.079
752	chr4	95117091	95117664	574	-	HMGB3P15	350.079
753	chr5	76369706	76370345	640	+	CTC-564N23.2	350.079
754	chr5	111882670	111883202	533	+	RP11-159K7.1	350.079
755	chr6	69203331	69203418	88	+	AL606923.1	350.079
756	chr6	122001118	122001605	488	-	RP11-129H15.3	350.079
757	chr6	164767522	164769677	2156	-	RP11-347L18.1	350.079
758	chr7	124985879	124986251	373	+	RP11-420H19.2	350.079
759	chr8	84113187	84114666	1480	-	RP11-813B8.1	350.079
760	chr8	99076539	99105838	29300	+	C8orf47	350.079
761	chr9	18360595	18362218	1624	-	RP11-570H19.2	350.079
762	chr9	97885803	97886150	348	+	RP11-80I15.1	350.079
763	chrX	25224487	25224577	91	-	AC112778.1	350.079
764	chrX	44325937	44328201	2265	+	RP4-551E13.2	350.079
765	chrX	70182814	70183143	330	+	RPS23P8	350.079
766	chrX	114658576	114660070	1495	-	RP5-878I13.1	350.079
767	chrX	123093083	123095191	2109	-	RP1-315G1.3	350.079
768	chr4	185427614	185458708	31095	-	RP11-326I11.4	350.079
769	chr8	130303229	130303521	293	+	RN7SKP206	350.079
770	chr2	178862000	178863497	1498	-	API5P2	349.717
771	chr10	108309864	108310879	1016	+	RP11-446H13.2	349.444
772	chr1	202573396	202574421	1026	+	RP11-569A11.1	349.352
773	chrX	23682379	23704516	22138	+	PRDX4	349.027
774	chr19	58990879	59023780	32902	-	SLC27A5	348.75
775	chr1	115033346	115033454	109	+	Y_RNA	348.373
776	chr22	19701987	19712295	10309	+	2019-09-05	348.153
777	chr12	79742099	79742171	73	+	AC078917.1	348.057
778	chr5	164647583	164668758	21176	-	CTB-181F24.1	348.051
779	chr16	76770239	76962066	191828	+	CTD-2336H13.2	348.037
780	chr5	63256183	63258334	2152	-	HTR1A	348.037
781	chr7	114054299	114059930	5632	-	AC073626.2	348.037
782	chr11	116191061	116191162	102	+	snoU13	348.023
783	chr13	83397266	83398271	1006	+	GYG1P2	348.023
784	chr15	70095655	70096385	731	-	RP11-19J5.1	348.023
785	chr18	64613353	64613459	107	+	RNU6-1037P	348.023
786	chr7	103766788	103848495	81708	-	ORC5	348.023
787	chrX	154697947	154716707	18761	+	RP11-218L14.4	348.023
788	chr1	168664697	168698502	33806	-	DPT	348.023
789	chr10	37414785	37673039	258255	+	ANKRD30A	348.023
790	chr10	56624434	56628882	4449	-	RP11-264A11.1	348.023
791	chr10	111294413	111294748	336	+	BTF3P15	348.023
792	chr11	6616305	6624850	8546	-	RRP8	348.023
793	chr11	36717867	36719417	1551	+	CTD-2119L1.1	348.023
794	chr11	38520545	38521736	1192	+	RP11-63D14.1	348.023
795	chr11	122026130	122293579	267450	-	RP11-820L6.1	348.023
796	chr12	15592461	15593335	875	+	RP11-6K23.1	348.023
797	chr12	70636774	70748773	112000	+	CNOT2	348.023
798	chr12	73121703	73122624	922	-	RP11-12K6.2	348.023
799	chr12	86409475	86410219	745	+	RP11-812D23.1	348.023
800	chr13	31885426	31887058	1633	+	ANKRD26P4	348.023
801	chr13	41675155	41675236	82	-	MIR3168	348.023
802	chr13	55748589	55748683	95	+	MIR5007	348.023
803	chr15	24920541	24928593	8053	+	NPAP1	348.023
804	chr15	34943336	34947965	4630	-	CTD-2125J1.1	348.023
805	chr15	95623324	95676088	52765	-	RP11-255M2.2	348.023
806	chr17	70033455	70217977	184523	-	SOX9-AS1	348.023
807	chr17	76419778	76573476	153699	-	DNAH17	348.023
808	chr18	24916343	25175128	258786	-	RP11-739N10.1	348.023
809	chr18	41651548	41651666	119	+	RNA5SP455	348.023
810	chr18	49213895	49214579	685	-	RP11-440L16.1	348.023
811	chr18	53159406	53163623	4218	+	RP11-619L19.2	348.023
812	chr19	28129391	28137391	8001	-	CTB-151G24.1	348.023
813	chr2	48567826	48567965	140	-	RNU4-49P	348.023
814	chr2	184814060	184814163	104	-	snoU13	348.023
815	chr20	15600139	15600464	326	-	ENSAP1	348.023
816	chr20	25731854	25733397	1544	+	RP13-401N8.1	348.023
817	chr20	34894258	35157040	262783	+	DLGAP4	348.023
818	chr3	3080717	3102829	22113	-	CNTN4-AS1	348.023
819	chr3	54908632	54935282	26651	-	CACNA2D3-AS1	348.023
820	chr3	77141208	77141314	107	+	RNU6-386P	348.023
821	chr3	84339263	84339404	142	-	AC108696.1	348.023
822	chr3	90233784	90233883	100	+	RNU6-712P	348.023
823	chr3	99219191	99224352	5162	+	RP11-779P15.1	348.023
824	chr3	111289485	111289901	417	-	RP11-615J4.4	348.023
825	chr4	41926197	41926397	201	+	RP11-457P14.6	348.023
826	chr4	43342892	43347617	4726	+	RP11-1E6.1	348.023
827	chr4	58586201	58590821	4621	+	RP11-4O3.2	348.023
828	chr4	58983924	58984236	313	-	RP11-25L5.2	348.023
829	chr4	60633534	60657832	24299	-	RP11-525J21.1	348.023
830	chr4	68503895	68504077	183	+	RP11-17P16.2	348.023
831	chr4	82654539	82655361	823	-	RP11-112L18.1	348.023
832	chr4	97823952	97824201	250	+	COX7A2P2	348.023
833	chr4	101316498	101801283	484786	-	EMCN	348.023
834	chr4	107842959	108204963	362005	-	DKK2	348.023
835	chr4	115025094	115025381	288	+	RP11-362M19.1	348.023
836	chr5	9629109	9712490	83382	-	TAS2R1	348.023
837	chr5	22142461	22152465	10005	+	PMCHL1	348.023
838	chr5	73567507	73567590	84	-	AC106732.1	348.023
839	chr5	95414842	95414916	75	+	MIR583	348.023
840	chr5	135764581	135765543	963	+	HNRNPA1P13	348.023
841	chr5	150273954	150284545	10592	-	ZNF300	348.023
842	chr6	56296748	56298011	1264	-	RCC2P7	348.023
843	chr6	120847440	120847546	107	-	RNU6-214P	348.023
844	chr6	128029217	128239776	210560	-	THEMIS	348.023
845	chr7	113516832	113715975	199144	-	PPP1R3A	348.023
846	chr8	79060336	79066148	5813	+	RP11-91P17.1	348.023
847	chr8	89497339	89498323	985	+	RP11-69I13.1	348.023
848	chr8	113655722	113655812	91	+	MIR2053	348.023
849	chr9	9799423	9803784	4362	+	RP11-527D15.1	348.023
850	chr9	123007257	123007328	72	-	MIR147A	348.023
851	chrX	5328163	5328292	130	+	SNORA20	348.023
852	chrX	112244247	112244356	110	-	snoU13	348.023
853	chrX	123480194	123507005	26812	+	SH2D1A	348.023
854	chr17	69592479	69593420	942	+	AC118653.2	348.023
855	chr4	157762511	157763388	878	+	RP11-154F14.2	348.023
856	chr18	4264602	4295405	30804	+	DLGAP1-AS5	347.576
857	chr7	150181149	150182223	1075	-	RP11-511P7.4	347.31
858	chr1	218715033	218715241	209	-	U3	347.296
859	chr8	14372250	14372374	125	+	AC021760.1	347.288
860	chr6	155976097	155976160	64	-	RNU7-152P	347.003
861	chr21	20290252	20308177	17926	-	AL157359.4	346.724
862	chr14	32155898	32156004	107	-	RNU6-455P	346.695
863	chr6	170514993	170515482	490	+	RPL12P23	346.192
864	chr13	90823120	90824053	934	+	FAR1P1	346.122
865	chr3	149235022	149454501	219480	-	WWTR1	346.094
866	chr6	63321058	63321232	175	-	RP11-448N11.3	346.007
867	chr18	53670844	53858493	187650	-	CTD-2008L17.2	345.983
868	chr10	82904408	82904487	80	+	AL356154.1	345.982
869	chr2	213628294	213628399	106	-	AC093865.1	345.982
870	chr11	41144457	41144562	106	-	RNU6-365P	345.979
871	chr2	31557187	31637581	80395	-	XDH	345.972
872	chr13	61491176	61494141	2966	+	RP11-196P2.1	345.971
873	chr12	65996649	66006777	10129	+	RP11-221N13.3	345.968
874	chr4	29408722	29409634	913	+	RP11-68D16.1	345.968
875	chr4	66082334	66083151	818	+	RP11-498E11.2	345.968
876	chr6	142383854	142384190	337	+	RP11-137J7.3	345.968
877	chr7	67562724	67563237	514	+	RP5-945F2.1	345.968
878	chr1	74215200	74215306	107	-	RNA5SP50	345.968
879	chr1	84444801	84449983	5183	-	TTLL7-IT1	345.968
880	chr1	179809102	179846938	37837	-	TOR1AIP2	345.968
881	chr10	28627483	28629871	2389	-	ZNF101P1	345.968
882	chr10	59866184	59866640	457	-	RP11-123G9.1	345.968
883	chr11	36717867	36719417	1551	+	CTD-2119L1.1	345.968
884	chr11	77540700	77583308	42609	-	RP11-91P24.7	345.968
885	chr12	75890684	75905416	14733	-	KRR1	345.968
886	chr13	30780753	30780836	84	-	AL356750.1	345.968
887	chr13	35148341	35148803	463	-	GAMTP2	345.968
888	chr13	44482850	44604597	121748	+	LINC00284	345.968
889	chr13	48337595	48338741	1147	+	NAP1L4P3	345.968
890	chr13	70681345	70713561	32217	+	ATXN8OS	345.968
891	chr13	83397266	83398271	1006	+	GYG1P2	345.968
892	chr14	25042728	25045466	2739	-	CTSG	345.968
893	chr14	81288868	81289140	273	+	RP11-757H14.2	345.968
894	chr15	50086443	50088294	1852	+	CTD-2647E9.1	345.968
895	chr15	55348945	55384371	35427	+	RP11-548M13.1	345.968
896	chr15	92076121	92078325	2205	+	RP11-692C24.1	345.968
897	chr15	94774767	95023632	248866	+	MCTP2	345.968
898	chr17	39279343	39280419	1077	-	KRTAP4-12	345.968
899	chr18	42792960	43263072	470113	+	SLC14A2	345.968
900	chr2	59444843	59506535	61693	+	AC007131.1	345.968
901	chr2	75059782	75061114	1333	-	RP11-259N19.1	345.968
902	chr2	128908728	128908878	151	-	AC108059.2	345.968
903	chr2	169983619	170219195	235577	-	LRP2	345.968
904	chr2	185766838	185767289	452	-	AC010747.2	345.968
905	chr2	195595319	195626159	30841	+	AC006196.1	345.968
906	chr2	242694208	242695155	948	-	AC114730.7	345.968
907	chr3	62355356	62359999	4644	-	FEZF2	345.968
908	chr3	110445868	110445968	101	+	Y_RNA	345.968
909	chr3	132964950	132976032	11083	-	RP11-402L6.1	345.968
910	chr3	180490538	180491702	1165	-	RP11-259P15.4	345.968
911	chr4	23756664	23905712	149049	-	PPARGC1A	345.968
912	chr4	28712820	28713094	275	+	RN7SL101P	345.968
913	chr4	66008421	66011481	3061	-	EFTUD1P2	345.968
914	chr4	87515468	87736324	220857	+	PTPN13	345.968
915	chr4	156372769	156373557	789	-	RP11-627H22.9	345.968
916	chr5	44388834	44414091	25258	+	FGF10-AS1	345.968
917	chr5	65435799	65479443	43645	+	SREK1	345.968
918	chr5	74343544	74348668	5125	-	RP11-229C3.2	345.968
919	chr5	109849530	109849616	87	-	MIR548F3	345.968
920	chr6	53132196	53213947	81752	-	ELOVL5	345.968
921	chr6	58228887	58229426	540	-	XXbac-BPGBPG55C20.3	345.968
922	chr6	162989411	162990760	1350	+	KRT8P44	345.968
923	chr7	24713928	24714231	304	-	CTA-298G8.2	345.968
924	chr8	60049931	60050061	131	-	SNORA51	345.968
925	chr13	41301964	41302011	48	-	MIR320D1	345.968
926	chr14	66679528	66976112	296585	-	RP11-72M17.1	345.968
927	chr8	58802135	58803368	1234	-	RP11-44D19.1	345.968
928	chr8	35092975	35654068	561094	+	UNC5D	344.995
929	chr9	106856541	106903698	47158	+	SMC2	344.865
930	chr16	32486372	32489571	3200	-	ABCD1P3	344.823
931	chr11	27015628	27018630	3003	+	FIBIN	344.642
932	chr12	105345538	105345624	87	+	AC090051.1	344.558
933	chr20	584441	591042	6602	-	TCF15	344.53
934	chrX	54173805	54174092	288	+	RP11-161N3.3	344.381
935	chr2	180264455	180265602	1148	-	AC068042.1	344.325
936	chr2	52002396	52002540	145	-	CRYGGP	344.097
937	chr14	106845323	106845789	467	-	IGHV3-35	344.056
938	chr1	142618769	142729975	111207	+	RP11-417J8.3	344.013
939	chr19	17342692	17356749	14058	-	NR2F6	343.984
940	chrX	115532008	115532113	106	-	RNU6-154P	343.971
941	chr5	107146330	107146625	296	+	RN7SKP122	343.943
942	chr7	46037139	46037670	532	-	FTLP15	343.929
943	chr1	67094123	67094200	78	+	MIR3117	343.929
944	chr12	64426192	64426445	254	+	RP11-1029F8.1	343.929
945	chr17	2591767	2592254	488	+	RP11-74E22.6	343.929
946	chr18	27098224	27128206	29983	+	RP11-784B15.1	343.929
947	chr3	34566310	34585372	19063	-	AC018359.3	343.929
948	chr3	67878596	67878697	102	+	AC113171.1	343.929
949	chr4	95679119	96079599	400481	+	BMPR1B	343.929
950	chr2	144052990	144238358	185369	-	AC096558.1	343.922
951	chr3	15708743	15901278	192536	-	ANKRD28	343.915
952	chr3	72370202	72373178	2977	-	RP11-447M4.1	343.915
953	chr4	181652317	181680191	27875	-	RP11-460H9.1	343.915
954	chr5	159753700	159753976	277	+	RP11-34P1.4	343.915
955	chr9	6278667	6279153	487	+	RP11-307L3.2	343.915
956	chr1	58525811	58545946	20136	+	RP11-393I23.4	343.915
957	chr1	58694354	58694675	322	-	RP11-414C16.1	343.915
958	chr1	81546475	81546856	382	+	MTND2P30	343.915
959	chr1	84551424	84551916	493	+	RP11-486G15.1	343.915
960	chr1	166445009	166459276	14268	-	RP11-276E17.2	343.915
961	chr1	224572845	224624735	51891	-	WDR26	343.915
962	chr10	16865963	17171830	305868	-	CUBN	343.915
963	chr10	45684238	45684344	107	-	RNU6-1207P	343.915
964	chr10	92213927	92262725	48799	+	RP11-94M14.2	343.915
965	chr11	19076002	19082228	6227	-	MRGPRX2	343.915
966	chr11	40781072	40781155	84	+	AC104387.1	343.915
967	chr11	55493594	55494634	1041	+	OR5D3P	343.915
968	chr12	24983355	24989492	6138	+	RP11-625L16.3	343.915
969	chr12	26278088	26279550	1463	-	RP11-283G6.3	343.915
970	chr12	39836850	39836918	69	-	AC121334.1	343.915
971	chr12	84665119	84688341	23223	+	RP11-788H18.1	343.915
972	chr13	50746225	50747317	1093	+	ST13P4	343.915
973	chr13	93708910	93710179	1270	+	LINC00363	343.915
974	chr14	34885893	34886808	916	-	AL356806.3	343.915
975	chr14	63173287	63568755	395469	-	KCNH5	343.915
976	chr14	69550115	69552106	1992	+	DDX18P1	343.915
977	chr15	72264547	72332606	68060	+	RP11-390D11.1	343.915
978	chr17	33570055	33600674	30620	+	SLFN5	343.915
979	chr17	59147217	59147717	501	-	RP11-264B14.2	343.915
980	chr18	14152998	14157341	4344	-	NF1P5	343.915
981	chr18	74962505	74980858	18354	+	GALR1	343.915
982	chr19	21473962	21512227	38266	-	ZNF708	343.915
983	chr19	45349432	45392485	43054	+	PVRL2	343.915
984	chr2	119706882	119710559	3678	-	RP11-77A13.1	343.915
985	chr2	133668669	133668834	166	-	AC016909.2	343.915
986	chr2	137523115	138435287	912173	+	THSD7B	343.915
987	chr2	172949468	172954405	4938	+	DLX1	343.915
988	chr2	182953156	182953343	188	-	AC064837.1	343.915
989	chr2	195868435	195891094	22660	-	AC010983.1	343.915
990	chr2	199164087	199239821	75735	-	AC005235.1	343.915
991	chr2	237642025	237663006	20982	+	AC011286.1	343.915
992	chr20	6209441	6209595	155	-	AL109618.1	343.915
993	chr21	20058408	20058482	75	-	MIR548X	343.915
994	chr3	62764851	62765460	610	-	RP11-1036F1.1	343.915
995	chr3	81889698	81972012	82315	+	RP11-359D24.1	343.915
996	chr3	84339263	84339404	142	-	AC108696.1	343.915
997	chr3	180960133	180960689	557	-	FAUP2	343.915
998	chr3	190146444	190167665	21222	-	TMEM207	343.915
999	chr4	59390680	59402493	11814	-	RP11-577G20.1	343.915
1000	chr4	75881184	75895572	14389	-	RP11-44F21.3	343.915
1001	chr4	98255786	98554974	299189	-	RP11-681L8.1	343.915
1002	chr5	39719086	39721615	2530	-	INTS6P1	343.915
1003	chr5	98225435	98225537	103	+	RNU6-402P	343.915
1004	chr5	109849530	109849616	87	-	MIR548F3	343.915
1005	chr6	71892315	71892421	107	+	RNU6-411P	343.915
1006	chr6	89805678	89827800	22123	-	SRSF12	343.915
1007	chr6	108025308	108145521	120214	-	SCML4	343.915
1008	chr6	115188037	115188140	104	-	RNU6-475P	343.915
1009	chr6	147708800	147711601	2802	+	RP11-361F15.2	343.915
1010	chr7	20174278	20257027	82750	-	MACC1	343.915
1011	chr7	43136331	43136443	113	+	Y_RNA	343.915
1012	chr7	46713383	46799449	86067	-	AC011294.3	343.915
1013	chr7	93701071	93706469	5399	-	AC003092.2	343.915
1014	chr8	82797612	82835428	37817	+	RP11-354A14.1	343.915
1015	chr9	80071211	80141613	70403	+	RP11-466A17.1	343.915
1016	chr9	117092149	117095532	3384	+	ORM2	343.915
1017	chrX	36737991	36738294	304	+	RP11-492O8.1	343.915
1018	chrX	140991680	140997174	5495	+	MAGEC1	343.915
1019	chr10	111764012	111764315	304	+	RN7SL450P	343.915
1020	chr12	78746299	78876799	130501	+	RP11-754N21.1	343.915
1021	chr14	23563974	23569665	5692	+	C14orf119	343.915
1022	chr4	173301179	173301638	460	-	RP11-485C11.1	343.915
1023	chr5	45890318	45896072	5755	+	CTD-2013M15.1	343.831
1024	chr20	26113523	26114834	1312	-	RP13-329D4.3	343.58
1025	chr13	89279107	89282651	3545	+	LINC00560	343.231
1026	chr6	55299167	55444012	144846	-	HMGCLL1	343.189
1027	chr20	10381657	10414870	33214	-	MKKS	343.161
1028	chr2	6453086	6465778	12693	-	AC017053.1	343.105
1029	chr5	74075134	74075238	105	+	RNU6-1330P	342.993
1030	chr10	31650356	31688682	38327	-	RP11-192P3.5	342.984
1031	chr3	94225610	94226464	855	-	ARMC10P1	342.98
1032	chr3	148413781	148413991	211	-	RPL38P1	342.896
1033	chr4	76439156	76475683	36528	+	THAP6	342.896
1034	chr1	67196650	67196741	92	-	AL354978.1	342.491
1035	chr8	114963115	114963227	113	+	Y_RNA	342.337
1036	chr13	71033596	71033702	107	+	RNU6-54P	341.919
1037	chr3	186838736	186898696	59961	-	RPL39L	341.905
1038	chr6	98150157	98155979	5823	+	RP1-104O17.1	341.891
1039	chr3	88997292	89000078	2787	+	NARG2P2	341.886
1040	chr10	14694741	14703690	8950	+	RP11-7C6.1	341.877
1041	chr12	2079952	2802108	722157	+	CACNA1C	341.877
1042	chr12	29273716	29273815	100	-	AC012150.1	341.877
1043	chr4	135680554	135738444	57891	+	CTD-2012I17.1	341.877
1044	chrX	71068625	71068854	230	+	RP11-402P6.6	341.877
1045	chr2	199164087	199239821	75735	-	AC005235.1	341.873
1046	chr1	196014126	196030203	16078	-	RP11-476B1.1	341.866
1047	chr1	240061316	240063172	1857	-	CHRM3-AS1	341.863
1048	chr18	8402845	8405159	2315	+	RP11-789C17.1	341.863
1049	chr9	99212483	99253618	41136	+	HABP4	341.863
1050	chr1	52873954	53019159	145206	-	ZCCHC11	341.863
1051	chr1	109276878	109277347	470	-	RP11-293A10.3	341.863
1052	chr1	214202236	214204109	1874	-	RP11-53A1.2	341.863
1053	chr1	225674537	225840844	166308	-	ENAH	341.863
1054	chr10	62494100	62501586	7487	+	RP11-131N11.4	341.863
1055	chr10	67839001	67878084	39084	+	RP11-210G22.1	341.863
1056	chr10	94094220	94094321	102	+	Y_RNA	341.863
1057	chr10	105432916	105433023	108	+	Y_RNA	341.863
1058	chr10	114393929	114394013	85	+	MIR4295	341.863
1059	chr11	55999490	56000737	1248	-	OR5T2	341.863
1060	chr11	75428864	75444003	15140	+	MOGAT2	341.863
1061	chr11	105695360	105695496	137	+	RNU4-55P	341.863
1062	chr12	16341419	16430619	89201	-	SLC15A5	341.863
1063	chr12	62511668	62511739	72	-	SNORD112	341.863
1064	chr12	101869199	101880775	11577	+	SPIC	341.863
1065	chr14	32842543	32887180	44638	-	RP11-320M16.2	341.863
1066	chr14	34509303	34528506	19204	+	EGLN3-AS1	341.863
1067	chr15	67835047	68099461	264415	+	MAP2K5	341.863
1068	chr16	15688243	15737023	48781	-	KIAA0430	341.863
1069	chr16	54279456	54304658	25203	-	RP11-324D17.1	341.863
1070	chr18	27098224	27128206	29983	+	RP11-784B15.1	341.863
1071	chr18	72259010	72265744	6735	-	LINC00909	341.863
1072	chr2	9755396	9755502	107	+	Y_RNA	341.863
1073	chr2	39088862	39090275	1414	+	AC018693.6	341.863
1074	chr2	39892122	39945103	52982	+	TMEM178A	341.863
1075	chr2	195595319	195626159	30841	+	AC006196.1	341.863
1076	chr2	239990513	239990610	98	-	MIR4440	341.863
1077	chr20	12360704	12361903	1200	+	PA2G4P2	341.863
1078	chr20	29449474	29449652	179	-	RP4-610C12.2	341.863
1079	chr20	43248163	43280874	32712	-	ADA	341.863
1080	chr21	21131673	21132442	770	-	C1QBPP	341.863
1081	chr22	29388709	29414608	25900	+	ZNRF3-IT1	341.863
1082	chr22	37257030	37274057	17028	+	NCF4	341.863
1083	chr22	37257030	37274059	17030	+	LRG_159	341.863
1084	chr3	4790876	4793274	2399	-	EGOT	341.863
1085	chr3	10857885	10982419	124535	+	SLC6A11	341.863
1086	chr3	179593164	179599397	6234	+	PEX5L-AS1	341.863
1087	chr3	197236654	197300194	63541	-	BDH1	341.863
1088	chr4	18489685	18491131	1447	-	RP11-608B3.1	341.863
1089	chr4	21306165	21318108	11944	+	RP11-120A1.1	341.863
1090	chr4	47978233	47978344	112	+	AC107068.1	341.863
1091	chr4	62937470	63031272	93803	-	RP11-84A1.3	341.863
1092	chr4	97133430	97134251	822	+	RP11-61G24.1	341.863
1093	chr4	121263211	121263802	592	+	SAR1P3	341.863
1094	chr4	130824165	130825318	1154	+	EEF1GP8	341.863
1095	chr4	138728860	138737556	8697	+	RP11-793B23.1	341.863
1096	chr4	170314426	170533780	219355	-	NEK1	341.863
1097	chr5	39284377	39364655	80279	-	LRG_32	341.863
1098	chr5	42756903	42802462	45560	+	CCDC152	341.863
1099	chr5	78579955	78580741	787	-	CTC-451P13.1	341.863
1100	chr5	105882366	105882504	139	+	SNORA31	341.863
1101	chr5	130581186	130734140	152955	+	CDC42SE2	341.863
1102	chr5	144851362	145214932	363571	-	PRELID2	341.863
1103	chr5	158410014	158411797	1784	+	CTD-2363C16.1	341.863
1104	chr5	159674524	159675224	701	+	RP11-34P1.1	341.863
1105	chr5	169199970	169206369	6400	-	CTB-37A13.1	341.863
1106	chr6	65684286	65684385	100	+	AL109922.1	341.863
1107	chr6	95156458	95156897	440	-	RP3-399J4.1	341.863
1108	chr6	95952058	95952372	315	+	CYCSP17	341.863
1109	chr6	127639028	127639118	91	-	RNA5SP217	341.863
1110	chr7	23931323	23936954	5632	-	AC009508.1	341.863
1111	chr7	85010434	85010691	258	-	AC073958.2	341.863
1112	chr7	109300151	109300859	709	+	AC073387.2	341.863
1113	chr7	143839102	143840031	930	+	OR2A13P	341.863
1114	chr8	16232127	16232591	465	+	MRPL49P2	341.863
1115	chr8	68994439	69007316	12878	-	RP11-403D15.2	341.863
1116	chr8	88587826	88588736	911	-	AF121898.2	341.863
1117	chr8	106838798	106846266	7469	+	RP11-152P17.3	341.863
1118	chr9	7960413	7961080	668	-	RP11-29B9.2	341.863
1119	chr9	14993310	15019727	26418	+	RP11-54D18.2	341.863
1120	chr9	41954580	41955037	458	+	RP11-104G3.2	341.863
1121	chr9	100689073	100707138	18066	-	HEMGN	341.863
1122	chrX	10865996	11129261	263266	-	RP11-120D5.1	341.863
1123	chrX	37545012	37591383	46372	+	XK	341.863
1124	chrX	37545012	37591383	46372	+	XK	341.863
1125	chrX	40794198	40795117	920	-	RPS2P55	341.863
1126	chrX	124460746	124461870	1125	-	RP13-147D17.1	341.863
1127	chr4	160587655	160698936	111282	-	RP11-6C14.1	341.863
1128	chr7	10000651	10021444	20794	+	AC006373.1	341.863
1129	chr13	32889617	32973809	84193	+	LRG_293	341.86
1130	chr14	85206286	85206396	111	+	RNU6-976P	341.849
1131	chr5	118882826	118883301	476	-	CTD-2158P22.1	341.821
1132	chr1	14548386	14549613	1228	-	RP11-344F13.1	341.793
1133	chr16	33965426	33965577	152	+	RNA5-8SP2	341.793
1134	chr1	197654770	197654870	101	-	Y_RNA	341.711
1135	chr15	68483043	68498417	15375	-	CALML4	341.682
1136	chr5	159435452	159435553	102	+	Y_RNA	341.64
1137	chr18	15307662	15330281	22620	-	AP005901.1	341.598
1138	chr7	76822688	76829143	6456	-	FGL2	341.509
1139	chr9	89559279	89562104	2826	-	GAS1	341.217
1140	chr18	29517496	29517602	107	+	RNU6-1050P	341.042
1141	chr11	95431250	95433787	2538	+	RP11-644L4.1	341.017
1142	chr13	29277839	29277944	106	-	RNU6-53P	340.873
1143	chr15	48604550	48624053	19504	-	RP11-154J22.1	340.694
1144	chr16	72613441	72613536	96	-	AC092289.1	340.621
1145	chr2	83083927	83084885	959	+	AC098817.5	340.509
1146	chr18	30517366	31021065	503700	-	CCDC178	340.231
1147	chr5	92161962	92179711	17750	+	CTC-458G6.4	340.161
1148	chr8	101928753	101965616	36864	-	YWHAZ	339.973
1149	chr18	19192228	19210417	18190	+	SNRPD1	339.875
1150	chr4	5053169	5502725	449557	+	STK32B	339.84
1151	chr1	231031178	231031250	73	-	snoU13	339.826
1152	chr10	31207941	31210164	2224	-	DDX10P1	339.826
1153	chr13	103395340	103397574	2235	+	LINC00283	339.826
1154	chr18	4775053	5004536	229484	-	RP11-172F10.1	339.826
1155	chr18	21083473	21111746	28274	+	C18orf8	339.826
1156	chr21	35445892	35732332	286441	+	AP000320.7	339.826
1157	chr5	95414842	95414916	75	+	MIR583	339.826
1158	chr13	111066552	111066653	102	+	snoU13	339.813
1159	chr12	48577366	48579709	2344	+	C12orf68	339.812
1160	chr19	37407231	37489602	82372	+	ZNF568	339.812
1161	chr4	110267482	110268615	1134	-	RBMXP4	339.812
1162	chr5	15602298	15607457	5160	-	CTD-2350J17.1	339.812
1163	chr5	51578401	51578693	293	+	RPS17P11	339.812
1164	chr1	50671756	50688799	17044	-	RP11-567C20.3	339.812
1165	chr1	69521581	69650686	129106	+	RP11-424D14.1	339.812
1166	chr10	35894338	35897863	3526	+	GJD4	339.812
1167	chr10	64553322	64565647	12326	-	RP11-436D10.3	339.812
1168	chr10	88614453	88615993	1541	-	RP11-420K10.1	339.812
1169	chr10	92162278	92300562	138285	-	RP11-15K3.1	339.812
1170	chr10	126178392	126179147	756	-	RPS10P18	339.812
1171	chr11	18617006	18621230	4225	-	RP11-504G3.4	339.812
1172	chr11	26307258	26309554	2297	-	RP11-430L3.1	339.812
1173	chr11	39183003	39183517	515	+	RP11-313M3.1	339.812
1174	chr11	59328619	59333547	4929	-	AP000442.4	339.812
1175	chr11	85220982	85221088	107	+	RNU6-1292P	339.812
1176	chr12	85657322	85658235	914	+	RP11-193M21.1	339.812
1177	chr13	92832968	92833138	171	-	FABP5P4	339.812
1178	chr15	27216429	27778373	561945	+	GABRG3	339.812
1179	chr15	64403657	64403768	112	-	Y_RNA	339.812
1180	chr17	11191522	11194128	2607	+	RP11-680C21.1	339.812
1181	chr18	28962280	28962393	114	+	Y_RNA	339.812
1182	chr18	34409069	34812135	403067	+	KIAA1328	339.812
1183	chr19	51364824	51383823	19000	+	KLK2	339.812
1184	chr2	906612	916810	10199	-	AC113607.3	339.812
1185	chr2	10443015	10567743	124729	+	HPCAL1	339.812
1186	chr2	27928653	27938599	9947	-	AC074091.13	339.812
1187	chr2	55463731	55496483	32753	-	MTIF2	339.812
1188	chr2	66924257	66930359	6103	-	AC007392.4	339.812
1189	chr2	68870721	68882708	11988	+	PROKR1	339.812
1190	chr2	147345012	147346878	1867	+	PABPC1P2	339.812
1191	chr2	169312372	169631644	319273	+	CERS6	339.812
1192	chr2	182953156	182953343	188	-	AC064837.1	339.812
1193	chr2	191745523	191746785	1263	-	AC005540.3	339.812
1194	chr2	211969658	211970456	799	+	RP11-212J19.1	339.812
1195	chr2	215145362	215146176	815	-	RPL5P8	339.812
1196	chr3	1435857	1436132	276	-	AC026214.2	339.812
1197	chr3	40807698	40904117	96420	+	RP11-761N21.1	339.812
1198	chr3	52435029	52444366	9338	-	BAP1	339.812
1199	chr3	66687573	66687836	264	+	RPL21P41	339.812
1200	chr3	85849137	85877200	28064	-	CADM2-AS2	339.812
1201	chr3	155375549	155376401	853	+	RPL6P7	339.812
1202	chr3	162845711	163079351	233641	-	CT64	339.812
1203	chr3	168720862	168723254	2393	+	RP11-152C17.1	339.812
1204	chr3	182734043	182735596	1554	+	MCCC1-AS1	339.812
1205	chr4	44535632	44535897	266	+	RP11-500G9.1	339.812
1206	chr4	76922428	76928641	6214	-	CXCL9	339.812
1207	chr4	108356275	108356377	103	+	RNU6-551P	339.812
1208	chr4	118004718	118006736	2019	-	TRAM1L1	339.812
1209	chr4	126991863	126993159	1297	+	RP11-318I4.1	339.812
1210	chr4	189270530	189271178	649	-	RP11-219G10.1	339.812
1211	chr5	34019553	34043937	24385	-	C1QTNF3	339.812
1212	chr5	38710469	38720375	9907	-	RP11-122C5.1	339.812
1213	chr5	106530857	106531033	177	+	PSMC1P5	339.812
1214	chr5	122345237	122345335	99	-	snoU13	339.812
1215	chr6	49325859	49328093	2235	-	EEF1A1P42	339.812
1216	chr6	92525561	92526146	586	-	RP11-40G16.1	339.812
1217	chr6	99006310	99006447	138	+	RP3-453D15.1	339.812
1218	chr6	115954706	115955355	650	-	RP11-282C5.1	339.812
1219	chr6	116440086	116479910	39825	-	COL10A1	339.812
1220	chr6	135219012	135219897	886	+	RP3-352A20.1	339.812
1221	chr6	155226215	155226291	77	-	U8	339.812
1222	chr7	22338213	22338325	113	+	RNA5SP227	339.812
1223	chr7	42152964	42153219	256	+	HMGN2P30	339.812
1224	chr7	49813257	49961546	148290	+	VWC2	339.812
1225	chr7	90219933	90226667	6735	-	AC002456.2	339.812
1226	chr7	93299138	93299389	252	-	AC002075.4	339.812
1227	chr7	123914733	123927598	12866	-	RP11-264K23.1	339.812
1228	chr7	153789286	153793128	3843	-	AC006019.4	339.812
1229	chr8	16849678	16859690	10013	-	FGF20	339.812
1230	chr8	43415811	43415916	106	+	AC134698.1	339.812
1231	chr8	48920960	48977268	56309	+	UBE2V2	339.812
1232	chr8	52634230	52634724	495	-	RP11-11C20.1	339.812
1233	chr8	81661796	81661928	133	-	RNU11-6P	339.812
1234	chr8	87778163	87830786	52624	+	RP11-386D6.2	339.812
1235	chr8	104310661	104345094	34434	+	FZD6	339.812
1236	chr8	125463048	125474391	11344	+	TRMT12	339.812
1237	chr9	547317	549531	2215	+	RP11-31F19.1	339.812
1238	chr9	15588353	15588613	261	+	HMGN2P16	339.812
1239	chr9	19957392	19958145	754	-	RP11-378I6.2	339.812
1240	chr9	31253899	31254775	877	+	SLC25A6P2	339.812
1241	chrX	11136239	11683821	547583	-	ARHGAP6	339.812
1242	chrX	17300760	17301216	457	+	CBX1P4	339.812
1243	chrX	41374187	41782716	408530	-	CASK	339.812
1244	chrX	55284848	55291279	6432	-	PAGE3	339.812
1245	chrX	124337654	124338187	534	-	RP1-161N10.1	339.812
1246	chrX	131503345	131623996	120652	-	MBNL3	339.812
1247	chr5	45890318	45896072	5755	+	CTD-2013M15.1	339.812
1248	chr2	57656683	57657828	1146	-	RP11-127H13.1	339.758
1249	chr7	3682447	3683416	970	-	AC011284.3	339.756
1250	chr2	12877493	12877570	78	+	MIR3125	339.672
1251	chr12	86409475	86410219	745	+	RP11-812D23.1	339.672
1252	chr19	13486743	13486827	85	-	AC005513.1	339.615
1253	chr1	184377471	184381494	4024	+	GS1-115G20.1	339.555
1254	chr10	120545264	120545475	212	-	U3	339.449
1255	chr8	145064226	145067583	3358	+	GRINA	339.409
1256	chr6	85130746	85265870	135125	-	RP1-90L14.1	339.213
1257	chr17	40688528	40714080	25553	+	RP11-400F19.8	339.196
1258	chr21	40928369	41045064	116696	+	B3GALT5	339.115
1259	chr2	179007275	179007378	104	+	RNU5E-9P	338.975
1260	chr17	66789690	66793963	4274	-	RP11-118B18.2	338.85
1261	chr2	138721590	138773930	52341	+	HNMT	338.751
1262	chrX	102883632	102885881	2250	+	TCEAL1	338.708
1263	chr7	21440538	21441231	694	-	AC005094.2	338.485
1264	chr15	58702768	58861151	158384	+	LIPC	338.348
1265	chr2	25380063	25382006	1944	+	RP11-509E16.1	338.242
1266	chr22	45297427	45298351	925	+	RP1-127B20.4	338.139
1267	chr10	47570513	47573872	3360	-	RP11-292F22.5	338.069
1268	chr12	102590237	102591623	1387	-	PMCH	338.069
1269	chr2	57243196	57243299	104	-	snoU13	337.985
1270	chr12	67818052	67818766	715	-	NTAN1P3	337.901
1271	chr6	79314184	79315753	1570	-	RP3-390M24.1	337.79
1272	chr21	14721586	14722969	1384	+	FGF7P2	337.783
1273	chr1	115259534	115301297	41764	-	CSDE1	337.776
1274	chr13	107820883	108519083	698201	-	FAM155A	337.776
1275	chr14	35760692	35760782	91	+	AL121594.1	337.776
1276	chr2	194595279	194595413	135	-	AC074290.1	337.776
1277	chr21	47456966	47459721	2756	+	AP001476.2	337.776
1278	chr3	114591961	114595361	3401	+	ZBTB20-AS3	337.776
1279	chr9	13446490	13487510	41021	+	RP11-536O18.1	337.776
1280	chrX	45364633	45489447	124815	+	RP11-245M24.1	337.776
1281	chrX	21232755	21232861	107	+	RNU6-133P	337.774
1282	chr11	56161205	56162124	920	+	OR5AL2P	337.763
1283	chr12	78524117	78524784	668	-	RP11-136F16.2	337.762
1284	chr5	83680245	83786583	106339	+	CTD-2269F5.1	337.762
1285	chrX	25021811	25034065	12255	-	ARX	337.762
1286	chr1	12752925	12753036	112	+	RP11-474O21.2	337.762
1287	chr1	38306658	38307348	691	+	RP11-109P14.8	337.762
1288	chr1	44709080	44709945	866	-	ERI3-IT1	337.762
1289	chr1	61549127	61549202	76	-	AC096534.1	337.762
1290	chr1	118092037	118092544	508	+	VPS25P1	337.762
1291	chr1	241295572	241295646	75	+	MIR3123	337.762
1292	chr10	69093881	69094640	760	+	RP11-93L14.1	337.762
1293	chr10	104935311	104935851	541	+	MARCKSL1P1	337.762
1294	chr10	105881816	105886143	4328	+	SFR1	337.762
1295	chr11	57772858	57773177	320	+	CYCSP26	337.762
1296	chr11	86969893	86970301	409	-	RP11-680L20.1	337.762
1297	chr11	102980160	103350591	370432	+	DYNC2H1	337.762
1298	chr11	133229924	133235975	6052	-	OPCML-IT1	337.762
1299	chr12	7591376	7592586	1211	-	RP11-157G21.2	337.762
1300	chr12	91011536	91016599	5064	-	RP11-632B21.1	337.762
1301	chr12	122501212	122506522	5311	+	AC156455.1	337.762
1302	chr13	61983818	62002220	18403	-	PCDH20	337.762
1303	chr13	68364539	68364926	388	+	BCRP9	337.762
1304	chr13	68863811	68865412	1602	-	ELL2P3	337.762
1305	chr13	71033596	71033702	107	+	RNU6-54P	337.762
1306	chr13	96230457	96296957	66501	-	DZIP1	337.762
1307	chr13	98327265	98330217	2953	-	RP11-120E13.1	337.762
1308	chr14	85828801	85983278	154478	-	CTD-2128A3.2	337.762
1309	chr15	50474393	50528592	54200	+	SLC27A2	337.762
1310	chr16	70780960	70781829	870	+	RP11-394B2.6	337.762
1311	chr17	32007596	32007902	307	+	RP11-118G23.2	337.762
1312	chr17	36566042	36566302	261	+	RN7SL458P	337.762
1313	chr17	52848310	52848638	329	+	RN7SKP14	337.762
1314	chr17	54650401	54650556	156	+	RPL39P33	337.762
1315	chr18	41412124	41412230	107	-	RNU6-443P	337.762
1316	chr19	40526292	40526948	657	+	CTC-471F3.6	337.762
1317	chr2	115888512	115918920	30409	-	DPP10-AS1	337.762
1318	chr2	147345012	147346878	1867	+	PABPC1P2	337.762
1319	chr2	151451616	151476581	24966	-	AC104777.1	337.762
1320	chr2	161734058	161734359	302	+	RN7SL423P	337.762
1321	chr2	168570173	168572575	2403	-	CTAGE14P	337.762
1322	chr2	172373749	172374232	484	-	AC007969.5	337.762
1323	chr2	214149113	215275225	1126113	+	SPAG16	337.762
1324	chr21	33393279	33394095	817	-	HUNK-AS1	337.762
1325	chr3	4344988	4359251	14264	+	SETMAR	337.762
1326	chr3	77365903	77366749	847	-	VDAC1P7	337.762
1327	chr3	111697857	111712210	14354	+	ABHD10	337.762
1328	chr3	156977531	157251408	273878	-	VEPH1	337.762
1329	chr3	168720862	168723254	2393	+	RP11-152C17.1	337.762
1330	chr4	13052966	13053035	70	+	RNU6-962P	337.762
1331	chr4	124571422	124851561	280140	+	LINC01091	337.762
1332	chr5	20158771	20159065	295	-	RP11-61K20.1	337.762
1333	chr5	64546954	64547611	658	-	RPEP1	337.762
1334	chr5	67819705	67825834	6130	+	CTC-537E7.1	337.762
1335	chr5	72090232	72112392	22161	-	CTD-2631K10.1	337.762
1336	chr5	73379893	73399041	19149	-	CTD-2292M14.1	337.762
1337	chr5	95583480	95614455	30976	+	RP11-254I22.2	337.762
1338	chr5	98825263	98835071	9809	+	RP11-93O17.1	337.762
1339	chr5	125695824	125832186	136363	+	GRAMD3	337.762
1340	chr5	162466297	162466605	309	+	MRP63P6	337.762
1341	chr5	175878763	175878873	111	+	AC010297.1	337.762
1342	chr6	42467448	42467760	313	+	RP11-256G5.1	337.762
1343	chr6	115188037	115188140	104	-	RNU6-475P	337.762
1344	chr7	30978284	31032869	54586	+	GHRHR	337.762
1345	chr7	39987121	39989354	2234	-	RP11-467D6.1	337.762
1346	chr7	43313758	43314181	424	+	AC004692.5	337.762
1347	chr7	69063905	70258054	1194150	+	AUTS2	337.762
1348	chr7	85265329	85265660	332	-	AC092013.1	337.762
1349	chr7	102902447	102902758	312	+	S100A11P1	337.762
1350	chr7	114847948	114848050	103	-	Y_RNA	337.762
1351	chr7	124812272	125019375	207104	+	RP11-3B12.2	337.762
1352	chr7	142190638	142191080	443	-	TRBV12-2	337.762
1353	chr7	144015218	144016150	933	+	OR2A1	337.762
1354	chr8	56429799	56433536	3738	-	RP11-628E19.2	337.762
1355	chr8	65616331	65647016	30686	-	RP11-1D12.1	337.762
1356	chr8	124056957	124057052	96	+	RNY4P5	337.762
1357	chr8	139600478	139926249	325772	-	COL22A1	337.762
1358	chr9	12098660	12159147	60488	-	RP11-74C3.1	337.762
1359	chr9	75515578	75695358	179781	-	ALDH1A1	337.762
1360	chr9	85815855	85816143	289	-	RN7SKP242	337.762
1361	chr9	121915736	122131745	216010	-	BRINP1	337.762
1362	chr9	135644840	135645599	760	-	RP11-295G24.5	337.762
1363	chrX	7810303	7812184	1882	+	VCX	337.762
1364	chrX	22716574	22787083	70510	+	GS1-433O24.1	337.762
1365	chr1	170636522	170638566	2045	+	RP1-79C4.4	337.762
1366	chr1	242935922	242936405	484	+	RSL24D1P4	337.762
1367	chr2	108145943	108172782	26840	+	AC096669.3	337.762
1368	chr5	466239	473213	6975	-	CTD-2228K2.5	337.762
1369	chr6	128349031	128406393	57363	+	RP11-103C16.2	337.762
1370	chr7	136398618	136399935	1318	+	PSMC1P3	337.762
1371	chr8	23699428	23712320	12893	-	STC1	337.762
1372	chr8	62212723	62213628	906	-	RP11-787D18.1	337.762
1373	chrX	137888536	137889253	718	+	RP1-106C24.1	337.762
1374	chr17	26443265	26443432	168	-	RPS29P22	337.735
1375	chr16	24549014	24584184	35171	+	RBBP6	337.613
1376	chr12	28974908	28978764	3857	-	RP11-977P2.1	337.567
1377	chr1	153430220	153433177	2958	-	S100A7	337.476
1378	chr9	76986447	76998446	12000	+	RP11-171A24.2	337.455
1379	chr3	17506642	17507002	361	+	AC140076.1	337.232
1380	chr7	54643745	54646487	2743	-	GS1-18A18.2	336.676
1381	chr1	34304124	34305741	1618	+	HSPD1P14	336.575
1382	chrX	50773422	50774357	936	-	RP11-104D21.1	336.494
1383	chr5	77337703	77339962	2260	-	CTD-2179L22.1	336.382
1384	chr3	124480795	124620265	139471	-	ITGB5	336.365
1385	chr9	17134980	17503921	368942	+	CNTLN	336.354
1386	chr14	83159048	83159399	352	-	ENSAP2	336.271
1387	chr11	1642188	1643368	1181	-	KRTAP5-4	336.208
1388	chr1	189101481	189102423	943	-	RP11-373J16.2	336.194
1389	chr16	8419866	8426278	6413	+	RP11-568A19.1	336.173
1390	chr13	79423366	79425343	1978	+	HSPD1P8	336.159
1391	chr2	36526531	36526973	443	-	AC009414.1	336.006
1392	chr5	114366970	114367591	622	-	RP11-438C19.2	335.986
1393	chr6	114178541	114184648	6108	+	MARCKS	335.946
1394	chr3	116745545	116745886	342	+	PTMAP8	335.825
1395	chr6	125691357	125695470	4114	-	RP11-735G4.1	335.825
1396	chr6	27418522	27440897	22376	-	ZNF184	335.755
1397	chr5	67511548	67597649	86102	+	PIK3R1	335.741
1398	chr9	74622797	74623052	256	-	HSPB1P1	335.741
1399	chr6	144128229	144165754	37526	+	RP3-468K18.5	335.733
1400	chr2	176707615	176708030	416	+	EXTL2P1	335.727
1401	chr3	33118696	33118983	288	+	SUMO2P10	335.727
1402	chr8	84113187	84114666	1480	-	RP11-813B8.1	335.727
1403	chr5	168088745	168728133	639389	-	SLIT3	335.722
1404	chr11	101981192	102104154	122963	+	YAP1	335.713
1405	chr13	85937736	86118705	180970	+	LINC00351	335.713
1406	chr7	76940068	77045717	105650	-	GSAP	335.713
1407	chr1	16888814	16940057	51244	-	NBPF1	335.713
1408	chr1	99937971	99999571	61601	-	RP11-413P11.1	335.713
1409	chr1	105976616	105977443	828	+	RP11-414B7.1	335.713
1410	chr1	150459887	150480078	20192	+	TARS2	335.713
1411	chr1	191190289	191197597	7309	-	RP11-309H21.2	335.713
1412	chr1	193273875	193335083	61209	+	LINC01031	335.713
1413	chr1	193725945	193726397	453	-	RPL23AP22	335.713
1414	chr1	216059924	216074806	14883	+	RP5-1111A8.3	335.713
1415	chr1	222001008	222014008	13001	-	RP11-191N8.2	335.713
1416	chr1	244214585	244220778	6194	+	ZBTB18	335.713
1417	chr10	3574286	3579223	4938	-	RP11-482E14.2	335.713
1418	chr10	23983675	24836772	853098	+	KIAA1217	335.713
1419	chr10	53455247	53459355	4109	-	CSTF2T	335.713
1420	chr10	57427101	57428110	1010	-	GAPDHP21	335.713
1421	chr10	64553322	64565647	12326	-	RP11-436D10.3	335.713
1422	chr10	84827718	84827827	110	-	RNU6-478P	335.713
1423	chr10	117579353	117579998	646	-	RP11-169K19.1	335.713
1424	chr11	49168187	49230222	62036	-	FOLH1	335.713
1425	chr11	106672075	106672218	144	-	AP001282.1	335.713
1426	chr11	110447766	110583912	136147	-	ARHGAP20	335.713
1427	chr12	4809583	4829268	19686	-	RP11-234B24.2	335.713
1428	chr12	33870788	33871152	365	+	RP13-359K18.1	335.713
1429	chr12	58788379	58788921	543	+	RP11-340M11.1	335.713
1430	chr12	60486645	60489632	2988	+	RP11-316A16.1	335.713
1431	chr12	70861860	70932859	71000	+	RP11-588H23.3	335.713
1432	chr13	91779867	91783661	3795	-	LINC00379	335.713
1433	chr14	52781023	52795324	14302	+	PTGER2	335.713
1434	chr14	77741299	77787227	45929	-	POMT2	335.713
1435	chr14	77787227	77797940	10714	+	GSTZ1	335.713
1436	chr14	86798720	86867629	68910	+	RP11-26L16.1	335.713
1437	chr15	41983783	41983876	94	+	MIR626	335.713
1438	chr15	52121825	52239492	117668	+	TMOD3	335.713
1439	chr15	69222864	69355083	132220	+	NOX5	335.713
1440	chr16	34787280	34788372	1093	+	RP11-14K3.4	335.713
1441	chr16	58328984	58440048	111065	+	GINS3	335.713
1442	chr16	60959637	60962445	2809	-	RP11-90K18.1	335.713
1443	chr16	63969682	63970810	1129	+	RP11-21L1.1	335.713
1444	chr18	12774650	12775922	1273	-	RP11-973H7.1	335.713
1445	chr18	24977916	24981868	3953	+	RP11-612A1.1	335.713
1446	chr18	52813777	52813876	100	-	RNA5SP459	335.713
1447	chr18	57685857	57685963	107	+	RNU6-567P	335.713
1448	chr18	58222376	58222457	82	+	AC010928.1	335.713
1449	chr19	6952511	6990857	38347	-	EMR4P	335.713
1450	chr19	30447276	30447895	620	-	RPL9P32	335.713
1451	chr2	57771670	57771734	65	+	SNORD78	335.713
1452	chr2	61052267	61108449	56183	-	AC010733.4	335.713
1453	chr2	83884859	83884966	108	+	RNU6-1312P	335.713
1454	chr2	122548020	122554278	6259	+	AC018737.3	335.713
1455	chr2	125886409	125886490	82	+	snosnR60_Z15	335.713
1456	chr2	142888747	142895399	6653	-	AC078882.1	335.713
1457	chr2	149925110	149925424	315	-	TXNP5	335.713
1458	chr2	160788519	160919121	130603	-	PLA2R1	335.713
1459	chr2	161993419	162092732	99314	+	TANK	335.713
1460	chr2	169779448	169887832	108385	-	ABCB11	335.713
1461	chr2	225034381	225036254	1874	+	AC019109.1	335.713
1462	chr2	240227157	240227240	84	+	MIR4269	335.713
1463	chr20	11589084	11589696	613	-	RP5-1128N12.2	335.713
1464	chr21	30723955	30734215	10261	+	BACH1-IT1	335.713
1465	chr3	40803036	40803290	255	+	RP11-761N21.2	335.713
1466	chr3	69969276	69969361	86	+	AC099326.1	335.713
1467	chr3	82855666	82857172	1507	-	CYP51A1P1	335.713
1468	chr3	158558788	158559873	1086	-	GPR79	335.713
1469	chr4	3760475	3765117	4643	-	AC141928.1	335.713
1470	chr4	35489434	35491372	1939	+	SEC63P2	335.713
1471	chr4	40192673	40248587	55915	+	RHOH	335.713
1472	chr4	92029174	92033941	4768	-	AC004054.1	335.713
1473	chr4	102332443	102995969	663527	+	BANK1	335.713
1474	chr4	157507131	157511191	4061	+	RP11-171N4.1	335.713
1475	chr5	4033826	4041877	8052	-	CTD-2383I20.1	335.713
1476	chr5	39169312	39170437	1126	-	GOLGA5P1	335.713
1477	chr5	103415612	103441104	25493	+	RP11-138J23.1	335.713
1478	chr5	106150898	106346715	195818	-	CTC-254B4.1	335.713
1479	chr5	106530857	106531033	177	+	PSMC1P5	335.713
1480	chr5	122422943	122425994	3052	-	AC106786.1	335.713
1481	chr5	151771093	151812929	41837	-	NMUR2	335.713
1482	chr6	92100031	92102718	2688	-	RP1-177I10.1	335.713
1483	chr6	107349407	107372546	23140	+	C6orf203	335.713
1484	chr6	122532794	122532957	164	+	RNU1-18P	335.713
1485	chr6	125746773	125766329	19557	-	RP11-138M12.1	335.713
1486	chr6	135957224	135957851	628	-	HMGB1P17	335.713
1487	chr7	11859943	11860920	978	-	AC073109.2	335.713
1488	chr7	18166843	18166932	90	-	MIR1302-6	335.713
1489	chr7	53626907	53635942	9036	-	GS1-278J22.2	335.713
1490	chr7	141951963	141957878	5916	-	PRSS58	335.713
1491	chr7	157531702	157533148	1447	-	AC006003.3	335.713
1492	chr8	94861789	94862303	515	+	RP3-388N13.2	335.713
1493	chr8	98656407	98740998	84592	+	MTDH	335.713
1494	chr8	106792474	107072752	280279	-	RP11-152P17.2	335.713
1495	chr8	113655722	113655812	91	+	MIR2053	335.713
1496	chr9	10532145	10532411	267	+	RP11-87N24.1	335.713
1497	chr9	15776179	15776284	106	-	RNU6-14P	335.713
1498	chr9	106451755	106451859	105	-	RNA5SP291	335.713
1499	chr9	109737114	109865269	128156	-	RP11-508N12.2	335.713
1500	chrX	17546558	17605281	58724	+	RP1-60N8.1	335.713
1501	chrX	89852234	89852339	106	-	RNU6-555P	335.713
1502	chrX	91034260	91878229	843970	+	PCDH11X	335.713
1503	chrX	108585042	108585926	885	+	RP1-31B8.1	335.713
1504	chr1	239866684	239893765	27082	-	CHRM3-AS2	335.713
1505	chr12	27058114	27091259	33146	-	ASUN	335.713
1506	chr17	56048910	56065620	16711	-	VEZF1	335.713
1507	chr18	28293241	28294252	1012	+	RP11-675P14.1	335.713
1508	chr3	159104545	159105229	685	-	RP11-441M10.1	335.713
1509	chr4	78623900	78623957	58	-	SNORD75	335.713
1510	chr4	137039830	137316626	276797	-	RP11-775H9.2	335.713
1511	chr4	156927630	156928140	511	+	FTH1P21	335.713
1512	chr7	44646171	44748665	102495	+	OGDH	335.713
1513	chr8	107227991	107229446	1456	+	SLC16A14P1	335.713
1514	chr2	154278130	154449801	171672	-	AC012501.2	335.602
1515	chr3	97595819	97663810	67992	+	CRYBG3	335.338
1516	chrX	26363353	26364359	1007	+	RP11-617O8.1	335.122
1517	chr2	12339256	12339327	72	+	MIR3681	335.093
1518	chr5	72292747	72293469	723	+	CTC-250P20.2	335.003
1519	chr19	15579456	15609767	30312	-	PGLYRP2	334.798
1520	chr2	48667182	48667736	555	-	RP11-191L17.1	334.679
1521	chr5	174413298	174414053	756	+	CTC-281M20.4	334.362
1522	chr2	106961022	106961889	868	+	AC114755.3	334.348
1523	chr8	41510739	41754280	243542	-	ANK1	334.266
1524	chr6	131790199	131790676	478	+	RPL21P67	334.21
1525	chrX	45364633	45489447	124815	+	RP11-245M24.1	334.058
1526	chr10	106234697	106240032	5336	-	RP11-127O4.3	333.975
1527	chr12	73184231	73184425	195	-	AC131213.1	333.694
1528	chr13	38055604	38058906	3303	-	LINC01048	333.694
1529	chr1	74933879	74935227	1349	+	RP4-650F12.2	333.68
1530	chr12	81771821	81866733	94913	+	RP11-315E17.1	333.68
1531	chr13	66878003	66897693	19691	+	PCDH9-AS1	333.68
1532	chr2	35444443	35444670	228	-	AC013442.1	333.68
1533	chr2	233207826	233208613	788	+	AC068134.10	333.68
1534	chr5	87898598	87898935	338	+	CTC-470C15.1	333.68
1535	chr5	119799973	120023027	223055	+	PRR16	333.68
1536	chr5	131280101	131303913	23813	+	AC034228.4	333.68
1537	chr5	155753767	156194799	441033	+	LRG_205	333.68
1538	chr8	83426803	83589388	162586	-	RP11-653B10.1	333.68
1539	chr4	38288615	38289112	498	+	RP11-600L4.1	333.672
1540	chr21	35677430	35677493	64	+	AP000318.1	333.669
1541	chr4	134070470	134129356	58887	+	PCDH10	333.667
1542	chr1	102358661	102359603	943	+	DNAJA1P5	333.666
1543	chr12	34402416	34402893	478	+	RP13-7D7.1	333.666
1544	chr12	117537286	117579896	42611	+	RP11-103B5.2	333.666
1545	chr16	34739464	34740833	1370	-	RP11-80F22.15	333.666
1546	chr2	173940163	174132738	192576	+	MLTK	333.666
1547	chr2	211421323	211543831	122509	+	LRG_336	333.666
1548	chr3	136556180	136557863	1684	-	RP11-731C17.2	333.666
1549	chr6	53881277	53881575	299	-	ERHP2	333.666
1550	chr7	131178723	131182453	3731	-	RP11-180C16.1	333.666
1551	chr1	68150744	68154021	3278	+	GADD45A	333.666
1552	chr1	143354963	143467632	112670	-	RP11-435B5.4	333.666
1553	chr1	192906430	192917387	10958	-	LINC01032	333.666
1554	chr1	204167288	204183220	15933	-	GOLT1A	333.666
1555	chr1	207131310	207143970	12661	-	FCAMR	333.666
1556	chr1	219836719	219836809	91	+	AC096643.1	333.666
1557	chr1	220393633	220393935	303	+	RP11-568G11.5	333.666
1558	chr10	59715055	59716938	1884	+	RP11-448K10.1	333.666
1559	chr10	68254457	68254557	101	+	snoR442	333.666
1560	chr10	78197166	78198533	1368	-	RP11-369F10.2	333.666
1561	chr11	107197071	107328572	131502	-	CWF19L2	333.666
1562	chr11	108130255	108136480	6226	-	AP001925.1	333.666
1563	chr11	134584436	134585816	1381	+	RP11-469N6.2	333.666
1564	chr12	82874897	82891339	16443	-	RP11-263K4.5	333.666
1565	chr13	53602894	53626192	23299	+	OLFM4	333.666
1566	chr13	68905470	68905745	276	-	RPL37P21	333.666
1567	chr13	82264046	82265207	1162	+	PTMAP5	333.666
1568	chr13	102104966	102375456	270491	+	ITGBL1	333.666
1569	chr14	32671251	32671357	107	+	RNU6-7	333.666
1570	chr14	39074459	39075302	844	+	RP11-14N4.1	333.666
1571	chr14	93673401	93695561	22161	+	UBR7	333.666
1572	chr16	83416612	83431775	15164	-	RP11-543N12.1	333.666
1573	chr17	29460200	29465536	5337	+	RP11-142O6.1	333.666
1574	chr17	38933060	38938786	5727	-	KRT27	333.666
1575	chr17	46605888	46608359	2472	-	HOXB1	333.666
1576	chr18	3977649	3978615	967	-	GAPDHP66	333.666
1577	chr18	5240254	5241166	913	-	RP11-835E18.4	333.666
1578	chr18	39850554	39850680	127	+	RNA5SP454	333.666
1579	chr2	84743579	85046713	303135	+	DNAH6	333.666
1580	chr2	85587921	85588048	128	-	RP11-717A5.1	333.666
1581	chr2	122067571	122067988	418	+	AC013399.3	333.666
1582	chr2	127927587	127927807	221	+	NIFKP9	333.666
1583	chr2	147234995	147235681	687	+	AC093084.1	333.666
1584	chr2	190920423	190927455	7033	-	MSTN	333.666
1585	chr2	190920426	190927455	7030	-	LRG_200	333.666
1586	chr2	228336868	228425930	89063	+	AGFG1	333.666
1587	chr2	232120810	232121019	210	+	AC018738.2	333.666
1588	chr2	238937612	238937704	93	-	RNU6-1333P	333.666
1589	chr3	16216156	16273499	57344	+	GALNT15	333.666
1590	chr3	29432339	29432709	371	+	RPS12P5	333.666
1591	chr3	36808608	36825658	17051	-	HSPD1P6	333.666
1592	chr3	62304648	62321888	17241	+	C3orf14	333.666
1593	chr3	89637864	89639247	1384	-	RP11-91A15.1	333.666
1594	chr3	112021325	112051638	30314	+	RP11-90K6.1	333.666
1595	chr3	121964613	121964684	72	+	SNORD112	333.666
1596	chr3	139563920	139564253	334	-	TRMT112P5	333.666
1597	chr3	153599315	153658625	59311	+	RP11-217E22.5	333.666
1598	chr3	168384347	168385211	865	+	RP11-694D5.1	333.666
1599	chr4	14166079	14244437	78359	+	RP11-669M16.1	333.666
1600	chr4	17173380	17187682	14303	-	RP11-576E20.1	333.666
1601	chr4	92809037	92825486	16450	+	RP11-354O24.1	333.666
1602	chr4	95117091	95117664	574	-	HMGB3P15	333.666
1603	chr4	155295038	155295499	462	+	RP11-290O12.1	333.666
1604	chr4	155295038	155295499	462	+	RP11-290O12.1	333.666
1605	chr4	162300105	162309569	9465	+	RP11-234O6.2	333.666
1606	chr5	44066726	44066833	108	-	RNU6-381P	333.666
1607	chr5	44066726	44066833	108	-	RNU6-381P	333.666
1608	chr5	91625047	91628401	3355	+	RP11-348J24.1	333.666
1609	chr5	142712170	142712804	635	+	RPL7P21	333.666
1610	chr5	145376781	145377566	786	+	AC005351.1	333.666
1611	chr6	79671213	79671289	77	-	AL356776.1	333.666
1612	chr6	95156458	95156897	440	-	RP3-399J4.1	333.666
1613	chr6	106114201	106115873	1673	+	RP3-359N14.1	333.666
1614	chr6	117622618	117622921	304	+	RN7SKP51	333.666
1615	chr6	127439749	127518910	79162	+	RSPO3	333.666
1616	chr6	161326802	161334670	7869	+	RP11-235G24.2	333.666
1617	chr7	47694842	47701246	6405	+	C7orf65	333.666
1618	chr7	79541420	79541524	105	-	RNU6-849P	333.666
1619	chr7	85265329	85265660	332	-	AC092013.1	333.666
1620	chr7	97937257	97939753	2497	+	RP4-607J23.2	333.666
1621	chr7	102613969	102629303	15335	+	NFE4	333.666
1622	chr7	135929194	135929282	89	-	AC009784.1	333.666
1623	chr7	146593689	146593785	97	-	AC084872.1	333.666
1624	chr8	87670098	87670180	83	-	AC013751.1	333.666
1625	chr8	92072137	92082417	10281	-	GS1-251I9.4	333.666
1626	chr8	100708185	100710245	2061	+	AC018442.1	333.666
1627	chr8	118535510	118536300	791	-	RPS10P16	333.666
1628	chr8	121457640	121554373	96734	+	MTBP	333.666
1629	chr9	31505278	31505941	664	+	RP11-291J9.1	333.666
1630	chr9	73424891	73425000	110	-	MIR204	333.666
1631	chr9	105684856	105685526	671	+	RP11-338N12.1	333.666
1632	chr9	110573900	110574195	296	-	RN7SL659P	333.666
1633	chr9	125871773	125877756	5984	-	MIR600HG	333.666
1634	chrX	10125024	10205700	80677	+	CLCN4	333.666
1635	chrX	40767237	40767644	408	+	RP11-77G22.2	333.666
1636	chrX	65657187	65660510	3324	+	RP11-747I9.1	333.666
1637	chrX	87624344	87624460	117	+	CTD-2194M22.1	333.666
1638	chrX	138784446	138784549	104	-	snoU13	333.666
1639	chrX	139865425	139866723	1299	-	CDR1	333.666
1640	chr14	50583847	50698276	114430	-	SOS2	333.666
1641	chr17	2030724	2031198	475	-	RP11-667K14.8	333.666
1642	chr3	42092673	42093186	514	-	RP11-193I22.2	333.666
1643	chr6	104465508	104467623	2116	-	R3HDM2P2	333.666
1644	chrX	65896100	65896206	107	-	RNU6-394P	333.666
1645	chr3	116078871	116088937	10067	+	LSAMP-AS1	333.555
1646	chr2	219745085	219764303	19219	+	WNT10A	333.402
1647	chr13	57459418	57459736	319	-	RN7SKP6	333.325
1648	chr7	123321989	123389121	67133	-	WASL	333.248
1649	chr17	2496504	2588909	92406	+	PAFAH1B1	333.22
1650	chr6	65341098	65341575	478	-	HNRNPDP2	332.956
1651	chr6	82236819	82244632	7814	-	RP1-300G12.2	332.705
1652	chr12	112694604	112696895	2292	+	RP3-521E19.2	332.678
1653	chr15	58964495	58965132	638	+	RP11-123C21.2	332.566
1654	chr11	31457017	31457110	94	-	AC108456.1	332.553
1655	chr17	31856806	31860779	3974	-	RP11-31I22.1	332.181
1656	chr17	57136587	57136850	264	+	RN7SL716P	332.154
1657	chrX	85274612	85274719	108	+	Y_RNA	331.87
1658	chr16	4230118	4233516	3399	-	RP11-95P2.3	331.829
1659	chr13	80446721	80492079	45359	+	LINC00382	331.801
1660	chr8	424455	427966	3512	+	RP11-91J19.4	331.749
1661	chr1	8572712	8573080	369	+	RP5-1115A15.2	331.661
1662	chr4	174062794	174063087	294	+	RN7SL253P	331.648
1663	chr6	38790083	38790180	98	-	SNORA8	331.636
1664	chr1	61714617	61719182	4566	-	RP5-833A20.1	331.634
1665	chr1	97187221	97289294	102074	+	PTBP2	331.634
1666	chr16	82381112	82381184	73	-	AC024590.1	331.634
1667	chr2	8147901	8523751	375851	-	LINC00299	331.634
1668	chr4	99391518	99579780	188263	-	TSPAN5	331.634
1669	chr6	124144385	124150430	6046	+	RP11-374A22.1	331.634
1670	chr8	127594876	127595251	376	-	RP11-89K10.2	331.634
1671	chr19	31105127	31105227	101	+	AC011478.1	331.621
1672	chr15	28982729	29002537	19809	+	WHAMMP2	331.62
1673	chr8	120724070	120724385	316	-	RN7SKP153	331.62
1674	chrX	74546607	74547834	1228	-	RP11-311P8.2	331.62
1675	chr1	25104364	25104470	107	-	RNU6-1208P	331.62
1676	chr1	66560144	66560229	86	-	RNU4-88P	331.62
1677	chr1	87170259	87213867	43609	+	SH3GLB1	331.62
1678	chr1	89149905	89301938	152034	+	PKN2	331.62
1679	chr1	107086964	107087366	403	-	RP11-478L17.1	331.62
1680	chr1	108047825	108048070	246	+	RP11-270C12.3	331.62
1681	chr1	171010488	171010581	94	-	BX284613.1	331.62
1682	chr1	188211270	188211809	540	-	RP11-405P11.1	331.62
1683	chr1	197407106	197416599	9494	-	RP11-75C23.1	331.62
1684	chr1	211032519	211035627	3109	-	IPO8P1	331.62
1685	chr1	222910549	222924147	13599	+	FAM177B	331.62
1686	chr10	7792925	7829990	37066	-	KIN	331.62
1687	chr10	9317796	9329020	11225	+	LINC00709	331.62
1688	chr10	27532059	27539733	7675	+	RP11-85G18.6	331.62
1689	chr10	34490908	34491002	95	-	Y_RNA	331.62
1690	chr10	59715055	59716938	1884	+	RP11-448K10.1	331.62
1691	chr10	61311162	61311636	475	-	MRPL50P4	331.62
1692	chr11	4231584	4233321	1738	-	RP11-23F23.3	331.62
1693	chr11	29467034	29478940	11907	+	RP11-460B17.2	331.62
1694	chr11	92973299	92974334	1036	+	RP11-755E23.3	331.62
1695	chr11	122596916	122597019	104	-	snoU13	331.62
1696	chr12	24365355	24365429	75	+	MIR920	331.62
1697	chr12	57145945	57181574	35630	+	HSD17B6	331.62
1698	chr12	84054788	84055498	711	-	RP11-384P14.1	331.62
1699	chr12	87138845	87138925	81	-	AC010196.1	331.62
1700	chr12	108523248	108644314	121067	+	WSCD2	331.62
1701	chr12	110562140	110656602	94463	+	IFT81	331.62
1702	chr13	21790694	21790799	106	+	RP11-101P17.14	331.62
1703	chr13	39261266	39460074	198809	+	FREM2	331.62
1704	chr13	41301964	41302011	48	-	MIR320D1	331.62
1705	chr13	52070156	52070387	232	-	SNRPGP11	331.62
1706	chr13	69885465	69896233	10769	+	LINC00401	331.62
1707	chr13	78109809	78219398	109590	+	SCEL	331.62
1708	chr13	94047230	94048108	879	-	HNRNPA1P29	331.62
1709	chr14	73656471	73656712	242	+	RP4-687K1.2	331.62
1710	chr14	80077761	80099654	21894	-	RP11-242P2.2	331.62
1711	chr14	99828628	99828716	89	+	AL132819.1	331.62
1712	chr15	39542885	39547046	4162	+	C15orf54	331.62
1713	chr15	70613915	70619081	5167	+	RP11-543G18.1	331.62
1714	chr15	92937058	93011958	74901	+	ST8SIA2	331.62
1715	chr16	76912171	76912833	663	-	CTD-2336H13.1	331.62
1716	chr17	20841336	20841657	322	-	RP11-344E13.1	331.62
1717	chr17	21804473	21805895	1423	-	RP11-1109M24.15	331.62
1718	chr18	61143994	61172318	28325	+	SERPINB5	331.62
1719	chr2	6755722	6790667	34946	-	hsa-mir-7515	331.62
1720	chr2	32757220	32757313	94	+	MIR558	331.62
1721	chr2	177710721	177714156	3436	-	AC073636.1	331.62
1722	chr2	190920423	190927455	7033	-	MSTN	331.62
1723	chr2	190920426	190927455	7030	-	LRG_200	331.62
1724	chr20	22561643	22566093	4451	-	FOXA2	331.62
1725	chr20	33618120	33618223	104	-	RNU6-407P	331.62
1726	chr20	46609232	46617488	8257	-	RP11-347D21.3	331.62
1727	chr20	53476227	53476351	125	-	RNU4ATAC7P	331.62
1728	chr22	30295576	30295682	107	-	RNU6-331P	331.62
1729	chr3	8792094	8811314	19221	-	OXTR	331.62
1730	chr3	14693271	14714166	20896	+	CCDC174	331.62
1731	chr3	59957215	59957583	369	-	NPCDR1	331.62
1732	chr3	83986196	83987387	1192	+	SRRM1P2	331.62
1733	chr3	88039846	88042919	3074	+	HTR1F	331.62
1734	chr3	145542044	145542526	483	-	RPL21P39	331.62
1735	chr3	181251965	181253669	1705	-	RP11-4B14.3	331.62
1736	chr3	188406569	188406654	86	+	MIR28	331.62
1737	chr4	17913297	17914599	1303	+	KRT18P63	331.62
1738	chr4	33239861	33240292	432	-	RP11-638O6.1	331.62
1739	chr4	42283847	42393285	109439	-	RP11-63A11.1	331.62
1740	chr4	42473827	42474397	571	+	RPS7P7	331.62
1741	chr4	78909014	78909967	954	-	HNRNPA1P56	331.62
1742	chr4	111286889	111486441	199553	+	ENPEP	331.62
1743	chr4	117220016	117221520	1505	+	MTRNR2L13	331.62
1744	chr5	25701326	25701433	108	-	RNU6-374P	331.62
1745	chr5	40066753	40067302	550	+	KRT18P56	331.62
1746	chr5	62318746	62319316	571	-	RP11-586E1.1	331.62
1747	chr5	84715846	84716269	424	-	CTD-2331D11.2	331.62
1748	chr5	85698283	85698778	496	+	CTD-2299E8.1	331.62
1749	chr5	91625047	91628401	3355	+	RP11-348J24.1	331.62
1750	chr5	95297705	95966789	669085	+	CTD-2337A12.1	331.62
1751	chr5	145316142	145461354	145213	+	SH3RF2	331.62
1752	chr6	25652464	25702011	49548	+	SCGN	331.62
1753	chr6	27051059	27051926	868	+	VN1R11P	331.62
1754	chr6	57358736	57362565	3830	+	RP1-71H19.2	331.62
1755	chr6	77370203	77372487	2285	+	RP11-354K4.1	331.62
1756	chr6	134273308	134311570	38263	+	TBPL1	331.62
1757	chr6	148799829	148801899	2071	+	CYP51A1P3	331.62
1758	chr7	26591441	26596819	5379	+	AC004947.2	331.62
1759	chr7	30634181	30673649	39469	+	LRG_243	331.62
1760	chr7	40191212	40193750	2539	+	AC006023.8	331.62
1761	chr7	40815157	40824816	9660	+	AC005160.3	331.62
1762	chr7	42000548	42277469	276922	-	GLI3	331.62
1763	chr7	97066830	97067208	379	+	AC007316.3	331.62
1764	chr7	116903971	116904442	472	+	MTND4P6	331.62
1765	chr7	135611203	135617629	6427	+	AC015987.1	331.62
1766	chr8	57285623	57307924	22302	-	SDR16C6P	331.62
1767	chr8	58055248	58152857	97610	+	RP11-513O17.2	331.62
1768	chr8	108185428	108186037	610	-	HMGB1P46	331.62
1769	chr8	130303229	130303521	293	+	RN7SKP206	331.62
1770	chr8	133697253	133772958	75706	-	TMEM71	331.62
1771	chr8	134798336	134798511	176	-	CTD-2309H9.4	331.62
1772	chr9	5584490	5588994	4505	+	RP11-574F11.3	331.62
1773	chr9	12300266	12300451	186	-	RNU2-47P	331.62
1774	chr9	32455300	32526322	71023	-	DDX58	331.62
1775	chr9	125871773	125877756	5984	-	MIR600HG	331.62
1776	chrX	33059512	33059838	327	+	TBCAP1	331.62
1777	chrX	36229213	36229752	540	+	HMGB1P16	331.62
1778	chrX	89544535	89544902	368	-	UBE2V1P9	331.62
1779	chrX	124460746	124461870	1125	-	RP13-147D17.1	331.62
1780	chr16	7481218	7481297	80	+	snoMe28S-Am2634	331.62
1781	chr6	71836597	71836808	212	-	U3	331.62
1782	chr7	30978284	31032869	54586	+	GHRHR	331.62
1783	chr7	113937169	113937484	316	-	RP11-95P9.1	331.62
1784	chr9	75270748	75271108	361	-	RPS20P24	331.62
1785	chrX	27911465	27912176	712	-	RP11-12D5.6	331.569
1786	chr4	154073494	154260472	186979	+	TRIM2	331.425
1787	chr15	70340129	70390515	50387	-	TLE3	331.333
1788	chr10	70883268	70932617	49350	+	VPS26A	331.302
1789	chr13	76194570	76434004	239435	+	LMO7	331.3
1790	chr2	3302112	3305236	3125	-	TSSC1-IT1	331.205
1791	chr8	11618896	11620309	1414	+	C8orf49	331.105
1792	chr13	80446721	80492079	45359	+	LINC00382	331.091
1793	chr1	176585404	176585925	522	-	PTP4A1P7	331.04
1794	chr1	207669492	207813992	144501	+	CR1	331.022
1795	chr14	70038216	70040339	2124	-	CCDC177	330.896
1796	chr13	35499971	35502213	2243	-	RP11-307O13.1	330.8
1797	chr1	222215047	222238105	23059	-	RP11-400N13.3	330.729
1798	chr1	244515937	244552965	37029	+	C1orf100	330.728
1799	chr16	71365092	71365202	111	+	AC106736.1	330.694
1800	chr6	139224630	139309398	84769	-	REPS1	330.688
1801	chr5	108670410	108745695	75286	-	PJA2	330.669
1802	chrY	5441969	5442060	92	+	AC012667.1	330.487
1803	chr6	143287558	143359214	71657	-	RP11-439L18.3	330.451
1804	chr3	25482655	25482993	339	-	AC133141.1	330.295
1805	chr14	105883221	105886076	2856	-	RP11-521B24.3	330.252
1806	chr2	91805186	91847998	42813	-	AC027612.6	330.167
1807	chr11	121318040	121323722	5683	-	RP11-730K11.1	330.02
1808	chr15	91139072	91139679	608	-	CTD-3065B20.2	330.02
1809	chr4	70303075	70306768	3694	+	RP11-790I12.3	329.896
1810	chr5	7707915	7749879	41965	-	RP11-711G10.1	329.895
1811	chr12	124196865	124246302	49438	+	ATP6V0A2	329.883
1812	chr5	73935848	74018472	82625	+	HEXB	329.812
1813	chr5	125695824	125832186	136363	+	GRAMD3	329.791
1814	chr8	56362069	56367699	5631	-	SBF1P1	329.784
1815	chr3	153325166	153325268	103	+	Y_RNA	329.769
1816	chr16	63402748	63403360	613	+	RP11-2K6.2	329.756
1817	chrX	104048595	104049120	526	+	RPL18AP14	329.7
1818	chr12	30947977	30955645	7669	+	LINC00941	329.694
1819	chr11	31302219	31302534	316	-	CYCSP25	329.616
1820	chr2	213290987	213291084	98	-	MIR548F2	329.592
1821	chr19	13317256	13617274	300019	-	LRG_7	329.589
1822	chr1	232358612	232358891	280	+	RN7SL299P	329.589
1823	chr10	91461367	91534700	73334	+	KIF20B	329.589
1824	chr13	35825207	35825966	760	+	PHBP13	329.589
1825	chr13	60586885	60618491	31607	+	DIAPH3-AS1	329.589
1826	chr13	62798230	62824080	25851	+	LINC01075	329.589
1827	chr18	8695854	8707619	11766	-	RP11-674N23.1	329.589
1828	chr2	70484518	70508323	23806	+	PCYOX1	329.589
1829	chr2	76822539	76822804	266	-	RN7SKP164	329.589
1830	chr2	174439838	174441069	1232	-	AC013410.1	329.589
1831	chr2	186411862	186412545	684	-	AC080125.1	329.589
1832	chr5	16451628	16465901	14274	-	ZNF622	329.589
1833	chr6	119590298	119590879	582	-	RP3-354N19.3	329.589
1834	chr7	69063905	70258054	1194150	+	AUTS2	329.589
1835	chr8	65885723	65886083	361	-	RP11-89A16.1	329.589
1836	chr9	75270748	75271108	361	-	RPS20P24	329.589
1837	chrX	113219603	113219893	291	-	RN7SL93P	329.589
1838	chr7	112756773	112758668	1896	-	LINC00998	329.586
1839	chr2	76333142	76334450	1309	-	SUCLA2P2	329.585
1840	chr11	61306988	61309731	2744	-	RP11-794G24.1	329.575
1841	chr12	74042446	74042819	374	+	RP11-166B14.1	329.575
1842	chr15	81846344	81989121	142778	+	CTD-2034I4.2	329.575
1843	chr17	49326940	49329109	2170	-	RP11-421E14.2	329.575
1844	chr4	33786557	33786615	59	+	RNU7-131P	329.575
1845	chr6	128752086	128753913	1828	-	RP1-86D1.2	329.575
1846	chr9	25676396	25678856	2461	-	TUSC1	329.575
1847	chr9	137967268	138013025	45758	+	OLFM1	329.575
1848	chr1	72203856	72204037	182	+	RP11-175G14.2	329.575
1849	chr1	107322845	107323057	213	+	RP11-110F24.1	329.575
1850	chr1	165550850	165551713	864	+	RP11-306I1.1	329.575
1851	chr1	199166208	199166312	105	-	AC105941.1	329.575
1852	chr1	218519577	218617961	98385	+	TGFB2	329.575
1853	chr10	44051792	44070066	18275	-	ZNF239	329.575
1854	chr11	40373114	40373222	109	+	Y_RNA	329.575
1855	chr11	100207588	100208357	770	+	RPA2P3	329.575
1856	chr11	110045605	110167447	121843	-	RDX	329.575
1857	chr12	25562241	25801513	239273	-	IFLTD1	329.575
1858	chr12	78524117	78524784	668	-	RP11-136F16.2	329.575
1859	chr12	102907029	102907433	405	-	RP11-210L7.1	329.575
1860	chr12	117193200	117193679	480	-	RP11-407P2.1	329.575
1861	chr13	32420978	32527609	106632	+	EEF1DP3	329.575
1862	chr13	43968661	43968961	301	+	RPL36P19	329.575
1863	chr13	44680514	44711372	30859	-	LINC00390	329.575
1864	chr13	94021100	94021213	114	-	SNORD22	329.575
1865	chr13	96821799	96822099	301	+	RN7SL164P	329.575
1866	chr14	34955185	34955653	469	+	RP11-671J11.1	329.575
1867	chr14	68591721	68596913	5193	-	CTD-2566J3.1	329.575
1868	chr14	71915406	71915673	268	+	RN7SL683P	329.575
1869	chr14	88418871	88421547	2677	+	FAM35CP	329.575
1870	chr15	44694883	44719342	24460	-	RP11-516C1.1	329.575
1871	chr15	54340785	54343073	2289	-	RP11-390M11.1	329.575
1872	chr16	33817729	33853828	36100	+	RP11-598D12.2	329.575
1873	chr16	64977656	65160015	182360	-	CDH11	329.575
1874	chr16	79539500	79550190	10691	+	RP11-467I17.1	329.575
1875	chr16	80074559	80079642	5084	+	RP11-148M9.1	329.575
1876	chr16	80862632	80926492	63861	-	RP11-314O13.1	329.575
1877	chr17	8043790	8059824	16035	-	PER1	329.575
1878	chr17	9756065	9756623	559	-	NPM1P45	329.575
1879	chr18	59348886	59349928	1043	+	RP11-1096D5.2	329.575
1880	chr19	18497372	18497444	73	+	MIR3189	329.575
1881	chr2	7401002	7401635	634	+	RP11-557L19.1	329.575
1882	chr2	42396490	42559688	163199	+	EML4	329.575
1883	chr2	59760119	59760210	92	-	AC007179.2	329.575
1884	chr2	66268384	66268524	141	+	AC074391.2	329.575
1885	chr2	103055173	103056935	1763	+	AC007278.3	329.575
1886	chr2	140988992	142889270	1900279	-	LRP1B	329.575
1887	chr2	153395711	153395941	231	-	RP11-17G11.1	329.575
1888	chr2	154227126	154227578	453	+	AC012501.1	329.575
1889	chr2	160392755	160392857	103	-	Y_RNA	329.575
1890	chr2	216582766	216584147	1382	+	AC093850.2	329.575
1891	chr20	6711905	6716783	4879	-	RP5-859D4.3	329.575
1892	chr20	38749682	38754998	5317	+	RP1-191L6.2	329.575
1893	chr21	40249215	40328392	79178	-	AF064858.6	329.575
1894	chr3	659472	659997	526	-	AC087431.1	329.575
1895	chr3	21179755	21179833	79	-	AC104441.1	329.575
1896	chr3	49061758	49066841	5084	-	IMPDH2	329.575
1897	chr3	87959370	87959495	126	+	RNU6ATAC6P	329.575
1898	chr3	105374305	105588396	214092	-	CBLB	329.575
1899	chr3	106959539	107045811	86273	+	LINC00883	329.575
1900	chr3	120626919	121143608	516690	+	STXBP5L	329.575
1901	chr3	175831490	175832325	836	-	RP11-78E6.1	329.575
1902	chr4	17842822	18023499	180678	-	LCORL	329.575
1903	chr4	33538366	33538464	99	+	AC079772.1	329.575
1904	chr4	38008405	38008726	322	-	MRPS33P2	329.575
1905	chr4	72300122	72303641	3520	-	LDHAL6EP	329.575
1906	chr4	78137569	78138031	463	-	CTB-179I1.3	329.575
1907	chr4	101944566	102269435	324870	-	PPP3CA	329.575
1908	chr4	117115153	117115907	755	-	TTC39CP1	329.575
1909	chr4	131802182	131806796	4615	-	RP11-401I19.1	329.575
1910	chr4	142557752	142655140	97389	+	IL15	329.575
1911	chr4	167839515	167839629	115	-	RNA5SP171	329.575
1912	chr4	167839515	167839629	115	-	RNA5SP171	329.575
1913	chr4	190394119	190396346	2228	+	HSP90AA4P	329.575
1914	chr5	3496343	3504118	7776	-	RP11-121L11.2	329.575
1915	chr5	22139356	22141577	2222	-	RP11-855C21.1	329.575
1916	chr5	22580334	22580928	595	-	GCNT1P2	329.575
1917	chr5	22580334	22580928	595	-	GCNT1P2	329.575
1918	chr5	57878048	58155213	277166	+	RAB3C	329.575
1919	chr5	61173936	61181956	8021	+	CTD-2244C20.2	329.575
1920	chr5	89196481	89200725	4245	+	AC113167.1	329.575
1921	chr5	99737145	99744603	7459	+	RP11-346J10.1	329.575
1922	chr5	107929310	107929668	359	+	RP11-120B7.1	329.575
1923	chr6	5788579	5788932	354	-	RP1-182O16.1	329.575
1924	chr6	18120718	18122851	2134	-	NHLRC1	329.575
1925	chr6	38730681	38732470	1790	+	RP1-217P22.2	329.575
1926	chr6	94588824	94588947	124	+	SNORA18	329.575
1927	chr6	100956070	101329248	373179	-	ASCC3	329.575
1928	chr6	118320138	118320611	474	+	RP11-632C17__A.1	329.575
1929	chr6	119498374	119670926	172553	-	MAN1A1	329.575
1930	chr6	124061579	124061677	99	-	AL354936.1	329.575
1931	chr6	127004181	127004992	812	+	RPS4XP9	329.575
1932	chr6	128821672	128822321	650	+	RP1-86D1.5	329.575
1933	chr6	130686879	130764208	77330	+	TMEM200A	329.575
1934	chr7	45763379	45808617	45239	-	SEPT7P2	329.575
1935	chr7	88078103	88078332	230	-	EIF4A1P13	329.575
1936	chr7	89881237	89881334	98	+	Y_RNA	329.575
1937	chr7	110364215	110365881	1667	-	AC073326.3	329.575
1938	chr7	135947306	135947765	460	-	AC009784.4	329.575
1939	chr7	159024125	159026067	1943	+	PIP5K1P2	329.575
1940	chr8	26112399	26114144	1746	-	RP11-98P2.1	329.575
1941	chr8	33218361	33218933	573	-	RP11-722E23.2	329.575
1942	chr8	89339065	89749363	410299	+	RP11-586K2.1	329.575
1943	chr8	108185428	108186037	610	-	HMGB1P46	329.575
1944	chr9	76986447	76998446	12000	+	RP11-171A24.2	329.575
1945	chr9	85857905	86153461	295557	-	FRMD3	329.575
1946	chr9	90559191	90559938	748	-	RP11-350E12.5	329.575
1947	chr9	121450030	121468238	18209	-	RP11-349E4.1	329.575
1948	chrX	11776278	11793870	17593	+	MSL3	329.575
1949	chrX	41958007	41958426	420	-	ATP5G2P4	329.575
1950	chrX	42111712	42558636	446925	+	RP1-154K9.2	329.575
1951	chrX	42636722	42637330	609	-	PPP1R2P9	329.575
1952	chrX	66593415	66595362	1948	+	RP6-22P16.1	329.575
1953	chrX	73405764	73406990	1227	+	BMP2KL	329.575
1954	chrX	100446104	100446398	295	-	GHc-210E9.2	329.575
1955	chrX	121605578	121605671	94	-	AL513487.1	329.575
1956	chr1	243787968	243788358	391	-	FABP7P1	329.575
1957	chr10	23547140	23547474	335	+	RP11-215C7.3	329.575
1958	chr11	96085933	96123087	37155	-	CCDC82	329.575
1959	chr14	51190495	51190990	496	-	RP11-248J18.3	329.575
1960	chr17	6757180	6857426	100247	+	ALOX12P2	329.575
1961	chr7	79875242	79875538	297	+	RN7SL869P	329.575
1962	chr8	132724759	132725227	469	+	CTD-2008O4.1	329.575
1963	chr9	39154072	39155476	1405	+	RP11-290L7.2	329.575
1964	chr9	69451764	69452598	835	+	SNX18P9	329.575
1965	chr10	3976711	3978005	1295	+	RP11-464C19.3	329.419
1966	chr12	73184231	73184425	195	-	AC131213.1	329.38
1967	chr7	19393157	19618229	225073	+	AC007091.1	329.213
1968	chr14	41818497	41818570	74	+	AL390335.1	328.991
1969	chr3	56219132	56219250	119	+	RNA5SP133	328.949
1970	chr2	113670548	113676459	5912	+	IL37	328.908
1971	chr1	11229564	11229670	107	-	snoU13	328.907
1972	chr15	90048508	90067265	18758	-	LINC00928	328.903
1973	chr8	143530791	143626370	95580	+	BAI1	328.876
1974	chr7	16685756	16746148	60393	+	BZW2	328.857
1975	chr3	14961854	14989931	28078	-	FGD5-AS1	328.852
1976	chr4	138728860	138737556	8697	+	RP11-793B23.1	328.759
1977	chr2	58687427	58689167	1741	-	AC007238.1	328.435
1978	chr7	97228245	97228572	328	-	RN7SKP104	328.185
1979	chr2	107978738	108023785	45048	+	AC096669.1	328.046
1980	chr7	85010434	85010691	258	-	AC073958.2	327.953
1981	chr3	35298332	35298438	107	-	RNU6-243P	327.949
1982	chr1	32479430	32526451	47022	+	KHDRBS1	327.892
1983	chr6	49045349	49045688	340	-	RP4-724P12.1	327.712
1984	chr14	23163307	23163744	438	-	CTD-2555K7.1	327.698
1985	chr8	12803151	12889012	85862	+	KIAA1456	327.6
1986	chr22	38879445	38903665	24221	-	DDX17	327.584
1987	chr3	122203844	122204083	240	+	RP11-592P9.1	327.559
1988	chr6	168595038	168605181	10144	+	RP11-503C24.1	327.559
1989	chr10	84827718	84827827	110	-	RNU6-478P	327.545
1990	chr13	54690611	54690986	376	+	RP11-168P6.2	327.545
1991	chr16	24450309	24450408	100	+	AC008938.1	327.545
1992	chr2	144694640	144721723	27084	+	AC016910.1	327.545
1993	chr2	149352727	149352897	171	+	AC017080.1	327.545
1994	chr5	105882366	105882504	139	+	SNORA31	327.545
1995	chr6	80536510	80536602	93	-	AL132875.1	327.545
1996	chr6	153741573	153741707	135	+	RNA5SP225	327.545
1997	chr7	47834889	47859445	24557	+	C7orf69	327.545
1998	chr8	29885229	29886416	1188	+	MAP2K1P1	327.545
1999	chrX	86740882	86740963	82	-	Z95400.1	327.535
[truncated: 118,385 more rows]

## Sheet: GO_E_v_veh_k27me3.csv
	GO.ID	Term	Annotated	Significant	Expected	classic
1	GO:0007399	nervous system development	2234	1199	958.58	4.5e-28
2	GO:0048699	generation of neurons	1371	766	588.28	6.8e-24
3	GO:0048856	anatomical structure development	5658	2733	2427.76	1.6e-23
4	GO:0022008	neurogenesis	1466	807	629.04	1.2e-22
5	GO:0044767	single-organism developmental process	5985	2871	2568.07	1.3e-22
6	GO:0044707	single-multicellular organism process	6338	3024	2719.54	2.6e-22
7	GO:0030182	neuron differentiation	1244	697	533.78	3.6e-22
8	GO:0032502	developmental process	6077	2908	2607.55	3.8e-22
9	GO:0009653	anatomical structure morphogenesis	2477	1281	1062.84	1.1e-21
10	GO:0007275	multicellular organism development	5197	2497	2229.96	3.1e-19
11	GO:0048731	system development	4605	2229	1975.94	1.2e-18
12	GO:0050793	regulation of developmental process	2318	1188	994.62	2.6e-18
13	GO:0048468	cell development	1954	1016	838.43	6.5e-18
14	GO:0023051	regulation of signaling	3201	1590	1373.5	9.4e-18
15	GO:0010646	regulation of cell communication	3149	1566	1351.19	1.1e-17
16	GO:0048666	neuron development	996	551	427.37	3.6e-16
17	GO:0048869	cellular developmental process	4134	1994	1773.84	1.7e-15
18	GO:0032989	cellular component morphogenesis	1024	561	439.38	2.4e-15
19	GO:0051960	regulation of nervous system development	755	429	323.96	2.9e-15
20	GO:2000026	regulation of multicellular organismal development	1759	908	754.76	5.9e-15
21	GO:0031175	neuron projection development	851	475	365.15	6e-15
22	GO:0051239	regulation of multicellular organismal process	2780	1378	1192.86	7.7e-15
23	GO:0044763	single-organism cellular process	11016	4968	4726.8	1.3e-14
24	GO:0007267	cell-cell signaling	1587	825	680.96	1.5e-14
25	GO:0007167	enzyme linked receptor protein signaling pathway	1002	546	429.94	2.2e-14
26	GO:0030154	cell differentiation	3960	1907	1699.18	2.3e-14
27	GO:0007409	axonogenesis	427	260	183.22	3.1e-14
28	GO:0009966	regulation of signal transduction	2845	1403	1220.75	3.3e-14
29	GO:0051094	positive regulation of developmental process	1213	646	520.48	3.9e-14
30	GO:0000902	cell morphogenesis	931	510	399.48	5e-14
31	GO:0048667	cell morphogenesis involved in neuron differentiation	523	308	224.41	6.5e-14
32	GO:0045595	regulation of cell differentiation	1564	810	671.09	8.4e-14
33	GO:0050767	regulation of neurogenesis	668	379	286.63	1.7e-13
34	GO:0022603	regulation of anatomical structure morphogenesis	964	523	413.64	2.2e-13
35	GO:0031325	positive regulation of cellular metabolic process	2992	1462	1283.82	3.4e-13
36	GO:0048812	neuron projection morphogenesis	579	333	248.44	4.9e-13
37	GO:0061564	axon development	468	277	200.81	5.4e-13
38	GO:0097485	neuron projection guidance	222	148	95.26	6.1e-13
39	GO:0032990	cell part morphogenesis	614	350	263.46	6.4e-13
40	GO:0048522	positive regulation of cellular process	4981	2347	2137.27	8e-13
41	GO:0000904	cell morphogenesis involved in differentiation	666	375	285.77	9.8e-13
42	GO:0048858	cell projection morphogenesis	594	339	254.88	1.2e-12
43	GO:0007411	axon guidance	220	146	94.4	1.5e-12
44	GO:0045664	regulation of neuron differentiation	542	312	232.56	2.3e-12
45	GO:0009893	positive regulation of metabolic process	3210	1553	1377.36	2.8e-12
46	GO:0007417	central nervous system development	918	495	393.9	3.7e-12
47	GO:0048646	anatomical structure formation involved in morphogenesis	999	533	428.66	5.4e-12
48	GO:0030030	cell projection organization	1377	710	590.85	1.1e-11
49	GO:0060284	regulation of cell development	792	432	339.84	1.1e-11
50	GO:0031344	regulation of cell projection organization	541	308	232.14	2e-11
51	GO:0007389	pattern specification process	432	253	185.36	2.6e-11
52	GO:0010975	regulation of neuron projection development	399	236	171.2	3.1e-11
53	GO:0032501	multicellular organismal process	7425	3396	3185.96	4.9e-11
54	GO:0032879	regulation of localization	2566	1251	1101.03	6.4e-11
55	GO:0048518	positive regulation of biological process	5542	2573	2377.99	9.1e-11
56	GO:0010604	positive regulation of macromolecule metabolic process	2971	1432	1274.81	1.1e-10
57	GO:0006928	movement of cell or subcellular component	1860	927	798.1	1.2e-10
58	GO:0003002	regionalization	340	204	145.89	1.2e-10
59	GO:0007423	sensory organ development	521	295	223.55	1.2e-10
60	GO:0007169	transmembrane receptor protein tyrosine kinase signaling pathway	696	380	298.64	1.7e-10
61	GO:0009887	animal organ morphogenesis	1011	529	433.81	3.5e-10
62	GO:0051962	positive regulation of nervous system development	453	259	194.38	4.4e-10
63	GO:0007610	behavior	565	314	242.43	5.2e-10
64	GO:0048589	developmental growth	572	317	245.44	6.6e-10
65	GO:0071363	cellular response to growth factor stimulus	624	342	267.75	7.9e-10
66	GO:0051240	positive regulation of multicellular organismal process	1534	771	658.22	7.9e-10
67	GO:0060322	head development	715	386	306.8	7.9e-10
68	GO:0070848	response to growth factor	649	354	278.48	8.4e-10
69	GO:0044699	single-organism process	13825	6093	5932.1	8.6e-10
70	GO:0060485	mesenchyme development	241	150	103.41	9.5e-10
71	GO:0022604	regulation of cell morphogenesis	430	246	184.51	1.1e-09
72	GO:0009719	response to endogenous stimulus	1620	809	695.12	1.4e-09
73	GO:0044093	positive regulation of molecular function	1957	963	839.72	1.5e-09
74	GO:0007420	brain development	681	368	292.21	1.7e-09
75	GO:0051128	regulation of cellular component organization	2359	1145	1012.21	1.9e-09
76	GO:0001501	skeletal system development	495	277	212.4	2.2e-09
77	GO:0009967	positive regulation of signal transduction	1507	755	646.63	2.5e-09
78	GO:0099536	synaptic signaling	607	331	260.45	3.1e-09
79	GO:0099537	trans-synaptic signaling	607	331	260.45	3.1e-09
80	GO:0071526	semaphorin-plexin signaling pathway	23	23	9.87	3.5e-09
81	GO:0006935	chemotaxis	556	306	238.57	3.5e-09
82	GO:0042330	taxis	557	306	239	4.5e-09
83	GO:0048598	embryonic morphogenesis	588	321	252.3	4.6e-09
84	GO:0007268	chemical synaptic transmission	605	329	259.6	5.2e-09
85	GO:0098916	anterograde trans-synaptic signaling	605	329	259.6	5.2e-09
86	GO:0045935	positive regulation of nucleobase-containing compound metabolic process	1724	852	739.74	5.9e-09
87	GO:0045597	positive regulation of cell differentiation	882	461	378.45	6.1e-09
88	GO:0051049	regulation of transport	1867	917	801.1	6.5e-09
89	GO:0051254	positive regulation of RNA metabolic process	1468	734	629.9	6.6e-09
90	GO:0023056	positive regulation of signaling	1647	816	706.7	7.3e-09
91	GO:0010647	positive regulation of cell communication	1639	812	703.27	8e-09
92	GO:0045893	positive regulation of transcription, DNA-templated	1394	699	598.14	8.8e-09
93	GO:1903508	positive regulation of nucleic acid-templated transcription	1394	699	598.14	8.8e-09
94	GO:0045666	positive regulation of neuron differentiation	313	184	134.3	8.8e-09
95	GO:1902680	positive regulation of RNA biosynthetic process	1416	709	607.58	9.2e-09
96	GO:0050769	positive regulation of neurogenesis	393	224	168.63	9.6e-09
97	GO:0072358	cardiovascular system development	614	332	263.46	9.9e-09
98	GO:0051093	negative regulation of developmental process	836	438	358.72	1e-08
99	GO:0072359	circulatory system development	940	487	403.34	1.1e-08
100	GO:0048762	mesenchymal cell differentiation	184	117	78.95	1.1e-08
101	GO:0030900	forebrain development	364	209	156.19	1.3e-08
102	GO:0010562	positive regulation of phosphorus metabolic process	1084	553	465.13	1.8e-08
103	GO:0045937	positive regulation of phosphate metabolic process	1084	553	465.13	1.8e-08
104	GO:0001568	blood vessel development	582	315	249.73	2.1e-08
105	GO:0044708	single-organism behavior	408	230	175.07	2.2e-08
106	GO:0043085	positive regulation of catalytic activity	1625	802	697.26	2.3e-08
107	GO:0001944	vasculature development	605	325	259.6	3.5e-08
108	GO:0016477	cell migration	1246	626	534.64	3.9e-08
109	GO:0043269	regulation of ion transport	610	327	261.74	4.2e-08
110	GO:0040011	locomotion	1639	806	703.27	4.7e-08
111	GO:0030029	actin filament-based process	691	365	296.5	5.7e-08
112	GO:0051179	localization	6278	2861	2693.8	5.7e-08
113	GO:0035556	intracellular signal transduction	2694	1281	1155.96	7.4e-08
114	GO:0051174	regulation of phosphorus metabolic process	1689	827	724.72	7.9e-08
115	GO:0048562	embryonic organ morphogenesis	282	165	121	7.9e-08
116	GO:0019220	regulation of phosphate metabolic process	1676	821	719.15	8.1e-08
117	GO:0048638	regulation of developmental growth	290	169	124.43	8.1e-08
118	GO:0048839	inner ear development	179	112	76.81	8.2e-08
119	GO:0048870	cell motility	1377	684	590.85	8.4e-08
120	GO:0051674	localization of cell	1377	684	590.85	8.4e-08
121	GO:0010720	positive regulation of cell development	463	254	198.67	1.1e-07
122	GO:0065009	regulation of molecular function	3090	1456	1325.87	1.1e-07
123	GO:0043087	regulation of GTPase activity	701	368	300.79	1.2e-07
124	GO:0045944	positive regulation of transcription from RNA polymerase II promoter	1079	545	462.98	1.3e-07
125	GO:0051173	positive regulation of nitrogen compound metabolic process	1845	896	791.66	1.3e-07
126	GO:0042325	regulation of phosphorylation	1424	704	611.02	1.3e-07
127	GO:0010628	positive regulation of gene expression	1755	855	753.04	1.4e-07
128	GO:0030036	actin cytoskeleton organization	601	320	257.88	1.4e-07
129	GO:0009790	embryo development	998	507	428.23	1.5e-07
130	GO:0090596	sensory organ morphogenesis	251	148	107.7	1.9e-07
131	GO:0010721	negative regulation of cell development	275	160	118	2.1e-07
132	GO:0031346	positive regulation of cell projection organization	315	180	135.16	2.1e-07
133	GO:0031328	positive regulation of cellular biosynthetic process	1807	877	775.36	2.1e-07
134	GO:0009891	positive regulation of biosynthetic process	1836	890	787.8	2.2e-07
135	GO:0021953	central nervous system neuron differentiation	172	107	73.8	2.4e-07
136	GO:0007166	cell surface receptor signaling pathway	2828	1335	1213.45	2.7e-07
137	GO:0043583	ear development	211	127	90.54	2.8e-07
138	GO:1902531	regulation of intracellular signal transduction	1790	868	768.06	3e-07
139	GO:0043547	positive regulation of GTPase activity	647	340	277.62	3.2e-07
140	GO:0010976	positive regulation of neuron projection development	233	138	99.98	3.4e-07
141	GO:0040007	growth	969	491	415.78	3.4e-07
142	GO:0045596	negative regulation of cell differentiation	637	335	273.33	3.5e-07
143	GO:0050768	negative regulation of neurogenesis	238	140	102.12	4.8e-07
144	GO:0043410	positive regulation of MAPK cascade	487	262	208.96	6.2e-07
145	GO:0006357	regulation of transcription from RNA polymerase II promoter	1958	941	840.15	6.3e-07
146	GO:0019932	second-messenger-mediated signaling	235	138	100.83	6.7e-07
147	GO:0050808	synapse organization	249	145	106.84	7e-07
148	GO:0048514	blood vessel morphogenesis	498	267	213.68	7.1e-07
149	GO:0010557	positive regulation of macromolecule biosynthetic process	1661	806	712.71	7.3e-07
150	GO:0048167	regulation of synaptic plasticity	148	93	63.5	7.6e-07
151	GO:0048705	skeletal system morphogenesis	206	123	88.39	7.9e-07
152	GO:0048513	animal organ development	3398	1583	1458.03	8.1e-07
153	GO:1902533	positive regulation of intracellular signal transduction	941	475	403.77	9.4e-07
154	GO:0043408	regulation of MAPK cascade	676	351	290.06	9.5e-07
155	GO:1905114	cell surface receptor signaling pathway involved in cell-cell signaling	592	311	254.02	1e-06
156	GO:0042327	positive regulation of phosphorylation	959	483	411.49	1.1e-06
157	GO:0016331	morphogenesis of embryonic epithelium	145	91	62.22	1.1e-06
158	GO:0051961	negative regulation of nervous system development	257	148	110.27	1.3e-06
159	GO:0045165	cell fate commitment	259	149	111.13	1.3e-06
160	GO:0071495	cellular response to endogenous stimulus	1271	626	545.37	1.3e-06
161	GO:0051345	positive regulation of hydrolase activity	949	477	407.2	1.6e-06
162	GO:0007611	learning or memory	224	131	96.12	1.7e-06
163	GO:0001764	neuron migration	135	85	57.93	2e-06
164	GO:0006811	ion transport	1585	767	680.1	2.3e-06
165	GO:0007154	cell communication	6536	2950	2804.5	2.4e-06
166	GO:0016310	phosphorylation	2281	1080	978.74	2.6e-06
167	GO:1902895	positive regulation of pri-miRNA transcription from RNA polymerase II promoter	19	18	8.15	2.7e-06
168	GO:0016043	cellular component organization	6194	2800	2657.75	3.1e-06
169	GO:0010769	regulation of cell morphogenesis involved in differentiation	250	143	107.27	3.3e-06
170	GO:0001932	regulation of protein phosphorylation	1331	650	571.11	3.4e-06
171	GO:0009798	axis specification	88	59	37.76	4e-06
172	GO:0050790	regulation of catalytic activity	2476	1165	1062.41	4.1e-06
173	GO:0065008	regulation of biological quality	3645	1683	1564.02	4.4e-06
174	GO:0023061	signal release	421	226	180.64	4.4e-06
175	GO:0006366	transcription from RNA polymerase II promoter	2164	1025	928.54	4.5e-06
176	GO:0023052	signaling	6523	2940	2798.92	4.6e-06
177	GO:0044057	regulation of system process	505	266	216.69	4.7e-06
178	GO:0030902	hindbrain development	139	86	59.64	4.9e-06
179	GO:0043549	regulation of kinase activity	827	417	354.85	5e-06
180	GO:0044700	single organism signaling	6511	2934	2793.77	5.2e-06
181	GO:0035239	tube morphogenesis	370	201	158.76	5.3e-06
182	GO:0070588	calcium ion transmembrane transport	274	154	117.57	5.6e-06
183	GO:0023014	signal transduction by protein phosphorylation	923	461	396.05	5.8e-06
184	GO:0021537	telencephalon development	240	137	102.98	6.1e-06
185	GO:0007498	mesoderm development	136	84	58.36	6.9e-06
186	GO:0007010	cytoskeleton organization	1203	589	516.19	6.9e-06
187	GO:0001934	positive regulation of protein phosphorylation	920	459	394.76	7e-06
188	GO:0006468	protein phosphorylation	1919	913	823.41	7.1e-06
189	GO:0001525	angiogenesis	417	223	178.93	7.2e-06
190	GO:1902893	regulation of pri-miRNA transcription from RNA polymerase II promoter	27	23	11.59	7.4e-06
191	GO:0023057	negative regulation of signaling	1265	617	542.79	7.5e-06
192	GO:0006816	calcium ion transport	386	208	165.63	7.5e-06
193	GO:0050890	cognition	263	148	112.85	7.7e-06
194	GO:0010648	negative regulation of cell communication	1261	615	541.08	7.8e-06
195	GO:0048010	vascular endothelial growth factor receptor signaling pathway	93	61	39.9	8.2e-06
196	GO:0009952	anterior/posterior pattern specification	205	119	87.96	8.3e-06
197	GO:0045216	cell-cell junction organization	231	132	99.12	8.3e-06
198	GO:0001837	epithelial to mesenchymal transition	127	79	54.49	8.7e-06
199	GO:0001657	ureteric bud development	95	62	40.76	8.9e-06
200	GO:0060562	epithelial tube morphogenesis	333	182	142.89	8.9e-06
201	GO:0046854	phosphatidylinositol phosphorylation	97	63	41.62	9.5e-06
202	GO:0001667	ameboidal-type cell migration	323	177	138.59	9.6e-06
203	GO:0042471	ear morphogenesis	116	73	49.77	1e-05
204	GO:0051241	negative regulation of multicellular organismal process	1034	510	443.67	1.1e-05
205	GO:0050770	regulation of axonogenesis	149	90	63.93	1.2e-05
206	GO:0000165	MAPK cascade	887	442	380.6	1.2e-05
207	GO:0035295	tube development	610	313	261.74	1.3e-05
208	GO:0044710	single-organism metabolic process	4377	1998	1878.11	1.3e-05
209	GO:0048863	stem cell differentiation	163	97	69.94	1.4e-05
210	GO:0072163	mesonephric epithelium development	96	62	41.19	1.5e-05
211	GO:0072164	mesonephric tubule development	96	62	41.19	1.5e-05
212	GO:0033674	positive regulation of kinase activity	530	275	227.42	1.5e-05
213	GO:0045665	negative regulation of neuron differentiation	185	108	79.38	1.5e-05
214	GO:0040019	positive regulation of embryonic development	34	27	14.59	1.5e-05
215	GO:0071560	cellular response to transforming growth factor beta stimulus	221	126	94.83	1.5e-05
216	GO:0002009	morphogenesis of an epithelium	552	285	236.85	1.7e-05
217	GO:0019722	calcium-mediated signaling	150	90	64.36	1.7e-05
218	GO:0008015	blood circulation	497	259	213.26	1.8e-05
219	GO:0046834	lipid phosphorylation	110	69	47.2	2.1e-05
220	GO:0050850	positive regulation of calcium-mediated signaling	36	28	15.45	2.2e-05
221	GO:0010634	positive regulation of epithelial cell migration	112	70	48.06	2.2e-05
222	GO:0042475	odontogenesis of dentin-containing tooth	82	54	35.18	2.3e-05
223	GO:0031345	negative regulation of cell projection organization	145	87	62.22	2.4e-05
224	GO:0045995	regulation of embryonic development	118	73	50.63	2.5e-05
225	GO:0003013	circulatory system process	501	260	214.97	2.5e-05
226	GO:0021675	nerve development	73	49	31.32	2.5e-05
227	GO:0048675	axon extension	99	63	42.48	2.5e-05
228	GO:0045860	positive regulation of protein kinase activity	497	258	213.26	2.6e-05
229	GO:0003007	heart morphogenesis	231	130	99.12	2.7e-05
230	GO:0048523	negative regulation of cellular process	4534	2062	1945.47	2.7e-05
231	GO:0071559	response to transforming growth factor beta	223	126	95.69	2.7e-05
232	GO:1901137	carbohydrate derivative biosynthetic process	765	383	328.25	2.7e-05
233	GO:0009605	response to external stimulus	2112	993	906.23	2.7e-05
234	GO:0043270	positive regulation of ion transport	219	124	93.97	2.8e-05
235	GO:0001654	eye development	340	183	145.89	2.8e-05
236	GO:0050804	modulation of synaptic transmission	307	167	131.73	2.9e-05
237	GO:0014033	neural crest cell differentiation	66	45	28.32	2.9e-05
238	GO:0001503	ossification	384	204	164.77	3e-05
239	GO:0045859	regulation of protein kinase activity	770	385	330.4	3e-05
240	GO:0009792	embryo development ending in birth or egg hatching	566	290	242.86	3.1e-05
241	GO:0060041	retina development in camera-type eye	136	82	58.36	3.2e-05
242	GO:0010894	negative regulation of steroid biosynthetic process	22	19	9.44	3.3e-05
243	GO:0048729	tissue morphogenesis	665	336	285.34	3.3e-05
244	GO:0007368	determination of left/right symmetry	115	71	49.34	3.5e-05
245	GO:0035265	organ growth	150	89	64.36	3.5e-05
246	GO:0010092	specification of animal organ identity	30	24	12.87	3.7e-05
247	GO:0061614	pri-miRNA transcription from RNA polymerase II promoter	30	24	12.87	3.7e-05
248	GO:0001838	embryonic epithelial tube formation	119	73	51.06	3.7e-05
249	GO:0021543	pallium development	166	97	71.23	3.8e-05
250	GO:0030001	metal ion transport	841	417	360.86	3.8e-05
251	GO:0043009	chordate embryonic development	563	288	241.57	3.8e-05
252	GO:0034330	cell junction organization	267	147	114.57	3.8e-05
253	GO:0001823	mesonephros development	100	63	42.91	3.9e-05
254	GO:0009855	determination of bilateral symmetry	123	75	52.78	3.9e-05
255	GO:0006812	cation transport	1099	535	471.56	4e-05
256	GO:0007507	heart development	510	263	218.83	4e-05
257	GO:0034765	regulation of ion transmembrane transport	417	219	178.93	4.1e-05
258	GO:0198738	cell-cell signaling by wnt	489	253	209.82	4.2e-05
259	GO:0009880	embryonic pattern specification	63	43	27.03	4.2e-05
260	GO:0048864	stem cell development	63	43	27.03	4.2e-05
261	GO:0034762	regulation of transmembrane transport	432	226	185.36	4.3e-05
262	GO:0051056	regulation of small GTPase mediated signal transduction	317	171	136.02	4.3e-05
263	GO:0001508	action potential	135	81	57.93	4.5e-05
264	GO:0006897	endocytosis	652	329	279.76	4.6e-05
265	GO:0003012	muscle system process	420	220	180.22	4.8e-05
266	GO:0016055	Wnt signaling pathway	488	252	209.39	5.1e-05
267	GO:0016358	dendrite development	203	115	87.1	5.2e-05
268	GO:0043010	camera-type eye development	295	160	126.58	5.2e-05
269	GO:0014032	neural crest cell development	58	40	24.89	5.4e-05
270	GO:0080090	regulation of primary metabolic process	5944	2671	2550.48	5.5e-05
271	GO:0010977	negative regulation of neuron projection development	120	73	51.49	5.5e-05
272	GO:0021510	spinal cord development	97	61	41.62	5.6e-05
273	GO:0009799	specification of symmetry	124	75	53.21	5.8e-05
274	GO:0048645	animal organ formation	60	41	25.75	6e-05
275	GO:0006793	phosphorus metabolic process	3293	1512	1412.98	6.1e-05
276	GO:0060070	canonical Wnt signaling pathway	304	164	130.44	6.1e-05
277	GO:0007178	transmembrane receptor protein serine/threonine kinase signaling pathway	323	173	138.59	6.5e-05
278	GO:0046488	phosphatidylinositol metabolic process	214	120	91.82	6.6e-05
279	GO:0042391	regulation of membrane potential	388	204	166.49	6.7e-05
280	GO:0007264	small GTPase mediated signal transduction	513	263	220.12	6.7e-05
281	GO:0014031	mesenchymal cell development	62	42	26.6	6.7e-05
282	GO:0021987	cerebral cortex development	107	66	45.91	6.8e-05
283	GO:0048519	negative regulation of biological process	5025	2269	2156.15	7.6e-05
284	GO:0007215	glutamate receptor signaling pathway	77	50	33.04	7.8e-05
285	GO:0010959	regulation of metal ion transport	328	175	140.74	7.8e-05
286	GO:0048583	regulation of response to stimulus	3877	1767	1663.56	7.9e-05
287	GO:0006813	potassium ion transport	229	127	98.26	8.1e-05
288	GO:0030258	lipid modification	268	146	114.99	8.1e-05
289	GO:0042472	inner ear morphogenesis	96	60	41.19	8.3e-05
290	GO:0048332	mesoderm morphogenesis	79	51	33.9	8.3e-05
291	GO:0072175	epithelial tube formation	127	76	54.49	8.6e-05
292	GO:0022037	metencephalon development	98	61	42.05	8.7e-05
293	GO:0042752	regulation of circadian rhythm	98	61	42.05	8.7e-05
294	GO:0015837	amine transport	81	52	34.76	8.9e-05
295	GO:0060560	developmental growth involved in morphogenesis	207	116	88.82	9e-05
296	GO:0051336	regulation of hydrolase activity	1389	663	596	9e-05
297	GO:0031323	regulation of cellular metabolic process	6105	2737	2619.56	9.1e-05
298	GO:0048009	insulin-like growth factor receptor signaling pathway	36	27	15.45	9.3e-05
299	GO:0006936	muscle contraction	333	177	142.89	9.3e-05
300	GO:0035637	multicellular organismal signaling	193	109	82.81	9.5e-05
301	GO:0071804	cellular potassium ion transport	193	109	82.81	9.5e-05
302	GO:0071805	potassium ion transmembrane transport	193	109	82.81	9.5e-05
303	GO:0048568	embryonic organ development	430	223	184.51	9.6e-05
304	GO:0008361	regulation of cell size	149	87	63.93	9.7e-05
305	GO:0009948	anterior/posterior axis specification	50	35	21.45	9.7e-05
306	GO:0090287	regulation of cellular response to growth factor stimulus	240	132	102.98	9.9e-05
307	GO:0051270	regulation of cellular component movement	818	403	350.99	0.0001
308	GO:0042476	odontogenesis	116	70	49.77	0.00011
309	GO:0034332	adherens junction organization	122	73	52.35	0.00012
310	GO:0010243	response to organonitrogen compound	828	407	355.28	0.00012
311	GO:0060113	inner ear receptor cell differentiation	54	37	23.17	0.00013
312	GO:1903522	regulation of blood circulation	272	147	116.71	0.00013
313	GO:0003156	regulation of animal organ formation	33	25	14.16	0.00013
314	GO:0008283	cell proliferation	2036	951	873.62	0.00013
315	GO:0098655	cation transmembrane transport	772	381	331.25	0.00013
316	GO:0021915	neural tube development	156	90	66.94	0.00013
317	GO:0006796	phosphate-containing compound metabolic process	3196	1464	1371.36	0.00014
318	GO:2001014	regulation of skeletal muscle cell differentiation	17	15	7.29	0.00015
319	GO:0006464	cellular protein modification process	4006	1819	1718.91	0.00015
320	GO:0036211	protein modification process	4006	1819	1718.91	0.00015
321	GO:0002040	sprouting angiogenesis	69	45	29.61	0.00015
322	GO:0060606	tube closure	86	54	36.9	0.00016
323	GO:0021885	forebrain cell migration	58	39	24.89	0.00016
324	GO:0042490	mechanoreceptor differentiation	58	39	24.89	0.00016
325	GO:0016049	cell growth	514	261	220.55	0.00016
326	GO:0048588	developmental cell growth	197	110	84.53	0.00016
327	GO:0061138	morphogenesis of a branching epithelium	197	110	84.53	0.00016
328	GO:2000027	regulation of organ morphogenesis	267	144	114.57	0.00017
329	GO:0051216	cartilage development	187	105	80.24	0.00017
330	GO:0040008	regulation of growth	661	329	283.63	0.00017
331	GO:0046849	bone remodeling	73	47	31.32	0.00017
332	GO:0051952	regulation of amine transport	73	47	31.32	0.00017
333	GO:0072511	divalent inorganic cation transport	444	228	190.51	0.00018
334	GO:0031128	developmental induction	30	23	12.87	0.00018
335	GO:0014065	phosphatidylinositol 3-kinase signaling	171	97	73.37	0.00018
336	GO:0009953	dorsal/ventral pattern formation	94	58	40.33	0.00018
337	GO:0035148	tube formation	141	82	60.5	0.00018
338	GO:0048168	regulation of neuronal synaptic plasticity	51	35	21.88	0.00018
339	GO:0006814	sodium ion transport	224	123	96.12	0.00018
340	GO:0008360	regulation of cell shape	149	86	63.93	0.00018
341	GO:0070838	divalent metal ion transport	440	226	188.8	0.00018
342	GO:0048017	inositol lipid-mediated signaling	216	119	92.68	0.00019
343	GO:0001707	mesoderm formation	77	49	33.04	0.00019
344	GO:0008152	metabolic process	11415	5009	4898.01	0.0002
345	GO:0001763	morphogenesis of a branching structure	210	116	90.11	0.0002
346	GO:1902578	single-organism localization	3279	1498	1406.97	0.0002
347	GO:0090183	regulation of kidney development	53	36	22.74	0.0002
348	GO:0002065	columnar/cuboidal epithelial cell differentiation	104	63	44.62	0.00021
349	GO:0048663	neuron fate commitment	66	43	28.32	0.00022
350	GO:0007626	locomotory behavior	192	107	82.38	0.00022
351	GO:0006836	neurotransmitter transport	188	105	80.67	0.00022
352	GO:0022029	telencephalon cell migration	55	37	23.6	0.00023
353	GO:0001843	neural tube closure	85	53	36.47	0.00023
354	GO:0009968	negative regulation of signal transduction	1159	555	497.31	0.00023
355	GO:0048813	dendrite morphogenesis	118	70	50.63	0.00023
356	GO:0032414	positive regulation of ion transmembrane transporter activity	68	44	29.18	0.00023
357	GO:1900542	regulation of purine nucleotide metabolic process	225	123	96.54	0.00023
358	GO:0035270	endocrine system development	124	73	53.21	0.00024
359	GO:0042063	gliogenesis	252	136	108.13	0.00024
360	GO:0007612	learning	134	78	57.5	0.00025
361	GO:0060078	regulation of postsynaptic membrane potential	134	78	57.5	0.00025
362	GO:0014066	regulation of phosphatidylinositol 3-kinase signaling	154	88	66.08	0.00025
363	GO:1990138	neuron projection extension	144	83	61.79	0.00025
364	GO:0048015	phosphatidylinositol-mediated signaling	213	117	91.4	0.00025
365	GO:0014020	primary neural tube formation	91	56	39.05	0.00026
366	GO:0001759	organ induction	19	16	8.15	0.00027
367	GO:0035282	segmentation	95	58	40.76	0.00027
368	GO:1901342	regulation of vasculature development	238	129	102.12	0.00027
369	GO:0071840	cellular component organization or biogenesis	6406	2858	2748.72	0.00028
370	GO:0008016	regulation of heart contraction	228	124	97.83	0.00029
371	GO:0007187	G-protein coupled receptor signaling pathway, coupled to cyclic nucleotide second messenger	185	103	79.38	0.0003
372	GO:0006810	transport	5093	2288	2185.33	0.0003
373	GO:0006590	thyroid hormone generation	16	14	6.87	0.00031
374	GO:0021783	preganglionic parasympathetic fiber development	16	14	6.87	0.00031
375	GO:0007179	transforming growth factor beta receptor signaling pathway	173	97	74.23	0.00032
376	GO:0009101	glycoprotein biosynthetic process	354	184	151.9	0.00032
377	GO:0008045	motor neuron axon guidance	24	19	10.3	0.00032
378	GO:0045939	negative regulation of steroid metabolic process	24	19	10.3	0.00032
379	GO:0048639	positive regulation of developmental growth	165	93	70.8	0.00033
380	GO:0051130	positive regulation of cellular component organization	1229	585	527.35	0.00033
381	GO:0051046	regulation of secretion	705	347	302.5	0.00033
382	GO:0021517	ventral spinal cord development	43	30	18.45	0.00033
383	GO:0050773	regulation of dendrite development	123	72	52.78	0.00033
384	GO:0051247	positive regulation of protein metabolic process	1602	752	687.39	0.00035
385	GO:1903530	regulation of secretion by cell	647	320	277.62	0.00037
386	GO:0043405	regulation of MAP kinase activity	342	178	146.75	0.00037
387	GO:0030111	regulation of Wnt signaling pathway	323	169	138.59	0.00037
388	GO:0007369	gastrulation	192	106	82.38	0.00038
389	GO:0003151	outflow tract morphogenesis	69	44	29.61	0.00038
390	GO:0019538	protein metabolic process	5657	2531	2427.33	0.00038
391	GO:0060348	bone development	188	104	80.67	0.00039
392	GO:0045685	regulation of glial cell differentiation	56	37	24.03	0.00039
393	GO:2000145	regulation of cell motility	750	367	321.81	0.00039
394	GO:0051234	establishment of localization	5225	2343	2241.97	0.0004
395	GO:1905332	positive regulation of morphogenesis of an epithelium	31	23	13.3	0.00041
396	GO:0071704	organic substance metabolic process	10908	4787	4680.46	0.00042
397	GO:0061061	muscle structure development	598	297	256.59	0.00042
398	GO:0061448	connective tissue development	242	130	103.84	0.00042
399	GO:0021513	spinal cord dorsal/ventral patterning	21	17	9.01	0.00043
400	GO:0048846	axon extension involved in axon guidance	21	17	9.01	0.00043
401	GO:0061213	positive regulation of mesonephros development	21	17	9.01	0.00043
402	GO:1902284	neuron projection extension involved in neuron projection guidance	21	17	9.01	0.00043
403	GO:1902667	regulation of axon guidance	21	17	9.01	0.00043
404	GO:0009914	hormone transport	309	162	132.59	0.00043
405	GO:0010463	mesenchymal cell proliferation	47	32	20.17	0.00043
406	GO:0021536	diencephalon development	75	47	32.18	0.00043
407	GO:0050679	positive regulation of epithelial cell proliferation	162	91	69.51	0.00044
408	GO:0007165	signal transduction	6015	2685	2580.95	0.00044
409	GO:0050954	sensory perception of mechanical stimulus	158	89	67.8	0.00045
410	GO:0048871	multicellular organismal homeostasis	341	177	146.32	0.00045
411	GO:0048771	tissue remodeling	152	86	65.22	0.00045
412	GO:0099531	presynaptic process involved in chemical synaptic transmission	150	85	64.36	0.00046
413	GO:0050807	regulation of synapse organization	120	70	51.49	0.00046
414	GO:1904018	positive regulation of vasculature development	138	79	59.21	0.00047
415	GO:0031214	biomineral tissue development	128	74	54.92	0.00047
416	GO:0032270	positive regulation of cellular protein metabolic process	1498	704	642.77	0.00047
417	GO:0021545	cranial nerve development	49	33	21.03	0.00047
418	GO:0046879	hormone secretion	297	156	127.44	0.00048
419	GO:0032147	activation of protein kinase activity	312	163	133.87	0.00051
420	GO:0051402	neuron apoptotic process	218	118	93.54	0.00052
421	GO:0060349	bone morphogenesis	87	53	37.33	0.00053
422	GO:0048486	parasympathetic nervous system development	18	15	7.72	0.00054
423	GO:1904948	midbrain dopaminergic neuron differentiation	18	15	7.72	0.00054
424	GO:0030334	regulation of cell migration	698	342	299.5	0.00055
425	GO:0051924	regulation of calcium ion transport	210	114	90.11	0.00055
426	GO:0031401	positive regulation of protein modification process	1190	565	510.61	0.00056
427	GO:0048732	gland development	449	227	192.66	0.00057
428	GO:0098657	import into cell	68	43	29.18	0.00057
429	GO:0051338	regulation of transferase activity	1004	481	430.8	0.00057
430	GO:0001702	gastrulation with mouth forming second	28	21	12.01	0.00058
431	GO:0010817	regulation of hormone levels	490	246	210.25	0.00058
432	GO:0030282	bone mineralization	97	58	41.62	0.00058
433	GO:0000578	embryonic axis specification	35	25	15.02	0.0006
434	GO:0001755	neural crest cell migration	35	25	15.02	0.0006
435	GO:0021511	spinal cord patterning	23	18	9.87	0.00061
436	GO:0043567	regulation of insulin-like growth factor receptor signaling pathway	23	18	9.87	0.00061
437	GO:0048511	rhythmic process	313	163	134.3	0.00061
438	GO:0010595	positive regulation of endothelial cell migration	72	45	30.89	0.00062
439	GO:0098662	inorganic cation transmembrane transport	675	331	289.63	0.00062
440	GO:0051450	myoblast proliferation	15	13	6.44	0.00063
441	GO:0044765	single-organism transport	3136	1427	1345.61	0.00065
442	GO:0060291	long-term synaptic potentiation	57	37	24.46	0.00066
443	GO:0097061	dendritic spine organization	57	37	24.46	0.00066
444	GO:0061000	negative regulation of dendritic spine development	12	11	5.15	0.00066
445	GO:0010001	glial cell differentiation	186	102	79.81	0.00066
446	GO:0009888	tissue development	1992	922	854.74	0.00068
447	GO:0072132	mesenchyme morphogenesis	46	31	19.74	0.00069
448	GO:0001708	cell fate specification	82	50	35.18	0.00073
449	GO:0060996	dendritic spine development	82	50	35.18	0.00073
450	GO:0030799	regulation of cyclic nucleotide metabolic process	170	94	72.94	0.00073
451	GO:0006140	regulation of nucleotide metabolic process	232	124	99.55	0.00073
452	GO:0060998	regulation of dendritic spine development	61	39	26.17	0.00074
453	GO:0007009	plasma membrane organization	295	154	126.58	0.00074
454	GO:0061053	somite development	84	51	36.04	0.00075
455	GO:0044237	cellular metabolic process	10613	4656	4553.88	0.00075
456	GO:0072171	mesonephric tubule morphogenesis	63	40	27.03	0.00078
457	GO:1900371	regulation of purine nucleotide biosynthetic process	158	88	67.8	0.00078
458	GO:0034220	ion transmembrane transport	1056	503	453.11	0.0008
459	GO:0035315	hair cell differentiation	39	27	16.73	0.0008
460	GO:0060021	palate development	94	56	40.33	0.00082
461	GO:0007416	synapse assembly	144	81	61.79	0.00083
462	GO:0048592	eye morphogenesis	144	81	61.79	0.00083
463	GO:0061024	membrane organization	1072	510	459.98	0.00083
464	GO:0007269	neurotransmitter secretion	140	79	60.07	0.00084
465	GO:0099643	signal release from synapse	140	79	60.07	0.00084
466	GO:0072073	kidney epithelium development	138	78	59.21	0.00085
467	GO:0044344	cellular response to fibroblast growth factor stimulus	134	76	57.5	0.00086
468	GO:0051347	positive regulation of transferase activity	682	333	292.64	0.00086
469	GO:0043171	peptide catabolic process	32	23	13.73	0.00086
470	GO:2000826	regulation of heart morphogenesis	32	23	13.73	0.00086
471	GO:0034767	positive regulation of ion transmembrane transport	112	65	48.06	0.00087
472	GO:0006898	receptor-mediated endocytosis	296	154	127.01	0.0009
473	GO:0090066	regulation of anatomical structure size	452	227	193.95	0.0009
474	GO:0001938	positive regulation of endothelial cell proliferation	71	44	30.47	0.00092
475	GO:0009187	cyclic nucleotide metabolic process	204	110	87.53	0.00094
476	GO:0001894	tissue homeostasis	200	108	85.82	0.00097
477	GO:0030516	regulation of axon extension	75	46	32.18	0.00098
478	GO:0031032	actomyosin structure organization	165	91	70.8	0.00098
479	GO:0032411	positive regulation of transporter activity	77	47	33.04	0.00101
480	GO:0050848	regulation of calcium-mediated signaling	77	47	33.04	0.00101
481	GO:0008038	neuron recognition	34	24	14.59	0.00101
482	GO:0030808	regulation of nucleotide biosynthetic process	159	88	68.22	0.00102
483	GO:0065007	biological regulation	12004	5245	5150.74	0.00102
484	GO:2000171	negative regulation of dendrite development	27	20	11.59	0.00102
485	GO:0007623	circadian rhythm	194	105	83.24	0.00102
486	GO:0003015	heart process	263	138	112.85	0.00104
487	GO:1903055	positive regulation of extracellular matrix organization	17	14	7.29	0.00105
488	GO:0043412	macromolecule modification	4281	1924	1836.91	0.00106
489	GO:0071900	regulation of protein serine/threonine kinase activity	492	245	211.11	0.00106
490	GO:0044802	single-organism membrane organization	776	375	332.97	0.00107
491	GO:0030802	regulation of cyclic nucleotide biosynthetic process	149	83	63.93	0.00108
492	GO:0038127	ERBB signaling pathway	147	82	63.08	0.00109
493	GO:0060997	dendritic spine morphogenesis	45	30	19.31	0.0011
494	GO:0019222	regulation of metabolic process	6564	2914	2816.51	0.00112
495	GO:0006029	proteoglycan metabolic process	89	53	38.19	0.00113
496	GO:0021549	cerebellum development	89	53	38.19	0.00113
497	GO:0061387	regulation of extent of cell growth	89	53	38.19	0.00113
498	GO:0061307	cardiac neural crest cell differentiation involved in heart development	8	8	3.43	0.00115
499	GO:0061308	cardiac neural crest cell development involved in heart development	8	8	3.43	0.00115
500	GO:0072172	mesonephric tubule formation	8	8	3.43	0.00115
501	GO:0060828	regulation of canonical Wnt signaling pathway	253	133	108.56	0.00116
502	GO:0030212	hyaluronan metabolic process	36	25	15.45	0.00117
503	GO:0051937	catecholamine transport	62	39	26.6	0.00118
504	GO:0060675	ureteric bud morphogenesis	62	39	26.6	0.00118
505	GO:0099504	synaptic vesicle cycle	119	68	51.06	0.0012
506	GO:0042692	muscle cell differentiation	383	194	164.34	0.00122
507	GO:0021872	forebrain generation of neurons	64	40	27.46	0.00122
508	GO:2001222	regulation of neuron migration	29	21	12.44	0.00125
509	GO:0007015	actin filament organization	349	178	149.75	0.00128
510	GO:0060563	neuroepithelial cell differentiation	49	32	21.03	0.00129
511	GO:0060579	ventral spinal cord interneuron fate commitment	14	12	6.01	0.00129
512	GO:0060581	cell fate commitment involved in pattern specification	14	12	6.01	0.00129
513	GO:0071542	dopaminergic neuron differentiation	38	26	16.31	0.00131
514	GO:0060047	heart contraction	260	136	111.56	0.00132
515	GO:0015711	organic anion transport	446	223	191.37	0.00133
516	GO:0098660	inorganic ion transmembrane transport	778	375	333.83	0.00134
517	GO:0021515	cell differentiation in spinal cord	51	33	21.88	0.00138
518	GO:0051145	smooth muscle cell differentiation	51	33	21.88	0.00138
519	GO:0046883	regulation of hormone secretion	256	134	109.85	0.00138
520	GO:0006915	apoptotic process	1871	864	802.82	0.00138
521	GO:0001570	vasculogenesis	72	44	30.89	0.00139
522	GO:0019216	regulation of lipid metabolic process	292	151	125.29	0.00139
523	GO:0050794	regulation of cellular process	10723	4697	4601.08	0.00139
524	GO:0006828	manganese ion transport	11	10	4.72	0.00142
525	GO:0033235	positive regulation of protein sumoylation	11	10	4.72	0.00142
526	GO:2000291	regulation of myoblast proliferation	11	10	4.72	0.00142
527	GO:1901700	response to oxygen-containing compound	1554	723	666.8	0.00143
528	GO:0009649	entrainment of circadian clock	24	18	10.3	0.00145
529	GO:0061217	regulation of mesonephros development	24	18	10.3	0.00145
530	GO:0035249	synaptic transmission, glutamatergic	76	46	32.61	0.00146
531	GO:0060840	artery development	78	47	33.47	0.00149
532	GO:1901701	cellular response to oxygen-containing compound	1007	478	432.09	0.00149
533	GO:1901698	response to nitrogen compound	956	455	410.21	0.0015
534	GO:0050673	epithelial cell proliferation	350	178	150.18	0.00151
535	GO:0045834	positive regulation of lipid metabolic process	134	75	57.5	0.00153
536	GO:0030072	peptide hormone secretion	244	128	104.7	0.00156
537	GO:0050789	regulation of biological process	11357	4966	4873.12	0.00156
538	GO:0006022	aminoglycan metabolic process	171	93	73.37	0.00157
539	GO:0010256	endomembrane system organization	593	290	254.45	0.0016
540	GO:0090278	negative regulation of peptide hormone secretion	42	28	18.02	0.0016
541	GO:2001259	positive regulation of cation channel activity	42	28	18.02	0.0016
542	GO:0046486	glycerolipid metabolic process	456	227	195.66	0.00162
543	GO:0034764	positive regulation of transmembrane transport	118	67	50.63	0.00162
544	GO:0006939	smooth muscle contraction	96	56	41.19	0.00164
545	GO:0014013	regulation of gliogenesis	98	57	42.05	0.00164
546	GO:0001841	neural tube formation	100	58	42.91	0.00165
547	GO:0043523	regulation of neuron apoptotic process	194	104	83.24	0.00165
548	GO:1904064	positive regulation of cation transmembrane transport	102	59	43.77	0.00165
549	GO:0052652	cyclic purine nucleotide metabolic process	163	89	69.94	0.00167
550	GO:0032535	regulation of cellular component size	325	166	139.45	0.00168
551	GO:0009100	glycoprotein metabolic process	426	213	182.79	0.00169
552	GO:0051966	regulation of synaptic transmission, glutamatergic	59	37	25.32	0.00169
553	GO:0061001	regulation of dendritic spine morphogenesis	33	23	14.16	0.0017
554	GO:0045927	positive regulation of growth	253	132	108.56	0.00175
555	GO:1904888	cranial skeletal system development	61	38	26.17	0.00175
556	GO:0060627	regulation of vesicle-mediated transport	474	235	203.39	0.00178
557	GO:0032350	regulation of hormone metabolic process	26	19	11.16	0.00179
558	GO:0061311	cell surface receptor signaling pathway involved in heart development	26	19	11.16	0.00179
559	GO:0050433	regulation of catecholamine secretion	46	30	19.74	0.00187
560	GO:0060042	retina morphogenesis in camera-type eye	46	30	19.74	0.00187
561	GO:0090102	cochlea development	46	30	19.74	0.00187
562	GO:2000273	positive regulation of receptor activity	46	30	19.74	0.00187
563	GO:0001756	somitogenesis	65	40	27.89	0.00187
564	GO:0019228	neuronal action potential	35	24	15.02	0.00192
565	GO:0030879	mammary gland development	143	79	61.36	0.00192
566	GO:0071300	cellular response to retinoic acid	69	42	29.61	0.00198
567	GO:0042326	negative regulation of phosphorylation	438	218	187.94	0.002
568	GO:0010770	positive regulation of cell morphogenesis involved in differentiation	133	74	57.07	0.00203
569	GO:1901861	regulation of muscle tissue development	133	74	57.07	0.00203
570	GO:0048841	regulation of axon extension involved in axon guidance	16	13	6.87	0.00204
571	GO:0001502	cartilage condensation	21	16	9.01	0.00205
572	GO:0003416	endochondral bone growth	21	16	9.01	0.00205
573	GO:0031290	retinal ganglion cell axon guidance	21	16	9.01	0.00205
574	GO:0001649	osteoblast differentiation	216	114	92.68	0.00209
575	GO:0042493	response to drug	421	210	180.64	0.00209
576	GO:0010717	regulation of epithelial to mesenchymal transition	75	45	32.18	0.0021
577	GO:0030203	glycosaminoglycan metabolic process	166	90	71.23	0.0021
578	GO:0050803	regulation of synapse structure or activity	125	70	53.64	0.00212
579	GO:0010771	negative regulation of cell morphogenesis involved in differentiation	77	46	33.04	0.00213
580	GO:0001655	urogenital system development	320	163	137.31	0.00213
581	GO:0009190	cyclic nucleotide biosynthetic process	164	89	70.37	0.00213
582	GO:0060255	regulation of macromolecule metabolic process	6072	2695	2605.4	0.00214
583	GO:0045766	positive regulation of angiogenesis	121	68	51.92	0.00215
584	GO:0046942	carboxylic acid transport	303	155	130.01	0.00216
585	GO:0051963	regulation of synapse assembly	81	48	34.76	0.00218
586	GO:0000122	negative regulation of transcription from RNA polymerase II promoter	787	377	337.69	0.00218
587	GO:0032268	regulation of cellular protein metabolic process	2460	1121	1055.55	0.00219
588	GO:0072001	renal system development	284	146	121.86	0.00223
589	GO:0031532	actin cytoskeleton reorganization	87	51	37.33	0.00223
590	GO:0002062	chondrocyte differentiation	95	55	40.76	0.00227
591	GO:0051899	membrane depolarization	97	56	41.62	0.00227
592	GO:1901135	carbohydrate derivative metabolic process	1293	604	554.81	0.00229
593	GO:0071377	cellular response to glucagon stimulus	39	26	16.73	0.00234
594	GO:0090184	positive regulation of kidney development	39	26	16.73	0.00234
595	GO:0044238	primary metabolic process	10508	4600	4508.83	0.00236
596	GO:0051050	positive regulation of transport	963	456	413.21	0.00237
597	GO:0051648	vesicle localization	261	135	111.99	0.00238
598	GO:0014855	striated muscle cell proliferation	56	35	24.03	0.00243
599	GO:0021879	forebrain neuron differentiation	56	35	24.03	0.00243
600	GO:0035725	sodium ion transmembrane transport	146	80	62.65	0.00245
601	GO:0001941	postsynaptic membrane organization	30	21	12.87	0.00248
602	GO:0048730	epidermis morphogenesis	30	21	12.87	0.00248
603	GO:0098739	import across plasma membrane	30	21	12.87	0.00248
604	GO:0046578	regulation of Ras protein signal transduction	219	115	93.97	0.00251
605	GO:0007605	sensory perception of sound	142	78	60.93	0.00252
606	GO:0006182	cGMP biosynthetic process	41	27	17.59	0.00254
607	GO:0015872	dopamine transport	41	27	17.59	0.00254
608	GO:0071774	response to fibroblast growth factor	140	77	60.07	0.00255
609	GO:0060561	apoptotic process involved in morphogenesis	23	17	9.87	0.00258
610	GO:0098868	bone growth	23	17	9.87	0.00258
611	GO:2001028	positive regulation of endothelial cell chemotaxis	13	11	5.58	0.00261
612	GO:0045981	positive regulation of nucleotide metabolic process	136	75	58.36	0.00262
613	GO:0048634	regulation of muscle organ development	136	75	58.36	0.00262
614	GO:0061572	actin filament bundle organization	136	75	58.36	0.00262
615	GO:1900544	positive regulation of purine nucleotide metabolic process	136	75	58.36	0.00262
616	GO:0008219	cell death	2118	969	908.8	0.00263
617	GO:0031399	regulation of protein modification process	1738	801	745.75	0.00264
618	GO:0021785	branchiomotor neuron axon guidance	7	7	3	0.00267
619	GO:0033504	floor plate development	7	7	3	0.00267
620	GO:0098703	calcium ion import across plasma membrane	7	7	3	0.00267
621	GO:1900029	positive regulation of ruffle assembly	7	7	3	0.00267
622	GO:0007265	Ras protein signal transduction	345	174	148.03	0.00267
623	GO:0042127	regulation of cell proliferation	1612	745	691.69	0.00269
624	GO:0048754	branching morphogenesis of an epithelial tube	165	89	70.8	0.0027
625	GO:0051272	positive regulation of cellular component movement	438	217	187.94	0.00271
626	GO:0048483	autonomic nervous system development	43	28	18.45	0.00273
627	GO:0061035	regulation of cartilage development	64	39	27.46	0.00274
628	GO:1903725	regulation of phospholipid metabolic process	64	39	27.46	0.00274
629	GO:0003338	metanephros morphogenesis	32	22	13.73	0.00281
630	GO:0042491	auditory receptor cell differentiation	32	22	13.73	0.00281
631	GO:0018210	peptidyl-threonine modification	122	68	52.35	0.00284
632	GO:0050805	negative regulation of synaptic transmission	68	41	29.18	0.00286
633	GO:0007350	blastoderm segmentation	18	14	7.72	0.00286
634	GO:0072079	nephron tubule formation	18	14	7.72	0.00286
635	GO:0090190	positive regulation of branching involved in ureteric bud morphogenesis	18	14	7.72	0.00286
636	GO:1905276	regulation of epithelial tube formation	18	14	7.72	0.00286
637	GO:0003205	cardiac chamber development	155	84	66.51	0.00294
638	GO:0050772	positive regulation of axonogenesis	72	43	30.89	0.00295
639	GO:0015844	monoamine transport	74	44	31.75	0.00299
640	GO:0099565	chemical synaptic transmission, postsynaptic	110	62	47.2	0.003
641	GO:0040012	regulation of locomotion	850	404	364.72	0.00301
642	GO:0021548	pons development	10	9	4.29	0.00302
643	GO:0021604	cranial nerve structural organization	10	9	4.29	0.00302
644	GO:0021761	limbic system development	106	60	45.48	0.00304
645	GO:2000147	positive regulation of cell motility	428	212	183.65	0.00305
646	GO:0006493	protein O-linked glycosylation	102	58	43.77	0.00308
647	GO:0007613	memory	98	56	42.05	0.0031
648	GO:0060079	excitatory postsynaptic potential	98	56	42.05	0.0031
649	GO:0010631	epithelial cell migration	237	123	101.69	0.00311
650	GO:0098659	inorganic cation import into cell	34	23	14.59	0.00312
651	GO:0099587	inorganic ion import into cell	34	23	14.59	0.00312
652	GO:1904062	regulation of cation transmembrane transport	254	131	108.99	0.00313
653	GO:0030814	regulation of cAMP metabolic process	145	79	62.22	0.00318
654	GO:0030278	regulation of ossification	195	103	83.67	0.00321
655	GO:0050432	catecholamine secretion	49	31	21.03	0.00322
656	GO:0030534	adult behavior	143	78	61.36	0.00323
657	GO:0045765	regulation of angiogenesis	214	112	91.82	0.00326
658	GO:0060401	cytosolic calcium ion transport	141	77	60.5	0.00328
659	GO:0070371	ERK1 and ERK2 cascade	265	136	113.71	0.00334
660	GO:0090130	tissue migration	246	127	105.55	0.00342
661	GO:0006486	protein glycosylation	278	142	119.29	0.00346
662	GO:0043413	macromolecule glycosylation	278	142	119.29	0.00346
663	GO:0071277	cellular response to calcium ion	53	33	22.74	0.00349
664	GO:0016202	regulation of striated muscle tissue development	131	72	56.21	0.00353
665	GO:0006650	glycerophospholipid metabolic process	362	181	155.33	0.00358
666	GO:0046068	cGMP metabolic process	55	34	23.6	0.00361
667	GO:0061005	cell differentiation involved in kidney development	55	34	23.6	0.00361
668	GO:0031069	hair follicle morphogenesis	27	19	11.59	0.00362
669	GO:0035235	ionotropic glutamate receptor signaling pathway	27	19	11.59	0.00362
670	GO:0051955	regulation of amino acid transport	27	19	11.59	0.00362
671	GO:0090276	regulation of peptide hormone secretion	204	107	87.53	0.00363
672	GO:0090132	epithelium migration	240	124	102.98	0.00366
673	GO:0007173	epidermal growth factor receptor signaling pathway	125	69	53.64	0.00367
674	GO:0032355	response to estradiol	125	69	53.64	0.00367
675	GO:1902580	single-organism cellular localization	950	448	407.63	0.00368
676	GO:0042403	thyroid hormone metabolic process	20	15	8.58	0.00369
677	GO:0035924	cellular response to vascular endothelial growth factor stimulus	38	25	16.31	0.00371
678	GO:0001658	branching involved in ureteric bud morphogenesis	57	35	24.46	0.00371
679	GO:0016266	O-glycan processing	57	35	24.46	0.00371
680	GO:0070085	glycosylation	287	146	123.15	0.00373
681	GO:0001558	regulation of cell growth	410	203	175.92	0.00376
682	GO:0060688	regulation of morphogenesis of a branching structure	59	36	25.32	0.00381
683	GO:0072583	clathrin-dependent endocytosis	59	36	25.32	0.00381
684	GO:0033993	response to lipid	917	433	393.47	0.00382
685	GO:0031099	regeneration	177	94	75.95	0.00385
686	GO:0051246	regulation of protein metabolic process	2668	1208	1144.8	0.00391
687	GO:0031033	myosin filament organization	15	12	6.44	0.00392
688	GO:0046184	aldehyde biosynthetic process	15	12	6.44	0.00392
689	GO:0043170	macromolecule metabolic process	9256	4059	3971.61	0.00394
690	GO:0015849	organic acid transport	311	157	133.45	0.00399
691	GO:0030509	BMP signaling pathway	148	80	63.5	0.00399
692	GO:0048593	camera-type eye morphogenesis	109	61	46.77	0.00402
693	GO:0003143	embryonic heart tube morphogenesis	65	39	27.89	0.00404
694	GO:0007585	respiratory gaseous exchange	65	39	27.89	0.00404
695	GO:0008543	fibroblast growth factor receptor signaling pathway	107	60	45.91	0.00406
696	GO:0030810	positive regulation of nucleotide biosynthetic process	107	60	45.91	0.00406
697	GO:1900373	positive regulation of purine nucleotide biosynthetic process	107	60	45.91	0.00406
698	GO:0008593	regulation of Notch signaling pathway	67	40	28.75	0.0041
699	GO:0031644	regulation of neurological system process	67	40	28.75	0.0041
700	GO:0014046	dopamine secretion	29	20	12.44	0.00412
701	GO:0014059	regulation of dopamine secretion	29	20	12.44	0.00412
702	GO:0051716	cellular response to stimulus	7223	3185	3099.28	0.00412
703	GO:0001933	negative regulation of protein phosphorylation	402	199	172.49	0.00414
704	GO:0048584	positive regulation of response to stimulus	2198	1001	943.13	0.00415
705	GO:0072078	nephron tubule morphogenesis	71	42	30.47	0.00419
706	GO:0097435	supramolecular fiber organization	577	279	247.58	0.0042
707	GO:0030335	positive regulation of cell migration	413	204	177.21	0.00421
708	GO:0007528	neuromuscular junction development	42	27	18.02	0.00422
709	GO:0021795	cerebral cortex cell migration	42	27	18.02	0.00422
710	GO:0031016	pancreas development	73	43	31.32	0.00423
711	GO:0061333	renal tubule morphogenesis	75	44	32.18	0.00426
712	GO:0035019	somatic stem cell population maintenance	77	45	33.04	0.00428
713	GO:0007193	adenylate cyclase-inhibiting G-protein coupled receptor signaling pathway	81	47	34.76	0.0043
714	GO:0045806	negative regulation of endocytosis	44	28	18.88	0.00445
715	GO:0060038	cardiac muscle cell proliferation	44	28	18.88	0.00445
716	GO:1901652	response to peptide	457	224	196.09	0.00446
717	GO:0022612	gland morphogenesis	134	73	57.5	0.00447
718	GO:0021895	cerebral cortex neuron differentiation	22	16	9.44	0.00452
719	GO:0098743	cell aggregation	22	16	9.44	0.00452
720	GO:0000187	activation of MAPK activity	159	85	68.22	0.00458
721	GO:0007188	adenylate cyclase-modulating G-protein coupled receptor signaling pathway	159	85	68.22	0.00458
722	GO:0051954	positive regulation of amine transport	31	21	13.3	0.00459
723	GO:0060317	cardiac epithelial to mesenchymal transition	31	21	13.3	0.00459
724	GO:0001822	kidney development	269	137	115.42	0.0046
725	GO:0008277	regulation of G-protein coupled receptor protein signaling pathway	130	71	55.78	0.00461
726	GO:0051058	negative regulation of small GTPase mediated signal transduction	46	29	19.74	0.00466
727	GO:0050678	regulation of epithelial cell proliferation	297	150	127.44	0.0047
728	GO:0030100	regulation of endocytosis	235	121	100.83	0.0047
729	GO:0033762	response to glucagon	48	30	20.6	0.00485
730	GO:1903507	negative regulation of nucleic acid-templated transcription	1184	551	508.04	0.005
731	GO:0051129	negative regulation of cellular component organization	616	296	264.32	0.005
732	GO:0045453	bone resorption	52	32	22.31	0.00517
733	GO:0021559	trigeminal nerve development	12	10	5.15	0.0052
734	GO:0040034	regulation of development, heterochronic	12	10	5.15	0.0052
735	GO:0060536	cartilage morphogenesis	12	10	5.15	0.0052
736	GO:0060911	cardiac cell fate commitment	12	10	5.15	0.0052
737	GO:0097152	mesenchymal cell apoptotic process	12	10	5.15	0.0052
738	GO:1904953	Wnt signaling pathway involved in midbrain dopaminergic neuron differentiation	12	10	5.15	0.0052
739	GO:0014074	response to purine-containing compound	145	78	62.22	0.00521
740	GO:0019219	regulation of nucleobase-containing compound metabolic process	4220	1883	1810.74	0.00524
741	GO:0045892	negative regulation of transcription, DNA-templated	1142	532	490.02	0.00525
742	GO:0042249	establishment of planar polarity of embryonic epithelium	17	13	7.29	0.00526
743	GO:0046885	regulation of hormone biosynthetic process	17	13	7.29	0.00526
744	GO:0048532	anatomical structure arrangement	17	13	7.29	0.00526
745	GO:0050908	detection of light stimulus involved in visual perception	17	13	7.29	0.00526
746	GO:0050962	detection of light stimulus involved in sensory perception	17	13	7.29	0.00526
747	GO:0060572	morphogenesis of an epithelial bud	17	13	7.29	0.00526
748	GO:0070884	regulation of calcineurin-NFAT signaling cascade	17	13	7.29	0.00526
749	GO:0030318	melanocyte differentiation	24	17	10.3	0.00531
750	GO:0030878	thyroid gland development	24	17	10.3	0.00531
751	GO:1903391	regulation of adherens junction organization	56	34	24.03	0.00543
752	GO:0048016	inositol phosphate-mediated signaling	35	23	15.02	0.00543
753	GO:0044260	cellular macromolecule metabolic process	8549	3752	3668.25	0.00551
754	GO:0030804	positive regulation of cyclic nucleotide biosynthetic process	100	56	42.91	0.00559
755	GO:0046058	cAMP metabolic process	162	86	69.51	0.0056
756	GO:0043524	negative regulation of neuron apoptotic process	137	74	58.78	0.0056
757	GO:0061337	cardiac conduction	137	74	58.78	0.0056
758	GO:0019935	cyclic-nucleotide-mediated signaling	60	36	25.75	0.00563
759	GO:0051051	negative regulation of transport	483	235	207.25	0.00568
760	GO:0030166	proteoglycan biosynthetic process	64	38	27.46	0.00577
761	GO:0061371	determination of heart left/right asymmetry	64	38	27.46	0.00577
762	GO:0051017	actin filament bundle assembly	133	72	57.07	0.00579
763	GO:0046676	negative regulation of insulin secretion	37	24	15.88	0.00581
764	GO:0060993	kidney morphogenesis	90	51	38.62	0.00582
765	GO:0006629	lipid metabolic process	1411	651	605.44	0.00583
766	GO:0033555	multicellular organismal response to stress	68	40	29.18	0.00587
767	GO:0048585	negative regulation of response to stimulus	1463	674	627.75	0.00588
768	GO:0001704	formation of primary germ layer	131	71	56.21	0.00589
769	GO:0046683	response to organophosphorus	131	71	56.21	0.00589
770	GO:0019226	transmission of nerve impulse	70	41	30.04	0.00591
771	GO:0061180	mammary gland epithelium development	72	42	30.89	0.00593
772	GO:0002028	regulation of sodium ion transport	82	47	35.18	0.00593
773	GO:0072202	cell differentiation involved in metanephros development	26	18	11.16	0.00606
774	GO:0003197	endocardial cushion development	39	25	16.73	0.00615
775	GO:0010718	positive regulation of epithelial to mesenchymal transition	39	25	16.73	0.00615
776	GO:0060119	inner ear receptor cell development	39	25	16.73	0.00615
777	GO:0061098	positive regulation of protein tyrosine kinase activity	39	25	16.73	0.00615
778	GO:0034329	cell junction assembly	211	109	90.54	0.00618
779	GO:0055074	calcium ion homeostasis	405	199	173.78	0.00618
780	GO:0010727	negative regulation of hydrogen peroxide metabolic process	6	6	2.57	0.00623
781	GO:0021979	hypothalamus cell differentiation	6	6	2.57	0.00623
782	GO:0035860	glial cell-derived neurotrophic factor receptor signaling pathway	6	6	2.57	0.00623
783	GO:0060676	ureteric bud formation	6	6	2.57	0.00623
784	GO:0061002	negative regulation of dendritic spine morphogenesis	6	6	2.57	0.00623
785	GO:0061309	cardiac neural crest cell development involved in outflow tract morphogenesis	6	6	2.57	0.00623
786	GO:1902285	semaphorin-plexin signaling pathway involved in neuron projection guidance	6	6	2.57	0.00623
787	GO:2001023	regulation of response to drug	6	6	2.57	0.00623
788	GO:0006874	cellular calcium ion homeostasis	392	193	168.2	0.00624
789	GO:0007196	adenylate cyclase-inhibiting G-protein coupled glutamate receptor signaling pathway	9	8	3.86	0.00639
790	GO:0015824	proline transport	9	8	3.86	0.00639
791	GO:0033689	negative regulation of osteoblast proliferation	9	8	3.86	0.00639
792	GO:0048617	embryonic foregut morphogenesis	9	8	3.86	0.00639
793	GO:0060019	radial glial cell differentiation	9	8	3.86	0.00639
794	GO:0061314	Notch signaling involved in heart development	9	8	3.86	0.00639
795	GO:0070886	positive regulation of calcineurin-NFAT signaling cascade	9	8	3.86	0.00639
796	GO:0090030	regulation of steroid hormone biosynthetic process	9	8	3.86	0.00639
797	GO:0097091	synaptic vesicle clustering	9	8	3.86	0.00639
798	GO:1902337	regulation of apoptotic process involved in morphogenesis	9	8	3.86	0.00639
799	GO:1904748	regulation of apoptotic process involved in development	9	8	3.86	0.00639
800	GO:0044267	cellular protein metabolic process	5047	2240	2165.59	0.0064
801	GO:0051480	regulation of cytosolic calcium ion concentration	299	150	128.3	0.00641
802	GO:0003206	cardiac chamber morphogenesis	119	65	51.06	0.00649
803	GO:0010002	cardioblast differentiation	19	14	8.15	0.00657
804	GO:0060438	trachea development	19	14	8.15	0.00657
805	GO:0070201	regulation of establishment of protein localization	854	402	366.44	0.00659
806	GO:0030073	insulin secretion	205	106	87.96	0.00661
807	GO:0046850	regulation of bone remodeling	43	27	18.45	0.00675
808	GO:1903727	positive regulation of phospholipid metabolic process	43	27	18.45	0.00675
809	GO:0021602	cranial nerve morphogenesis	28	19	12.01	0.00676
810	GO:0050435	beta-amyloid metabolic process	28	19	12.01	0.00676
811	GO:0007270	neuron-neuron synaptic transmission	142	76	60.93	0.0068
812	GO:0006644	phospholipid metabolic process	467	227	200.38	0.00682
813	GO:0009611	response to wounding	661	315	283.63	0.00683
814	GO:1902589	single-organism organelle organization	1680	769	720.86	0.00685
815	GO:0032880	regulation of protein localization	1011	472	433.81	0.00692
816	GO:0071229	cellular response to acid chemical	201	104	86.25	0.00692
817	GO:0030801	positive regulation of cyclic nucleotide metabolic process	109	60	46.77	0.00699
818	GO:0072089	stem cell proliferation	109	60	46.77	0.00699
819	GO:0046580	negative regulation of Ras protein signal transduction	45	28	19.31	0.007
820	GO:0018212	peptidyl-tyrosine modification	382	188	163.91	0.00702
821	GO:0006865	amino acid transport	138	74	59.21	0.00706
822	GO:0071396	cellular response to lipid	551	265	236.43	0.00719
823	GO:0010941	regulation of cell death	1570	720	673.66	0.00724
824	GO:0097479	synaptic vesicle localization	134	72	57.5	0.00733
825	GO:0002791	regulation of peptide secretion	437	213	187.51	0.0074
826	GO:0048665	neuron fate specification	30	20	12.87	0.0074
827	GO:0031034	myosin filament assembly	14	11	6.01	0.00743
828	GO:0035988	chondrocyte proliferation	14	11	6.01	0.00743
829	GO:0061339	establishment or maintenance of monopolar cell polarity	14	11	6.01	0.00743
830	GO:2001212	regulation of vasculogenesis	14	11	6.01	0.00743
831	GO:0012501	programmed cell death	2008	913	861.6	0.00745
832	GO:1901615	organic hydroxy compound metabolic process	481	233	206.39	0.00753
833	GO:0043392	negative regulation of DNA binding	51	31	21.88	0.00759
834	GO:0051893	regulation of focal adhesion assembly	53	32	22.74	0.00774
835	GO:0086065	cell communication involved in cardiac conduction	53	32	22.74	0.00774
836	GO:0090109	regulation of cell-substrate junction assembly	53	32	22.74	0.00774
837	GO:0060402	calcium ion transport into cytosol	128	69	54.92	0.00774
838	GO:0042981	regulation of apoptotic process	1449	666	621.74	0.00776
839	GO:1901888	regulation of cell junction assembly	91	51	39.05	0.00779
840	GO:0007413	axonal fasciculation	21	15	9.01	0.00781
841	GO:0051953	negative regulation of amine transport	21	15	9.01	0.00781
842	GO:0090189	regulation of branching involved in ureteric bud morphogenesis	21	15	9.01	0.00781
843	GO:0048641	regulation of skeletal muscle tissue development	55	33	23.6	0.00786
844	GO:0043112	receptor metabolic process	170	89	72.94	0.00796
845	GO:0021522	spinal cord motor neuron differentiation	32	21	13.73	0.00798
846	GO:0015718	monocarboxylic acid transport	149	79	63.93	0.00799
847	GO:0009991	response to extracellular stimulus	464	225	199.1	0.00805
848	GO:0015672	monovalent inorganic cation transport	530	255	227.42	0.00806
849	GO:0042733	embryonic digit morphogenesis	61	36	26.17	0.00812
850	GO:0002431	Fc receptor mediated stimulatory signaling pathway	79	45	33.9	0.00815
851	GO:0007189	adenylate cyclase-activating G-protein coupled receptor signaling pathway	65	38	27.89	0.00822
852	GO:0086001	cardiac muscle cell action potential	65	38	27.89	0.00822
853	GO:0035050	embryonic heart tube development	75	43	32.18	0.00822
854	GO:0072028	nephron morphogenesis	75	43	32.18	0.00822
855	GO:0002790	peptide secretion	539	259	231.28	0.00822
856	GO:0006820	anion transport	592	283	254.02	0.00823
857	GO:0072088	nephron epithelium morphogenesis	73	42	31.32	0.00824
858	GO:0043067	regulation of programmed cell death	1468	674	629.9	0.00825
859	GO:0043406	positive regulation of MAP kinase activity	234	119	100.41	0.0083
860	GO:0018107	peptidyl-threonine phosphorylation	118	64	50.63	0.00845
861	GO:0010632	regulation of epithelial cell migration	183	95	78.52	0.00848
862	GO:0060323	head morphogenesis	34	22	14.59	0.00851
863	GO:0050878	regulation of body fluid levels	513	247	220.12	0.00864
864	GO:0046717	acid secretion	114	62	48.92	0.00874
865	GO:0018193	peptidyl-amino acid modification	1241	573	532.49	0.00877
866	GO:0006661	phosphatidylinositol biosynthetic process	139	74	59.64	0.00884
867	GO:0007266	Rho protein signal transduction	179	93	76.81	0.00887
868	GO:0006700	C21-steroid hormone biosynthetic process	23	16	9.87	0.00895
869	GO:0021871	forebrain regionalization	23	16	9.87	0.00895
870	GO:0045686	negative regulation of glial cell differentiation	23	16	9.87	0.00895
871	GO:0050919	negative chemotaxis	23	16	9.87	0.00895
872	GO:0060292	long term synaptic depression	23	16	9.87	0.00895
873	GO:0072006	nephron development	137	73	58.78	0.00902
874	GO:0071772	response to BMP	158	83	67.8	0.00907
875	GO:0071773	cellular response to BMP stimulus	158	83	67.8	0.00907
876	GO:0019751	polyol metabolic process	108	59	46.34	0.00917
877	GO:0072009	nephron epithelium development	108	59	46.34	0.00917
878	GO:0040017	positive regulation of locomotion	463	224	198.67	0.00925
879	GO:0098727	maintenance of cell number	156	82	66.94	0.00927
880	GO:0018108	peptidyl-tyrosine phosphorylation	380	186	163.05	0.00954
881	GO:0021514	ventral spinal cord interneuron differentiation	16	12	6.87	0.00956
882	GO:0048268	clathrin coat assembly	16	12	6.87	0.00956
883	GO:0051590	positive regulation of neurotransmitter transport	16	12	6.87	0.00956
884	GO:0071696	ectodermal placode development	16	12	6.87	0.00956
885	GO:0099054	presynapse assembly	16	12	6.87	0.00956
886	GO:2000380	regulation of mesoderm development	16	12	6.87	0.00956
887	GO:0009889	regulation of biosynthetic process	4469	1985	1917.58	0.0096
888	GO:0009725	response to hormone	883	413	378.88	0.00964
889	GO:0050905	neuromuscular process	100	55	42.91	0.00974
890	GO:0030817	regulation of cAMP biosynthetic process	129	69	55.35	0.00975
891	GO:0036465	synaptic vesicle recycling	40	25	17.16	0.00978
892	GO:0044711	single-organism biosynthetic process	1507	690	646.63	0.00992
893	GO:0000188	inactivation of MAPK activity	25	17	10.73	0.01
894	GO:0032148	activation of protein kinase B activity	25	17	10.73	0.01
895	GO:0060122	inner ear receptor stereocilium organization	25	17	10.73	0.01
896	GO:0060384	innervation	25	17	10.73	0.01
897	GO:0050920	regulation of chemotaxis	186	96	79.81	0.01
898	GO:0018958	phenol-containing compound metabolic process	96	53	41.19	0.01002
899	GO:0090092	regulation of transmembrane receptor protein serine/threonine kinase signaling pathway	218	111	93.54	0.01003
900	GO:0051253	negative regulation of RNA metabolic process	1252	577	537.21	0.01008
901	GO:0021983	pituitary gland development	42	26	18.02	0.01011
902	GO:0042743	hydrogen peroxide metabolic process	42	26	18.02	0.01011
903	GO:0007219	Notch signaling pathway	167	87	71.66	0.01015
904	GO:0070509	calcium ion import	167	87	71.66	0.01015
905	GO:0010454	negative regulation of cell fate commitment	11	9	4.72	0.01024
906	GO:0031643	positive regulation of myelination	11	9	4.72	0.01024
907	GO:0035089	establishment of apical/basal cell polarity	11	9	4.72	0.01024
908	GO:0044848	biological phase	11	9	4.72	0.01024
909	GO:0045741	positive regulation of epidermal growth factor-activated receptor activity	11	9	4.72	0.01024
910	GO:0048505	regulation of timing of cell differentiation	11	9	4.72	0.01024
911	GO:0060379	cardiac muscle cell myoblast differentiation	11	9	4.72	0.01024
912	GO:0071340	skeletal muscle acetylcholine-gated channel clustering	11	9	4.72	0.01024
913	GO:2001053	regulation of mesenchymal cell apoptotic process	11	9	4.72	0.01024
914	GO:0061326	renal tubule development	92	51	39.48	0.01028
915	GO:0072080	nephron tubule development	90	50	38.62	0.01041
916	GO:0051650	establishment of vesicle localization	244	123	104.7	0.01046
917	GO:0032330	regulation of chondrocyte differentiation	46	28	19.74	0.01064
918	GO:0045058	T cell selection	46	28	19.74	0.01064
919	GO:0046164	alcohol catabolic process	46	28	19.74	0.01064
920	GO:0051055	negative regulation of lipid biosynthetic process	46	28	19.74	0.01064
921	GO:0001656	metanephros development	86	48	36.9	0.01066
922	GO:0070887	cellular response to chemical stimulus	2930	1314	1257.22	0.01074
923	GO:0043266	regulation of potassium ion transport	84	47	36.04	0.01077
924	GO:0035904	aorta development	48	29	20.6	0.01084
925	GO:0048546	digestive tract morphogenesis	48	29	20.6	0.01084
926	GO:0086010	membrane depolarization during action potential	48	29	20.6	0.01084
927	GO:0030510	regulation of BMP signaling pathway	82	46	35.18	0.01088
928	GO:0051171	regulation of nitrogen compound metabolic process	4509	2001	1934.74	0.01089
929	GO:0002053	positive regulation of mesenchymal cell proliferation	27	18	11.59	0.01093
930	GO:0060419	heart growth	80	45	34.33	0.01099
931	GO:0060541	respiratory system development	210	107	90.11	0.01103
932	GO:0015850	organic hydroxy compound transport	225	114	96.54	0.01104
933	GO:0030279	negative regulation of ossification	78	44	33.47	0.01108
934	GO:0032526	response to retinoic acid	115	62	49.34	0.01113
935	GO:0036092	phosphatidylinositol-3-phosphate biosynthetic process	52	31	22.31	0.01116
936	GO:0051100	negative regulation of binding	138	73	59.21	0.01122
937	GO:0050796	regulation of insulin secretion	176	91	75.52	0.01123
938	GO:0042446	hormone biosynthetic process	74	42	31.75	0.01125
939	GO:0070167	regulation of biomineral tissue development	74	42	31.75	0.01125
940	GO:0060341	regulation of cellular localization	876	409	375.88	0.01132
941	GO:0030104	water homeostasis	68	39	29.18	0.01142
942	GO:0043647	inositol phosphate metabolic process	68	39	29.18	0.01142
943	GO:0090087	regulation of peptide transport	809	379	347.13	0.01142
944	GO:0030500	regulation of bone mineralization	66	38	28.32	0.01145
945	GO:0002076	osteoblast development	18	13	7.72	0.01152
946	GO:0035584	calcium-mediated signaling using intracellular calcium source	18	13	7.72	0.01152
947	GO:0043153	entrainment of circadian clock by photoperiod	18	13	7.72	0.01152
948	GO:0048339	paraxial mesoderm development	18	13	7.72	0.01152
949	GO:0072074	kidney mesenchyme development	18	13	7.72	0.01152
950	GO:0007631	feeding behavior	111	60	47.63	0.01154
951	GO:0043434	response to peptide hormone	410	199	175.92	0.01155
952	GO:0014902	myotube differentiation	109	59	46.77	0.01174
953	GO:0003203	endocardial cushion morphogenesis	29	19	12.44	0.01177
954	GO:1901021	positive regulation of calcium ion transmembrane transporter activity	29	19	12.44	0.01177
955	GO:1902742	apoptotic process involved in development	29	19	12.44	0.01177
956	GO:0009612	response to mechanical stimulus	204	104	87.53	0.01185
957	GO:0019827	stem cell population maintenance	153	80	65.65	0.01186
958	GO:0006171	cAMP biosynthetic process	132	70	56.64	0.01194
959	GO:0014070	response to organic cyclic compound	953	443	408.92	0.01206
960	GO:0031324	negative regulation of cellular metabolic process	2491	1121	1068.85	0.01208
961	GO:1902679	negative regulation of RNA biosynthetic process	1205	555	517.05	0.01208
962	GO:0071496	cellular response to external stimulus	286	142	122.72	0.0121
963	GO:0006875	cellular metal ion homeostasis	492	236	211.11	0.01233
964	GO:0048488	synaptic vesicle endocytosis	31	20	13.3	0.01251
965	GO:0070374	positive regulation of ERK1 and ERK2 cascade	183	94	78.52	0.01258
966	GO:0051146	striated muscle cell differentiation	256	128	109.85	0.01264
967	GO:0044255	cellular lipid metabolic process	1111	513	476.71	0.01265
968	GO:0055085	transmembrane transport	1452	664	623.03	0.01265
969	GO:0006937	regulation of muscle contraction	147	77	63.08	0.01268
970	GO:0032409	regulation of transporter activity	213	108	91.4	0.01275
971	GO:0071901	negative regulation of protein serine/threonine kinase activity	124	66	53.21	0.01296
972	GO:0060537	muscle tissue development	365	178	156.62	0.01306
973	GO:0002042	cell migration involved in sprouting angiogenesis	33	21	14.16	0.01316
974	GO:0090218	positive regulation of lipid kinase activity	33	21	14.16	0.01316
975	GO:0051928	positive regulation of calcium ion transport	95	52	40.76	0.0132
976	GO:0021516	dorsal spinal cord development	20	14	8.58	0.01329
977	GO:0043586	tongue development	20	14	8.58	0.01329
978	GO:0060231	mesenchymal to epithelial transition	20	14	8.58	0.01329
979	GO:0061436	establishment of skin barrier	20	14	8.58	0.01329
980	GO:1900271	regulation of long-term synaptic potentiation	20	14	8.58	0.01329
981	GO:0001505	regulation of neurotransmitter levels	194	99	83.24	0.01334
982	GO:0010764	negative regulation of fibroblast migration	8	7	3.43	0.01336
983	GO:0015889	cobalamin transport	8	7	3.43	0.01336
984	GO:0021612	facial nerve structural organization	8	7	3.43	0.01336
985	GO:0060052	neurofilament cytoskeleton organization	8	7	3.43	0.01336
986	GO:0072497	mesenchymal stem cell differentiation	8	7	3.43	0.01336
987	GO:1904396	regulation of neuromuscular junction development	8	7	3.43	0.01336
988	GO:0031326	regulation of cellular biosynthetic process	4420	1960	1896.56	0.01353
989	GO:0010464	regulation of mesenchymal cell proliferation	35	22	15.02	0.01372
990	GO:0030501	positive regulation of bone mineralization	35	22	15.02	0.01372
991	GO:1903510	mucopolysaccharide metabolic process	118	63	50.63	0.01376
992	GO:0007171	activation of transmembrane receptor protein tyrosine kinase activity	13	10	5.58	0.01384
993	GO:0010310	regulation of hydrogen peroxide metabolic process	13	10	5.58	0.01384
994	GO:0031223	auditory behavior	13	10	5.58	0.01384
995	GO:0043568	positive regulation of insulin-like growth factor receptor signaling pathway	13	10	5.58	0.01384
996	GO:0061162	establishment of monopolar cell polarity	13	10	5.58	0.01384
997	GO:0071688	striated muscle myosin thick filament assembly	13	10	5.58	0.01384
998	GO:0010038	response to metal ion	322	158	138.17	0.01428
999	GO:0035023	regulation of Rho protein signal transduction	135	71	57.93	0.01446
1000	GO:0003008	system process	2061	931	884.34	0.01449
1001	GO:0007586	digestion	171	88	73.37	0.01449
1002	GO:0003307	regulation of Wnt signaling pathway involved in heart development	5	5	2.15	0.01453
1003	GO:0006287	base-excision repair, gap-filling	5	5	2.15	0.01453
1004	GO:0008582	regulation of synaptic growth at neuromuscular junction	5	5	2.15	0.01453
1005	GO:0010815	bradykinin catabolic process	5	5	2.15	0.01453
1006	GO:0019401	alditol biosynthetic process	5	5	2.15	0.01453
1007	GO:0021636	trigeminal nerve morphogenesis	5	5	2.15	0.01453
1008	GO:0021637	trigeminal nerve structural organization	5	5	2.15	0.01453
1009	GO:0032571	response to vitamin K	5	5	2.15	0.01453
1010	GO:0035502	metanephric part of ureteric bud development	5	5	2.15	0.01453
1011	GO:0060374	mast cell differentiation	5	5	2.15	0.01453
1012	GO:0060666	dichotomous subdivision of terminal units involved in salivary gland branching	5	5	2.15	0.01453
1013	GO:0061009	common bile duct development	5	5	2.15	0.01453
1014	GO:0061550	cranial ganglion development	5	5	2.15	0.01453
1015	GO:0072038	mesenchymal stem cell maintenance involved in nephron morphogenesis	5	5	2.15	0.01453
1016	GO:0098528	skeletal muscle fiber differentiation	5	5	2.15	0.01453
1017	GO:1902287	semaphorin-plexin signaling pathway involved in axon guidance	5	5	2.15	0.01453
1018	GO:1902338	negative regulation of apoptotic process involved in morphogenesis	5	5	2.15	0.01453
1019	GO:1902455	negative regulation of stem cell population maintenance	5	5	2.15	0.01453
1020	GO:1903224	regulation of endodermal cell differentiation	5	5	2.15	0.01453
1021	GO:1904746	negative regulation of apoptotic process involved in development	5	5	2.15	0.01453
1022	GO:1905940	negative regulation of gonad development	5	5	2.15	0.01453
1023	GO:2000609	regulation of thyroid hormone generation	5	5	2.15	0.01453
1024	GO:2001016	positive regulation of skeletal muscle cell differentiation	5	5	2.15	0.01453
1025	GO:0070169	positive regulation of biomineral tissue development	39	24	16.73	0.01462
1026	GO:0009648	photoperiodism	22	15	9.44	0.01486
1027	GO:0030826	regulation of cGMP biosynthetic process	22	15	9.44	0.01486
1028	GO:1901576	organic substance biosynthetic process	6430	2828	2759.02	0.01508
1029	GO:0010563	negative regulation of phosphorus metabolic process	587	278	251.87	0.01508
1030	GO:0072507	divalent inorganic cation homeostasis	441	212	189.23	0.01524
1031	GO:0008347	glial cell migration	43	26	18.45	0.01526
1032	GO:0002433	immune response-regulating cell surface receptor signaling pathway involved in phagocytosis	73	41	31.32	0.01526
1033	GO:0036473	cell death in response to oxidative stress	73	41	31.32	0.01526
1034	GO:0038096	Fc-gamma receptor signaling pathway involved in phagocytosis	73	41	31.32	0.01526
1035	GO:0007155	cell adhesion	1480	675	635.05	0.01531
1036	GO:0035850	epithelial cell differentiation involved in kidney development	45	27	19.31	0.01549
1037	GO:0051252	regulation of RNA metabolic process	3857	1714	1654.98	0.01562
1038	GO:0031667	response to nutrient levels	428	206	183.65	0.01562
1039	GO:0061097	regulation of protein tyrosine kinase activity	67	38	28.75	0.01566
1040	GO:0010171	body morphogenesis	47	28	20.17	0.01567
1041	GO:0019933	cAMP-mediated signaling	49	29	21.03	0.01581
1042	GO:0046888	negative regulation of hormone secretion	63	36	27.03	0.01586
1043	GO:0086003	cardiac muscle cell contraction	63	36	27.03	0.01586
1044	GO:0051057	positive regulation of small GTPase mediated signal transduction	53	31	22.74	0.01597
1045	GO:0070830	bicellular tight junction assembly	53	31	22.74	0.01597
1046	GO:0001947	heart looping	59	34	25.32	0.01598
1047	GO:0071695	anatomical structure maturation	55	32	23.6	0.016
1048	GO:0048844	artery morphogenesis	57	33	24.46	0.016
1049	GO:1905477	positive regulation of protein localization to membrane	102	55	43.77	0.01606
1050	GO:0060326	cell chemotaxis	249	124	106.84	0.01617
1051	GO:0030517	negative regulation of axon extension	24	16	10.3	0.01624
1052	GO:0060914	heart formation	24	16	10.3	0.01624
1053	GO:0009058	biosynthetic process	6518	2865	2796.78	0.01626
1054	GO:0018209	peptidyl-serine modification	299	147	128.3	0.01626
1055	GO:0002792	negative regulation of peptide secretion	123	65	52.78	0.01646
1056	GO:0001935	endothelial cell proliferation	121	64	51.92	0.01681
1057	GO:0048706	embryonic skeletal system development	121	64	51.92	0.01681
1058	GO:0045936	negative regulation of phosphate metabolic process	586	277	251.44	0.01694
1059	GO:0010927	cellular component assembly involved in morphogenesis	96	52	41.19	0.01696
1060	GO:0071902	positive regulation of protein serine/threonine kinase activity	319	156	136.88	0.01705
1061	GO:0007158	neuron cell-cell adhesion	15	11	6.44	0.01706
1062	GO:0007351	tripartite regional subdivision	15	11	6.44	0.01706
1063	GO:0008595	anterior/posterior axis specification, embryo	15	11	6.44	0.01706
1064	GO:0021794	thalamus development	15	11	6.44	0.01706
1065	GO:0042074	cell migration involved in gastrulation	15	11	6.44	0.01706
1066	GO:0048368	lateral mesoderm development	15	11	6.44	0.01706
1067	GO:0050774	negative regulation of dendrite morphogenesis	15	11	6.44	0.01706
1068	GO:0051957	positive regulation of amino acid transport	15	11	6.44	0.01706
1069	GO:0060788	ectodermal placode formation	15	11	6.44	0.01706
1070	GO:0071697	ectodermal placode morphogenesis	15	11	6.44	0.01706
1071	GO:0072075	metanephric mesenchyme development	15	11	6.44	0.01706
1072	GO:0090177	establishment of planar polarity involved in neural tube closure	15	11	6.44	0.01706
1073	GO:0045934	negative regulation of nucleobase-containing compound metabolic process	1407	642	603.72	0.01708
1074	GO:0018105	peptidyl-serine phosphorylation	282	139	121	0.01722
1075	GO:1902582	single-organism intracellular transport	738	345	316.66	0.01742
1076	GO:0007176	regulation of epidermal growth factor-activated receptor activity	26	17	11.16	0.01743
1077	GO:0035411	catenin import into nucleus	26	17	11.16	0.01743
1078	GO:0035767	endothelial cell chemotaxis	26	17	11.16	0.01743
1079	GO:0043267	negative regulation of potassium ion transport	26	17	11.16	0.01743
1080	GO:0045730	respiratory burst	26	17	11.16	0.01743
1081	GO:0061037	negative regulation of cartilage development	26	17	11.16	0.01743
1082	GO:0031668	cellular response to extracellular stimulus	215	108	92.25	0.01762
1083	GO:0022610	biological adhesion	1487	677	638.05	0.01775
1084	GO:0002027	regulation of heart rate	90	49	38.62	0.01788
1085	GO:0010522	regulation of calcium ion transport into cytosol	88	48	37.76	0.01818
1086	GO:0048013	ephrin receptor signaling pathway	88	48	37.76	0.01818
1087	GO:0017157	regulation of exocytosis	168	86	72.09	0.01821
1088	GO:0060538	skeletal muscle organ development	168	86	72.09	0.01821
1089	GO:1905330	regulation of morphogenesis of an epithelium	198	100	84.96	0.01824
1090	GO:0071248	cellular response to metal ion	151	78	64.79	0.01833
1091	GO:0002026	regulation of the force of heart contraction	28	18	12.01	0.01845
1092	GO:0018198	peptidyl-cysteine modification	28	18	12.01	0.01845
1093	GO:0007204	positive regulation of cytosolic calcium ion concentration	263	130	112.85	0.01864
1094	GO:0048545	response to steroid hormone	401	193	172.06	0.01878
1095	GO:0007517	muscle organ development	368	178	157.9	0.01879
1096	GO:1903506	regulation of nucleic acid-templated transcription	3719	1652	1595.77	0.01882
1097	GO:0090288	negative regulation of cellular response to growth factor stimulus	130	68	55.78	0.01899
1098	GO:0030038	contractile actin filament bundle assembly	82	45	35.18	0.01909
1099	GO:0043149	stress fiber assembly	82	45	35.18	0.01909
1100	GO:0048709	oligodendrocyte differentiation	82	45	35.18	0.01909
1101	GO:0007568	aging	285	140	122.29	0.01924
1102	GO:0021799	cerebral cortex radially oriented cell migration	30	19	12.87	0.01933
1103	GO:0043552	positive regulation of phosphatidylinositol 3-kinase activity	30	19	12.87	0.01933
1104	GO:2000108	positive regulation of leukocyte apoptotic process	30	19	12.87	0.01933
1105	GO:0021766	hippocampus development	80	44	34.33	0.01939
1106	GO:0002934	desmosome organization	10	8	4.29	0.01985
1107	GO:0007440	foregut morphogenesis	10	8	4.29	0.01985
1108	GO:0015816	glycine transport	10	8	4.29	0.01985
1109	GO:0021521	ventral spinal cord interneuron specification	10	8	4.29	0.01985
1110	GO:0021561	facial nerve development	10	8	4.29	0.01985
1111	GO:0021610	facial nerve morphogenesis	10	8	4.29	0.01985
1112	GO:0021877	forebrain neuron fate commitment	10	8	4.29	0.01985
1113	GO:0033623	regulation of integrin activation	10	8	4.29	0.01985
1114	GO:0043116	negative regulation of vascular permeability	10	8	4.29	0.01985
1115	GO:0048387	negative regulation of retinoic acid receptor signaling pathway	10	8	4.29	0.01985
1116	GO:0060513	prostatic bud formation	10	8	4.29	0.01985
1117	GO:0060573	cell fate specification involved in pattern specification	10	8	4.29	0.01985
1118	GO:0060600	dichotomous subdivision of an epithelial terminal unit	10	8	4.29	0.01985
1119	GO:0072584	caveolin-mediated endocytosis	10	8	4.29	0.01985
1120	GO:0097090	presynaptic membrane organization	10	8	4.29	0.01985
1121	GO:2001224	positive regulation of neuron migration	10	8	4.29	0.01985
1122	GO:0006688	glycosphingolipid biosynthetic process	17	12	7.29	0.01985
1123	GO:0042693	muscle cell fate commitment	17	12	7.29	0.01985
1124	GO:0048070	regulation of developmental pigmentation	17	12	7.29	0.01985
1125	GO:0061003	positive regulation of dendritic spine morphogenesis	17	12	7.29	0.01985
1126	GO:0090185	negative regulation of kidney development	17	12	7.29	0.01985
1127	GO:0097320	plasma membrane tubulation	17	12	7.29	0.01985
1128	GO:1903861	positive regulation of dendrite extension	17	12	7.29	0.01985
1129	GO:2000696	regulation of epithelial cell differentiation involved in kidney development	17	12	7.29	0.01985
1130	GO:0030048	actin filament-based movement	126	66	54.06	0.01987
1131	GO:0051048	negative regulation of secretion	205	103	87.96	0.01991
1132	GO:0045687	positive regulation of glial cell differentiation	32	20	13.73	0.02006
1133	GO:0061013	regulation of mRNA catabolic process	32	20	13.73	0.02006
1134	GO:0048640	negative regulation of developmental growth	74	41	31.75	0.02025
1135	GO:0048814	regulation of dendrite morphogenesis	74	41	31.75	0.02025
1136	GO:0014904	myotube cell development	34	21	14.59	0.02067
1137	GO:0045667	regulation of osteoblast differentiation	122	64	52.35	0.02078
1138	GO:0007043	cell-cell junction assembly	99	53	42.48	0.02113
1139	GO:0010470	regulation of gastrulation	36	22	15.45	0.02117
1140	GO:0022898	regulation of transmembrane transporter activity	199	100	85.39	0.02143
1141	GO:0050891	multicellular organismal water homeostasis	64	36	27.46	0.0215
1142	GO:0014014	negative regulation of gliogenesis	38	23	16.31	0.02157
1143	GO:0021575	hindbrain morphogenesis	38	23	16.31	0.02157
1144	GO:0008217	regulation of blood pressure	169	86	72.52	0.02171
1145	GO:0044087	regulation of cellular component biogenesis	844	391	362.15	0.02185
1146	GO:0044249	cellular biosynthetic process	6346	2787	2722.97	0.02186
1147	GO:2000736	regulation of stem cell differentiation	40	24	17.16	0.02188
1148	GO:0051591	response to cAMP	95	51	40.76	0.02198
1149	GO:0032970	regulation of actin filament-based process	332	161	142.46	0.02202
1150	GO:0043966	histone H3 acetylation	58	33	24.89	0.02207
1151	GO:1903201	regulation of oxidative stress-induced cell death	58	33	24.89	0.02207
1152	GO:0070372	regulation of ERK1 and ERK2 cascade	249	123	106.84	0.0221
1153	GO:0032570	response to progesterone	42	25	18.02	0.02212
1154	GO:0043551	regulation of phosphatidylinositol 3-kinase activity	42	25	18.02	0.02212
1155	GO:0003407	neural retina development	56	32	24.03	0.02221
1156	GO:0009247	glycolipid biosynthetic process	56	32	24.03	0.02221
1157	GO:0030177	positive regulation of Wnt signaling pathway	167	85	71.66	0.02224
1158	GO:0050731	positive regulation of peptidyl-tyrosine phosphorylation	167	85	71.66	0.02224
1159	GO:0006491	N-glycan processing	19	13	8.15	0.02224
1160	GO:0014850	response to muscle activity	19	13	8.15	0.02224
1161	GO:0030828	positive regulation of cGMP biosynthetic process	19	13	8.15	0.02224
1162	GO:0035886	vascular smooth muscle cell differentiation	19	13	8.15	0.02224
1163	GO:0070168	negative regulation of biomineral tissue development	19	13	8.15	0.02224
1164	GO:0072087	renal vesicle development	19	13	8.15	0.02224
1165	GO:0086014	atrial cardiac muscle cell action potential	19	13	8.15	0.02224
1166	GO:0086026	atrial cardiac muscle cell to AV node cell signaling	19	13	8.15	0.02224
1167	GO:0086066	atrial cardiac muscle cell to AV node cell communication	19	13	8.15	0.02224
1168	GO:1903859	regulation of dendrite extension	19	13	8.15	0.02224
1169	GO:2001026	regulation of endothelial cell chemotaxis	19	13	8.15	0.02224
1170	GO:0044003	modification by symbiont of host morphology or physiology	44	26	18.88	0.02228
1171	GO:0006940	regulation of smooth muscle contraction	54	31	23.17	0.02232
1172	GO:0030858	positive regulation of epithelial cell differentiation	54	31	23.17	0.02232
1173	GO:0032922	circadian regulation of gene expression	54	31	23.17	0.02232
1174	GO:0030514	negative regulation of BMP signaling pathway	46	27	19.74	0.02239
1175	GO:0046579	positive regulation of Ras protein signal transduction	46	27	19.74	0.02239
1176	GO:0000186	activation of MAPKK activity	52	30	22.31	0.0224
1177	GO:0032233	positive regulation of actin filament bundle assembly	52	30	22.31	0.0224
1178	GO:0050885	neuromuscular process controlling balance	52	30	22.31	0.0224
1179	GO:0046903	secretion	1591	721	682.67	0.0224
1180	GO:0043525	positive regulation of neuron apoptotic process	48	28	20.6	0.02244
1181	GO:0046677	response to antibiotic	48	28	20.6	0.02244
1182	GO:0086002	cardiac muscle cell action potential involved in contraction	48	28	20.6	0.02244
1183	GO:0046626	regulation of insulin receptor signaling pathway	50	29	21.45	0.02244
1184	GO:2000021	regulation of ion homeostasis	195	98	83.67	0.02251
1185	GO:0021700	developmental maturation	247	122	105.98	0.02264
1186	GO:0070302	regulation of stress-activated protein kinase signaling cascade	221	110	94.83	0.02277
1187	GO:0016925	protein sumoylation	91	49	39.05	0.02286
1188	GO:0048704	embryonic skeletal system morphogenesis	91	49	39.05	0.02286
1189	GO:0032412	regulation of ion transmembrane transporter activity	193	97	82.81	0.02307
1190	GO:0008284	positive regulation of cell proliferation	892	412	382.74	0.02313
1191	GO:2001141	regulation of RNA biosynthetic process	3736	1657	1603.06	0.02329
1192	GO:0046620	regulation of organ growth	89	48	38.19	0.0233
1193	GO:0006355	regulation of transcription, DNA-templated	3697	1640	1586.33	0.02342
1194	GO:0043068	positive regulation of programmed cell death	603	283	258.74	0.02357
1195	GO:0043401	steroid hormone mediated signaling pathway	191	96	81.96	0.02365
1196	GO:2001257	regulation of cation channel activity	129	67	55.35	0.02374
1197	GO:0009890	negative regulation of biosynthetic process	1531	694	656.93	0.0242
1198	GO:0051781	positive regulation of cell division	85	46	36.47	0.0242
1199	GO:0072503	cellular divalent inorganic cation homeostasis	421	201	180.64	0.02421
1200	GO:0009235	cobalamin metabolic process	21	14	9.01	0.02426
1201	GO:0010842	retina layer formation	21	14	9.01	0.02426
1202	GO:0010869	regulation of receptor biosynthetic process	21	14	9.01	0.02426
1203	GO:0021854	hypothalamus development	21	14	9.01	0.02426
1204	GO:0030825	positive regulation of cGMP metabolic process	21	14	9.01	0.02426
1205	GO:0060972	left/right pattern formation	21	14	9.01	0.02426
1206	GO:0090162	establishment of epithelial cell polarity	21	14	9.01	0.02426
1207	GO:1900027	regulation of ruffle assembly	21	14	9.01	0.02426
1208	GO:2000036	regulation of stem cell population maintenance	21	14	9.01	0.02426
1209	GO:0048489	synaptic vesicle transport	127	66	54.49	0.0243
1210	GO:0097480	establishment of synaptic vesicle localization	127	66	54.49	0.0243
1211	GO:0099003	vesicle-mediated transport in synapse	127	66	54.49	0.0243
1212	GO:0050708	regulation of protein secretion	410	196	175.92	0.02436
1213	GO:0003006	developmental process involved in reproduction	628	294	269.47	0.02448
1214	GO:1903169	regulation of calcium ion transmembrane transport	125	65	53.64	0.02488
1215	GO:0043065	positive regulation of apoptotic process	597	280	256.16	0.02506
1216	GO:0002551	mast cell chemotaxis	12	9	5.15	0.02536
1217	GO:0015812	gamma-aminobutyric acid transport	12	9	5.15	0.02536
1218	GO:0021781	glial cell fate commitment	12	9	5.15	0.02536
1219	GO:0021892	cerebral cortex GABAergic interneuron differentiation	12	9	5.15	0.02536
1220	GO:0031507	heterochromatin assembly	12	9	5.15	0.02536
1221	GO:0071257	cellular response to electrical stimulus	12	9	5.15	0.02536
1222	GO:0099068	postsynapse assembly	12	9	5.15	0.02536
1223	GO:1900121	negative regulation of receptor binding	12	9	5.15	0.02536
1224	GO:1901201	regulation of extracellular matrix assembly	12	9	5.15	0.02536
1225	GO:0001504	neurotransmitter uptake	23	15	9.87	0.02594
1226	GO:0032098	regulation of appetite	23	15	9.87	0.02594
1227	GO:0033561	regulation of water loss via skin	23	15	9.87	0.02594
1228	GO:0033688	regulation of osteoblast proliferation	23	15	9.87	0.02594
1229	GO:0043457	regulation of cellular respiration	23	15	9.87	0.02594
1230	GO:0043576	regulation of respiratory gaseous exchange	23	15	9.87	0.02594
1231	GO:0048799	animal organ maturation	23	15	9.87	0.02594
1232	GO:2000463	positive regulation of excitatory postsynaptic potential	23	15	9.87	0.02594
1233	GO:0014706	striated muscle tissue development	351	169	150.61	0.02598
1234	GO:0032870	cellular response to hormone stimulus	649	303	278.48	0.02635
1235	GO:1902903	regulation of supramolecular fiber organization	294	143	126.15	0.02638
1236	GO:0008306	associative learning	75	41	32.18	0.02645
1237	GO:1903531	negative regulation of secretion by cell	181	91	77.66	0.02677
1238	GO:1902593	single-organism nuclear import	292	142	125.29	0.02702
1239	GO:0032872	regulation of stress-activated MAPK cascade	220	109	94.4	0.02703
1240	GO:0055123	digestive system development	151	77	64.79	0.02706
1241	GO:0003231	cardiac ventricle development	117	61	50.2	0.02732
1242	GO:0006024	glycosaminoglycan biosynthetic process	117	61	50.2	0.02732
1243	GO:0002063	chondrocyte development	25	16	10.73	0.02734
1244	GO:0048710	regulation of astrocyte differentiation	25	16	10.73	0.02734
1245	GO:0060037	pharyngeal system development	25	16	10.73	0.02734
1246	GO:0072273	metanephric nephron morphogenesis	25	16	10.73	0.02734
1247	GO:0097720	calcineurin-mediated signaling	25	16	10.73	0.02734
1248	GO:0003208	cardiac ventricle morphogenesis	71	39	30.47	0.02734
1249	GO:0048608	reproductive structure development	420	200	180.22	0.02747
1250	GO:0003256	regulation of transcription from RNA polymerase II promoter involved in myocardial precursor cell di...	7	6	3	0.0276
1251	GO:0006477	protein sulfation	7	6	3	0.0276
1252	GO:0007185	transmembrane receptor protein tyrosine phosphatase signaling pathway	7	6	3	0.0276
1253	GO:0019064	fusion of virus membrane with host plasma membrane	7	6	3	0.0276
1254	GO:0021684	cerebellar granular layer formation	7	6	3	0.0276
1255	GO:0021707	cerebellar granule cell differentiation	7	6	3	0.0276
1256	GO:0021940	positive regulation of cerebellar granule cell precursor proliferation	7	6	3	0.0276
1257	GO:0030259	lipid glycosylation	7	6	3	0.0276
1258	GO:0031946	regulation of glucocorticoid biosynthetic process	7	6	3	0.0276
1259	GO:0035524	proline transmembrane transport	7	6	3	0.0276
1260	GO:0035766	cell chemotaxis to fibroblast growth factor	7	6	3	0.0276
1261	GO:0035768	endothelial cell chemotaxis to fibroblast growth factor	7	6	3	0.0276
1262	GO:0039663	membrane fusion involved in viral entry into host cell	7	6	3	0.0276
1263	GO:0043569	negative regulation of insulin-like growth factor receptor signaling pathway	7	6	3	0.0276
1264	GO:0044332	Wnt signaling pathway involved in dorsal/ventral axis specification	7	6	3	0.0276
1265	GO:0044800	multi-organism membrane fusion	7	6	3	0.0276
1266	GO:0045634	regulation of melanocyte differentiation	7	6	3	0.0276
1267	GO:0045906	negative regulation of vasoconstriction	7	6	3	0.0276
1268	GO:0051124	synaptic growth at neuromuscular junction	7	6	3	0.0276
1269	GO:0060368	regulation of Fc receptor mediated stimulatory signaling pathway	7	6	3	0.0276
1270	GO:0090091	positive regulation of extracellular matrix disassembly	7	6	3	0.0276
1271	GO:1900107	regulation of nodal signaling pathway	7	6	3	0.0276
1272	GO:1902866	regulation of retina development in camera-type eye	7	6	3	0.0276
1273	GO:1904796	regulation of core promoter binding	7	6	3	0.0276
1274	GO:1904847	regulation of cell chemotaxis to fibroblast growth factor	7	6	3	0.0276
1275	GO:2000271	positive regulation of fibroblast apoptotic process	7	6	3	0.0276
1276	GO:2000288	positive regulation of myoblast proliferation	7	6	3	0.0276
1277	GO:2000544	regulation of endothelial cell chemotaxis to fibroblast growth factor	7	6	3	0.0276
1278	GO:2000807	regulation of synaptic vesicle clustering	7	6	3	0.0276
1279	GO:0014068	positive regulation of phosphatidylinositol 3-kinase signaling	69	38	29.61	0.02777
1280	GO:0051223	regulation of protein transport	780	361	334.69	0.02828
1281	GO:0060491	regulation of cell projection assembly	147	75	63.08	0.02843
1282	GO:0010453	regulation of cell fate commitment	27	17	11.59	0.02847
1283	GO:0010575	positive regulation of vascular endothelial growth factor production	27	17	11.59	0.02847
1284	GO:0010644	cell communication by electrical coupling	27	17	11.59	0.02847
1285	GO:0019233	sensory perception of pain	92	49	39.48	0.02888
1286	GO:0031281	positive regulation of cyclase activity	63	35	27.03	0.02903
1287	GO:0007274	neuromuscular synaptic transmission	29	18	12.44	0.02939
1288	GO:0043114	regulation of vascular permeability	29	18	12.44	0.02939
1289	GO:0045746	negative regulation of Notch signaling pathway	29	18	12.44	0.02939
1290	GO:0060325	face morphogenesis	29	18	12.44	0.02939
1291	GO:0061458	reproductive system development	423	201	181.5	0.02976
1292	GO:0060425	lung morphogenesis	59	33	25.32	0.02979
1293	GO:0001675	acrosome assembly	14	10	6.01	0.02989
1294	GO:0007183	SMAD protein complex assembly	14	10	6.01	0.02989
1295	GO:0014048	regulation of glutamate secretion	14	10	6.01	0.02989
1296	GO:0021984	adenohypophysis development	14	10	6.01	0.02989
1297	GO:0032793	positive regulation of CREB transcription factor activity	14	10	6.01	0.02989
1298	GO:0035112	genitalia morphogenesis	14	10	6.01	0.02989
1299	GO:0038092	nodal signaling pathway	14	10	6.01	0.02989
1300	GO:0044804	nucleophagy	14	10	6.01	0.02989
1301	GO:0046321	positive regulation of fatty acid oxidation	14	10	6.01	0.02989
1302	GO:0046851	negative regulation of bone remodeling	14	10	6.01	0.02989
1303	GO:0050667	homocysteine metabolic process	14	10	6.01	0.02989
1304	GO:0086069	bundle of His cell to Purkinje myocyte communication	14	10	6.01	0.02989
1305	GO:0090178	regulation of establishment of planar polarity involved in neural tube closure	14	10	6.01	0.02989
1306	GO:0097369	sodium ion import	14	10	6.01	0.02989
1307	GO:0097531	mast cell migration	14	10	6.01	0.02989
1308	GO:0070252	actin-mediated cell contraction	109	57	46.77	0.02999
1309	GO:0097553	calcium ion transmembrane import into cytosol	109	57	46.77	0.02999
1310	GO:1902656	calcium ion import into cytosol	109	57	46.77	0.02999
1311	GO:0003016	respiratory system process	31	19	13.3	0.03011
1312	GO:0045923	positive regulation of fatty acid metabolic process	31	19	13.3	0.03011
1313	GO:0051385	response to mineralocorticoid	31	19	13.3	0.03011
1314	GO:0051930	regulation of sensory perception of pain	31	19	13.3	0.03011
1315	GO:0051931	regulation of sensory perception	31	19	13.3	0.03011
1316	GO:0050818	regulation of coagulation	88	47	37.76	0.03012
1317	GO:0033013	tetrapyrrole metabolic process	57	32	24.46	0.03015
1318	GO:0035272	exocrine system development	55	31	23.6	0.03047
1319	GO:0042246	tissue regeneration	55	31	23.6	0.03047
1320	GO:0015931	nucleobase-containing compound transport	247	121	105.98	0.0305
1321	GO:0001881	receptor recycling	33	20	14.16	0.03067
1322	GO:0045823	positive regulation of heart contraction	33	20	14.16	0.03067
1323	GO:0043388	positive regulation of DNA binding	51	29	21.88	0.03104
1324	GO:0043550	regulation of lipid kinase activity	51	29	21.88	0.03104
1325	GO:0003179	heart valve morphogenesis	35	21	15.02	0.03109
1326	GO:0030201	heparan sulfate proteoglycan metabolic process	35	21	15.02	0.03109
1327	GO:0060416	response to growth hormone	35	21	15.02	0.03109
1328	GO:0032890	regulation of organic acid transport	49	28	21.03	0.03127
1329	GO:0009395	phospholipid catabolic process	37	22	15.88	0.03137
1330	GO:0003018	vascular process in circulatory system	154	78	66.08	0.03139
1331	GO:0032231	regulation of actin filament bundle assembly	84	45	36.04	0.0314
1332	GO:0001936	regulation of endothelial cell proliferation	105	55	45.05	0.03142
1333	GO:0006090	pyruvate metabolic process	105	55	45.05	0.03142
1334	GO:0010524	positive regulation of calcium ion transport into cytosol	47	27	20.17	0.03145
1335	GO:0010761	fibroblast migration	39	23	16.73	0.03155
1336	GO:0060999	positive regulation of dendritic spine development	39	23	16.73	0.03155
1337	GO:0045103	intermediate filament-based process	45	26	19.31	0.03157
1338	GO:0048538	thymus development	45	26	19.31	0.03157
1339	GO:0050853	B cell receptor signaling pathway	45	26	19.31	0.03157
1340	GO:1901862	negative regulation of muscle tissue development	41	24	17.59	0.03164
1341	GO:0042551	neuron maturation	43	25	18.45	0.03164
1342	GO:0045214	sarcomere organization	43	25	18.45	0.03164
1343	GO:0060976	coronary vasculature development	43	25	18.45	0.03164
1344	GO:0030819	positive regulation of cAMP biosynthetic process	82	44	35.18	0.03205
1345	GO:0034333	adherens junction assembly	82	44	35.18	0.03205
1346	GO:0048477	oogenesis	80	43	34.33	0.03271
1347	GO:1901653	cellular response to peptide	331	159	142.03	0.03275
1348	GO:0071375	cellular response to peptide hormone stimulus	309	149	132.59	0.03287
1349	GO:0055065	metal ion homeostasis	560	262	240.29	0.03312
1350	GO:0006023	aminoglycan biosynthetic process	118	61	50.63	0.0333
1351	GO:1901019	regulation of calcium ion transmembrane transporter activity	78	42	33.47	0.03337
1352	GO:0043542	endothelial cell migration	163	82	69.94	0.03352
1353	GO:0007213	G-protein coupled acetylcholine receptor signaling pathway	16	11	6.87	0.03357
1354	GO:0009950	dorsal/ventral axis specification	16	11	6.87	0.03357
1355	GO:0010866	regulation of triglyceride biosynthetic process	16	11	6.87	0.03357
1356	GO:0060841	venous blood vessel development	16	11	6.87	0.03357
1357	GO:1903392	negative regulation of adherens junction organization	16	11	6.87	0.03357
1358	GO:1905314	semi-lunar valve development	16	11	6.87	0.03357
1359	GO:0006066	alcohol metabolic process	305	147	130.87	0.03445
1360	GO:0009306	protein secretion	507	238	217.55	0.03492
1361	GO:0006641	triglyceride metabolic process	114	59	48.92	0.03496
1362	GO:0032956	regulation of actin cytoskeleton organization	292	141	125.29	0.03529
1363	GO:0007045	cell-substrate adherens junction assembly	72	39	30.89	0.03539
1364	GO:0048041	focal adhesion assembly	72	39	30.89	0.03539
1365	GO:0055117	regulation of cardiac muscle contraction	72	39	30.89	0.03539
1366	GO:1901215	negative regulation of neuron death	185	92	79.38	0.03563
1367	GO:0060429	epithelium development	1297	588	556.52	0.03565
1368	GO:0050730	regulation of peptidyl-tyrosine phosphorylation	222	109	95.26	0.03579
1369	GO:0006757	ATP generation from ADP	70	38	30.04	0.03607
1370	GO:0006508	proteolysis	1746	785	749.18	0.03611
1371	GO:0097659	nucleic acid-templated transcription	3884	1716	1666.57	0.03616
1372	GO:1903034	regulation of response to wounding	157	79	67.37	0.03616
1373	GO:0031327	negative regulation of cellular biosynthetic process	1509	681	647.49	0.03642
1374	GO:0010224	response to UV-B	18	12	7.72	0.03652
1375	GO:0021533	cell differentiation in hindbrain	18	12	7.72	0.03652
1376	GO:0023019	signal transduction involved in regulation of gene expression	18	12	7.72	0.03652
1377	GO:0031114	regulation of microtubule depolymerization	18	12	7.72	0.03652
1378	GO:0032026	response to magnesium ion	18	12	7.72	0.03652
1379	GO:0032095	regulation of response to food	18	12	7.72	0.03652
1380	GO:0033622	integrin activation	18	12	7.72	0.03652
1381	GO:0060004	reflex	18	12	7.72	0.03652
1382	GO:0072077	renal vesicle morphogenesis	18	12	7.72	0.03652
1383	GO:0097094	craniofacial suture morphogenesis	18	12	7.72	0.03652
1384	GO:1900745	positive regulation of p38MAPK cascade	18	12	7.72	0.03652
1385	GO:1902307	positive regulation of sodium ion transmembrane transport	18	12	7.72	0.03652
1386	GO:0045017	glycerolipid biosynthetic process	277	134	118.86	0.03698
1387	GO:0043491	protein kinase B signaling	155	78	66.51	0.03709
1388	GO:0072659	protein localization to plasma membrane	231	113	99.12	0.0371
1389	GO:0008610	lipid biosynthetic process	687	318	294.78	0.03727
1390	GO:0010594	regulation of endothelial cell migration	125	64	53.64	0.03734
1391	GO:0002088	lens development in camera-type eye	66	36	28.32	0.03743
1392	GO:1900006	positive regulation of dendrite development	66	36	28.32	0.03743
1393	GO:0031669	cellular response to nutrient levels	181	90	77.66	0.03747
1394	GO:0010942	positive regulation of cell death	640	297	274.61	0.03776
1395	GO:0030816	positive regulation of cAMP metabolic process	89	47	38.19	0.03776
1396	GO:0003266	regulation of secondary heart field cardioblast proliferation	9	7	3.86	0.03778
1397	GO:0006857	oligopeptide transport	9	7	3.86	0.03778
1398	GO:0007097	nuclear migration	9	7	3.86	0.03778
1399	GO:0010455	positive regulation of cell fate commitment	9	7	3.86	0.03778
1400	GO:0010635	regulation of mitochondrial fusion	9	7	3.86	0.03778
1401	GO:0021683	cerebellar granular layer morphogenesis	9	7	3.86	0.03778
1402	GO:0030917	midbrain-hindbrain boundary development	9	7	3.86	0.03778
1403	GO:0031943	regulation of glucocorticoid metabolic process	9	7	3.86	0.03778
1404	GO:0032341	aldosterone metabolic process	9	7	3.86	0.03778
1405	GO:0032342	aldosterone biosynthetic process	9	7	3.86	0.03778
1406	GO:0034650	cortisol metabolic process	9	7	3.86	0.03778
1407	GO:0034651	cortisol biosynthetic process	9	7	3.86	0.03778
1408	GO:0035907	dorsal aorta development	9	7	3.86	0.03778
1409	GO:0043587	tongue morphogenesis	9	7	3.86	0.03778
1410	GO:0044851	hair cycle phase	9	7	3.86	0.03778
1411	GO:0050665	hydrogen peroxide biosynthetic process	9	7	3.86	0.03778
1412	GO:0060363	cranial suture morphogenesis	9	7	3.86	0.03778
1413	GO:0061072	iris morphogenesis	9	7	3.86	0.03778
1414	GO:0072530	purine-containing compound transmembrane transport	9	7	3.86	0.03778
1415	GO:0086103	G-protein coupled receptor signaling pathway involved in heart process	9	7	3.86	0.03778
1416	GO:0090557	establishment of endothelial intestinal barrier	9	7	3.86	0.03778
1417	GO:1900016	negative regulation of cytokine production involved in inflammatory response	9	7	3.86	0.03778
1418	GO:1901203	positive regulation of extracellular matrix assembly	9	7	3.86	0.03778
1419	GO:1902931	negative regulation of alcohol biosynthetic process	9	7	3.86	0.03778
1420	GO:1904861	excitatory synapse assembly	9	7	3.86	0.03778
1421	GO:1990403	embryonic brain development	9	7	3.86	0.03778
1422	GO:2000018	regulation of male gonad development	9	7	3.86	0.03778
1423	GO:2001054	negative regulation of mesenchymal cell apoptotic process	9	7	3.86	0.03778
1424	GO:2001223	negative regulation of neuron migration	9	7	3.86	0.03778
1425	GO:0006026	aminoglycan catabolic process	64	35	27.46	0.03811
1426	GO:0051588	regulation of neurotransmitter transport	64	35	27.46	0.03811
1427	GO:1901379	regulation of potassium ion transmembrane transport	64	35	27.46	0.03811
1428	GO:0007224	smoothened signaling pathway	123	63	52.78	0.03829
1429	GO:0051172	negative regulation of nitrogen compound metabolic process	1551	699	665.51	0.03831
1430	GO:0010469	regulation of receptor activity	138	70	59.21	0.03838
1431	GO:0050896	response to stimulus	8813	3840	3781.53	0.03838
1432	GO:0032844	regulation of homeostatic process	459	216	196.95	0.03846
1433	GO:0045446	endothelial cell differentiation	106	55	45.48	0.03852
1434	GO:0051965	positive regulation of synapse assembly	62	34	26.6	0.03878
1435	GO:0006555	methionine metabolic process	20	13	8.58	0.03886
1436	GO:0019400	alditol metabolic process	20	13	8.58	0.03886
1437	GO:0042474	middle ear morphogenesis	20	13	8.58	0.03886
1438	GO:2000050	regulation of non-canonical Wnt signaling pathway	20	13	8.58	0.03886
1439	GO:0030307	positive regulation of cell growth	164	82	70.37	0.03934
1440	GO:0015914	phospholipid transport	60	33	25.75	0.03944
1441	GO:0060135	maternal process involved in female pregnancy	60	33	25.75	0.03944
1442	GO:1903844	regulation of cellular response to transforming growth factor beta stimulus	104	54	44.62	0.03947
1443	GO:1990778	protein localization to cell periphery	249	121	106.84	0.03952
1444	GO:2000113	negative regulation of cellular macromolecule biosynthetic process	1340	606	574.97	0.03997
1445	GO:0019229	regulation of vasoconstriction	58	32	24.89	0.04009
1446	GO:0060395	SMAD protein signal transduction	58	32	24.89	0.04009
1447	GO:0017015	regulation of transforming growth factor beta receptor signaling pathway	102	53	43.77	0.04044
1448	GO:0003148	outflow tract septum morphogenesis	22	14	9.44	0.0407
1449	GO:0008053	mitochondrial fusion	22	14	9.44	0.0407
1450	GO:0021801	cerebral cortex radial glia guided migration	22	14	9.44	0.0407
1451	GO:0022030	telencephalon glial cell migration	22	14	9.44	0.0407
1452	GO:0045109	intermediate filament organization	22	14	9.44	0.0407
1453	GO:0060396	growth hormone receptor signaling pathway	22	14	9.44	0.0407
1454	GO:0072170	metanephric tubule development	22	14	9.44	0.0407
1455	GO:1904886	beta-catenin destruction complex disassembly	22	14	9.44	0.0407
1456	GO:0060249	anatomical structure homeostasis	364	173	156.19	0.04079
1457	GO:0006351	transcription, DNA-templated	3867	1707	1659.27	0.04117
1458	GO:0050709	negative regulation of protein secretion	117	60	50.2	0.04127
1459	GO:0010556	regulation of macromolecule biosynthetic process	4211	1856	1806.88	0.04128
1460	GO:0019369	arachidonic acid metabolic process	54	30	23.17	0.04134
1461	GO:0007218	neuropeptide signaling pathway	100	52	42.91	0.04144
1462	GO:0015696	ammonium transport	100	52	42.91	0.04144
1463	GO:0031279	regulation of cyclase activity	100	52	42.91	0.04144
1464	GO:1905039	carboxylic acid transmembrane transport	100	52	42.91	0.04144
1465	GO:0006606	protein import into nucleus	289	139	124.01	0.04159
1466	GO:0044744	protein targeting to nucleus	289	139	124.01	0.04159
1467	GO:0006790	sulfur compound metabolic process	382	181	163.91	0.04182
1468	GO:0071417	cellular response to organonitrogen compound	527	246	226.13	0.04201
1469	GO:0002360	T cell lineage commitment	24	15	10.3	0.04212
1470	GO:0007530	sex determination	24	15	10.3	0.04212
1471	GO:0018345	protein palmitoylation	24	15	10.3	0.04212
1472	GO:0032104	regulation of response to extracellular stimulus	24	15	10.3	0.04212
1473	GO:0032107	regulation of response to nutrient levels	24	15	10.3	0.04212
1474	GO:0033173	calcineurin-NFAT signaling cascade	24	15	10.3	0.04212
1475	GO:0035412	regulation of catenin import into nucleus	24	15	10.3	0.04212
1476	GO:0038084	vascular endothelial growth factor signaling pathway	24	15	10.3	0.04212
1477	GO:0046856	phosphatidylinositol dephosphorylation	24	15	10.3	0.04212
1478	GO:0090103	cochlea morphogenesis	24	15	10.3	0.04212
1479	GO:0042093	T-helper cell differentiation	50	28	21.45	0.0425
1480	GO:0050771	negative regulation of axonogenesis	50	28	21.45	0.0425
1481	GO:0031102	neuron projection regeneration	48	27	20.6	0.04303
1482	GO:0001964	startle response	26	16	11.16	0.04318
1483	GO:0031111	negative regulation of microtubule polymerization or depolymerization	26	16	11.16	0.04318
1484	GO:0033687	osteoblast proliferation	26	16	11.16	0.04318
1485	GO:0035883	enteroendocrine cell differentiation	26	16	11.16	0.04318
1486	GO:0040036	regulation of fibroblast growth factor receptor signaling pathway	26	16	11.16	0.04318
1487	GO:0051150	regulation of smooth muscle cell differentiation	26	16	11.16	0.04318
1488	GO:0061014	positive regulation of mRNA catabolic process	26	16	11.16	0.04318
1489	GO:0072207	metanephric epithelium development	26	16	11.16	0.04318
1490	GO:0038094	Fc-gamma receptor signaling pathway	77	41	33.04	0.0432
1491	GO:0003279	cardiac septum development	96	50	41.19	0.0435
1492	GO:0007589	body fluid secretion	96	50	41.19	0.0435
1493	GO:0002067	glandular epithelial cell differentiation	46	26	19.74	0.04352
1494	GO:0030850	prostate gland development	46	26	19.74	0.04352
1495	GO:0033673	negative regulation of kinase activity	263	127	112.85	0.04372
1496	GO:0001825	blastocyst formation	28	17	12.01	0.04396
1497	GO:0010259	multicellular organism aging	28	17	12.01	0.04396
1498	GO:0021696	cerebellar cortex morphogenesis	28	17	12.01	0.04396
1499	GO:0030823	regulation of cGMP metabolic process	28	17	12.01	0.04396
1500	GO:0043954	cellular component maintenance	28	17	12.01	0.04396
1501	GO:1900744	regulation of p38MAPK cascade	28	17	12.01	0.04396
1502	GO:0014047	glutamate secretion	44	25	18.88	0.04396
1503	GO:0045104	intermediate filament cytoskeleton organization	44	25	18.88	0.04396
1504	GO:0051496	positive regulation of stress fiber assembly	44	25	18.88	0.04396
1505	GO:0045912	negative regulation of carbohydrate metabolic process	42	24	18.02	0.04433
1506	GO:1903793	positive regulation of anion transport	42	24	18.02	0.04433
1507	GO:0010762	regulation of fibroblast migration	30	18	12.87	0.04449
1508	GO:0050927	positive regulation of positive chemotaxis	30	18	12.87	0.04449
1509	GO:0086019	cell-cell signaling involved in cardiac conduction	30	18	12.87	0.04449
1510	GO:0090075	relaxation of muscle	30	18	12.87	0.04449
1511	GO:0051445	regulation of meiotic cell cycle	40	23	17.16	0.04464
1512	GO:0051489	regulation of filopodium assembly	40	23	17.16	0.04464
1513	GO:0010039	response to iron ion	32	19	13.73	0.04481
1514	GO:0010574	regulation of vascular endothelial growth factor production	32	19	13.73	0.04481
1515	GO:0033198	response to ATP	32	19	13.73	0.04481
1516	GO:0006636	unsaturated fatty acid biosynthetic process	38	22	16.31	0.04485
1517	GO:0010573	vascular endothelial growth factor production	34	20	14.59	0.04496
1518	GO:0019433	triglyceride catabolic process	34	20	14.59	0.04496
1519	GO:0021587	cerebellum morphogenesis	34	20	14.59	0.04496
1520	GO:0021988	olfactory lobe development	34	20	14.59	0.04496
1521	GO:0050931	pigment cell differentiation	34	20	14.59	0.04496
1522	GO:0099601	regulation of neurotransmitter receptor activity	34	20	14.59	0.04496
1523	GO:1900449	regulation of glutamate receptor signaling pathway	34	20	14.59	0.04496
1524	GO:2000142	regulation of DNA-templated transcription, initiation	34	20	14.59	0.04496
1525	GO:0001701	in utero embryonic development	314	150	134.73	0.04504
1526	GO:0055024	regulation of cardiac muscle tissue development	73	39	31.32	0.04514
1527	GO:0003128	heart field specification	11	8	4.72	0.04549
1528	GO:0006707	cholesterol catabolic process	11	8	4.72	0.04549
1529	GO:0010960	magnesium ion homeostasis	11	8	4.72	0.04549
1530	GO:0016127	sterol catabolic process	11	8	4.72	0.04549
1531	GO:0016322	neuron remodeling	11	8	4.72	0.04549
1532	GO:0021903	rostrocaudal neural tube patterning	11	8	4.72	0.04549
1533	GO:0032352	positive regulation of hormone metabolic process	11	8	4.72	0.04549
1534	GO:0033604	negative regulation of catecholamine secretion	11	8	4.72	0.04549
1535	GO:0035413	positive regulation of catenin import into nucleus	11	8	4.72	0.04549
1536	GO:0035459	cargo loading into vesicle	11	8	4.72	0.04549
1537	GO:0042535	positive regulation of tumor necrosis factor biosynthetic process	11	8	4.72	0.04549
1538	GO:0043374	CD8-positive, alpha-beta T cell differentiation	11	8	4.72	0.04549
1539	GO:0051152	positive regulation of smooth muscle cell differentiation	11	8	4.72	0.04549
1540	GO:0051764	actin crosslink formation	11	8	4.72	0.04549
1541	GO:0060439	trachea morphogenesis	11	8	4.72	0.04549
1542	GO:0070341	fat cell proliferation	11	8	4.72	0.04549
1543	GO:0070344	regulation of fat cell proliferation	11	8	4.72	0.04549
1544	GO:1900273	positive regulation of long-term synaptic potentiation	11	8	4.72	0.04549
1545	GO:1902003	regulation of beta-amyloid formation	11	8	4.72	0.04549
1546	GO:1990035	calcium ion import into cell	11	8	4.72	0.04549
1547	GO:0022600	digestive system process	92	48	39.48	0.04567
1548	GO:0033273	response to vitamin	90	47	38.62	0.04679
1549	GO:0046632	alpha-beta T cell differentiation	90	47	38.62	0.04679
1550	GO:0051101	regulation of DNA binding	122	62	52.35	0.04704
1551	GO:0006096	glycolytic process	69	37	29.61	0.04713
1552	GO:0045778	positive regulation of ossification	88	46	37.76	0.04794
1553	GO:0040014	regulation of multicellular organism growth	67	36	28.75	0.04815
1554	GO:0042445	hormone metabolic process	198	97	84.96	0.04826
1555	GO:0030522	intracellular receptor signaling pathway	297	142	127.44	0.04858
1556	GO:0030324	lung development	185	91	79.38	0.04888
1557	GO:0009582	detection of abiotic stimulus	133	67	57.07	0.04913
1558	GO:0071383	cellular response to steroid hormone stimulus	253	122	108.56	0.0493
1559	GO:0070304	positive regulation of stress-activated protein kinase signaling cascade	159	79	68.22	0.04957
1560	GO:0051493	regulation of cytoskeleton organization	444	208	190.51	0.04983
1561	GO:0042060	wound healing	547	254	234.71	0.04985
1562	GO:0008285	negative regulation of cell proliferation	682	314	292.64	0.0501
1563	GO:0045669	positive regulation of osteoblast differentiation	63	34	27.03	0.05021
1564	GO:0051349	positive regulation of lyase activity	63	34	27.03	0.05021
1565	GO:0060411	cardiac septum morphogenesis	63	34	27.03	0.05021
1566	GO:1901616	organic hydroxy compound catabolic process	63	34	27.03	0.05021
1567	GO:0030326	embryonic limb morphogenesis	131	66	56.21	0.05041
1568	GO:0035113	embryonic appendage morphogenesis	131	66	56.21	0.05041
1569	GO:0061351	neural precursor cell proliferation	131	66	56.21	0.05041
1570	GO:0051339	regulation of lyase activity	101	52	43.34	0.0505
1571	GO:0006027	glycosaminoglycan catabolic process	61	33	26.17	0.05125
1572	GO:0003337	mesenchymal to epithelial transition involved in metanephros morphogenesis	13	9	5.58	0.05126
1573	GO:0006883	cellular sodium ion homeostasis	13	9	5.58	0.05126
1574	GO:0009886	post-embryonic animal morphogenesis	13	9	5.58	0.05126
1575	GO:0017014	protein nitrosylation	13	9	5.58	0.05126
1576	GO:0018119	peptidyl-cysteine S-nitrosylation	13	9	5.58	0.05126
1577	GO:0030213	hyaluronan biosynthetic process	13	9	5.58	0.05126
1578	GO:0032105	negative regulation of response to extracellular stimulus	13	9	5.58	0.05126
1579	GO:0032108	negative regulation of response to nutrient levels	13	9	5.58	0.05126
1580	GO:0040023	establishment of nucleus localization	13	9	5.58	0.05126
1581	GO:0042415	norepinephrine metabolic process	13	9	5.58	0.05126
1582	GO:0050872	white fat cell differentiation	13	9	5.58	0.05126
1583	GO:0051580	regulation of neurotransmitter uptake	13	9	5.58	0.05126
1584	GO:0060134	prepulse inhibition	13	9	5.58	0.05126
1585	GO:0060601	lateral sprouting from an epithelium	13	9	5.58	0.05126
1586	GO:0061548	ganglion development	13	9	5.58	0.05126
1587	GO:0071071	regulation of phospholipid biosynthetic process	13	9	5.58	0.05126
1588	GO:0072176	nephric duct development	13	9	5.58	0.05126
1589	GO:0072189	ureter development	13	9	5.58	0.05126
1590	GO:0090179	planar cell polarity pathway involved in neural tube closure	13	9	5.58	0.05126
1591	GO:0098719	sodium ion import across plasma membrane	13	9	5.58	0.05126
1592	GO:1901077	regulation of relaxation of muscle	13	9	5.58	0.05126
1593	GO:1901213	regulation of transcription from RNA polymerase II promoter involved in heart development	13	9	5.58	0.05126
1594	GO:1901722	regulation of cell proliferation involved in kidney development	13	9	5.58	0.05126
1595	GO:1903209	positive regulation of oxidative stress-induced cell death	13	9	5.58	0.05126
1596	GO:1990118	sodium ion import into cell	13	9	5.58	0.05126
1597	GO:0090257	regulation of muscle system process	216	105	92.68	0.0515
1598	GO:0016079	synaptic vesicle exocytosis	82	43	35.18	0.05155
1599	GO:1905475	regulation of protein localization to membrane	142	71	60.93	0.05216
1600	GO:0050810	regulation of steroid biosynthetic process	59	32	25.32	0.05229
1601	GO:0008344	adult locomotory behavior	80	42	34.33	0.05281
1602	GO:0032940	secretion by cell	1455	654	624.32	0.05342
1603	GO:0010827	regulation of glucose transport	112	57	48.06	0.05351
1604	GO:0070997	neuron death	309	147	132.59	0.05371
1605	GO:1901863	positive regulation of muscle tissue development	78	41	33.47	0.05409
1606	GO:0005975	carbohydrate metabolic process	584	270	250.59	0.05416
1607	GO:0017038	protein import	338	160	145.03	0.05454
1608	GO:0032101	regulation of response to external stimulus	751	344	322.24	0.05484
1609	GO:0031098	stress-activated protein kinase signaling cascade	276	132	118.43	0.05492
1610	GO:0002287	alpha-beta T cell activation involved in immune response	53	29	22.74	0.05543
1611	GO:0002293	alpha-beta T cell differentiation involved in immune response	53	29	22.74	0.05543
1612	GO:0003417	growth plate cartilage development	15	10	6.44	0.05556
1613	GO:0007638	mechanosensory behavior	15	10	6.44	0.05556
1614	GO:0030214	hyaluronan catabolic process	15	10	6.44	0.05556
1615	GO:0034349	glial cell apoptotic process	15	10	6.44	0.05556
1616	GO:0043584	nose development	15	10	6.44	0.05556
1617	GO:0048172	regulation of short-term neuronal synaptic plasticity	15	10	6.44	0.05556
1618	GO:0048569	post-embryonic animal organ development	15	10	6.44	0.05556
1619	GO:0051895	negative regulation of focal adhesion assembly	15	10	6.44	0.05556
1620	GO:0060397	JAK-STAT cascade involved in growth hormone signaling pathway	15	10	6.44	0.05556
1621	GO:0060850	regulation of transcription involved in cell fate commitment	15	10	6.44	0.05556
1622	GO:0070828	heterochromatin organization	15	10	6.44	0.05556
1623	GO:0072283	metanephric renal vesicle morphogenesis	15	10	6.44	0.05556
1624	GO:0097154	GABAergic neuron differentiation	15	10	6.44	0.05556
1625	GO:2000738	positive regulation of stem cell differentiation	15	10	6.44	0.05556
1626	GO:1901184	regulation of ERBB signaling pathway	93	48	39.9	0.0559
1627	GO:0000056	ribosomal small subunit export from nucleus	6	5	2.57	0.05603
1628	GO:0003056	regulation of vascular smooth muscle contraction	6	5	2.57	0.05603
1629	GO:0003175	tricuspid valve development	6	5	2.57	0.05603
1630	GO:0003278	apoptotic process involved in heart morphogenesis	6	5	2.57	0.05603
1631	GO:0006564	L-serine biosynthetic process	6	5	2.57	0.05603
1632	GO:0006685	sphingomyelin catabolic process	6	5	2.57	0.05603
1633	GO:0007354	zygotic determination of anterior/posterior axis, embryo	6	5	2.57	0.05603
1634	GO:0010587	miRNA catabolic process	6	5	2.57	0.05603
1635	GO:0010637	negative regulation of mitochondrial fusion	6	5	2.57	0.05603
1636	GO:0010887	negative regulation of cholesterol storage	6	5	2.57	0.05603
1637	GO:0015015	heparan sulfate proteoglycan biosynthetic process, enzymatic modification	6	5	2.57	0.05603
1638	GO:0015727	lactate transport	6	5	2.57	0.05603
1639	GO:0021796	cerebral cortex regionalization	6	5	2.57	0.05603
1640	GO:0021999	neural plate anterior/posterior regionalization	6	5	2.57	0.05603
1641	GO:0022605	oogenesis stage	6	5	2.57	0.05603
1642	GO:0031017	exocrine pancreas development	6	5	2.57	0.05603
1643	GO:0032344	regulation of aldosterone metabolic process	6	5	2.57	0.05603
1644	GO:0032347	regulation of aldosterone biosynthetic process	6	5	2.57	0.05603
1645	GO:0032596	protein transport into membrane raft	6	5	2.57	0.05603
1646	GO:0032650	regulation of interleukin-1 alpha production	6	5	2.57	0.05603
1647	GO:0035672	oligopeptide transmembrane transport	6	5	2.57	0.05603
1648	GO:0035873	lactate transmembrane transport	6	5	2.57	0.05603
1649	GO:0035965	cardiolipin acyl-chain remodeling	6	5	2.57	0.05603
1650	GO:0038089	positive regulation of cell migration by vascular endothelial growth factor signaling pathway	6	5	2.57	0.05603
1651	GO:0038171	cannabinoid signaling pathway	6	5	2.57	0.05603
1652	GO:0042983	amyloid precursor protein biosynthetic process	6	5	2.57	0.05603
1653	GO:0042984	regulation of amyloid precursor protein biosynthetic process	6	5	2.57	0.05603
1654	GO:0043416	regulation of skeletal muscle tissue regeneration	6	5	2.57	0.05603
1655	GO:0044340	canonical Wnt signaling pathway involved in regulation of cell proliferation	6	5	2.57	0.05603
1656	GO:0045112	integrin biosynthetic process	6	5	2.57	0.05603
1657	GO:0045217	cell-cell junction maintenance	6	5	2.57	0.05603
1658	GO:0048050	post-embryonic eye morphogenesis	6	5	2.57	0.05603
1659	GO:0050916	sensory perception of sweet taste	6	5	2.57	0.05603
1660	GO:0060842	arterial endothelial cell differentiation	6	5	2.57	0.05603
1661	GO:0061074	regulation of neural retina development	6	5	2.57	0.05603
1662	GO:0070444	oligodendrocyte progenitor proliferation	6	5	2.57	0.05603
1663	GO:0070445	regulation of oligodendrocyte progenitor proliferation	6	5	2.57	0.05603
1664	GO:0070813	hydrogen sulfide metabolic process	6	5	2.57	0.05603
1665	GO:0071638	negative regulation of monocyte chemotactic protein-1 production	6	5	2.57	0.05603
1666	GO:0071877	regulation of adrenergic receptor signaling pathway	6	5	2.57	0.05603
1667	GO:0072174	metanephric tubule formation	6	5	2.57	0.05603
1668	GO:0072553	terminal button organization	6	5	2.57	0.05603
1669	GO:0072603	interleukin-5 secretion	6	5	2.57	0.05603
1670	GO:0090205	positive regulation of cholesterol metabolic process	6	5	2.57	0.05603
1671	GO:0098914	membrane repolarization during atrial cardiac muscle cell action potential	6	5	2.57	0.05603
1672	GO:1900451	positive regulation of glutamate receptor signaling pathway	6	5	2.57	0.05603
1673	GO:1904798	positive regulation of core promoter binding	6	5	2.57	0.05603
1674	GO:2000064	regulation of cortisol biosynthetic process	6	5	2.57	0.05603
1675	GO:2000370	positive regulation of clathrin-dependent endocytosis	6	5	2.57	0.05603
1676	GO:2000416	regulation of eosinophil migration	6	5	2.57	0.05603
1677	GO:2000535	regulation of entry of bacterium into host cell	6	5	2.57	0.05603
1678	GO:2000662	regulation of interleukin-5 secretion	6	5	2.57	0.05603
1679	GO:2000667	positive regulation of interleukin-13 secretion	6	5	2.57	0.05603
1680	GO:2000739	regulation of mesenchymal stem cell differentiation	6	5	2.57	0.05603
1681	GO:0006805	xenobiotic metabolic process	108	55	46.34	0.05636
1682	GO:0060443	mammary gland morphogenesis	51	28	21.88	0.05646
1683	GO:0071398	cellular response to fatty acid	51	28	21.88	0.05646
1684	GO:0042310	vasoconstriction	74	39	31.75	0.05676
1685	GO:0055017	cardiac muscle tissue growth	74	39	31.75	0.05676
1686	GO:0050817	coagulation	354	167	151.9	0.05692
1687	GO:0060350	endochondral bone morphogenesis	49	27	21.03	0.05747
1688	GO:0098900	regulation of action potential	49	27	21.03	0.05747
1689	GO:0007519	skeletal muscle tissue development	160	79	68.65	0.05755
1690	GO:1904589	regulation of protein import	184	90	78.95	0.05758
1691	GO:1901699	cellular response to nitrogen compound	630	290	270.32	0.05823
1692	GO:0009994	oocyte differentiation	47	26	20.17	0.05847
1693	GO:0035306	positive regulation of dephosphorylation	47	26	20.17	0.05847
1694	GO:0060324	face development	47	26	20.17	0.05847
1695	GO:2000243	positive regulation of reproductive process	47	26	20.17	0.05847
1696	GO:2000677	regulation of transcription regulatory region DNA binding	47	26	20.17	0.05847
1697	GO:0003198	epithelial to mesenchymal transition involved in endocardial cushion formation	17	11	7.29	0.05872
1698	GO:0006071	glycerol metabolic process	17	11	7.29	0.05872
1699	GO:0007026	negative regulation of microtubule depolymerization	17	11	7.29	0.05872
1700	GO:0010586	miRNA metabolic process	17	11	7.29	0.05872
1701	GO:0030502	negative regulation of bone mineralization	17	11	7.29	0.05872
1702	GO:0032682	negative regulation of chemokine production	17	11	7.29	0.05872
1703	GO:0032692	negative regulation of interleukin-1 production	17	11	7.29	0.05872
1704	GO:0043931	ossification involved in bone maturation	17	11	7.29	0.05872
1705	GO:0046475	glycerophospholipid catabolic process	17	11	7.29	0.05872
1706	GO:0055119	relaxation of cardiac muscle	17	11	7.29	0.05872
1707	GO:0061323	cell proliferation involved in heart morphogenesis	17	11	7.29	0.05872
1708	GO:1901881	positive regulation of protein depolymerization	17	11	7.29	0.05872
1709	GO:1905939	regulation of gonad development	17	11	7.29	0.05872
1710	GO:2000112	regulation of cellular macromolecule biosynthetic process	4095	1801	1757.1	0.05884
1711	GO:0032874	positive regulation of stress-activated MAPK cascade	158	78	67.8	0.05906
1712	GO:0046328	regulation of JNK cascade	182	89	78.09	0.05906
1713	GO:0001952	regulation of cell-matrix adhesion	104	53	44.62	0.05938
1714	GO:0021695	cerebellar cortex development	45	25	19.31	0.05944
1715	GO:2000378	negative regulation of reactive oxygen species metabolic process	45	25	19.31	0.05944
1716	GO:1903779	regulation of cardiac conduction	70	37	30.04	0.05954
1717	GO:0007259	JAK-STAT cascade	169	83	72.52	0.05994
1718	GO:0030168	platelet activation	169	83	72.52	0.05994
1719	GO:0097696	STAT cascade	169	83	72.52	0.05994
1720	GO:0001974	blood vessel remodeling	43	24	18.45	0.06037
1721	GO:0003215	cardiac right ventricle morphogenesis	19	12	8.15	0.061
1722	GO:0003299	muscle hypertrophy in response to stress	19	12	8.15	0.061
1723	GO:0014829	vascular smooth muscle contraction	19	12	8.15	0.061
1724	GO:0014887	cardiac muscle adaptation	19	12	8.15	0.061
1725	GO:0014898	cardiac muscle hypertrophy in response to stress	19	12	8.15	0.061
1726	GO:0021697	cerebellar cortex formation	19	12	8.15	0.061
1727	GO:0030903	notochord development	19	12	8.15	0.061
1728	GO:0032332	positive regulation of chondrocyte differentiation	19	12	8.15	0.061
1729	GO:0033158	regulation of protein import into nucleus, translocation	19	12	8.15	0.061
1730	GO:0042533	tumor necrosis factor biosynthetic process	19	12	8.15	0.061
1731	GO:0042534	regulation of tumor necrosis factor biosynthetic process	19	12	8.15	0.061
1732	GO:0044342	type B pancreatic cell proliferation	19	12	8.15	0.061
1733	GO:0044346	fibroblast apoptotic process	19	12	8.15	0.061
1734	GO:0048745	smooth muscle tissue development	19	12	8.15	0.061
1735	GO:0070977	bone maturation	19	12	8.15	0.061
1736	GO:0071625	vocalization behavior	19	12	8.15	0.061
1737	GO:0009581	detection of external stimulus	130	65	55.78	0.061
1738	GO:0050806	positive regulation of synaptic transmission	130	65	55.78	0.061
1739	GO:0006469	negative regulation of protein kinase activity	246	118	105.55	0.06102
1740	GO:0007435	salivary gland morphogenesis	41	23	17.59	0.06125
1741	GO:0048635	negative regulation of muscle organ development	41	23	17.59	0.06125
1742	GO:0071310	cellular response to organic substance	2448	1086	1050.4	0.06125
1743	GO:0042594	response to starvation	167	82	71.66	0.0615
1744	GO:0015748	organophosphate ester transport	85	44	36.47	0.06191
1745	GO:0003170	heart valve development	39	22	16.73	0.06207
1746	GO:0010677	negative regulation of cellular carbohydrate metabolic process	39	22	16.73	0.06207
1747	GO:0021532	neural tube patterning	39	22	16.73	0.06207
1748	GO:0045773	positive regulation of axon extension	39	22	16.73	0.06207
1749	GO:0045843	negative regulation of striated muscle tissue development	39	22	16.73	0.06207
1750	GO:0051592	response to calcium ion	115	58	49.34	0.06214
1751	GO:0030323	respiratory tube development	189	92	81.1	0.06258
1752	GO:0033233	regulation of protein sumoylation	21	13	9.01	0.0626
1753	GO:0051647	nucleus localization	21	13	9.01	0.0626
1754	GO:1900120	regulation of receptor binding	21	13	9.01	0.0626
1755	GO:0045124	regulation of bone resorption	35	20	15.02	0.06346
1756	GO:0051031	tRNA transport	35	20	15.02	0.06346
1757	GO:0090207	regulation of triglyceride metabolic process	35	20	15.02	0.06346
1758	GO:0031100	animal organ regeneration	83	43	35.61	0.06352
1759	GO:0001919	regulation of receptor recycling	23	14	9.87	0.06366
1760	GO:0003309	type B pancreatic cell differentiation	23	14	9.87	0.06366
1761	GO:0042554	superoxide anion generation	23	14	9.87	0.06366
1762	GO:0071378	cellular response to growth hormone stimulus	23	14	9.87	0.06366
1763	GO:0086064	cell communication by electrical coupling involved in cardiac conduction	23	14	9.87	0.06366
1764	GO:1903205	regulation of hydrogen peroxide-induced cell death	23	14	9.87	0.06366
1765	GO:0007292	female gamete generation	113	57	48.49	0.0638
1766	GO:0071466	cellular response to xenobiotic stimulus	113	57	48.49	0.0638
1767	GO:0035107	appendage morphogenesis	152	75	65.22	0.06384
1768	GO:0035108	limb morphogenesis	152	75	65.22	0.06384
1769	GO:0021772	olfactory bulb development	33	19	14.16	0.064
1770	GO:0042596	fear response	33	19	14.16	0.064
1771	GO:0050892	intestinal absorption	33	19	14.16	0.064
1772	GO:0043473	pigmentation	98	50	42.05	0.06424
1773	GO:0033119	negative regulation of RNA splicing	25	15	10.73	0.06429
1774	GO:0036474	cell death in response to hydrogen peroxide	25	15	10.73	0.06429
1775	GO:0060571	morphogenesis of an epithelial fold	25	15	10.73	0.06429
1776	GO:0001662	behavioral fear response	31	18	13.3	0.06438
1777	GO:0002209	behavioral defense response	31	18	13.3	0.06438
1778	GO:0010765	positive regulation of sodium ion transport	31	18	13.3	0.06438
1779	GO:0033363	secretory granule organization	31	18	13.3	0.06438
1780	GO:0043368	positive T cell selection	31	18	13.3	0.06438
1781	GO:0046627	negative regulation of insulin receptor signaling pathway	31	18	13.3	0.06438
1782	GO:0048741	skeletal muscle fiber development	31	18	13.3	0.06438
1783	GO:0048791	calcium ion-regulated exocytosis of neurotransmitter	31	18	13.3	0.06438
1784	GO:0048873	homeostasis of number of cells within a tissue	31	18	13.3	0.06438
1785	GO:0050926	regulation of positive chemotaxis	31	18	13.3	0.06438
1786	GO:0050657	nucleic acid transport	209	101	89.68	0.06451
1787	GO:0050658	RNA transport	209	101	89.68	0.06451
1788	GO:0030947	regulation of vascular endothelial growth factor receptor signaling pathway	27	16	11.59	0.06458
1789	GO:0098901	regulation of cardiac muscle cell action potential	27	16	11.59	0.06458
1790	GO:1901381	positive regulation of potassium ion transmembrane transport	27	16	11.59	0.06458
1791	GO:0006929	substrate-dependent cell migration	29	17	12.44	0.06459
1792	GO:0032892	positive regulation of organic acid transport	29	17	12.44	0.06459
1793	GO:0035909	aorta morphogenesis	29	17	12.44	0.06459
1794	GO:0060512	prostate gland morphogenesis	29	17	12.44	0.06459
1795	GO:0072604	interleukin-6 secretion	29	17	12.44	0.06459
1796	GO:0050886	endocrine process	81	42	34.76	0.06517
1797	GO:0043297	apical junction assembly	62	33	26.6	0.06544
1798	GO:0022404	molting cycle process	96	49	41.19	0.06595
1799	GO:0022405	hair cycle process	96	49	41.19	0.06595
1800	GO:0009059	macromolecule biosynthetic process	5300	2320	2274.15	0.06596
1801	GO:0097529	myeloid leukocyte migration	161	79	69.08	0.06645
1802	GO:1903729	regulation of plasma membrane organization	79	41	33.9	0.06687
1803	GO:0006638	neutral lipid metabolic process	135	67	57.93	0.06775
1804	GO:0090263	positive regulation of canonical Wnt signaling pathway	135	67	57.93	0.06775
1805	GO:0014896	muscle hypertrophy	77	40	33.04	0.06861
1806	GO:0045844	positive regulation of striated muscle tissue development	77	40	33.04	0.06861
1807	GO:0048636	positive regulation of muscle organ development	77	40	33.04	0.06861
1808	GO:0051208	sequestering of calcium ion	107	54	45.91	0.0691
1809	GO:0090101	negative regulation of transmembrane receptor protein serine/threonine kinase signaling pathway	107	54	45.91	0.0691
1810	GO:0042306	regulation of protein import into nucleus	181	88	77.66	0.06925
1811	GO:0019637	organophosphate metabolic process	1198	539	514.04	0.06975
1812	GO:0001731	formation of translation preinitiation complex	8	6	3.43	0.07029
1813	GO:0001778	plasma membrane repair	8	6	3.43	0.07029
1814	GO:0002692	negative regulation of cellular extravasation	8	6	3.43	0.07029
1815	GO:0003339	regulation of mesenchymal to epithelial transition involved in metanephros morphogenesis	8	6	3.43	0.07029
1816	GO:0007008	outer mitochondrial membrane organization	8	6	3.43	0.07029
1817	GO:0009820	alkaloid metabolic process	8	6	3.43	0.07029
1818	GO:0014049	positive regulation of glutamate secretion	8	6	3.43	0.07029
1819	GO:0014051	gamma-aminobutyric acid secretion	8	6	3.43	0.07029
1820	GO:0014745	negative regulation of muscle adaptation	8	6	3.43	0.07029
1821	GO:0021800	cerebral cortex tangential migration	8	6	3.43	0.07029
1822	GO:0033034	positive regulation of myeloid cell apoptotic process	8	6	3.43	0.07029
1823	GO:0034331	cell junction maintenance	8	6	3.43	0.07029
1824	GO:0034350	regulation of glial cell apoptotic process	8	6	3.43	0.07029
1825	GO:0034351	negative regulation of glial cell apoptotic process	8	6	3.43	0.07029
1826	GO:0035865	cellular response to potassium ion	8	6	3.43	0.07029
1827	GO:0035881	amacrine cell differentiation	8	6	3.43	0.07029
1828	GO:0035912	dorsal aorta morphogenesis	8	6	3.43	0.07029
1829	GO:0043031	negative regulation of macrophage activation	8	6	3.43	0.07029
1830	GO:0045607	regulation of auditory receptor cell differentiation	8	6	3.43	0.07029
1831	GO:0045631	regulation of mechanoreceptor differentiation	8	6	3.43	0.07029
1832	GO:0048069	eye pigmentation	8	6	3.43	0.07029
1833	GO:0048563	post-embryonic animal organ morphogenesis	8	6	3.43	0.07029
1834	GO:0048819	regulation of hair follicle maturation	8	6	3.43	0.07029
1835	GO:0048843	negative regulation of axon extension involved in axon guidance	8	6	3.43	0.07029
1836	GO:0051584	regulation of dopamine uptake involved in synaptic transmission	8	6	3.43	0.07029
1837	GO:0051940	regulation of catecholamine uptake involved in synaptic transmission	8	6	3.43	0.07029
1838	GO:0052646	alditol phosphate metabolic process	8	6	3.43	0.07029
1839	GO:0060013	righting reflex	8	6	3.43	0.07029
1840	GO:0060290	transdifferentiation	8	6	3.43	0.07029
1841	GO:0060534	trachea cartilage development	8	6	3.43	0.07029
1842	GO:0060837	blood vessel endothelial cell differentiation	8	6	3.43	0.07029
1843	GO:0060923	cardiac muscle cell fate commitment	8	6	3.43	0.07029
1844	GO:0061303	cornea development in camera-type eye	8	6	3.43	0.07029
1845	GO:0070099	regulation of chemokine-mediated signaling pathway	8	6	3.43	0.07029
1846	GO:0071073	positive regulation of phospholipid biosynthetic process	8	6	3.43	0.07029
1847	GO:0072611	interleukin-13 secretion	8	6	3.43	0.07029
1848	GO:0097104	postsynaptic membrane assembly	8	6	3.43	0.07029
1849	GO:0097105	presynaptic membrane assembly	8	6	3.43	0.07029
1850	GO:0098909	regulation of cardiac muscle cell action potential involved in regulation of contraction	8	6	3.43	0.07029
1851	GO:1902373	negative regulation of mRNA catabolic process	8	6	3.43	0.07029
1852	GO:1905063	regulation of vascular smooth muscle cell differentiation	8	6	3.43	0.07029
1853	GO:2000020	positive regulation of male gonad development	8	6	3.43	0.07029
1854	GO:2000381	negative regulation of mesoderm development	8	6	3.43	0.07029
1855	GO:2000665	regulation of interleukin-13 secretion	8	6	3.43	0.07029
1856	GO:2000980	regulation of inner ear receptor cell differentiation	8	6	3.43	0.07029
1857	GO:0046031	ADP metabolic process	75	39	32.18	0.0704
1858	GO:0030336	negative regulation of cell migration	223	107	95.69	0.07085
1859	GO:0010558	negative regulation of macromolecule biosynthetic process	1429	640	613.16	0.0711
1860	GO:0051236	establishment of RNA localization	212	102	90.97	0.07111
1861	GO:0015908	fatty acid transport	90	46	38.62	0.07141
1862	GO:0002066	columnar/cuboidal epithelial cell development	54	29	23.17	0.07176
1863	GO:0009584	detection of visible light	54	29	23.17	0.07176
1864	GO:0035094	response to nicotine	54	29	23.17	0.07176
1865	GO:0034103	regulation of tissue remodeling	73	38	31.32	0.07224
1866	GO:1900543	negative regulation of purine nucleotide metabolic process	73	38	31.32	0.07224
1867	GO:0046822	regulation of nucleocytoplasmic transport	221	106	94.83	0.07259
1868	GO:0002294	CD4-positive, alpha-beta T cell differentiation involved in immune response	52	28	22.31	0.0734
1869	GO:0007632	visual behavior	52	28	22.31	0.0734
1870	GO:0048146	positive regulation of fibroblast proliferation	52	28	22.31	0.0734
1871	GO:2000242	negative regulation of reproductive process	52	28	22.31	0.0734
1872	GO:0007596	blood coagulation	350	164	150.18	0.07342
1873	GO:0043407	negative regulation of MAP kinase activity	71	37	30.47	0.07412
1874	GO:0051492	regulation of stress fiber assembly	71	37	30.47	0.07412
1875	GO:0044706	multi-multicellular organism process	219	105	93.97	0.07438
1876	GO:0051170	nuclear import	310	146	133.02	0.07452
1877	GO:0048565	digestive tract development	140	69	60.07	0.07471
1878	GO:0051403	stress-activated MAPK cascade	270	128	115.85	0.07483
1879	GO:0045762	positive regulation of adenylate cyclase activity	50	27	21.45	0.07505
1880	GO:0046460	neutral lipid biosynthetic process	50	27	21.45	0.07505
1881	GO:0046463	acylglycerol biosynthetic process	50	27	21.45	0.07505
1882	GO:0060048	cardiac muscle contraction	127	63	54.49	0.07534
1883	GO:0051656	establishment of organelle localization	431	200	184.94	0.07591
1884	GO:0048708	astrocyte differentiation	69	36	29.61	0.07606
1885	GO:1900076	regulation of cellular response to insulin stimulus	69	36	29.61	0.07606
1886	GO:0030308	negative regulation of cell growth	173	84	74.23	0.07668
1887	GO:0019432	triglyceride biosynthetic process	48	26	20.6	0.07671
1888	GO:0030397	membrane disassembly	48	26	20.6	0.07671
1889	GO:0035176	social behavior	48	26	20.6	0.07671
1890	GO:0051081	nuclear envelope disassembly	48	26	20.6	0.07671
1891	GO:0051703	intraspecies interaction between organisms	48	26	20.6	0.07671
1892	GO:0030193	regulation of blood coagulation	84	43	36.04	0.07737
1893	GO:1900046	regulation of hemostasis	84	43	36.04	0.07737
1894	GO:0051640	organelle localization	501	231	214.97	0.07776
1895	GO:0003333	amino acid transmembrane transport	67	35	28.75	0.07805
1896	GO:0007588	excretion	67	35	28.75	0.07805
1897	GO:0048066	developmental pigmentation	46	25	19.74	0.07838
1898	GO:0061028	establishment of endothelial barrier	46	25	19.74	0.07838
1899	GO:0007160	cell-matrix adhesion	204	98	87.53	0.07847
1900	GO:0042592	homeostatic process	1674	746	718.29	0.07897
1901	GO:0051668	localization within membrane	82	42	35.18	0.07948
1902	GO:0000098	sulfur amino acid catabolic process	10	7	4.29	0.07962
1903	GO:0003263	cardioblast proliferation	10	7	4.29	0.07962
1904	GO:0003264	regulation of cardioblast proliferation	10	7	4.29	0.07962
1905	GO:0003306	Wnt signaling pathway involved in heart development	10	7	4.29	0.07962
1906	GO:0003413	chondrocyte differentiation involved in endochondral bone morphogenesis	10	7	4.29	0.07962
1907	GO:0006563	L-serine metabolic process	10	7	4.29	0.07962
1908	GO:0008343	adult feeding behavior	10	7	4.29	0.07962
1909	GO:0014842	regulation of skeletal muscle satellite cell proliferation	10	7	4.29	0.07962
1910	GO:0021826	substrate-independent telencephalic tangential migration	10	7	4.29	0.07962
1911	GO:0021843	substrate-independent telencephalic tangential interneuron migration	10	7	4.29	0.07962
1912	GO:0030432	peristalsis	10	7	4.29	0.07962
1913	GO:0032328	alanine transport	10	7	4.29	0.07962
1914	GO:0032930	positive regulation of superoxide anion generation	10	7	4.29	0.07962
1915	GO:0035630	bone mineralization involved in bone maturation	10	7	4.29	0.07962
1916	GO:0042482	positive regulation of odontogenesis	10	7	4.29	0.07962
1917	GO:0042908	xenobiotic transport	10	7	4.29	0.07962
1918	GO:0048340	paraxial mesoderm morphogenesis	10	7	4.29	0.07962
1919	GO:0048570	notochord morphogenesis	10	7	4.29	0.07962
1920	GO:0051132	NK T cell activation	10	7	4.29	0.07962
1921	GO:0051561	positive regulation of mitochondrial calcium ion concentration	10	7	4.29	0.07962
1922	GO:0051639	actin filament network formation	10	7	4.29	0.07962
1923	GO:0051956	negative regulation of amino acid transport	10	7	4.29	0.07962
1924	GO:0061577	calcium ion transmembrane transport via high voltage-gated calcium channel	10	7	4.29	0.07962
1925	GO:0072173	metanephric tubule morphogenesis	10	7	4.29	0.07962
1926	GO:0072178	nephric duct morphogenesis	10	7	4.29	0.07962
1927	GO:0090009	primitive streak formation	10	7	4.29	0.07962
1928	GO:0098598	learned vocalization behavior or vocal learning	10	7	4.29	0.07962
1929	GO:0099624	atrial cardiac muscle cell membrane repolarization	10	7	4.29	0.07962
1930	GO:1901298	regulation of hydrogen peroxide-mediated programmed cell death	10	7	4.29	0.07962
1931	GO:1902369	negative regulation of RNA catabolic process	10	7	4.29	0.07962
1932	GO:1902414	protein localization to cell junction	10	7	4.29	0.07962
1933	GO:1902668	negative regulation of axon guidance	10	7	4.29	0.07962
1934	GO:1902894	negative regulation of pri-miRNA transcription from RNA polymerase II promoter	10	7	4.29	0.07962
1935	GO:1905941	positive regulation of gonad development	10	7	4.29	0.07962
1936	GO:2001214	positive regulation of vasculogenesis	10	7	4.29	0.07962
1937	GO:0050728	negative regulation of inflammatory response	110	55	47.2	0.07964
1938	GO:1903825	organic acid transmembrane transport	110	55	47.2	0.07964
1939	GO:0007254	JNK cascade	213	102	91.4	0.08003
1940	GO:0006904	vesicle docking involved in exocytosis	44	24	18.88	0.08006
1941	GO:0048599	oocyte development	44	24	18.88	0.08006
1942	GO:0048701	embryonic cranial skeleton morphogenesis	44	24	18.88	0.08006
1943	GO:2000179	positive regulation of neural precursor cell proliferation	44	24	18.88	0.08006
1944	GO:0055001	muscle cell development	158	77	67.8	0.08037
1945	GO:0051495	positive regulation of cytoskeleton organization	202	97	86.68	0.08043
1946	GO:0010468	regulation of gene expression	4580	2006	1965.21	0.08087
1947	GO:0006639	acylglycerol metabolic process	134	66	57.5	0.08089
1948	GO:0061041	regulation of wound healing	134	66	57.5	0.08089
1949	GO:0032091	negative regulation of protein binding	80	41	34.33	0.08165
1950	GO:0046173	polyol biosynthetic process	42	23	18.02	0.08172
1951	GO:0050732	negative regulation of peptidyl-tyrosine phosphorylation	42	23	18.02	0.08172
1952	GO:0046660	female sex differentiation	108	54	46.34	0.08183
1953	GO:0031589	cell-substrate adhesion	311	146	133.45	0.08206
1954	GO:0043367	CD4-positive, alpha-beta T cell differentiation	63	33	27.03	0.0822
1955	GO:0010033	response to organic substance	3090	1361	1325.87	0.08284
1956	GO:0009267	cellular response to starvation	132	65	56.64	0.08308
1957	GO:0006869	lipid transport	329	154	141.17	0.08309
1958	GO:1903078	positive regulation of protein localization to plasma membrane	40	22	17.16	0.08337
1959	GO:1904377	positive regulation of protein localization to cell periphery	40	22	17.16	0.08337
1960	GO:0051261	protein depolymerization	93	47	39.9	0.08347
1961	GO:0051302	regulation of cell division	143	70	61.36	0.08406
1962	GO:0055002	striated muscle cell development	143	70	61.36	0.08406
1963	GO:0046503	glycerolipid catabolic process	61	32	26.17	0.08435
1964	GO:0097305	response to alcohol	187	90	80.24	0.08485
1965	GO:0032467	positive regulation of cytokinesis	38	21	16.31	0.085
1966	GO:0048736	appendage development	176	85	75.52	0.08501
1967	GO:0060173	limb development	176	85	75.52	0.08501
1968	GO:0071241	cellular response to inorganic substance	176	85	75.52	0.08501
1969	GO:0001956	positive regulation of neurotransmitter secretion	12	8	5.15	0.08575
1970	GO:0003207	cardiac chamber formation	12	8	5.15	0.08575
1971	GO:0006069	ethanol oxidation	12	8	5.15	0.08575
1972	GO:0009086	methionine biosynthetic process	12	8	5.15	0.08575
1973	GO:0010421	hydrogen peroxide-mediated programmed cell death	12	8	5.15	0.08575
1974	GO:0010566	regulation of ketone biosynthetic process	12	8	5.15	0.08575
1975	GO:0010649	regulation of cell communication by electrical coupling	12	8	5.15	0.08575
1976	GO:0014029	neural crest formation	12	8	5.15	0.08575
1977	GO:0014857	regulation of skeletal muscle cell proliferation	12	8	5.15	0.08575
1978	GO:0019934	cGMP-mediated signaling	12	8	5.15	0.08575
1979	GO:0021520	spinal cord motor neuron cell fate specification	12	8	5.15	0.08575
1980	GO:0021554	optic nerve development	12	8	5.15	0.08575
1981	GO:0021681	cerebellar granular layer development	12	8	5.15	0.08575
1982	GO:0021819	layer formation in cerebral cortex	12	8	5.15	0.08575
1983	GO:0021978	telencephalon regionalization	12	8	5.15	0.08575
1984	GO:0032536	regulation of cell projection size	12	8	5.15	0.08575
1985	GO:0032928	regulation of superoxide anion generation	12	8	5.15	0.08575
1986	GO:0034374	low-density lipoprotein particle remodeling	12	8	5.15	0.08575
1987	GO:0040037	negative regulation of fibroblast growth factor receptor signaling pathway	12	8	5.15	0.08575
1988	GO:0042659	regulation of cell fate specification	12	8	5.15	0.08575
1989	GO:0043970	histone H3-K9 acetylation	12	8	5.15	0.08575
1990	GO:0045086	positive regulation of interleukin-2 biosynthetic process	12	8	5.15	0.08575
1991	GO:0045779	negative regulation of bone resorption	12	8	5.15	0.08575
1992	GO:0045820	negative regulation of glycolytic process	12	8	5.15	0.08575
1993	GO:0048642	negative regulation of skeletal muscle tissue development	12	8	5.15	0.08575
1994	GO:0048712	negative regulation of astrocyte differentiation	12	8	5.15	0.08575
1995	GO:0051195	negative regulation of cofactor metabolic process	12	8	5.15	0.08575
1996	GO:0051198	negative regulation of coenzyme metabolic process	12	8	5.15	0.08575
1997	GO:0051583	dopamine uptake involved in synaptic transmission	12	8	5.15	0.08575
1998	GO:0051934	catecholamine uptake involved in synaptic transmission	12	8	5.15	0.08575
1999	GO:0060081	membrane hyperpolarization	12	8	5.15	0.08575
[truncated: 6,871 more rows]

## Sheet: GO_E_v_veh_k27ac.csv
	GO.ID	Term	Annotated	Significant	Expected	classic
1	GO:0007399	nervous system development	2234	1672	1468.08	1.7e-23
2	GO:0022008	neurogenesis	1466	1114	963.39	4e-19
3	GO:0044707	single-multicellular organism process	6338	4426	4165.04	2.2e-18
4	GO:0032502	developmental process	6077	4250	3993.53	3.8e-18
5	GO:0048699	generation of neurons	1371	1042	900.96	5.9e-18
6	GO:0044767	single-organism developmental process	5985	4186	3933.07	8.2e-18
7	GO:0048856	anatomical structure development	5658	3967	3718.18	9.2e-18
8	GO:0051179	localization	6278	4373	4125.61	9.2e-17
9	GO:0030182	neuron differentiation	1244	947	817.5	1e-16
10	GO:0023051	regulation of signaling	3201	2300	2103.55	1.5e-16
11	GO:0010646	regulation of cell communication	3149	2263	2069.38	2.6e-16
12	GO:0007275	multicellular organism development	5197	3644	3415.23	5.9e-16
13	GO:0050793	regulation of developmental process	2318	1691	1523.28	7e-16
14	GO:0051960	regulation of nervous system development	755	592	496.15	4.6e-15
15	GO:0009653	anatomical structure morphogenesis	2477	1795	1627.77	5.3e-15
16	GO:0044763	single-organism cellular process	11016	7473	7239.21	9.1e-15
17	GO:0048731	system development	4605	3235	3026.2	1.6e-14
18	GO:0032989	cellular component morphogenesis	1024	777	672.93	2.6e-13
19	GO:0048468	cell development	1954	1424	1284.08	3.8e-13
20	GO:2000026	regulation of multicellular organismal development	1759	1289	1155.93	4.4e-13
21	GO:0006928	movement of cell or subcellular component	1860	1358	1222.31	6e-13
22	GO:0050767	regulation of neurogenesis	668	522	438.98	6e-13
23	GO:0045664	regulation of neuron differentiation	542	430	356.18	1.2e-12
24	GO:0009966	regulation of signal transduction	2845	2028	1869.6	2.7e-12
25	GO:1902578	single-organism localization	3279	2322	2154.81	3.2e-12
26	GO:0000902	cell morphogenesis	931	706	611.81	4.3e-12
27	GO:0051094	positive regulation of developmental process	1213	904	797.13	4.6e-12
28	GO:0045595	regulation of cell differentiation	1564	1147	1027.79	7.4e-12
29	GO:0010975	regulation of neuron projection development	399	323	262.2	7.9e-12
30	GO:0048666	neuron development	996	750	654.53	1.1e-11
31	GO:0007417	central nervous system development	918	695	603.27	1.1e-11
32	GO:0048667	cell morphogenesis involved in neuron differentiation	523	413	343.69	1.1e-11
33	GO:0044708	single-organism behavior	408	329	268.12	1.3e-11
34	GO:0007610	behavior	565	443	371.29	1.4e-11
35	GO:0060284	regulation of cell development	792	605	520.47	1.7e-11
36	GO:0000904	cell morphogenesis involved in differentiation	666	514	437.66	3.6e-11
37	GO:0031344	regulation of cell projection organization	541	424	355.52	4.4e-11
38	GO:0032879	regulation of localization	2566	1829	1686.26	4.6e-11
39	GO:0048812	neuron projection morphogenesis	579	451	380.49	5.6e-11
40	GO:0032990	cell part morphogenesis	614	476	403.49	5.9e-11
41	GO:0031175	neuron projection development	851	644	559.24	7.5e-11
42	GO:0051234	establishment of localization	5225	3617	3433.63	8.1e-11
43	GO:0051239	regulation of multicellular organismal process	2780	1972	1826.89	9.6e-11
44	GO:0009719	response to endogenous stimulus	1620	1179	1064.59	9.8e-11
45	GO:0048858	cell projection morphogenesis	594	460	390.35	1.7e-10
46	GO:0044765	single-organism transport	3136	2211	2060.84	1.8e-10
47	GO:0048869	cellular developmental process	4134	2882	2716.68	2.5e-10
48	GO:0035556	intracellular signal transduction	2694	1909	1770.37	3.6e-10
49	GO:0006810	transport	5093	3521	3346.89	4.8e-10
50	GO:0007409	axonogenesis	427	338	280.6	5.1e-10
51	GO:0006811	ion transport	1585	1150	1041.59	5.8e-10
52	GO:0048589	developmental growth	572	442	375.89	6.5e-10
53	GO:0007267	cell-cell signaling	1587	1151	1042.9	6.7e-10
54	GO:0051962	positive regulation of nervous system development	453	356	297.69	9e-10
55	GO:0060322	head development	715	543	469.87	9.6e-10
56	GO:0099536	synaptic signaling	607	466	398.89	1.2e-09
57	GO:0099537	trans-synaptic signaling	607	466	398.89	1.2e-09
58	GO:0030030	cell projection organization	1377	1004	904.9	1.5e-09
59	GO:0007420	brain development	681	518	447.52	1.6e-09
60	GO:0022603	regulation of anatomical structure morphogenesis	964	717	633.5	1.6e-09
61	GO:0007268	chemical synaptic transmission	605	464	397.58	1.6e-09
62	GO:0098916	anterograde trans-synaptic signaling	605	464	397.58	1.6e-09
63	GO:1902531	regulation of intracellular signal transduction	1790	1286	1176.31	3e-09
64	GO:0030154	cell differentiation	3960	2754	2602.33	3.5e-09
65	GO:0051049	regulation of transport	1867	1338	1226.91	3.7e-09
66	GO:0048870	cell motility	1377	1001	904.9	4.5e-09
67	GO:0051674	localization of cell	1377	1001	904.9	4.5e-09
68	GO:0016477	cell migration	1246	910	818.81	5.5e-09
69	GO:0061564	axon development	468	364	307.55	5.5e-09
70	GO:0030001	metal ion transport	841	628	552.67	5.9e-09
71	GO:0045597	positive regulation of cell differentiation	882	656	579.61	8.1e-09
72	GO:0022604	regulation of cell morphogenesis	430	336	282.58	8.6e-09
73	GO:0006796	phosphate-containing compound metabolic process	3196	2236	2100.27	9.6e-09
74	GO:0006793	phosphorus metabolic process	3293	2300	2164.01	1.3e-08
75	GO:0007167	enzyme linked receptor protein signaling pathway	1002	738	658.47	1.6e-08
76	GO:0007423	sensory organ development	521	400	342.38	1.7e-08
77	GO:0016043	cellular component organization	6194	4236	4070.41	1.8e-08
78	GO:0051046	regulation of secretion	705	530	463.29	1.9e-08
79	GO:0034220	ion transmembrane transport	1056	775	693.95	2e-08
80	GO:0050769	positive regulation of neurogenesis	393	308	258.26	2.1e-08
81	GO:0023061	signal release	421	328	276.66	2.3e-08
82	GO:1901700	response to oxygen-containing compound	1554	1117	1021.22	3.1e-08
83	GO:0071495	cellular response to endogenous stimulus	1271	922	835.24	3.7e-08
84	GO:0070848	response to growth factor	649	489	426.49	4.2e-08
85	GO:0045666	positive regulation of neuron differentiation	313	249	205.69	4.2e-08
86	GO:0071363	cellular response to growth factor stimulus	624	471	410.06	5e-08
87	GO:0048646	anatomical structure formation involved in morphogenesis	999	733	656.5	5.3e-08
88	GO:0065008	regulation of biological quality	3645	2530	2395.33	5.9e-08
89	GO:1901701	cellular response to oxygen-containing compound	1007	738	661.75	6.6e-08
90	GO:0010720	positive regulation of cell development	463	356	304.26	8e-08
91	GO:0010243	response to organonitrogen compound	828	613	544.12	8.1e-08
92	GO:0003013	circulatory system process	501	383	329.23	8.2e-08
93	GO:0043269	regulation of ion transport	610	460	400.86	8.8e-08
94	GO:0048638	regulation of developmental growth	290	231	190.57	1.1e-07
95	GO:0007169	transmembrane receptor protein tyrosine kinase signaling pathway	696	520	457.38	1.1e-07
96	GO:1903530	regulation of secretion by cell	647	485	425.18	1.5e-07
97	GO:0008015	blood circulation	497	379	326.61	1.5e-07
98	GO:0044057	regulation of system process	505	384	331.86	2.2e-07
99	GO:0051093	negative regulation of developmental process	836	616	549.38	2.4e-07
100	GO:0006936	muscle contraction	333	261	218.83	2.4e-07
101	GO:0048522	positive regulation of cellular process	4981	3415	3273.29	2.8e-07
102	GO:0010976	positive regulation of neuron projection development	233	188	153.12	2.9e-07
103	GO:0043087	regulation of GTPase activity	701	521	460.67	3.4e-07
104	GO:0040011	locomotion	1639	1167	1077.08	3.7e-07
105	GO:0019722	calcium-mediated signaling	150	126	98.57	4e-07
106	GO:0046903	secretion	1591	1134	1045.53	4e-07
107	GO:0071840	cellular component organization or biogenesis	6406	4359	4209.73	4.1e-07
108	GO:0010769	regulation of cell morphogenesis involved in differentiation	250	200	164.29	4.2e-07
109	GO:0031346	positive regulation of cell projection organization	315	247	207	4.7e-07
110	GO:0006812	cation transport	1099	796	722.21	5.1e-07
111	GO:0043547	positive regulation of GTPase activity	647	482	425.18	5.8e-07
112	GO:0098655	cation transmembrane transport	772	569	507.32	6.5e-07
113	GO:0006813	potassium ion transport	229	184	150.49	6.8e-07
114	GO:0031325	positive regulation of cellular metabolic process	2992	2080	1966.21	6.9e-07
115	GO:0098662	inorganic cation transmembrane transport	675	501	443.58	7.6e-07
116	GO:0009893	positive regulation of metabolic process	3210	2226	2109.47	7.7e-07
117	GO:0048839	inner ear development	179	147	117.63	7.7e-07
118	GO:0044699	single-organism process	13825	9209	9085.16	8.4e-07
119	GO:0051174	regulation of phosphorus metabolic process	1689	1198	1109.93	8.9e-07
120	GO:0019220	regulation of phosphate metabolic process	1676	1189	1101.39	9.3e-07
121	GO:1905475	regulation of protein localization to membrane	142	119	93.32	1.1e-06
122	GO:1902580	single-organism cellular localization	950	691	624.3	1.1e-06
123	GO:0048518	positive regulation of biological process	5542	3780	3641.95	1.2e-06
124	GO:0043085	positive regulation of catalytic activity	1625	1153	1067.88	1.3e-06
125	GO:0097485	neuron projection guidance	222	178	145.89	1.3e-06
126	GO:0014074	response to purine-containing compound	145	121	95.29	1.4e-06
127	GO:0065009	regulation of molecular function	3090	2142	2030.61	1.6e-06
128	GO:0021953	central nervous system neuron differentiation	172	141	113.03	1.6e-06
129	GO:0017157	regulation of exocytosis	168	138	110.4	1.6e-06
130	GO:0003012	muscle system process	420	320	276	1.6e-06
131	GO:1903522	regulation of blood circulation	272	214	178.75	1.7e-06
132	GO:0019932	second-messenger-mediated signaling	235	187	154.43	1.9e-06
133	GO:0007411	axon guidance	220	176	144.57	2e-06
134	GO:0032940	secretion by cell	1455	1035	956.16	2.4e-06
135	GO:0035637	multicellular organismal signaling	193	156	126.83	2.4e-06
136	GO:0006816	calcium ion transport	386	295	253.66	2.6e-06
137	GO:0048513	animal organ development	3398	2346	2233.01	2.6e-06
138	GO:0006468	protein phosphorylation	1919	1350	1261.08	2.7e-06
139	GO:0051240	positive regulation of multicellular organismal process	1534	1088	1008.07	3e-06
140	GO:0009887	animal organ morphogenesis	1011	730	664.38	3.2e-06
141	GO:0098660	inorganic ion transmembrane transport	778	569	511.27	3.3e-06
142	GO:1901655	cellular response to ketone	83	73	54.54	3.4e-06
143	GO:0032501	multicellular organismal process	7425	5019	4879.37	3.6e-06
144	GO:0030814	regulation of cAMP metabolic process	145	120	95.29	3.7e-06
145	GO:0006814	sodium ion transport	224	178	147.2	4e-06
146	GO:0007611	learning or memory	224	178	147.2	4e-06
147	GO:0016310	phosphorylation	2281	1593	1498.97	4.1e-06
148	GO:0051056	regulation of small GTPase mediated signal transduction	317	245	208.32	4.1e-06
149	GO:0042471	ear morphogenesis	116	98	76.23	4.6e-06
150	GO:0033036	macromolecule localization	2985	2066	1961.61	4.8e-06
151	GO:0050848	regulation of calcium-mediated signaling	77	68	50.6	5.3e-06
152	GO:0030900	forebrain development	364	278	239.2	5.5e-06
153	GO:0030799	regulation of cyclic nucleotide metabolic process	170	138	111.72	5.8e-06
154	GO:0043583	ear development	211	168	138.66	5.9e-06
155	GO:0001764	neuron migration	135	112	88.72	6.1e-06
156	GO:0046058	cAMP metabolic process	162	132	106.46	6.4e-06
157	GO:0040007	growth	969	699	636.78	6.4e-06
158	GO:0010648	negative regulation of cell communication	1261	899	828.67	6.6e-06
159	GO:1900542	regulation of purine nucleotide metabolic process	225	178	147.86	6.7e-06
160	GO:0050804	modulation of synaptic transmission	307	237	201.75	6.8e-06
161	GO:0050790	regulation of catalytic activity	2476	1722	1627.11	6.9e-06
162	GO:0006836	neurotransmitter transport	188	151	123.55	7e-06
163	GO:1901137	carbohydrate derivative biosynthetic process	765	558	502.72	7.1e-06
164	GO:0006140	regulation of nucleotide metabolic process	232	183	152.46	7.1e-06
165	GO:0051128	regulation of cellular component organization	2359	1643	1550.23	7.2e-06
166	GO:0071385	cellular response to glucocorticoid stimulus	57	52	37.46	7.7e-06
167	GO:0018210	peptidyl-threonine modification	122	102	80.17	7.9e-06
168	GO:0051241	negative regulation of multicellular organismal process	1034	743	679.5	7.9e-06
169	GO:1902533	positive regulation of intracellular signal transduction	941	679	618.38	8.2e-06
170	GO:0023057	negative regulation of signaling	1265	901	831.3	8.2e-06
171	GO:0015672	monovalent inorganic cation transport	530	394	348.29	8.8e-06
172	GO:0009914	hormone transport	309	238	203.06	8.8e-06
173	GO:0030802	regulation of cyclic nucleotide biosynthetic process	149	122	97.92	8.9e-06
174	GO:0051345	positive regulation of hydrolase activity	949	684	623.64	9.7e-06
175	GO:0030817	regulation of cAMP biosynthetic process	129	107	84.77	1e-05
176	GO:0046578	regulation of Ras protein signal transduction	219	173	143.92	1.1e-05
177	GO:0045935	positive regulation of nucleobase-containing compound metabolic process	1724	1212	1132.93	1.1e-05
178	GO:0051656	establishment of organelle localization	431	324	283.23	1.1e-05
179	GO:0009187	cyclic nucleotide metabolic process	204	162	134.06	1.2e-05
180	GO:0007269	neurotransmitter secretion	140	115	92	1.2e-05
181	GO:0099643	signal release from synapse	140	115	92	1.2e-05
182	GO:0009790	embryo development	998	717	655.84	1.2e-05
183	GO:0014070	response to organic cyclic compound	953	686	626.27	1.2e-05
184	GO:0006171	cAMP biosynthetic process	132	109	86.74	1.2e-05
185	GO:0007187	G-protein coupled receptor signaling pathway, coupled to cyclic nucleotide second messenger	185	148	121.57	1.3e-05
186	GO:0070838	divalent metal ion transport	440	330	289.15	1.3e-05
187	GO:0046683	response to organophosphorus	131	108	86.09	1.6e-05
188	GO:0006915	apoptotic process	1871	1310	1229.54	1.6e-05
189	GO:0099531	presynaptic process involved in chemical synaptic transmission	150	122	98.57	1.7e-05
190	GO:0071549	cellular response to dexamethasone stimulus	33	32	21.69	1.7e-05
191	GO:0060078	regulation of postsynaptic membrane potential	134	110	88.06	1.9e-05
192	GO:0051966	regulation of synaptic transmission, glutamatergic	59	53	38.77	1.9e-05
193	GO:0046879	hormone secretion	297	228	195.17	2e-05
194	GO:0050770	regulation of axonogenesis	149	121	97.92	2.1e-05
195	GO:0018107	peptidyl-threonine phosphorylation	118	98	77.54	2.1e-05
196	GO:0030072	peptide hormone secretion	244	190	160.35	2.1e-05
197	GO:0051336	regulation of hydrolase activity	1389	982	912.79	2.1e-05
198	GO:0010817	regulation of hormone levels	490	364	322.01	2.1e-05
199	GO:0010562	positive regulation of phosphorus metabolic process	1084	774	712.36	2.1e-05
200	GO:0045937	positive regulation of phosphate metabolic process	1084	774	712.36	2.1e-05
201	GO:0048523	negative regulation of cellular process	4534	3092	2979.54	2.2e-05
202	GO:0018212	peptidyl-tyrosine modification	382	288	251.03	2.3e-05
203	GO:0071804	cellular potassium ion transport	193	153	126.83	2.4e-05
204	GO:0071805	potassium ion transmembrane transport	193	153	126.83	2.4e-05
205	GO:0001655	urogenital system development	320	244	210.29	2.5e-05
206	GO:0034762	regulation of transmembrane transport	432	323	283.89	2.5e-05
207	GO:0044093	positive regulation of molecular function	1957	1366	1286.05	2.6e-05
208	GO:0060560	developmental growth involved in morphogenesis	207	163	136.03	2.6e-05
209	GO:0001501	skeletal system development	495	367	325.29	2.6e-05
210	GO:0046488	phosphatidylinositol metabolic process	214	168	140.63	2.7e-05
211	GO:0070588	calcium ion transmembrane transport	274	211	180.06	2.9e-05
212	GO:0051640	organelle localization	501	371	329.23	2.9e-05
213	GO:0008016	regulation of heart contraction	228	178	149.83	2.9e-05
214	GO:0003205	cardiac chamber development	155	125	101.86	2.9e-05
215	GO:0010604	positive regulation of macromolecule metabolic process	2971	2047	1952.41	3e-05
216	GO:0072511	divalent inorganic cation transport	444	331	291.78	3e-05
217	GO:0050808	synapse organization	249	193	163.63	3.1e-05
218	GO:0018108	peptidyl-tyrosine phosphorylation	380	286	249.72	3.1e-05
219	GO:0046883	regulation of hormone secretion	256	198	168.23	3.1e-05
220	GO:0034765	regulation of ion transmembrane transport	417	312	274.03	3.1e-05
221	GO:0072359	circulatory system development	940	674	617.73	3.2e-05
222	GO:1900371	regulation of purine nucleotide biosynthetic process	158	127	103.83	3.4e-05
223	GO:0042472	inner ear morphogenesis	96	81	63.09	3.4e-05
224	GO:0051173	positive regulation of nitrogen compound metabolic process	1845	1289	1212.45	3.5e-05
225	GO:0008104	protein localization	2674	1847	1757.23	3.5e-05
226	GO:0023056	positive regulation of signaling	1647	1155	1082.33	3.5e-05
227	GO:0030902	hindbrain development	139	113	91.34	3.6e-05
228	GO:0031032	actomyosin structure organization	165	132	108.43	3.8e-05
229	GO:1903729	regulation of plasma membrane organization	79	68	51.92	3.8e-05
230	GO:0019226	transmission of nerve impulse	70	61	46	4.3e-05
231	GO:1904375	regulation of protein localization to cell periphery	70	61	46	4.3e-05
232	GO:0071384	cellular response to corticosteroid stimulus	61	54	40.09	4.4e-05
233	GO:1903305	regulation of regulated secretory pathway	111	92	72.94	4.4e-05
234	GO:0010628	positive regulation of gene expression	1755	1227	1153.31	4.5e-05
235	GO:0060341	regulation of cellular localization	876	629	575.67	4.6e-05
236	GO:0009190	cyclic nucleotide biosynthetic process	164	131	107.77	4.6e-05
237	GO:0009612	response to mechanical stimulus	204	160	134.06	4.6e-05
238	GO:0007264	small GTPase mediated signal transduction	513	378	337.12	5.1e-05
239	GO:0007189	adenylate cyclase-activating G-protein coupled receptor signaling pathway	65	57	42.72	5.1e-05
240	GO:0010647	positive regulation of cell communication	1639	1148	1077.08	5.1e-05
241	GO:0019725	cellular homeostasis	846	608	555.95	5.2e-05
242	GO:0072001	renal system development	284	217	186.63	5.4e-05
243	GO:0030334	regulation of cell migration	698	506	458.69	5.4e-05
244	GO:0003015	heart process	263	202	172.83	5.6e-05
245	GO:0050890	cognition	263	202	172.83	5.6e-05
246	GO:0052652	cyclic purine nucleotide metabolic process	163	130	107.12	5.6e-05
247	GO:1903076	regulation of protein localization to plasma membrane	69	60	45.34	5.7e-05
248	GO:1905477	positive regulation of protein localization to membrane	102	85	67.03	5.7e-05
249	GO:1901698	response to nitrogen compound	956	683	628.24	5.8e-05
250	GO:0009967	positive regulation of signal transduction	1507	1058	990.33	5.9e-05
251	GO:0030808	regulation of nucleotide biosynthetic process	159	127	104.49	6e-05
252	GO:0044710	single-organism metabolic process	4377	2981	2876.36	6.1e-05
253	GO:0021675	nerve development	73	63	47.97	6.2e-05
254	GO:0010256	endomembrane system organization	593	433	389.69	6.3e-05
255	GO:1902582	single-organism intracellular transport	738	533	484.98	6.6e-05
256	GO:0051270	regulation of cellular component movement	818	588	537.55	6.6e-05
257	GO:0009792	embryo development ending in birth or egg hatching	566	414	371.95	7e-05
258	GO:0031323	regulation of cellular metabolic process	6105	4126	4011.93	7.2e-05
259	GO:0038127	ERBB signaling pathway	147	118	96.6	7.2e-05
260	GO:0048511	rhythmic process	313	237	205.69	7.3e-05
261	GO:0001503	ossification	384	287	252.35	7.3e-05
262	GO:0030073	insulin secretion	205	160	134.72	7.4e-05
263	GO:0001654	eye development	340	256	223.43	7.5e-05
264	GO:0030534	adult behavior	143	115	93.97	7.6e-05
265	GO:0035264	multicellular organism growth	143	115	93.97	7.6e-05
266	GO:0006366	transcription from RNA polymerase II promoter	2164	1500	1422.08	8.1e-05
267	GO:0009605	response to external stimulus	2112	1465	1387.91	8.1e-05
268	GO:0061024	membrane organization	1072	761	704.47	8.3e-05
269	GO:0035249	synaptic transmission, glutamatergic	76	65	49.94	8.7e-05
270	GO:0071396	cellular response to lipid	551	403	362.09	8.8e-05
271	GO:0071702	organic substance transport	2780	1913	1826.89	8.8e-05
272	GO:0007010	cytoskeleton organization	1203	850	790.56	8.8e-05
273	GO:0042325	regulation of phosphorylation	1424	1000	935.79	8.9e-05
274	GO:0060047	heart contraction	260	199	170.86	9.1e-05
275	GO:0090066	regulation of anatomical structure size	452	334	297.03	9.4e-05
276	GO:0030804	positive regulation of cyclic nucleotide biosynthetic process	100	83	65.72	9.4e-05
277	GO:0031929	TOR signaling	100	83	65.72	9.4e-05
278	GO:0006939	smooth muscle contraction	96	80	63.09	9.5e-05
279	GO:0007389	pattern specification process	432	320	283.89	9.5e-05
280	GO:0050773	regulation of dendrite development	123	100	80.83	9.8e-05
281	GO:0043009	chordate embryonic development	563	411	369.98	9.9e-05
282	GO:2000145	regulation of cell motility	750	540	492.87	9.9e-05
283	GO:0006820	anion transport	592	431	389.04	0.0001
284	GO:0008038	neuron recognition	34	32	22.34	0.00011
285	GO:0016331	morphogenesis of embryonic epithelium	145	116	95.29	0.00011
286	GO:0030029	actin filament-based process	691	499	454.09	0.00011
287	GO:0002790	peptide secretion	539	394	354.21	0.00011
288	GO:0071496	cellular response to external stimulus	286	217	187.95	0.00012
289	GO:0030010	establishment of cell polarity	103	85	67.69	0.00012
290	GO:0048705	skeletal system morphogenesis	206	160	135.37	0.00012
291	GO:0007188	adenylate cyclase-modulating G-protein coupled receptor signaling pathway	159	126	104.49	0.00013
292	GO:0090596	sensory organ morphogenesis	251	192	164.95	0.00013
293	GO:0051057	positive regulation of small GTPase mediated signal transduction	53	47	34.83	0.00013
294	GO:0048813	dendrite morphogenesis	118	96	77.54	0.00013
295	GO:0006357	regulation of transcription from RNA polymerase II promoter	1958	1359	1286.71	0.00013
296	GO:0051641	cellular localization	2646	1821	1738.83	0.00013
297	GO:0055082	cellular chemical homeostasis	728	524	478.41	0.00013
298	GO:0048519	negative regulation of biological process	5025	3406	3302.2	0.00013
299	GO:0099565	chemical synaptic transmission, postsynaptic	110	90	72.29	0.00014
300	GO:0048514	blood vessel morphogenesis	498	365	327.26	0.00014
301	GO:2000036	regulation of stem cell population maintenance	21	21	13.8	0.00015
302	GO:0048640	negative regulation of developmental growth	74	63	48.63	0.00015
303	GO:0055074	calcium ion homeostasis	405	300	266.15	0.00016
304	GO:0030819	positive regulation of cAMP biosynthetic process	82	69	53.89	0.00016
305	GO:0010959	regulation of metal ion transport	328	246	215.55	0.00016
306	GO:0048639	positive regulation of developmental growth	165	130	108.43	0.00016
307	GO:0042391	regulation of membrane potential	388	288	254.98	0.00016
308	GO:0051254	positive regulation of RNA metabolic process	1468	1027	964.7	0.00017
309	GO:0001932	regulation of protein phosphorylation	1331	934	874.67	0.00018
310	GO:0071560	cellular response to transforming growth factor beta stimulus	221	170	145.23	0.00018
311	GO:0042327	positive regulation of phosphorylation	959	681	630.21	0.00018
312	GO:0001508	action potential	135	108	88.72	0.00019
313	GO:0035725	sodium ion transmembrane transport	146	116	95.94	0.00019
314	GO:0050807	regulation of synapse organization	120	97	78.86	0.00019
315	GO:0001822	kidney development	269	204	176.77	0.00019
316	GO:0006875	cellular metal ion homeostasis	492	360	323.32	0.00019
317	GO:0003002	regionalization	340	254	223.43	0.00019
[truncated: 8,553 more rows]
