# Supplementary material for: Steroid hormones regulate genome-wide epigenetic programming and gene transcription in human endometrial cells with marked aberrancies in endometriosis
Source: PLoS Genet. 2020 Jun 17;16(6):e1008601. doi: 10.1371/journal.pgen.1008601 (PMC7299312; doi:10.1371/journal.pgen.1008601)
Supplement: S18 Table — (XLSX) [file pgen.1008601.s021.xlsx]

## Sheet: Sheet1
Supplemental Table 18. Sample information.
Sample ID	BMI	Age	Normal/Endometriosis	Disease Stage	Cycle Phase (by Histology and serum E2 and P4)	Ethnicity	Smoking history	Hormone therapy in 3 mo. prior to sample collection
Endo IV-1	22.45	30	Endometriosis	Stage IV	Proliferative	N/A	N/A	No
Endo IV-2	18.6	34	Endometriosis	Stage IV	Proliferative	WHITE	No	No
Endo IV-3	20	36	Endometriosis	Stage IV	Proliferative	WHITE	No	No
Endo IV-4	23.9	38	Endometriosis	Stage IV	Proliferative	ASIAN	No	No
EndoI-1	22.9	37	Endometriosis	Stage I	Proliferative	N/A	No	No
EndoI-2	24.48	32	Endometriosis	Stage I	Proliferative	WHITE	No	No
EndoI-3	20.5	N/A	Endometriosis	Stage I	Proliferative	ASIAN	No	No
EndoI-4	24.4	34	Endometriosis	Stage I	Proliferative	WHITE	No	No
NUP1	N/A	27	Normal	Normal	Proliferative	N/A	No	No
NUP2	N/A	N/A	Normal	Normal	Proliferative	N/A	N/A	No
NUP3	24.3	39	Normal	Normal	Proliferative	ASIAN	No	No
NUP4	22.4	37	Normal	Normal	Proliferative	ASIAN	No	No
